# Supplementary material for: Dissecting Herpes Simplex Virus 1-Induced Host Shutoff at the RNA Level
Source: J Virol. 2021 Jan 13;95(3):e01399-20. doi: 10.1128/JVI.01399-20 (PMC7925104; doi:10.1128/JVI.01399-20)
Supplement: Supplemental file 1 [file JVI.01399-20-sd001.xlsx]

## Sheet: Dataset S1
S1 Dataset: Poly(A) site read-through (in %) in WT and Δvhs infection for genes included in the analysis
			Read-through (WT)								Read-through (Δvhs)
Ensembl Gene ID	Gene Symbol	Description	0-1h p.i. (WT)	1-2h p.i. (WT)	2-3h p.i. (WT)	3-4h p.i. (WT)	4-5h p.i. (WT)	5-6h p.i. (WT)	6-7h p.i. (WT)	7-8h p.i. (WT)	0-1h p.i. (Δvhs)	1-2h p.i. (Δvhs)	2-3h p.i. (Δvhs)	3-4h p.i. (Δvhs)	4-5h p.i. (Δvhs)	5-6h p.i. (Δvhs)	6-7h p.i. (Δvhs)	7-8h p.i. (Δvhs)
ENSG00000000460	C1orf112	chromosome 1 open reading frame 112 [Source:HGNC Symbol;Acc:25565]	5.14	5.33	3.44	16.34	20.15	49.2	44.52	74.22	4.49	0	11.32	21.05	37.21	42.69	60.01	47.33
ENSG00000000971	CFH	complement factor H [Source:HGNC Symbol;Acc:4883]	1.45	0.68	2.33	3.67	11.92	25.17	51.52	88.94	0.35	0	0	4.23	10.08	10.38	19.88	22.4
ENSG00000001036	FUCA2	fucosidase, alpha-L- 2, plasma [Source:HGNC Symbol;Acc:4008]	0	3.66	6.93	2.85	5.76	6.09	25.39	8.76	0.73	3.08	1.8	6.27	1.35	2.34	3.33	0
ENSG00000001167	NFYA	nuclear transcription factor Y, alpha [Source:HGNC Symbol;Acc:7804]	3.44	2.17	2.44	11.98	17.72	28.27	54.12	68.87	0	0	0.22	2.33	9.36	17.6	26.68	32.04
ENSG00000001461	NIPAL3	NIPA-like domain containing 3 [Source:HGNC Symbol;Acc:25233]	0	0	4.01	10.23	17.78	19.15	28.19	40.99	0.41	0.3	5.28	8.67	8.52	10.02	12.87	10.07
ENSG00000001497	LAS1L	LAS1-like (S. cerevisiae) [Source:HGNC Symbol;Acc:25726]	4.15	4.32	0.13	3.93	18.96	24.06	29.2	33.7	0	0	0	0	4.32	14.32	17.57	25.38
ENSG00000001629	ANKIB1	ankyrin repeat and IBR domain containing 1 [Source:HGNC Symbol;Acc:22215]	1.77	4.26	6.35	19.07	49.44	63.03	66.86	72.26	1.18	3.77	2.27	12.04	26.72	36.7	47.97	44.45
ENSG00000002549	LAP3	leucine aminopeptidase 3 [Source:HGNC Symbol;Acc:18449]	0.73	0.2	2.17	3.85	3.76	4.38	6.09	3.56	0.48	0	0.6	2.36	1.97	1.78	3.27	3.26
ENSG00000002586	CD99	CD99 molecule [Source:HGNC Symbol;Acc:7082]	0	0	0.01	0	0.44	0.24	0	0.66	0.25	1.11	0	0	0.48	0	0	0
ENSG00000003056	M6PR	mannose-6-phosphate receptor (cation dependent) [Source:HGNC Symbol;Acc:6752]	0	1.48	3.53	7.11	14.84	10.12	40.4	72.96	1.09	2.01	2.81	7.25	8.58	11.44	21.27	22.57
ENSG00000003436	TFPI	tissue factor pathway inhibitor (lipoprotein-associated coagulation inhibitor) [Source:HGNC Symbol;Acc:11760]	0	0	0	1.31	9.83	22.99	38.78	107.25	0.57	0.94	0.05	1.55	5.7	12.11	24.07	25.07
ENSG00000003509	NDUFAF7	NADH dehydrogenase (ubiquinone) complex I, assembly factor 7 [Source:HGNC Symbol;Acc:28816]	1.68	5.14	8.82	22.82	25.01	36.42	58.27	66.6	6.57	1.02	2.57	17.17	22.97	39.26	52.5	48.11
ENSG00000003989	SLC7A2	solute carrier family 7 (cationic amino acid transporter, y+ system), member 2 [Source:HGNC Symbol;Acc:11060]	0.22	0.14	0.24	0.74	9.19	33.31	30.68	24.56	0.15	0	0	0.86	0	1.58	2.33	1.1
ENSG00000004399	PLXND1	plexin D1 [Source:HGNC Symbol;Acc:9107]	1.2	1.68	0.39	0.1	2.3	2.4	3.09	7.55	0	0	0	0	0	0	0	0
ENSG00000004478	FKBP4	FK506 binding protein 4, 59kDa [Source:HGNC Symbol;Acc:3720]	0	0.21	0.15	1.01	2.92	5.03	10.21	12.64	0	1.03	0	0	1.1	1.84	2.87	4.04
ENSG00000004487	KDM1A	lysine (K)-specific demethylase 1A [Source:HGNC Symbol;Acc:29079]	0.33	0.71	2.64	4.27	10.22	7.03	12.16	21.97	1.65	0	0.79	2.88	4.57	5.41	7.2	7.55
ENSG00000004700	RECQL	RecQ protein-like (DNA helicase Q1-like) [Source:HGNC Symbol;Acc:9948]	0.2	0.09	0.5	1.69	6.28	11.94	24.48	28.63	0.43	0	0	1.85	2.06	4.6	5.65	6.02
ENSG00000004766	CCDC132	coiled-coil domain containing 132 [Source:HGNC Symbol;Acc:25956]	0	0.53	14.34	29.26	77.34	118.62	139.45	204.38	0	2.36	6.05	15.28	42.18	77.06	113	115.97
ENSG00000004864	SLC25A13	solute carrier family 25 (aspartate/glutamate carrier), member 13 [Source:HGNC Symbol;Acc:10983]	0.16	0.44	1.83	5.67	11.65	13.53	16.31	42.27	0.73	0.04	1.61	1.08	3.74	7.91	10.47	20.46
ENSG00000004897	CDC27	cell division cycle 27 [Source:HGNC Symbol;Acc:1728]	0.25	0.12	3.31	10.22	18.96	29.95	34.13	31.73	0.92	0.21	1.5	7.39	12.72	16.73	14.94	14.05
ENSG00000004961	HCCS	holocytochrome c synthase [Source:HGNC Symbol;Acc:4837]	0.7	1.15	4.83	9.23	21.48	26.66	50.52	66.38	0.59	1.32	3.11	7.19	12.01	14.91	24.35	26.73
ENSG00000005007	UPF1	UPF1 regulator of nonsense transcripts homolog (yeast) [Source:HGNC Symbol;Acc:9962]	1.25	1.03	0.45	0.69	5.5	7.03	11.87	14.45	1.04	0.78	0.97	1.52	2.01	6.24	6.34	5.21
ENSG00000005022	SLC25A5	solute carrier family 25 (mitochondrial carrier; adenine nucleotide translocator), member 5 [Source:HGNC Symbol;Acc:10991]	0	0.11	0.82	2.15	2.73	4.37	4.41	8.28	0	0	0.32	1.2	1.58	1.38	2.03	0.58
ENSG00000005189	AC004381.6	Putative RNA exonuclease NEF-sp [Source:UniProtKB/Swiss-Prot;Acc:Q96IC2]	0	0	0	0	36.21	20.41	41.34	49	0.07	0	2.36	2.94	2.89	9.43	46.88	27.97
ENSG00000005194	CIAPIN1	cytokine induced apoptosis inhibitor 1 [Source:HGNC Symbol;Acc:28050]	4.37	0.74	1.87	5.16	19.63	29.92	40.34	64.46	0.73	0.49	1.05	1.24	4.08	14.39	26.44	31.06
ENSG00000005249	PRKAR2B	protein kinase, cAMP-dependent, regulatory, type II, beta [Source:HGNC Symbol;Acc:9392]	0	0.62	1.18	1.12	4.41	0.66	5.18	4.25	0.08	0.23	0	0	0.74	0.64	0.01	0
ENSG00000005302	MSL3	male-specific lethal 3 homolog (Drosophila) [Source:HGNC Symbol;Acc:7370]	0.17	0.4	0.81	3.89	4.07	4.96	10.57	10.07	0.22	0.08	0.74	2.79	2.3	2.29	3.9	2.33
ENSG00000005436	GCFC2	GC-rich sequence DNA-binding factor 2 [Source:HGNC Symbol;Acc:1317]	0	0	0	0.73	9.64	25.32	30.41	151.8	2.7	1.34	2.12	5.67	3.09	21.51	11.26	14.46
ENSG00000005469	CROT	carnitine O-octanoyltransferase [Source:HGNC Symbol;Acc:2366]	0	2.07	8.38	19.7	51.65	56.49	119.39	101.65	0	0	1.29	13.83	25.66	52.24	57.07	54.36
ENSG00000005483	KMT2E	lysine (K)-specific methyltransferase 2E [Source:HGNC Symbol;Acc:18541]	0	1.08	0	0	3.45	5.33	12.95	19.68	0	0.78	0.41	1.5	1.97	5.03	12.5	19.56
ENSG00000005486	RHBDD2	rhomboid domain containing 2 [Source:HGNC Symbol;Acc:23082]	0.31	0	0	0	1.03	3.04	9.97	38.3	0.27	0.5	0	0	0	0	0.07	0
ENSG00000005700	IBTK	inhibitor of Bruton agammaglobulinemia tyrosine kinase [Source:HGNC Symbol;Acc:17853]	0.63	0.54	2.53	10.39	25.39	35.32	42.47	71.3	2.13	0.67	2.56	7.34	7.03	17.01	14.1	23.65
ENSG00000005801	ZNF195	zinc finger protein 195 [Source:HGNC Symbol;Acc:12986]	0.44	0.07	0.38	3.43	20.6	29.26	46.19	50.81	0	0	0	2.59	13.37	24.24	37.93	49.73
ENSG00000005810	MYCBP2	MYC binding protein 2, E3 ubiquitin protein ligase [Source:HGNC Symbol;Acc:23386]	0.35	0	0.56	10.14	26.82	36.32	49.37	50.01	0.4	0.39	0.58	7.23	16.54	26.48	36.97	33.03
ENSG00000006042	TMEM98	transmembrane protein 98 [Source:HGNC Symbol;Acc:24529]	1.58	0.75	3.41	6.51	23.1	14.2	94.88	60.11	0.41	0.32	0.02	2.6	5.12	7.5	13.63	12.06
ENSG00000006453	BAIAP2L1	BAI1-associated protein 2-like 1 [Source:HGNC Symbol;Acc:21649]	2.13	2.86	2.81	7.08	14.52	20.61	25.37	17.57	0.63	0	2.64	6.36	12.5	17.22	19.26	32.39
ENSG00000006459	KDM7A	lysine (K)-specific demethylase 7A [Source:HGNC Symbol;Acc:22224]	0.05	0.85	13.9	33.56	59.14	30.78	62.88	71.61	0	2.23	2.33	15.94	21.27	25.8	37.04	34.59
ENSG00000006530	AGK	acylglycerol kinase [Source:HGNC Symbol;Acc:21869]	14.03	12.68	38.48	61.7	96.08	107.32	121.24	118.19	3.66	3.29	15.07	43.92	57.71	75.03	102.76	68.44
ENSG00000006712	PAF1	Paf1, RNA polymerase II associated factor, homolog (S. cerevisiae) [Source:HGNC Symbol;Acc:25459]	0.27	0.68	3.18	6.8	10.46	9.93	15.97	13.14	0.55	0.39	1.3	6.33	8.8	8.68	10.23	13.06
ENSG00000006715	VPS41	vacuolar protein sorting 41 homolog (S. cerevisiae) [Source:HGNC Symbol;Acc:12713]	3.72	4.15	19.01	39.32	49.45	64.55	82.38	95.31	4.67	2.73	5.08	25.09	39.78	41.86	53.48	51.26
ENSG00000006831	ADIPOR2	adiponectin receptor 2 [Source:HGNC Symbol;Acc:24041]	2.29	6.14	5.2	6.27	12.3	19.08	22.49	29.98	1.56	0	2.75	3.29	3.52	6.34	4.45	9.19
ENSG00000007341	ST7L	suppression of tumorigenicity 7 like [Source:HGNC Symbol;Acc:18441]	0	0.68	4.86	24.04	35.97	53.42	65.02	68.6	0	0	8	22.49	31.86	44.51	67.46	83.22
ENSG00000007923	DNAJC11	DnaJ (Hsp40) homolog, subfamily C, member 11 [Source:HGNC Symbol;Acc:25570]	0	0	0	0	0	0	2.69	4.04	0	0.16	0	0	0.07	0.25	0.66	1.44
ENSG00000007944	MYLIP	myosin regulatory light chain interacting protein [Source:HGNC Symbol;Acc:21155]	0.63	0.95	9.33	13.69	19.77	27.68	37.36	47.47	1.98	2.27	4.67	12.75	18.9	26.39	31.6	30.73
ENSG00000008018	PSMB1	proteasome (prosome, macropain) subunit, beta type, 1 [Source:HGNC Symbol;Acc:9537]	0.32	0.31	0.8	2.69	13.77	22.3	39.63	62.46	0.32	0	0.06	0.79	3.17	10.97	14.68	16.31
ENSG00000008083	JARID2	jumonji, AT rich interactive domain 2 [Source:HGNC Symbol;Acc:6196]	0.52	0.82	2.72	5.28	22.23	26.21	28.73	43.89	0.97	2.54	4.12	7.1	17.09	22.6	25.44	26.51
ENSG00000008086	CDKL5	cyclin-dependent kinase-like 5 [Source:HGNC Symbol;Acc:11411]	0.06	0.15	2.75	4.51	4.12	5.3	18.35	11.41	0	0.37	0.87	1.55	2.88	5.66	5.65	5.53
ENSG00000008256	CYTH3	cytohesin 3 [Source:HGNC Symbol;Acc:9504]	0.72	1.04	1.69	3.36	4.13	3.46	10.5	17.9	0.42	0	0.84	2.58	5	6.2	4.79	10.74
ENSG00000008282	SYPL1	synaptophysin-like 1 [Source:HGNC Symbol;Acc:11507]	0.83	1.85	4.14	6.03	9.95	8.03	13.23	28.79	0.98	1.11	1.99	4.9	1.49	4.19	4.38	0.51
ENSG00000008294	SPAG9	sperm associated antigen 9 [Source:HGNC Symbol;Acc:14524]	0.12	1.75	7.44	24.38	55.74	72.94	84.84	81.56	0	1.06	2.39	19.37	43.56	53.9	61.1	70.93
ENSG00000008311	AASS	aminoadipate-semialdehyde synthase [Source:HGNC Symbol;Acc:17366]	1.21	0	0.53	5.58	26.42	14.37	57.02	46.47	0	0	10.04	2.2	10.46	20.37	24.95	32.61
ENSG00000008324	SS18L2	synovial sarcoma translocation gene on chromosome 18-like 2 [Source:HGNC Symbol;Acc:15593]	3.23	0	11.34	16.88	25.28	36.56	109.5	111.23	1.74	3.11	7.46	18.13	20.21	23.31	86.85	28.68
ENSG00000008394	MGST1	microsomal glutathione S-transferase 1 [Source:HGNC Symbol;Acc:7061]	0.56	0.34	0.93	5.26	12.02	21.49	38.27	70.48	0.74	0	0.67	5.21	7.94	13.37	13.26	5.42
ENSG00000008513	ST3GAL1	ST3 beta-galactoside alpha-2,3-sialyltransferase 1 [Source:HGNC Symbol;Acc:10862]	0.02	0.16	0	0	0.46	2.96	2.96	3.4	0.16	0	0	0	0	0	0	1.49
ENSG00000008853	RHOBTB2	Rho-related BTB domain containing 2 [Source:HGNC Symbol;Acc:18756]	0	0	0	1.96	10.22	3.35	12.34	14.59	0.25	0.75	0.81	0.73	2.05	0.86	0	11.29
ENSG00000008952	SEC62	SEC62 homolog (S. cerevisiae) [Source:HGNC Symbol;Acc:11846]	0	0.52	6.34	24.7	45.39	56.05	71.71	106.03	0.82	0.24	3.11	20.49	35.84	44.83	46.73	49.1
ENSG00000008988	RPS20	ribosomal protein S20 [Source:HGNC Symbol;Acc:10405]	0.33	0.1	0.72	3.7	6.78	8.03	10.08	13.85	0	0	0.49	2.4	4.3	6	7.61	5.83
ENSG00000009335	UBE3C	ubiquitin protein ligase E3C [Source:HGNC Symbol;Acc:16803]	2.13	2.17	8.87	21.91	52.51	62.13	92.92	98.83	0	2.01	4.35	17.42	33.3	41.83	49.78	38.54
ENSG00000009413	REV3L	REV3-like, polymerase (DNA directed), zeta, catalytic subunit [Source:HGNC Symbol;Acc:9968]	0	0.47	0.49	3.21	12.77	9.77	14.02	18.18	0	0	1	0.92	4.75	6.97	9.74	10.78
ENSG00000009780	FAM76A	family with sequence similarity 76, member A [Source:HGNC Symbol;Acc:28530]	0.17	0.8	0.24	0.71	2.63	0	9.04	9.56	0	0	0	0	1.01	1.74	0.24	4.53
ENSG00000009844	VTA1	vesicle (multivesicular body) trafficking 1 [Source:HGNC Symbol;Acc:20954]	0	0.44	2.42	11.38	24.69	28.16	51.66	66.19	0.06	0.24	1.94	7.2	10.29	22.99	17.5	28.38
ENSG00000009954	BAZ1B	bromodomain adjacent to zinc finger domain, 1B [Source:HGNC Symbol;Acc:961]	0.27	0.25	0.02	0.1	0.35	1.1	3.73	6.4	0.26	0	0	0	0	0	1.7	3.87
ENSG00000010072	SPRTN	SprT-like N-terminal domain [Source:HGNC Symbol;Acc:25356]	9.26	5.97	23.51	36.74	49.12	60.75	93.26	76.16	3.89	1.65	8.55	25.43	28.12	29.05	41.97	30.29
ENSG00000010270	STARD3NL	STARD3 N-terminal like [Source:HGNC Symbol;Acc:19169]	1.11	1.5	1.68	3.29	10.79	8.34	28.56	20.09	1.67	0	0.84	3.19	4.68	4.2	2.37	3.97
ENSG00000010810	FYN	FYN oncogene related to SRC, FGR, YES [Source:HGNC Symbol;Acc:4037]	1.78	1.36	1.77	5.2	27.58	48.32	54.89	91.45	1.22	1.82	1.49	4.24	13.39	15.46	28.91	42.12
ENSG00000011114	BTBD7	BTB (POZ) domain containing 7 [Source:HGNC Symbol;Acc:18269]	0.32	1.87	4.7	29.14	63.59	82.07	100.17	139.61	0.46	0.57	2.11	16.44	38.76	50.39	59.3	74.94
ENSG00000011198	ABHD5	abhydrolase domain containing 5 [Source:HGNC Symbol;Acc:21396]	0.55	0.88	11.83	59.6	95.84	96.88	114.27	127.87	1.95	1.72	10.49	60.1	94.52	117.85	122.76	131.65
ENSG00000011258	MBTD1	mbt domain containing 1 [Source:HGNC Symbol;Acc:19866]	2.14	1.6	2.61	6.66	9.32	17.29	18.81	13.53	0	0	0	0.07	3.83	5.47	7.34	4.04
ENSG00000011275	RNF216	ring finger protein 216 [Source:HGNC Symbol;Acc:21698]	0.75	1.42	7.55	5.67	3.55	3.27	8.33	10.04	0.9	1.53	5.03	5.02	6.54	8.08	6.82	5.94
ENSG00000011295	TTC19	tetratricopeptide repeat domain 19 [Source:HGNC Symbol;Acc:26006]	0	0.69	0	7.56	26.64	41.31	52.6	63.7	0	0	0	2.59	10.19	15.71	27.41	15.94
ENSG00000011422	PLAUR	plasminogen activator, urokinase receptor [Source:HGNC Symbol;Acc:9053]	0	0	0.38	0.39	0.01	0	6.48	11.82	0	0	0.23	1.11	0.71	0.93	2.43	1.02
ENSG00000011426	ANLN	anillin, actin binding protein [Source:HGNC Symbol;Acc:14082]	0.15	0.51	1.02	7.06	19.96	20.3	40.91	51.56	0.25	0	0.76	4.18	8.4	12.59	13.89	17.03
ENSG00000011465	DCN	decorin [Source:HGNC Symbol;Acc:2705]	0.45	0.51	0.93	0.21	0.13	0	0.86	6.04	0	0	1.09	0.06	0.13	0	0	0
ENSG00000011523	CEP68	centrosomal protein 68kDa [Source:HGNC Symbol;Acc:29076]	0	0.01	2.16	0	18.48	28.85	79.8	108.53	0	0.64	0.25	0	1.68	7.95	22.58	28.23
ENSG00000011566	MAP4K3	mitogen-activated protein kinase kinase kinase kinase 3 [Source:HGNC Symbol;Acc:6865]	0.94	1.7	13.9	45.5	61.62	58.75	80.17	91.97	3.68	1.51	9.35	32.26	38.33	55.5	63.36	60.5
ENSG00000011638	TMEM159	transmembrane protein 159 [Source:HGNC Symbol;Acc:30136]	3.43	1.66	3.94	7.01	13.57	14.11	33.4	47.4	3	1.41	3.5	5.68	6.98	5.45	18.48	5.1
ENSG00000012174	MBTPS2	membrane-bound transcription factor peptidase, site 2 [Source:HGNC Symbol;Acc:15455]	0.48	0	5.76	5.74	8.12	12.91	15.3	38.52	0.26	3.32	6.93	9.66	14.67	11.6	13.7	7.6
ENSG00000012660	ELOVL5	ELOVL fatty acid elongase 5 [Source:HGNC Symbol;Acc:21308]	1.42	2.43	7.52	11.32	14.04	13.23	20.98	22.07	1.93	2.9	4.6	16.06	15.79	17.23	8.61	7.28
ENSG00000012822	CALCOCO1	calcium binding and coiled-coil domain 1 [Source:HGNC Symbol;Acc:29306]	0	1.4	2.18	9.79	17.6	27.62	43.17	63.26	1.92	3.94	2.25	8.45	13.24	20.78	26.53	37.73
ENSG00000013016	EHD3	EH-domain containing 3 [Source:HGNC Symbol;Acc:3244]	2.63	1.69	2.29	5.7	8.76	8.9	16.42	42.55	1.05	0.57	2.77	6.06	4.4	3.4	2.77	5.78
ENSG00000013288	MAN2B2	mannosidase, alpha, class 2B, member 2 [Source:HGNC Symbol;Acc:29623]	1.05	0.04	0.12	0.23	1.53	1.69	6.05	11.51	0	0	0	0	0	0.71	0	0
ENSG00000013374	NUB1	negative regulator of ubiquitin-like proteins 1 [Source:HGNC Symbol;Acc:17623]	0.86	0	3.99	16.94	31.41	63.99	64.5	48.01	0.14	1.26	4.32	17.53	29.17	45.51	35.82	63.44
ENSG00000013503	POLR3B	polymerase (RNA) III (DNA directed) polypeptide B [Source:HGNC Symbol;Acc:30348]	0	0	0	7.14	12.08	31.38	20.45	39.16	0	0	0	0.94	2.49	9.98	15.85	19.77
ENSG00000013573	DDX11	DEAD/H (Asp-Glu-Ala-Asp/His) box helicase 11 [Source:HGNC Symbol;Acc:2736]	0	0.68	0	0	0	0	0	0	0	1.04	0	0	0	0	0.5	0
ENSG00000013583	HEBP1	heme binding protein 1 [Source:HGNC Symbol;Acc:17176]	2.21	0	1.26	0	0	0	0	4.95	1.04	4	0.42	0	0	0	0	0
ENSG00000013619	MAMLD1	mastermind-like domain containing 1 [Source:HGNC Symbol;Acc:2568]	0.09	0	1.74	2.13	2.91	3.6	9.83	7.31	0.59	1.99	1.67	1.64	3.65	5.32	9.46	8.04
ENSG00000013810	TACC3	transforming, acidic coiled-coil containing protein 3 [Source:HGNC Symbol;Acc:11524]	0.13	0.54	0.18	0.96	2.37	3.04	5.87	4.03	0	0	0	0.03	1.54	2.14	2.5	6.24
ENSG00000014123	UFL1	UFM1-specific ligase 1 [Source:HGNC Symbol;Acc:23039]	0	0	1.08	8.06	18.52	29.03	60.73	102.58	2.68	1.11	0.56	6.61	11.93	26.83	43.3	60.92
ENSG00000014641	MDH1	malate dehydrogenase 1, NAD (soluble) [Source:HGNC Symbol;Acc:6970]	0	0.39	1.09	0.74	0.62	2.28	5.48	7	0	0.06	0	0.82	0.41	0.47	1.09	0.35
ENSG00000014919	COX15	cytochrome c oxidase assembly homolog 15 (yeast) [Source:HGNC Symbol;Acc:2263]	0	0	1.78	6.08	15.86	20.43	54.06	40.92	0	0	0	5.72	4.82	9.45	33.17	20.03
ENSG00000015153	YAF2	YY1 associated factor 2 [Source:HGNC Symbol;Acc:17363]	2.89	1.54	13.96	24.18	34.79	63.6	120.94	125.82	1.87	4.46	7.89	14.21	22.32	25.09	50.09	73.85
ENSG00000015171	ZMYND11	zinc finger, MYND-type containing 11 [Source:HGNC Symbol;Acc:16966]	0	0.61	0.71	3.1	4.55	6.09	10.35	13.3	0.52	0.36	0	0.55	2.18	1.67	1.71	2.89
ENSG00000015479	MATR3	matrin 3 [Source:HGNC Symbol;Acc:6912]	1.08	3.23	18.53	43.31	82.7	83.3	109.07	113.66	2.43	2.48	7.07	27.02	39.23	53.43	52.52	62.31
ENSG00000015676	NUDCD3	NudC domain containing 3 [Source:HGNC Symbol;Acc:22208]	0	1.16	1.41	5.7	16.09	22.39	34.71	42.03	0	0.15	1.15	1.7	3.25	9.5	14.51	11.4
ENSG00000016082	ISL1	ISL LIM homeobox 1 [Source:HGNC Symbol;Acc:6132]	1.21	2.58	6.21	18.22	17.93	26.28	46.47	88.93	2.98	0	0.02	12.05	8.71	25.77	27.82	25.2
ENSG00000017260	ATP2C1	ATPase, Ca++ transporting, type 2C, member 1 [Source:HGNC Symbol;Acc:13211]	0	2.54	6.45	16.81	31.51	35.01	55.59	57.44	0	1.41	2.68	15.3	15.97	20.54	26.81	24.11
ENSG00000018510	AGPS	alkylglycerone phosphate synthase [Source:HGNC Symbol;Acc:327]	2.59	2.58	13.24	35.63	57.84	64.38	76.36	84.77	0	2.92	7.79	36.02	49.07	56.99	61.85	70.37
ENSG00000019549	SNAI2	snail family zinc finger 2 [Source:HGNC Symbol;Acc:11094]	0.18	0.24	0.75	2.36	2.34	4.18	8.75	15.47	0	0	0.16	0.98	1.59	1.37	4.13	4.57
ENSG00000020256	ZFP64	ZFP64 zinc finger protein [Source:HGNC Symbol;Acc:15940]	6.6	7.94	10.77	14.82	17.2	12.14	23.42	44.33	1.73	0	0	2.87	0	0.23	8.55	1.53
ENSG00000020922	MRE11A	MRE11 meiotic recombination 11 homolog A (S. cerevisiae) [Source:HGNC Symbol;Acc:7230]	5.04	14.49	12.9	24	25.41	42.89	24.34	55.35	2.98	0	1.2	3.62	19.42	13.84	46.29	20.76
ENSG00000021574	SPAST	spastin [Source:HGNC Symbol;Acc:11233]	0.14	0.87	1.48	4.33	14.56	29.93	26.57	51.67	0.06	1	1.34	3.67	5.06	9.11	25.08	14.34
ENSG00000021762	OSBPL5	oxysterol binding protein-like 5 [Source:HGNC Symbol;Acc:16392]	0.28	0.33	0	0	6.39	9.71	11.25	17.27	0	0.2	1	0.66	1.51	3.69	5.24	12.41
ENSG00000022267	FHL1	four and a half LIM domains 1 [Source:HGNC Symbol;Acc:3702]	0.19	0.09	0.09	0	0	0	0.29	1.36	0.73	0	0.29	0.74	0.13	0	0	0
ENSG00000023041	ZDHHC6	zinc finger, DHHC-type containing 6 [Source:HGNC Symbol;Acc:19160]	1.03	0.38	1.19	9.98	16.4	24.97	38.77	36.24	0	1.95	1.63	8.68	10.64	14.91	16.73	19.87
ENSG00000023171	GRAMD1B	GRAM domain containing 1B [Source:HGNC Symbol;Acc:29214]	0	1.03	1.59	0.9	3.45	3.99	12.81	12.26	0	0.59	1.33	1.28	2.28	3.97	12.91	15.64
ENSG00000023287	RB1CC1	RB1-inducible coiled-coil 1 [Source:HGNC Symbol;Acc:15574]	2.7	1.32	6.41	13.97	37.58	37.52	55.48	65.94	2.52	0	1.88	3.87	11.64	19.47	16.8	18.46
ENSG00000023734	STRAP	serine/threonine kinase receptor associated protein [Source:HGNC Symbol;Acc:30796]	0.06	0.85	1.99	3.22	7.23	9.09	14.64	19.27	0.57	0.4	1.06	2.08	2.39	2.53	4.58	2.4
ENSG00000023909	GCLM	glutamate-cysteine ligase, modifier subunit [Source:HGNC Symbol;Acc:4312]	4.1	1.96	12.78	22.65	42.01	64.98	80.94	99.86	1.59	2.15	5.34	17.42	20.05	27.4	23.24	38.59
ENSG00000024048	UBR2	ubiquitin protein ligase E3 component n-recognin 2 [Source:HGNC Symbol;Acc:21289]	0.76	2.32	6.52	21.33	38.3	45.05	49.16	54.42	0	0	0.4	14.19	19.2	32.15	38.36	42.46
ENSG00000024526	DEPDC1	DEP domain containing 1 [Source:HGNC Symbol;Acc:22949]	2.54	0	0	0	3.57	10.24	40.14	62.72	1.14	0.28	0	0.25	0.98	0	3.91	1.57
ENSG00000025156	HSF2	heat shock transcription factor 2 [Source:HGNC Symbol;Acc:5225]	0.33	0.06	3.72	5.32	14.44	20.2	26.3	35.03	1.54	2.55	3.05	6.48	7.31	7.82	7.05	3.9
ENSG00000025796	SEC63	SEC63 homolog (S. cerevisiae) [Source:HGNC Symbol;Acc:21082]	0.56	0.82	0.96	2.12	4.61	6	17.34	31.93	1.02	0	1.17	3.02	4.49	3.46	7.29	8.01
ENSG00000026025	VIM	vimentin [Source:HGNC Symbol;Acc:12692]	0.1	0.25	0.27	0.38	0.36	0.01	0.09	0	0.15	0.13	0.14	0.45	0.27	0.25	0	0
ENSG00000026508	CD44	CD44 molecule (Indian blood group) [Source:HGNC Symbol;Acc:1681]	0.08	0.24	0.41	1.87	5.36	6.14	11	11.99	0.2	0.11	0.35	1.48	2.05	2.16	1.65	0.38
ENSG00000026652	AGPAT4	1-acylglycerol-3-phosphate O-acyltransferase 4 [Source:HGNC Symbol;Acc:20885]	1.99	1.96	0	6.2	34	51.9	86.23	94.41	0	1.37	3.4	0.7	12.64	45.12	52.7	37.54
ENSG00000027697	IFNGR1	interferon gamma receptor 1 [Source:HGNC Symbol;Acc:5439]	0.72	0	2.8	2.42	4.27	7.19	9.25	23.19	1.41	0.7	2	3.51	3.94	4.46	7.75	9.17
ENSG00000028116	VRK2	vaccinia related kinase 2 [Source:HGNC Symbol;Acc:12719]	0	6.68	10.05	18.71	47.44	52.62	55.84	58.33	2.79	5.17	4.96	17.45	23.41	33.25	36.16	30
ENSG00000028203	VEZT	vezatin, adherens junctions transmembrane protein [Source:HGNC Symbol;Acc:18258]	2.06	3.88	20.19	31.63	51.73	55.16	77.37	87.7	1.8	1.12	5.58	20.29	36.34	27.88	36.67	39.17
ENSG00000028528	SNX1	sorting nexin 1 [Source:HGNC Symbol;Acc:11172]	1.26	1.64	2.54	7.98	12.96	17.64	21.35	24.72	0.77	0.46	4.03	8.7	13.54	12.55	22.96	17.53
ENSG00000028839	TBPL1	TBP-like 1 [Source:HGNC Symbol;Acc:11589]	2.15	1.53	5.65	22.75	47.2	56.87	100.7	122.92	3.97	4.25	3.55	12.33	15.71	25.45	52.01	60.77
ENSG00000029363	BCLAF1	BCL2-associated transcription factor 1 [Source:HGNC Symbol;Acc:16863]	1.01	2.04	7.41	18.58	33.75	40.48	62.94	68.14	0.06	0.02	4.47	12.81	25.09	23.13	29.37	34.33
ENSG00000029364	SLC39A9	solute carrier family 39, member 9 [Source:HGNC Symbol;Acc:20182]	0.67	1.05	7.51	5.76	20.11	35.02	47.67	58.45	1.36	0.51	1.24	5.25	7.97	15.37	22.32	25.25
ENSG00000029725	RABEP1	rabaptin, RAB GTPase binding effector protein 1 [Source:HGNC Symbol;Acc:17677]	0.06	2.24	2.71	5.16	9.11	13.62	22.37	25.27	0.3	1.41	2.48	5.05	5.7	6.75	10.02	8.28
ENSG00000029993	HMGB3	high mobility group box 3 [Source:HGNC Symbol;Acc:5004]	0.61	1.38	3.41	7.09	23.09	54.03	43.61	63.51	1.09	0.51	1.67	3.2	8.12	13.86	19.72	15.95
ENSG00000030066	NUP160	nucleoporin 160kDa [Source:HGNC Symbol;Acc:18017]	0	0	0.74	11.06	23.85	24.05	38.46	30.56	0.38	0.71	0.38	11.13	18.37	27.06	27.98	27.88
ENSG00000030110	BAK1	BCL2-antagonist/killer 1 [Source:HGNC Symbol;Acc:949]	2.6	2.74	5	11.07	17.43	22.93	20.9	50.96	0.49	2.03	0.87	3.01	6.56	10.99	24.25	24.41
ENSG00000030582	GRN	granulin [Source:HGNC Symbol;Acc:4601]	0	0.43	1.11	1.14	2.62	2.57	5.78	14.32	0	0.05	1.55	3.89	1.99	2.97	2.89	1.5
ENSG00000031003	FAM13B	family with sequence similarity 13, member B [Source:HGNC Symbol;Acc:1335]	0.96	1.98	13.08	26.69	58.88	79.87	89.12	90.27	1.25	0.04	2.83	18.14	22.96	32.41	33.43	47.67
ENSG00000031691	CENPQ	centromere protein Q [Source:HGNC Symbol;Acc:21347]	1.8	2.61	9.73	11.67	71.45	92.04	212.46	63	0.92	1.67	1.91	11.34	21	25.26	31.01	26.39
ENSG00000031698	SARS	seryl-tRNA synthetase [Source:HGNC Symbol;Acc:10537]	0.7	3.21	7.23	11.2	17.5	24.52	31.62	46.88	2.31	2.57	5.1	13.85	16.52	18.62	22.57	27.44
ENSG00000032219	ARID4A	AT rich interactive domain 4A (RBP1-like) [Source:HGNC Symbol;Acc:9885]	0	0.01	2.22	9.98	20.96	22.75	26.97	31.07	0	0	0	3.72	15.16	15.67	15.78	19.64
ENSG00000032742	IFT88	intraflagellar transport 88 homolog (Chlamydomonas) [Source:HGNC Symbol;Acc:20606]	0	0	2.12	10.47	19.56	28.37	23.1	32.56	0	0	0	1.87	0.66	13.22	3.62	0
ENSG00000033050	ABCF2	ATP-binding cassette, sub-family F (GCN20), member 2 [Source:HGNC Symbol;Acc:71]	0.1	0.6	0.19	6.6	13	17.65	42.84	39.04	0.2	0.07	0.26	2.33	6.44	12.85	15.81	15.96
ENSG00000033170	FUT8	fucosyltransferase 8 (alpha (1,6) fucosyltransferase) [Source:HGNC Symbol;Acc:4019]	3.48	4.19	37.04	67.71	105.43	99.88	145.66	147.92	6.06	0.7	18.46	47.28	55.89	57.39	64.97	52.13
ENSG00000033178	UBA6	ubiquitin-like modifier activating enzyme 6 [Source:HGNC Symbol;Acc:25581]	0.42	0	8.15	19.96	42.2	49.63	67.08	60.2	0	0	2.04	15.51	21.43	27.66	31.6	35.87
ENSG00000033627	ATP6V0A1	ATPase, H+ transporting, lysosomal V0 subunit a1 [Source:HGNC Symbol;Acc:865]	0	0	0	0	0	7.08	0	6.94	1.92	0.61	0	0.48	1.4	3.27	4.67	3.53
ENSG00000034152	MAP2K3	mitogen-activated protein kinase kinase 3 [Source:HGNC Symbol;Acc:6843]	0.22	0.23	0	1.14	2.8	3.6	6.6	7.3	0.83	0	0	0.57	1.05	1.44	4.17	3.25
ENSG00000034510	TMSB10	thymosin beta 10 [Source:HGNC Symbol;Acc:11879]	0.15	0.22	0.44	1.01	1.44	2.69	7.44	12.35	0.08	0.02	0.08	0.42	0.28	0.25	0.41	0.08
ENSG00000034533	ASTE1	asteroid homolog 1 (Drosophila) [Source:HGNC Symbol;Acc:25021]	0.32	2.33	0.04	0.72	0	7.9	23.15	4.96	0.85	0.05	1.1	0.52	0.36	4.19	6.36	11.74
ENSG00000034677	RNF19A	ring finger protein 19A, RBR E3 ubiquitin protein ligase [Source:HGNC Symbol;Acc:13432]	3.2	3.62	11.62	21.86	41.67	47.13	55.33	72.14	1.15	0	2.07	7.27	14.34	15.3	32.11	25.65
ENSG00000034713	GABARAPL2	GABA(A) receptor-associated protein-like 2 [Source:HGNC Symbol;Acc:13291]	1.25	0	4.44	4.18	5.42	4.55	19.36	25.42	2.96	1.81	3.83	6.18	6.99	6.2	8.42	0
ENSG00000035115	SH3YL1	SH3 and SYLF domain containing 1 [Source:HGNC Symbol;Acc:29546]	0	0	0	7.12	7.04	28.52	53.93	130.07	0	1.3	0.45	5.9	7.66	5.66	25.84	57.99
ENSG00000035499	DEPDC1B	DEP domain containing 1B [Source:HGNC Symbol;Acc:24902]	0	2.03	17.31	61.98	91.96	91.7	101.99	110.38	1.22	1.71	6.57	21.17	34.46	51.45	53.12	48.94
ENSG00000035862	TIMP2	TIMP metallopeptidase inhibitor 2 [Source:HGNC Symbol;Acc:11821]	0.24	0.22	0	0	0.17	0.24	1.25	1.78	0	0	0	0	0	0	0	0
ENSG00000036257	CUL3	cullin 3 [Source:HGNC Symbol;Acc:2553]	0.77	1.56	7.58	24.1	50.29	68.91	92.59	95.09	1.2	1.86	4.44	11.35	24.05	34.73	35.73	52.73
ENSG00000037474	NSUN2	NOP2/Sun RNA methyltransferase family, member 2 [Source:HGNC Symbol;Acc:25994]	0.04	1.48	7.05	16.45	24.97	19.19	29.91	21.74	1.2	1.21	4.85	17.29	24.35	23.76	29.04	18.64
ENSG00000037637	FBXO42	F-box protein 42 [Source:HGNC Symbol;Acc:29249]	3.74	11.39	11.98	30.73	58.6	65.91	71.64	73.58	0.65	0	3.7	12.19	36.12	50.73	66.42	66.06
ENSG00000038002	AGA	aspartylglucosaminidase [Source:HGNC Symbol;Acc:318]	0.45	0	0	0	0.17	2.4	0	7.46	0.82	0	0.68	0	0	0	0	0
ENSG00000038219	BOD1L1	biorientation of chromosomes in cell division 1-like 1 [Source:HGNC Symbol;Acc:31792]	0	0	0.01	3.84	9.89	9.39	11.5	10.46	3.55	0	0.39	6.35	8.45	11.81	18.41	11.51
ENSG00000038382	TRIO	trio Rho guanine nucleotide exchange factor [Source:HGNC Symbol;Acc:12303]	0	0	0	0	0.1	0	0.33	0.5	0	0	0	0	0.03	0	0.16	0.11
ENSG00000039123	SKIV2L2	superkiller viralicidic activity 2-like 2 (S. cerevisiae) [Source:HGNC Symbol;Acc:18734]	3.53	4.59	21.77	39.09	70.51	93.17	101.83	105.89	4.27	1.57	6.44	33.14	47.74	63.44	91.59	79.44
ENSG00000039319	ZFYVE16	zinc finger, FYVE domain containing 16 [Source:HGNC Symbol;Acc:20756]	0	1.48	22.64	44.93	67.61	74.26	80.4	91.71	6.73	0.61	11.05	36.85	46.39	54.83	56.75	39.52
ENSG00000039523	FAM65A	family with sequence similarity 65, member A [Source:HGNC Symbol;Acc:25836]	0.1	1.48	0	0	1.24	3.71	4.46	5.33	0.73	0	0	0	0	0	0	0
ENSG00000039560	RAI14	retinoic acid induced 14 [Source:HGNC Symbol;Acc:14873]	0.25	0.63	2.43	5.2	12.33	15.64	36.54	56.91	0.41	0	1.95	2.92	5.1	8.26	10.32	13.36
ENSG00000040275	SPDL1	spindle apparatus coiled-coil protein 1 [Source:HGNC Symbol;Acc:26010]	0	0.49	1.39	3.68	9.13	11.7	16.33	33.5	0	0.42	0.2	3.25	4.76	7.51	15.37	12.37
ENSG00000040531	CTNS	cystinosin, lysosomal cystine transporter [Source:HGNC Symbol;Acc:2518]	2.3	1.16	2.94	1.28	18.28	15.94	48.93	53.35	0.43	0	0	0	6.75	9.1	21.24	19.87
ENSG00000040933	INPP4A	inositol polyphosphate-4-phosphatase, type I, 107kDa [Source:HGNC Symbol;Acc:6074]	0	2.35	17.42	20.18	35.59	57.75	56.8	63.05	0.46	0.89	6.91	11.3	21.21	28.4	33.12	11.39
ENSG00000041880	PARP3	poly (ADP-ribose) polymerase family, member 3 [Source:HGNC Symbol;Acc:273]	6.17	0.53	4.76	2.33	7.02	4.45	6.99	1.51	0.33	0.36	0.28	2.99	0.63	1.72	3.88	0.02
ENSG00000042062	FAM65C	family with sequence similarity 65, member C [Source:HGNC Symbol;Acc:16168]	4.88	4.05	4.24	9.4	16.73	20.38	32.33	86.68	0	6.6	3.01	11.23	17.78	13.09	28.66	18.59
ENSG00000042088	TDP1	tyrosyl-DNA phosphodiesterase 1 [Source:HGNC Symbol;Acc:18884]	2.72	4.29	10.99	22.11	42.21	64.7	56.08	107.68	0	2.26	4.78	8.96	14.96	15.27	27.83	24.81
ENSG00000042445	RETSAT	retinol saturase (all-trans-retinol 13,14-reductase) [Source:HGNC Symbol;Acc:25991]	1.17	1.05	0.87	5.56	13	16.53	22.04	21.04	0	0.39	0.78	0.07	4.43	4.65	12.36	7.58
ENSG00000042493	CAPG	capping protein (actin filament), gelsolin-like [Source:HGNC Symbol;Acc:1474]	0	4.58	2.88	0.2	0	0	19.61	15.11	0	1.91	0	0	0	0	0	0
ENSG00000042753	AP2S1	adaptor-related protein complex 2, sigma 1 subunit [Source:HGNC Symbol;Acc:565]	1.15	0.46	1.06	0	1.14	1.4	9.53	11.01	1.03	0.63	0.6	0.12	0	0	0.17	0
ENSG00000043514	TRIT1	tRNA isopentenyltransferase 1 [Source:HGNC Symbol;Acc:20286]	3.5	4.43	8.07	18.89	35.13	54.02	73.94	60.4	6.82	5.05	6.43	17	24.08	31.12	38.78	33.59
ENSG00000044459	CNTLN	centlein, centrosomal protein [Source:HGNC Symbol;Acc:23432]	3.25	4.2	12.18	25.01	56.39	54.58	74.7	89.01	5.89	5.92	12.3	30.25	59.97	55.4	54.43	72.12
ENSG00000044574	HSPA5	heat shock 70kDa protein 5 (glucose-regulated protein, 78kDa) [Source:HGNC Symbol;Acc:5238]	0	0.04	0.99	2.63	4.34	5.78	12.83	22.92	0	0.16	0.53	1.85	2.86	3.91	4.85	4.35
ENSG00000047188	YTHDC2	YTH domain containing 2 [Source:HGNC Symbol;Acc:24721]	1.43	4.44	8.89	33.77	51.63	56.25	71.16	56.14	4.53	7.1	7.69	30.65	42.56	46.22	82.28	70.18
ENSG00000047315	POLR2B	polymerase (RNA) II (DNA directed) polypeptide B, 140kDa [Source:HGNC Symbol;Acc:9188]	0.52	0.85	1.67	7.35	17.52	19.49	30.13	47.26	2.4	0.95	2.52	4.36	7.37	10.74	15.63	13.34
ENSG00000047346	FAM214A	family with sequence similarity 214, member A [Source:HGNC Symbol;Acc:25609]	1.29	1.4	3.9	8.34	20.89	19.2	23.41	16.39	1.57	1.39	1.47	5.5	10.1	9.64	13.87	15.2
ENSG00000047410	TPR	translocated promoter region, nuclear basket protein [Source:HGNC Symbol;Acc:12017]	0.15	0.62	2.14	3.82	12.45	13.95	16.18	22.62	0.48	0.76	0.58	3.86	6.62	8.56	8.84	9.5
ENSG00000047578	KIAA0556	KIAA0556 [Source:HGNC Symbol;Acc:29068]	0.84	0.02	0.38	0.51	2.59	6.05	21.3	34.21	0	0	0.04	0	0.41	4.54	12.36	27.78
ENSG00000047579	DTNBP1	dystrobrevin binding protein 1 [Source:HGNC Symbol;Acc:17328]	8.85	19.26	12.06	14.52	8.02	12.36	11	30.79	1	8.81	4.68	4.52	0	2.19	17.49	31.18
ENSG00000047621	C12orf4	chromosome 12 open reading frame 4 [Source:HGNC Symbol;Acc:1184]	1.38	2.94	14.63	34.95	56.17	53.89	70.08	54.86	1.85	0	7.1	19.73	28.23	39.7	38.25	31.48
ENSG00000047644	WWC3	WWC family member 3 [Source:HGNC Symbol;Acc:29237]	0	1.41	4.35	6.42	8.12	5.88	19.89	20.98	0	0.74	1.78	1.28	1.8	0	0.84	2.85
ENSG00000047849	MAP4	microtubule-associated protein 4 [Source:HGNC Symbol;Acc:6862]	0.12	0.62	0.9	1.19	3.07	3.18	4.79	10.29	0.03	0.78	1.49	1.32	2.44	0.68	0	2.09
ENSG00000048028	USP28	ubiquitin specific peptidase 28 [Source:HGNC Symbol;Acc:12625]	0.98	0	0	0	0	0.84	0	1.65	0	0	0	0	0	0	0	0
ENSG00000048342	CC2D2A	coiled-coil and C2 domain containing 2A [Source:HGNC Symbol;Acc:29253]	0.58	0	5.58	9.76	31.38	34.93	44.82	56.94	1.95	0	1.1	8.19	12.64	28.91	27.83	35.22
ENSG00000048471	SNX29	sorting nexin 29 [Source:HGNC Symbol;Acc:30542]	0	0.16	0.06	5.72	23.14	24.88	28.64	30.08	0	0	0	6.57	8.75	14.51	16.7	13.26
ENSG00000048707	VPS13D	vacuolar protein sorting 13 homolog D (S. cerevisiae) [Source:HGNC Symbol;Acc:23595]	1.66	0.62	5.57	11.71	21.6	31.9	39.32	55.93	0	0	2.78	4.74	11.88	18.5	14.66	30.97
ENSG00000048828	FAM120A	family with sequence similarity 120A [Source:HGNC Symbol;Acc:13247]	0	1.34	6.9	10.31	18.69	20.35	35.92	49.55	1.79	0.69	2.46	11.79	16.5	19.13	21.37	16.04
ENSG00000048991	R3HDM1	R3H domain containing 1 [Source:HGNC Symbol;Acc:9757]	0	0.37	1.18	0	2.86	3.63	4.99	2.26	0	0	0	1.18	0	0	1.42	0
ENSG00000049130	KITLG	KIT ligand [Source:HGNC Symbol;Acc:6343]	1.08	0.48	5.56	17.66	40.66	57.94	75.14	81.66	1.11	0.67	3.84	17.61	22.93	30.65	50.06	37.36
ENSG00000049167	ERCC8	excision repair cross-complementing rodent repair deficiency, complementation group 8 [Source:HGNC Symbol;Acc:3439]	5.31	0	9.63	49.93	76.29	83.87	114.34	121.52	0	0	3.91	6.56	27.11	76.66	135.72	98.41
ENSG00000049323	LTBP1	latent transforming growth factor beta binding protein 1 [Source:HGNC Symbol;Acc:6714]	0.42	0.25	0.86	1.67	3.63	4.8	12.12	21.45	0.1	0.16	0.43	2.43	2.34	4.78	5.63	4.12
ENSG00000049449	RCN1	reticulocalbin 1, EF-hand calcium binding domain [Source:HGNC Symbol;Acc:9934]	1.94	0.78	0.4	0.57	1.5	1.09	2.41	4.76	1.92	0	0.03	0.41	0	0	0	0
ENSG00000049540	ELN	elastin [Source:HGNC Symbol;Acc:3327]	0	0	0	0	0	0.33	2.41	2.39	0.14	0	0	0	0	0	0.33	0.69
ENSG00000049541	RFC2	replication factor C (activator 1) 2, 40kDa [Source:HGNC Symbol;Acc:9970]	1.75	2.67	7.49	14.12	18.53	29.16	52.71	67.84	1.1	2.49	6.08	16.71	16.31	25.02	31.42	21.23
ENSG00000049618	ARID1B	AT rich interactive domain 1B (SWI1-like) [Source:HGNC Symbol;Acc:18040]	0.46	0.87	6.38	36.42	75.29	89.7	110.45	112.16	0.68	0	4.82	27.94	55.72	81.26	86.25	90.89
ENSG00000049656	CLPTM1L	CLPTM1-like [Source:HGNC Symbol;Acc:24308]	0	0	0.49	6.72	11.23	16.5	30.99	25.05	0.45	0.12	0.28	3.82	4.83	6.92	7.99	5.05
ENSG00000049759	NEDD4L	neural precursor cell expressed, developmentally down-regulated 4-like, E3 ubiquitin protein ligase [Source:HGNC Symbol;Acc:7728]	0.12	0	1.57	7.91	12.91	24.28	41.2	37.14	0.95	0.58	1.36	6.89	9.59	15.79	16.69	25.8
ENSG00000049860	HEXB	hexosaminidase B (beta polypeptide) [Source:HGNC Symbol;Acc:4879]	0.41	0	0	0	0.64	0	0	4.26	0.05	0.55	0	0	0	0	0	0
ENSG00000050165	DKK3	dickkopf WNT signaling pathway inhibitor 3 [Source:HGNC Symbol;Acc:2893]	0	0	0	0	0	0.82	0.69	5.7	0.29	1.04	0.42	1.65	0.47	0.85	1.78	0
ENSG00000050393	MCUR1	mitochondrial calcium uniporter regulator 1 [Source:HGNC Symbol;Acc:21097]	4.04	6.35	11.3	21.9	29.28	19.38	30.19	39.01	1.39	6.84	12.36	16.26	6.95	10.63	4.42	3.78
ENSG00000050405	LIMA1	LIM domain and actin binding 1 [Source:HGNC Symbol;Acc:24636]	0.02	0.08	0	0.67	1.2	1.85	5.43	15.09	0.31	0	0	0.17	0.6	0.48	0.25	0.46
ENSG00000051009	FAM160A2	family with sequence similarity 160, member A2 [Source:HGNC Symbol;Acc:25378]	8.23	4.84	14.21	17.27	30.66	41.18	43.61	64.04	0.82	4.22	3.46	7.49	16.93	18.55	30.71	17.43
ENSG00000051108	HERPUD1	homocysteine-inducible, endoplasmic reticulum stress-inducible, ubiquitin-like domain member 1 [Source:HGNC Symbol;Acc:13744]	0.18	1.11	3.3	12.01	21.81	27.5	53.18	60.55	0.86	1.08	2.7	7.92	9.78	18.09	28.38	33.68
ENSG00000051341	POLQ	polymerase (DNA directed), theta [Source:HGNC Symbol;Acc:9186]	6.39	0	11.66	29.99	49.35	32.08	48.35	33.26	3.78	1.18	8.44	26.75	28.88	39.5	67.55	49.41
ENSG00000051382	PIK3CB	phosphatidylinositol-4,5-bisphosphate 3-kinase, catalytic subunit beta [Source:HGNC Symbol;Acc:8976]	1.81	8.68	28.54	34.54	74.24	64.45	76.3	69.67	0	3.52	6.45	26.21	40.96	54.5	64.26	42.16
ENSG00000051620	HEBP2	heme binding protein 2 [Source:HGNC Symbol;Acc:15716]	0	0	1.08	13.29	31.9	20.95	33.22	46.74	0.01	0.78	0.35	6.52	8.52	10.48	11.05	11.93
ENSG00000052126	PLEKHA5	pleckstrin homology domain containing, family A member 5 [Source:HGNC Symbol;Acc:30036]	0	1.12	5.72	18.19	35.68	61.32	64.94	64.59	4.68	1.88	5.11	12.58	22.69	41.83	50.93	57.02
ENSG00000052723	SIKE1	suppressor of IKBKE 1 [Source:HGNC Symbol;Acc:26119]	0	0	1.26	7.39	8.87	12.02	30.29	46.28	0.46	1.63	0.84	4.13	7.08	11.16	9.35	3.67
ENSG00000052850	ALX4	ALX homeobox 4 [Source:HGNC Symbol;Acc:450]	1.02	4.91	5.51	7.64	7.01	16.26	17.97	4.86	0.67	1.47	0	0	0	2.13	8.23	3.28
ENSG00000053770	AP5M1	adaptor-related protein complex 5, mu 1 subunit [Source:HGNC Symbol;Acc:20192]	0	0	10.23	16.53	46.71	69.02	78.48	97.71	0	0	4.09	14.26	22.47	37.37	63.3	43.04
ENSG00000054277	OPN3	opsin 3 [Source:HGNC Symbol;Acc:14007]	0	0	0	0	3.1	7.07	38.53	40.88	0	1.02	0	0	0	1.84	3.96	12.48
ENSG00000054282	SDCCAG8	serologically defined colon cancer antigen 8 [Source:HGNC Symbol;Acc:10671]	0	0	0	0	0	0	1.31	10.63	0.27	0.58	0	0	0	0	0	0
ENSG00000054356	PTPRN	protein tyrosine phosphatase, receptor type, N [Source:HGNC Symbol;Acc:9676]	0.34	0.94	0.67	1.45	0	0	4.4	1.61	4.36	0.81	0.86	6.33	1.47	2.94	4.71	0.37
ENSG00000054598	FOXC1	forkhead box C1 [Source:HGNC Symbol;Acc:3800]	2	1.59	0.33	0.48	2.45	0.98	22.96	37.5	6.02	1.03	0	0	0.5	1.49	0	3.29
ENSG00000054611	TBC1D22A	TBC1 domain family, member 22A [Source:HGNC Symbol;Acc:1309]	7.27	4.01	4.28	0	0	0.9	10.59	15.24	1.52	0	0	0	0	0.14	2.25	5.1
ENSG00000054654	SYNE2	spectrin repeat containing, nuclear envelope 2 [Source:HGNC Symbol;Acc:17084]	0	0	6.47	6.69	15	25.15	54.06	58.94	4.82	4.94	6.81	10.76	21.78	22.95	32.41	36.93
ENSG00000054793	ATP9A	ATPase, class II, type 9A [Source:HGNC Symbol;Acc:13540]	0.65	1.38	4.66	10.26	14.28	19.49	30.36	31.92	1.62	2.19	4.98	9.5	8.7	13.3	12.44	12.22
ENSG00000055044	NOP58	NOP58 ribonucleoprotein [Source:HGNC Symbol;Acc:29926]	0.66	1.26	2.87	2.58	7.79	12.38	20.6	29.82	1.38	1.69	0	3.26	6.02	6.84	11.12	15.9
ENSG00000055070	SZRD1	SUZ RNA binding domain containing 1 [Source:HGNC Symbol;Acc:30232]	1.05	2.22	1.25	0.09	0	1.27	3.38	15.8	0.79	1.11	0	0.13	0	0	0.06	0
ENSG00000055130	CUL1	cullin 1 [Source:HGNC Symbol;Acc:2551]	1.1	1.09	1.92	1.9	6.04	6.14	10.21	9.38	0	0	0	0	0.22	1.21	1.31	1.11
ENSG00000055147	FAM114A2	family with sequence similarity 114, member A2 [Source:HGNC Symbol;Acc:1333]	3.75	5.16	18.05	25.31	20.32	23.36	27.93	10.31	2.85	1.99	6.61	21.62	16.51	16.62	13.36	23.3
ENSG00000055609	KMT2C	lysine (K)-specific methyltransferase 2C [Source:HGNC Symbol;Acc:13726]	0.28	0	12.61	24.91	43.83	42.68	55.24	54.65	3.87	0	8.56	20.47	32.04	38.04	49.99	59.66
ENSG00000056050	C4orf27	chromosome 4 open reading frame 27 [Source:HGNC Symbol;Acc:26051]	0	2.06	0.38	0	5.25	5.48	7.53	45.57	0.48	0.13	1.58	2.85	3.51	3.54	3.5	6.54
ENSG00000056097	ZFR	zinc finger RNA binding protein [Source:HGNC Symbol;Acc:17277]	0	0.31	0.92	1.43	5.96	8.26	13.29	27.38	0	0	0	0	0	0.62	0.79	8.3
ENSG00000056277	ZNF280C	zinc finger protein 280C [Source:HGNC Symbol;Acc:25955]	0	0	2.52	9.01	31.15	17.75	32.32	29.88	0.08	0	0	2.7	7.81	15.46	26.62	26.25
ENSG00000057019	DCBLD2	discoidin, CUB and LCCL domain containing 2 [Source:HGNC Symbol;Acc:24627]	0	1.94	11.64	24.94	37.85	43.62	75.71	89.68	0.89	1.54	8.36	18.5	15.84	21.59	26.73	25.81
ENSG00000057252	SOAT1	sterol O-acyltransferase 1 [Source:HGNC Symbol;Acc:11177]	1.6	3.05	7.46	21.87	32.35	43.9	47.05	68.46	0.69	0	4.69	17.38	17.87	20.25	23.01	25.28
ENSG00000057608	GDI2	GDP dissociation inhibitor 2 [Source:HGNC Symbol;Acc:4227]	0.99	0.09	0.44	1.57	3.31	5.33	8.21	19.43	2.59	0.99	0.77	0.87	0.27	2.88	3.99	3.18
ENSG00000057663	ATG5	autophagy related 5 [Source:HGNC Symbol;Acc:589]	0.3	3.08	12.78	13.98	35.11	34.38	64.91	62.76	0.27	0.59	2	11.32	9.32	18.85	29.14	15.14
ENSG00000057935	MTA3	metastasis associated 1 family, member 3 [Source:HGNC Symbol;Acc:23784]	1.83	0	12.11	14	40.92	51.45	61.8	100.26	0.08	0	0.19	13.39	20.17	28.76	33.71	49.76
ENSG00000058063	ATP11B	ATPase, class VI, type 11B [Source:HGNC Symbol;Acc:13553]	0.6	3.25	6.92	16.3	28.86	32.36	50.09	64.37	0	0	4.55	6.8	10.24	19.22	23.44	20.57
ENSG00000058272	PPP1R12A	protein phosphatase 1, regulatory subunit 12A [Source:HGNC Symbol;Acc:7618]	1.25	1.55	7.5	16.14	28.43	34.56	43.19	48.14	0	0	2.58	9.01	12.44	24.27	23.69	21.55
ENSG00000058668	ATP2B4	ATPase, Ca++ transporting, plasma membrane 4 [Source:HGNC Symbol;Acc:817]	0.02	0.52	0.87	1.78	4.38	6.47	14.62	13.17	0	0	0.25	0.76	1.52	1.66	1.4	0.41
ENSG00000059758	CDK17	cyclin-dependent kinase 17 [Source:HGNC Symbol;Acc:8750]	2.67	0	28.87	45.17	58.04	68.56	70.38	71.83	2.15	1.08	6.74	21.51	21.23	30.46	28.53	37.6
ENSG00000059804	SLC2A3	solute carrier family 2 (facilitated glucose transporter), member 3 [Source:HGNC Symbol;Acc:11007]	0.09	0.25	0.29	1.68	1.88	6.67	4.62	13.31	0.27	0.18	0.39	0.82	0.83	1.4	2.72	2.24
ENSG00000060069	CTDP1	CTD (carboxy-terminal domain, RNA polymerase II, polypeptide A) phosphatase, subunit 1 [Source:HGNC Symbol;Acc:2498]	0	0	0	1.32	15.45	24.75	42.22	32.77	0	0	0	0	3.33	10.56	18.2	18.3
ENSG00000060237	WNK1	WNK lysine deficient protein kinase 1 [Source:HGNC Symbol;Acc:14540]	0.01	1.02	3.21	10.84	27.5	31.94	36.99	37.25	0	0.52	1.33	7.28	14.01	17.83	18.77	18.58
ENSG00000060339	CCAR1	cell division cycle and apoptosis regulator 1 [Source:HGNC Symbol;Acc:24236]	0.76	0.26	2.56	6.42	23	26.16	47.44	48.9	0	0.66	0.77	2.36	8	16.85	14.21	22.73
ENSG00000060688	SNRNP40	small nuclear ribonucleoprotein 40kDa (U5) [Source:HGNC Symbol;Acc:30857]	0.86	1.3	6.81	11.94	37.79	46.85	50.75	70.22	0.67	0.83	0.34	8.28	16.14	24.99	40.15	39.4
ENSG00000060718	COL11A1	collagen, type XI, alpha 1 [Source:HGNC Symbol;Acc:2186]	0.86	2.11	3.11	5.48	7.65	4.47	22.63	41.07	0	1.63	0.57	1.79	1.77	3.76	5.36	3.42
ENSG00000060749	QSER1	glutamine and serine rich 1 [Source:HGNC Symbol;Acc:26154]	0.13	0.11	0	0.6	6.34	7.79	14.58	18.74	0.22	0.14	0.11	0.65	1.69	5.98	4.5	1.77
ENSG00000060982	BCAT1	branched chain amino-acid transaminase 1, cytosolic [Source:HGNC Symbol;Acc:976]	0.08	0.34	2.59	4.07	14.01	18.53	19.05	36.2	2.16	1.45	1.64	4.56	5.31	4.32	7.78	10.75
ENSG00000061337	LZTS1	leucine zipper, putative tumor suppressor 1 [Source:HGNC Symbol;Acc:13861]	0.4	2.98	5.13	9.62	23.37	29.56	26.25	33.67	0.32	0	2.35	6.5	10.59	13.91	15.04	11.7
ENSG00000061676	NCKAP1	NCK-associated protein 1 [Source:HGNC Symbol;Acc:7666]	0	0	8.94	21.57	32.6	29.44	39.79	39.15	0	0	2.76	10.77	13.84	13.38	14.12	9.63
ENSG00000061936	SFSWAP	splicing factor, suppressor of white-apricot homolog (Drosophila) [Source:HGNC Symbol;Acc:10790]	0.56	0.94	1.55	1.92	3.71	4.27	7.05	7.51	0	0	0	0.34	0.77	1.44	1.95	4.77
ENSG00000062194	GPBP1	GC-rich promoter binding protein 1 [Source:HGNC Symbol;Acc:29520]	0.6	3.68	5.07	17.34	40.82	38.81	62.6	80.9	2.13	0.92	4.18	11.4	15.41	26.11	44.1	50.16
ENSG00000062650	WAPAL	wings apart-like homolog (Drosophila) [Source:HGNC Symbol;Acc:23293]	0.23	0.34	0.49	2.69	7.25	11.53	14.48	23.6	0.82	0.62	0.98	1.06	2.05	4.58	7.45	8.24
ENSG00000062725	APPBP2	amyloid beta precursor protein (cytoplasmic tail) binding protein 2 [Source:HGNC Symbol;Acc:622]	0	0	0	3.44	16.23	29.38	43.26	73	0	0	0	0	1.95	8.45	13.48	25.51
ENSG00000063322	MED29	mediator complex subunit 29 [Source:HGNC Symbol;Acc:23074]	0.06	0.43	1.83	18.25	42.51	57.6	62.64	76.57	0.54	0.63	2.15	14.19	28.62	30.49	40.93	44.84
ENSG00000063660	GPC1	glypican 1 [Source:HGNC Symbol;Acc:4449]	1.26	2.63	2.07	3.26	4.36	4.02	7.5	10.05	0.59	1.01	0	0	0	0	0	0
ENSG00000064393	HIPK2	homeodomain interacting protein kinase 2 [Source:HGNC Symbol;Acc:14402]	0	0	0.1	0.5	0	0	1.77	1.25	0.12	0.35	0	0.21	0.06	0	0	0.4
ENSG00000064490	RFXANK	regulatory factor X-associated ankyrin-containing protein [Source:HGNC Symbol;Acc:9987]	0.11	0	3.31	11.25	26.94	31.2	39.54	90.91	2.13	4.04	2.82	10.15	10.61	15.58	21.35	21.02
ENSG00000064545	TMEM161A	transmembrane protein 161A [Source:HGNC Symbol;Acc:26020]	0.38	0.55	0	1.44	3.95	0	12.5	0	0	0	0	0	0	0	0.16	4.46
ENSG00000064607	SUGP2	SURP and G patch domain containing 2 [Source:HGNC Symbol;Acc:18641]	0	0.19	0.92	5.58	25.36	23.82	38.58	41.32	0.12	0	0.35	3.37	12.51	18.52	27.33	31.69
ENSG00000064651	SLC12A2	solute carrier family 12 (sodium/potassium/chloride transporter), member 2 [Source:HGNC Symbol;Acc:10911]	0	1.78	15.55	47.32	111.38	129.73	128.62	121.47	0	0	10.94	40.23	84.93	130.45	123.96	104.98
ENSG00000064763	FAR2	fatty acyl CoA reductase 2 [Source:HGNC Symbol;Acc:25531]	0	1.69	7.17	6.6	23.92	20	30.53	32.38	1.4	2.89	5.9	7.17	11.04	7.16	4.41	0.54
ENSG00000064961	HMG20B	high mobility group 20B [Source:HGNC Symbol;Acc:5002]	0	0	0	0.99	0.53	0	3.46	3.87	0.22	0.14	0.4	0.79	0.84	0.93	0.45	0.7
ENSG00000064995	TAF11	TAF11 RNA polymerase II, TATA box binding protein (TBP)-associated factor, 28kDa [Source:HGNC Symbol;Acc:11544]	0.72	1.72	7.6	27.86	43.42	50.84	45.47	60.7	2.46	2.81	7.99	26.22	27.84	37.53	72.83	45.46
ENSG00000065154	OAT	ornithine aminotransferase [Source:HGNC Symbol;Acc:8091]	0.05	0.34	1.76	3.36	4.65	5.16	10.86	16.74	0	0	1.05	2.89	2.96	3.45	5.22	6.07
ENSG00000065183	WDR3	WD repeat domain 3 [Source:HGNC Symbol;Acc:12755]	0.71	1.41	5.85	24.6	52.12	63.74	86.65	78.98	1.36	0.92	3.72	12.88	24.83	42.3	58.45	71.51
ENSG00000065243	PKN2	protein kinase N2 [Source:HGNC Symbol;Acc:9406]	0.73	1.64	2.33	4.94	9.2	15.59	30.13	56.03	0.55	2.02	3.12	2.76	2.9	3.99	16	16.6
ENSG00000065268	WDR18	WD repeat domain 18 [Source:HGNC Symbol;Acc:17956]	0.7	7.02	8.58	10.97	27.89	42.58	58.25	52.44	1.84	3.76	9.28	16.8	18.52	19.71	31.11	21.38
ENSG00000065308	TRAM2	translocation associated membrane protein 2 [Source:HGNC Symbol;Acc:16855]	0.07	0.4	0	0	0	0	0.68	3.22	0.02	0.07	0	0	0	0	0	0
ENSG00000065491	TBC1D22B	TBC1 domain family, member 22B [Source:HGNC Symbol;Acc:21602]	0	0.63	0.61	5.01	7.31	9.4	17.47	21.98	0	0.1	1.84	1.09	2.58	4.56	8.04	6.87
ENSG00000065518	NDUFB4	NADH dehydrogenase (ubiquinone) 1 beta subcomplex, 4, 15kDa [Source:HGNC Symbol;Acc:7699]	0	1.03	0	0	0.16	0.59	2.43	8.46	0	0.5	0	1.38	0.76	1.6	3.21	0
ENSG00000065526	SPEN	spen family transcriptional repressor [Source:HGNC Symbol;Acc:17575]	0.16	1.19	1.31	1.7	4.04	4.11	7.55	8.14	0	0	0.06	0.12	3.77	3.79	1.43	13.05
ENSG00000065534	MYLK	myosin light chain kinase [Source:HGNC Symbol;Acc:7590]	1.39	0.19	6.25	15.08	27.15	25.77	44.28	44.13	1.81	0	2.2	8.47	12.59	11.54	12.06	8.65
ENSG00000065548	ZC3H15	zinc finger CCCH-type containing 15 [Source:HGNC Symbol;Acc:29528]	0	0.35	7.32	13.84	18.04	16.94	18.67	11.38	1.27	2.08	3.23	6.72	6.81	6.24	5.97	2.61
ENSG00000065559	MAP2K4	mitogen-activated protein kinase kinase 4 [Source:HGNC Symbol;Acc:6844]	0	2.64	7.85	10.97	19.03	22.92	60.53	81.76	1.31	1	3.6	2.7	5.12	15.7	27.13	36.55
ENSG00000065613	SLK	STE20-like kinase [Source:HGNC Symbol;Acc:11088]	0	2.8	8.56	27.71	52.49	54.76	76.73	78.88	2.74	2.57	4.89	22.35	33.93	34.86	27.55	49.55
ENSG00000065665	SEC61A2	Sec61 alpha 2 subunit (S. cerevisiae) [Source:HGNC Symbol;Acc:17702]	2.02	2.32	1.24	5.91	20.19	8.44	13.1	12.82	1.13	0.67	0.04	4.9	4.94	9.2	11.52	16.69
ENSG00000065809	FAM107B	family with sequence similarity 107, member B [Source:HGNC Symbol;Acc:23726]	0.7	1.85	4.56	23.53	55.53	55.59	79.65	89.86	1.27	0.5	1.23	8.09	13.12	22.12	30.26	29.19
ENSG00000065833	ME1	malic enzyme 1, NADP(+)-dependent, cytosolic [Source:HGNC Symbol;Acc:6983]	0.92	2.49	8.01	16.04	32.98	33.46	54.71	64.44	1.34	3.78	4.57	9.91	11.46	12.7	13.12	13.16
ENSG00000065883	CDK13	cyclin-dependent kinase 13 [Source:HGNC Symbol;Acc:1733]	0.69	2.31	9.31	17.87	33.77	34	40.66	35.04	0.26	1.53	4.52	11.24	21.45	27.19	27.23	27.4
ENSG00000065911	MTHFD2	methylenetetrahydrofolate dehydrogenase (NADP+ dependent) 2, methenyltetrahydrofolate cyclohydrolase [Source:HGNC Symbol;Acc:7434]	0.75	0	7.56	17.98	27.69	34.71	66.33	70.56	0.47	0	4.56	11.84	19.94	26.25	38.08	36.62
ENSG00000065923	SLC9A7	solute carrier family 9, subfamily A (NHE7, cation proton antiporter 7), member 7 [Source:HGNC Symbol;Acc:17123]	4.92	10.57	9.62	9	9.75	22.31	0	10.24	0	0	5.58	13.01	11.6	26.49	20.04	0
ENSG00000065970	FOXJ2	forkhead box J2 [Source:HGNC Symbol;Acc:24818]	1.5	0.8	0.8	1.51	3.04	4.41	10.59	30.91	0	0.63	0.54	0.6	0.91	1.51	2.58	0.86
ENSG00000066027	PPP2R5A	protein phosphatase 2, regulatory subunit B', alpha [Source:HGNC Symbol;Acc:9309]	1.45	1.19	3.24	10.21	22.05	29.1	42.39	48.48	0	0.83	1.41	0	4.84	5.29	7.17	0
ENSG00000066044	ELAVL1	ELAV like RNA binding protein 1 [Source:HGNC Symbol;Acc:3312]	0.61	1.9	1.65	3.96	11.73	25.79	33.64	38.34	1.65	0	0	0.36	1.86	6.54	9.82	7.8
ENSG00000066136	NFYC	nuclear transcription factor Y, gamma [Source:HGNC Symbol;Acc:7806]	0.51	3.21	0	1.29	4.68	2.71	16.67	45.89	0	2.17	0.22	0.02	0	5.31	10.31	12.55
ENSG00000066455	GOLGA5	golgin A5 [Source:HGNC Symbol;Acc:4428]	0.84	0.9	2.33	4.79	12.99	19.23	40.12	43.53	0.78	1.07	1.09	2.87	1.42	6.37	8.16	14.43
ENSG00000066557	LRRC40	leucine rich repeat containing 40 [Source:HGNC Symbol;Acc:26004]	0	1.85	3	18.19	35.79	31.29	40.65	56.87	0	0	1.33	7.04	12.99	23.2	41.13	51.3
ENSG00000066629	EML1	echinoderm microtubule associated protein like 1 [Source:HGNC Symbol;Acc:3330]	4.11	2.83	15.95	26.6	44.36	57.19	64.62	91.19	3.54	2.2	7.81	15.34	11.52	16.7	12.77	9.32
ENSG00000066651	TRMT11	tRNA methyltransferase 11 homolog (S. cerevisiae) [Source:HGNC Symbol;Acc:21080]	2.53	3.31	15.35	37.74	14.81	11.55	11.33	2.96	2.21	4.14	10.04	12.16	17.09	11.41	3.76	0
ENSG00000066827	ZFAT	zinc finger and AT hook domain containing [Source:HGNC Symbol;Acc:19899]	0	4.96	6.35	19.09	16.53	51.29	41.86	55.2	5.96	4.78	5.64	13.47	19.12	29.07	25.36	36.82
ENSG00000066855	MTFR1	mitochondrial fission regulator 1 [Source:HGNC Symbol;Acc:29510]	0	1.06	1.49	16.06	36.44	58.39	95.84	87.88	0.58	0.93	1.58	6.95	18.36	26	53.19	21.18
ENSG00000066933	MYO9A	myosin IXA [Source:HGNC Symbol;Acc:7608]	1.53	0.89	13.52	33.63	66.96	45.53	67.2	105.96	1.41	1.05	8.74	16.89	21.35	18.01	27.92	20.5
ENSG00000067048	DDX3Y	DEAD (Asp-Glu-Ala-Asp) box helicase 3, Y-linked [Source:HGNC Symbol;Acc:2699]	0.97	1.85	9.24	29.58	45.86	56.37	79.97	84.16	2.38	1.32	6.38	24.69	39.53	46.55	43.77	60.78
ENSG00000067064	IDI1	isopentenyl-diphosphate delta isomerase 1 [Source:HGNC Symbol;Acc:5387]	0	0	13.02	38.22	60.99	84.92	107.24	102.64	0.75	0.96	8.11	30.39	39.65	48.15	58.15	70.28
ENSG00000067082	KLF6	Kruppel-like factor 6 [Source:HGNC Symbol;Acc:2235]	0.35	0.16	0.36	0.16	0.11	0.19	7.01	18.38	0	0	0	0	0	0	1.41	8.35
ENSG00000067113	PPAP2A	phosphatidic acid phosphatase type 2A [Source:HGNC Symbol;Acc:9228]	0.4	1.83	2.99	0	3.59	5.46	7.96	12.89	0	0	2.35	1.5	0	1.65	1.94	0
ENSG00000067141	NEO1	neogenin 1 [Source:HGNC Symbol;Acc:7754]	1.18	0.37	2.54	5.27	12.08	19.32	36.2	64.65	0.46	0	0.55	2.75	7.33	14.83	14.65	14.2
ENSG00000067167	TRAM1	translocation associated membrane protein 1 [Source:HGNC Symbol;Acc:20568]	0.62	0.43	1.97	4.98	10.02	10.38	24.83	45.17	0.42	0.37	0.6	1.24	1.27	1.45	2.44	2.66
ENSG00000067177	PHKA1	phosphorylase kinase, alpha 1 (muscle) [Source:HGNC Symbol;Acc:8925]	0	0.22	0.82	8.7	29.69	26.56	43.29	85.6	1.52	3.75	2.71	8.45	6.18	16.77	28.44	16.45
ENSG00000067208	EVI5	ecotropic viral integration site 5 [Source:HGNC Symbol;Acc:3501]	0	1.32	4.61	16.32	57.98	49.53	75.61	90.49	1.87	0	1.45	9.38	24.27	40.41	53.09	51.43
ENSG00000067365	METTL22	methyltransferase like 22 [Source:HGNC Symbol;Acc:28368]	0	0	0	0	0	0	7.81	2.46	0	7.92	5.09	4.64	2.8	0.86	9.51	3.69
ENSG00000067533	RRP15	ribosomal RNA processing 15 homolog (S. cerevisiae) [Source:HGNC Symbol;Acc:24255]	0	3.63	16.48	32.21	46.99	45.89	67.55	53.88	2.94	0	4.95	26.49	38.09	33.94	44.44	52.17
ENSG00000067704	IARS2	isoleucyl-tRNA synthetase 2, mitochondrial [Source:HGNC Symbol;Acc:29685]	0.61	0.53	0.28	0	1.51	0.24	4.45	6.25	0	0	0	0	0	0	0.62	0
ENSG00000067798	NAV3	neuron navigator 3 [Source:HGNC Symbol;Acc:15998]	0.47	1.34	0.59	2.03	1.95	2.79	3.86	3.14	0.28	0.33	0.3	0.93	1.25	1.08	3.03	0
ENSG00000067829	IDH3G	isocitrate dehydrogenase 3 (NAD+) gamma [Source:HGNC Symbol;Acc:5386]	0	0	2.1	1.22	4.5	3.03	4.59	9.99	0.99	2.01	5.91	8.5	9.82	7.01	3.87	7.42
ENSG00000067900	ROCK1	Rho-associated, coiled-coil containing protein kinase 1 [Source:HGNC Symbol;Acc:10251]	0	1.66	8.55	25.75	65.3	68.35	78.21	77.53	0.74	0	4.75	20.69	41.11	47.32	54.62	50.57
ENSG00000067955	CBFB	core-binding factor, beta subunit [Source:HGNC Symbol;Acc:1539]	0.48	1.02	4.26	8.31	26.09	31.94	52.04	43.84	0	0	0.96	6.29	12.72	18.14	22.18	15.62
ENSG00000068024	HDAC4	histone deacetylase 4 [Source:HGNC Symbol;Acc:14063]	0.63	2.52	0.56	3.87	7.99	35.63	69.5	98.35	0	0	0.77	2.62	3.86	11.21	26.46	34.87
ENSG00000068078	FGFR3	fibroblast growth factor receptor 3 [Source:HGNC Symbol;Acc:3690]	0.99	0	3.76	13.82	18.12	14.95	17.6	14.27	0.4	0	0.62	3.99	6.16	10.85	11.47	9.33
ENSG00000068305	MEF2A	myocyte enhancer factor 2A [Source:HGNC Symbol;Acc:6993]	0.72	1.78	9.1	30.98	53.82	73.59	81.92	87.85	0.38	2.32	4.42	18.56	27.54	40.14	46.04	47.14
ENSG00000068323	TFE3	transcription factor binding to IGHM enhancer 3 [Source:HGNC Symbol;Acc:11752]	0.46	0	0.19	0	3.1	2.13	7.3	16.83	0.29	0.33	0	0.32	0	0.76	2.42	2.09
ENSG00000068383	INPP5A	inositol polyphosphate-5-phosphatase, 40kDa [Source:HGNC Symbol;Acc:6076]	0.37	0.35	0.62	0.6	0.36	0.11	0.28	0	0	0.31	1.01	2.29	0.68	0	0.1	0.2
ENSG00000068438	FTSJ1	FtsJ RNA methyltransferase homolog 1 (E. coli) [Source:HGNC Symbol;Acc:13254]	0	0	2.01	5.67	8.96	12.84	28.16	22.64	0	0	0	3.12	2.71	4.27	2.6	6.5
ENSG00000068650	ATP11A	ATPase, class VI, type 11A [Source:HGNC Symbol;Acc:13552]	0	0.98	5.36	15.39	24.34	27.77	42.83	57.14	0.02	0.05	4.3	13.69	17.8	31.34	30.6	41.11
ENSG00000068654	POLR1A	polymerase (RNA) I polypeptide A, 194kDa [Source:HGNC Symbol;Acc:17264]	0.32	0.24	0.31	2.95	21.36	33.74	54.38	54.23	0	0	0.84	2.07	14.63	33.79	40.48	42.6
ENSG00000068697	LAPTM4A	lysosomal protein transmembrane 4 alpha [Source:HGNC Symbol;Acc:6924]	0.25	0.63	0.77	0	0	0	1.96	8.8	0.8	1.05	1.29	1.32	0.46	0	0	0
ENSG00000068724	TTC7A	tetratricopeptide repeat domain 7A [Source:HGNC Symbol;Acc:19750]	1.35	2.56	5.77	10.98	27.14	35.63	47.45	54.06	1.66	0	0.89	5.32	14.57	21.94	36.98	26.26
ENSG00000068784	SRBD1	S1 RNA binding domain 1 [Source:HGNC Symbol;Acc:25521]	3.85	7.23	15.13	44.11	73.52	100.17	92.7	76.76	3.26	3.55	7.27	15.12	35.94	36.55	57.22	45.41
ENSG00000068793	CYFIP1	cytoplasmic FMR1 interacting protein 1 [Source:HGNC Symbol;Acc:13759]	1.8	2.11	0.35	0.54	8.67	9	24.89	32.36	0.91	0.52	0.48	1.7	0.25	5.42	10.04	8.23
ENSG00000068912	ERLEC1	endoplasmic reticulum lectin 1 [Source:HGNC Symbol;Acc:25222]	0.75	0.91	0.81	1.71	1.43	1.58	4.74	10.81	0	0.71	0	2.37	0	0	1.25	0
ENSG00000069020	MAST4	microtubule associated serine/threonine kinase family member 4 [Source:HGNC Symbol;Acc:19037]	0.51	1.76	2.27	2.86	12.85	18.2	24.6	34.93	2.66	1.94	2.16	1.67	7.18	8.58	18.22	12.1
ENSG00000069329	VPS35	vacuolar protein sorting 35 homolog (S. cerevisiae) [Source:HGNC Symbol;Acc:13487]	2.4	4.94	14.36	26.77	39.05	38.42	49.8	53.49	1.35	0	4.24	15.67	16.78	20.2	22.54	25.48
ENSG00000069345	DNAJA2	DnaJ (Hsp40) homolog, subfamily A, member 2 [Source:HGNC Symbol;Acc:14884]	0	0	4.29	12.43	28.03	24.33	35.31	32.25	1.09	0.7	1.89	8.78	14.64	18.07	16.8	24.7
ENSG00000069509	FUNDC1	FUN14 domain containing 1 [Source:HGNC Symbol;Acc:28746]	0	0.12	1.43	0	9.28	23.55	21.55	35.11	0	0.49	0.86	0	1.02	4.21	12.09	16.22
ENSG00000069702	TGFBR3	transforming growth factor, beta receptor III [Source:HGNC Symbol;Acc:11774]	0.15	1.05	1.81	4.48	20.24	35.8	43.27	48.7	0.43	0.83	2.22	2.75	4.85	12.4	16.16	12.86
ENSG00000069849	ATP1B3	ATPase, Na+/K+ transporting, beta 3 polypeptide [Source:HGNC Symbol;Acc:806]	0.28	0.87	0.45	1.3	5.07	7.48	17.68	28.39	0.36	0.27	0	0.45	2.68	5.4	5.82	3.53
ENSG00000070018	LRP6	low density lipoprotein receptor-related protein 6 [Source:HGNC Symbol;Acc:6698]	1.59	2.82	8.19	12.69	28.73	31.77	42.44	43.29	0.87	0	1.9	8.6	14.57	25.3	25.13	32.61
ENSG00000070047	PHRF1	PHD and ring finger domains 1 [Source:HGNC Symbol;Acc:24351]	1.35	4.23	11.24	18.14	30.56	32.98	33.98	38.65	1.31	0	5	20.02	28.5	34.74	32.19	42.94
ENSG00000070214	SLC44A1	solute carrier family 44 (choline transporter), member 1 [Source:HGNC Symbol;Acc:18798]	0	0	0	3.03	9.94	10.08	15.09	31.75	0	0	0.77	0	0	0.78	0.64	3.5
ENSG00000070367	EXOC5	exocyst complex component 5 [Source:HGNC Symbol;Acc:10696]	0	3.53	11.6	31.38	51.11	60.48	71.68	98.12	1.14	2	3.24	22.96	25.74	33.73	50.89	36.56
ENSG00000070404	FSTL3	follistatin-like 3 (secreted glycoprotein) [Source:HGNC Symbol;Acc:3973]	0.33	0	0.5	1.2	3.57	5	10.83	13.51	0	0	0	0.52	2.77	2.13	4.7	4.33
ENSG00000070423	RNF126	ring finger protein 126 [Source:HGNC Symbol;Acc:21151]	0	8.83	23.5	29.17	39.81	54.67	57.62	70.52	0.75	4.17	21.99	25.53	28	33.9	32.83	30.34
ENSG00000070476	ZXDC	ZXD family zinc finger C [Source:HGNC Symbol;Acc:28160]	1.5	3.52	9.83	14.86	27.92	48.9	67.36	83.69	2.61	1.1	5.42	8.28	17.02	21.48	43.13	74.57
ENSG00000070540	WIPI1	WD repeat domain, phosphoinositide interacting 1 [Source:HGNC Symbol;Acc:25471]	1.38	0.43	0	0	5.79	5.57	17.34	28.29	2.7	2.21	1.11	3.23	3.92	5.49	3.46	1.71
ENSG00000070756	PABPC1	poly(A) binding protein, cytoplasmic 1 [Source:HGNC Symbol;Acc:8554]	0	0	0	0.97	6.41	6.53	11.62	13.69	0	0.06	0.26	1.79	5.11	10.66	9.78	9.39
ENSG00000070778	PTPN21	protein tyrosine phosphatase, non-receptor type 21 [Source:HGNC Symbol;Acc:9651]	0	1.48	1.59	2.51	12.91	12.32	15.94	25.06	0	0.02	0.64	0	1.87	1.23	4.97	2.73
ENSG00000070785	EIF2B3	eukaryotic translation initiation factor 2B, subunit 3 gamma, 58kDa [Source:HGNC Symbol;Acc:3259]	1.38	5.33	16.29	15.03	36.86	37.08	47.66	54.3	2.54	2.04	8.46	20.24	31.27	33.4	50.69	28.74
ENSG00000070814	TCOF1	Treacher Collins-Franceschetti syndrome 1 [Source:HGNC Symbol;Acc:11654]	0.02	0.71	0	0	0	0	0.68	2.02	0	0	0	0	0	0	0	0
ENSG00000070831	CDC42	cell division cycle 42 [Source:HGNC Symbol;Acc:1736]	1.37	2.66	6.37	9.25	25.26	27.66	42.09	62.95	0.46	1.54	2.83	4.57	7.2	8.17	9.02	6.85
ENSG00000070950	RAD18	RAD18 homolog (S. cerevisiae) [Source:HGNC Symbol;Acc:18278]	4.07	0	1.48	6.2	7.62	18.86	16.77	24.18	0	0	0	4.5	3.36	14.56	13.33	21.25
ENSG00000071051	NCK2	NCK adaptor protein 2 [Source:HGNC Symbol;Acc:7665]	1.71	1.85	3.11	1.2	0	0	7.86	1.18	0.78	3.68	2.58	2.02	0	0	0	0
ENSG00000071189	SNX13	sorting nexin 13 [Source:HGNC Symbol;Acc:21335]	3.28	11.31	55.5	69.75	97.05	98.96	102.92	96.39	0	2.61	25.4	54.05	64.35	66.28	77.08	55.88
ENSG00000071205	ARHGAP10	Rho GTPase activating protein 10 [Source:HGNC Symbol;Acc:26099]	2.91	0	6.24	10.08	40.79	36.12	57.05	58.53	0	0	0	5.5	17.43	31.94	15.02	25.06
ENSG00000071243	ING3	inhibitor of growth family, member 3 [Source:HGNC Symbol;Acc:14587]	0.04	0	0.68	2.72	9.78	36.89	40.19	59.47	1.94	0.36	1.13	4.56	1.58	6.59	14.32	15.07
ENSG00000071246	VASH1	vasohibin 1 [Source:HGNC Symbol;Acc:19964]	0.33	0	2.52	4.69	7.57	0.49	55.32	37.01	1.76	1.68	0.85	2.52	7.85	4.23	17.14	17.94
ENSG00000071462	WBSCR22	Williams Beuren syndrome chromosome region 22 [Source:HGNC Symbol;Acc:16405]	0.41	1.95	6.79	33.41	63.7	68.36	93.39	101.71	0.86	0	3.69	20.78	51.91	59.92	69.93	77.88
ENSG00000071537	SEL1L	sel-1 suppressor of lin-12-like (C. elegans) [Source:HGNC Symbol;Acc:10717]	0.37	0.8	3.87	12.46	28.37	38.49	67.34	69.24	0	0	1.68	14.74	19.79	30.27	28.61	26.12
ENSG00000071539	TRIP13	thyroid hormone receptor interactor 13 [Source:HGNC Symbol;Acc:12307]	2.19	0.82	2.74	8.09	66.66	42.12	60.5	81.67	0.85	1.87	4.2	9.31	10.54	18.92	25.04	16.09
ENSG00000071794	HLTF	helicase-like transcription factor [Source:HGNC Symbol;Acc:11099]	0.02	0	0	4.78	18.53	17.69	21.43	32.61	0	0.61	1.09	6.21	13.16	13.22	18.65	23.77
ENSG00000071994	PDCD2	programmed cell death 2 [Source:HGNC Symbol;Acc:8762]	0	1.05	0.38	7.45	11.62	5.18	8.31	29.49	0	2.18	2.76	4	6.75	7.5	6.36	9.98
ENSG00000072110	ACTN1	actinin, alpha 1 [Source:HGNC Symbol;Acc:163]	0.67	1.73	2.37	1.7	4.36	7.05	15.4	16.88	0	0.5	0.03	0	0	0.22	0.53	0
ENSG00000072121	ZFYVE26	zinc finger, FYVE domain containing 26 [Source:HGNC Symbol;Acc:20761]	1.11	0	0	1.66	19.85	34.63	53.98	68.42	0.21	0.25	0.02	0.37	5.81	24.15	36.8	51.35
ENSG00000072210	ALDH3A2	aldehyde dehydrogenase 3 family, member A2 [Source:HGNC Symbol;Acc:403]	6.62	5.39	18.88	48.65	61.65	63.83	90.09	83.47	0.71	1.34	7.75	33.47	42.27	53.28	60.5	32.55
ENSG00000072274	TFRC	transferrin receptor [Source:HGNC Symbol;Acc:11763]	0.03	0.02	0.01	1.19	9.72	13.21	22.27	27.77	0.08	0	0.41	0.3	2.64	7.24	12.26	12.11
ENSG00000072364	AFF4	AF4/FMR2 family, member 4 [Source:HGNC Symbol;Acc:17869]	1.03	2.06	18.86	45.15	87.44	92.38	110.24	130.22	1.44	0.3	8.27	35.58	50.09	63.68	69.64	63.17
ENSG00000072422	RHOBTB1	Rho-related BTB domain containing 1 [Source:HGNC Symbol;Acc:18738]	0	0	3.09	5.21	15.42	12.29	23.47	32.28	0.73	0	1.41	1.81	3.18	8.43	12.52	7.37
ENSG00000072506	HSD17B10	hydroxysteroid (17-beta) dehydrogenase 10 [Source:HGNC Symbol;Acc:4800]	1.98	0.78	3.32	5.09	4.92	4.68	9.96	14.14	0	1.68	2.73	4.56	3.41	5.27	7.92	2.15
ENSG00000072778	ACADVL	acyl-CoA dehydrogenase, very long chain [Source:HGNC Symbol;Acc:92]	0	0.12	0	0	0.28	0.2	0.37	1.91	0	0	0	0.25	0.03	0.38	0	0.19
ENSG00000072840	EVC	Ellis van Creveld syndrome [Source:HGNC Symbol;Acc:3497]	0.01	0.99	0	0	0	0	0.11	1.93	1.33	1.22	0	0	0.3	0.63	0	0
ENSG00000073536	NLE1	notchless homolog 1 (Drosophila) [Source:HGNC Symbol;Acc:19889]	0	0	3.28	16.12	12.06	19.08	9.32	6.59	1.24	0.66	2.2	6.93	7.56	13.43	26.16	13.39
ENSG00000073578	SDHA	succinate dehydrogenase complex, subunit A, flavoprotein (Fp) [Source:HGNC Symbol;Acc:10680]	5.76	0	9.8	24.12	47.6	54.91	85.79	89.57	5.33	5.31	2.07	29.75	38.27	53.32	115.98	86.75
ENSG00000073711	PPP2R3A	protein phosphatase 2, regulatory subunit B'', alpha [Source:HGNC Symbol;Acc:9307]	0.4	0.33	0.58	2.64	7.14	10.38	25.77	44.49	0.28	0.49	0.27	0.15	1.94	4.51	6.84	3.74
ENSG00000073756	PTGS2	prostaglandin-endoperoxide synthase 2 (prostaglandin G/H synthase and cyclooxygenase) [Source:HGNC Symbol;Acc:9605]	0.1	0	0.88	3.42	7.81	16.15	32.1	65.41	0.09	0	0.03	1.27	2.39	4.02	14.93	12.09
ENSG00000073803	MAP3K13	mitogen-activated protein kinase kinase kinase 13 [Source:HGNC Symbol;Acc:6852]	1.36	1.93	1.96	8.01	46.34	65.97	76.33	81.43	1.2	0	0	5.74	23.76	36.52	61.58	54.41
ENSG00000073921	PICALM	phosphatidylinositol binding clathrin assembly protein [Source:HGNC Symbol;Acc:15514]	0	0.07	2.61	9.24	26.8	31.81	49.84	77.57	1.6	0	0.35	5.64	10.03	10.13	11.07	10.54
ENSG00000074047	GLI2	GLI family zinc finger 2 [Source:HGNC Symbol;Acc:4318]	1.86	3.54	5.23	9.56	14.43	20.98	28.58	57.08	0	0	0.3	4.79	8.06	12.43	16.84	12.42
ENSG00000074054	CLASP1	cytoplasmic linker associated protein 1 [Source:HGNC Symbol;Acc:17088]	0.08	0.82	3.02	9.68	35.07	44.45	53.78	61.97	0.39	0	1.06	7.37	21.37	31.57	36.32	44.42
ENSG00000074181	NOTCH3	notch 3 [Source:HGNC Symbol;Acc:7883]	0	0.3	0.24	0	2.16	0.99	8.72	6.91	0.36	1.14	0.64	1.04	0	0.84	3.56	0.46
ENSG00000074266	EED	embryonic ectoderm development [Source:HGNC Symbol;Acc:3188]	0	0	4.68	34.24	43.81	66.01	89.62	104.32	4.15	3.49	9.32	20.24	35.21	37.16	51.83	54.43
ENSG00000074416	MGLL	monoglyceride lipase [Source:HGNC Symbol;Acc:17038]	0.58	4.85	12.89	31.62	45.85	60.24	85.47	121.8	0.93	1.58	3.91	12.13	13.25	19.41	23.29	6.87
ENSG00000074657	ZNF532	zinc finger protein 532 [Source:HGNC Symbol;Acc:30940]	0	0	0.16	0	0.34	0.29	6.07	9.1	0.4	0.34	0.09	0.54	0	1.44	1.05	2.04
ENSG00000074696	PTPLAD1	protein tyrosine phosphatase-like A domain containing 1 [Source:HGNC Symbol;Acc:24175]	1.21	0.46	2.34	5.15	11.1	20.47	26.11	48.98	0	0	0	1.77	2.56	6.03	11.3	4.89
ENSG00000074800	ENO1	enolase 1, (alpha) [Source:HGNC Symbol;Acc:3350]	0.19	0.4	0.11	0	0	0	0	0.75	0.38	0.33	0.07	0.73	0.19	0.35	0.06	0
ENSG00000074964	ARHGEF10L	Rho guanine nucleotide exchange factor (GEF) 10-like [Source:HGNC Symbol;Acc:25540]	1.85	0.35	0.49	1.43	1.67	3.5	4.29	5.32	0.15	0.48	0	0	0.09	0.7	1.78	0
ENSG00000075089	ACTR6	ARP6 actin-related protein 6 homolog (yeast) [Source:HGNC Symbol;Acc:24025]	0	0	0.65	5.57	37.23	65.15	111	93.21	0.1	0.01	0	2.2	15.9	42.98	80.73	43.73
ENSG00000075142	SRI	sorcin [Source:HGNC Symbol;Acc:11292]	2.86	6.48	7.15	14.68	16.68	8.27	22.29	26.53	4.45	6.15	6.44	8.25	1.64	3.42	0.35	0
ENSG00000075151	EIF4G3	eukaryotic translation initiation factor 4 gamma, 3 [Source:HGNC Symbol;Acc:3298]	1.24	0.43	4.12	10.27	20.8	19.12	26.04	24.4	1.37	0	1.83	6.4	6.67	9.03	6.94	9.19
ENSG00000075188	NUP37	nucleoporin 37kDa [Source:HGNC Symbol;Acc:29929]	0.44	0.8	1.75	5.36	8.89	5.3	33.56	37.68	1.16	1.84	1.15	5.27	6.61	13.17	31.13	34.12
ENSG00000075213	SEMA3A	sema domain, immunoglobulin domain (Ig), short basic domain, secreted, (semaphorin) 3A [Source:HGNC Symbol;Acc:10723]	0.77	0	5.89	19.09	30.91	41.28	59.95	82.16	0	0	1.49	5.09	12.64	16.8	18.09	23.46
ENSG00000075223	SEMA3C	sema domain, immunoglobulin domain (Ig), short basic domain, secreted, (semaphorin) 3C [Source:HGNC Symbol;Acc:10725]	0	0.53	1.63	4.12	10.52	20.44	24.83	55.03	0	0.43	0.52	1.95	2.26	4.42	9.01	11.33
ENSG00000075292	ZNF638	zinc finger protein 638 [Source:HGNC Symbol;Acc:17894]	0	0	1.38	11.73	21.46	27.95	29.34	20.69	0.95	1.85	3.21	8.35	16.63	19.68	23.85	25.68
ENSG00000075303	SLC25A40	solute carrier family 25, member 40 [Source:HGNC Symbol;Acc:29680]	1.15	4.11	14.36	32.75	90.33	65.18	80.33	77.27	4.76	1.56	7.03	23.09	39.5	56.63	83.29	29.79
ENSG00000075336	TIMM21	translocase of inner mitochondrial membrane 21 homolog (yeast) [Source:HGNC Symbol;Acc:25010]	0	3.25	14.44	17.61	30.2	59.29	122.37	126.99	1.88	3.22	9.44	21.53	30.5	47.93	70.61	56.27
ENSG00000075407	ZNF37A	zinc finger protein 37A [Source:HGNC Symbol;Acc:13102]	4.48	1.49	11.07	26.05	50.35	67.37	70.06	74.86	10.8	3.02	7.57	5.46	32.93	57.65	64.06	64.77
ENSG00000075420	FNDC3B	fibronectin type III domain containing 3B [Source:HGNC Symbol;Acc:24670]	1.69	2.51	16.01	44.59	78.68	83.16	118.39	142.16	2.53	2.29	6.81	26.38	41.33	63.12	83.07	82.3
ENSG00000075426	FOSL2	FOS-like antigen 2 [Source:HGNC Symbol;Acc:3798]	0.13	1.77	6.57	11.58	19.92	23.22	42.02	59.75	0.87	1.29	2.74	4.81	7.94	11.08	19.38	16.79
ENSG00000075539	FRYL	FRY-like [Source:HGNC Symbol;Acc:29127]	0.69	0.52	5.2	33.85	71.73	80.42	108.96	116.9	0.65	0	3.58	21.38	43.36	64.64	97.28	93.16
ENSG00000075568	TMEM131	transmembrane protein 131 [Source:HGNC Symbol;Acc:30366]	0.33	1.01	3.27	4.86	17.15	22.51	25.3	15.83	1.29	2.82	1.98	5.41	11.35	14.83	15.87	18.25
ENSG00000075618	FSCN1	fascin homolog 1, actin-bundling protein (Strongylocentrotus purpuratus) [Source:HGNC Symbol;Acc:11148]	0.36	0	0	1.71	5.23	5.97	9.85	13.42	0.25	0	0	0.21	2.12	3.87	6.38	5.53
ENSG00000075624	ACTB	actin, beta [Source:HGNC Symbol;Acc:132]	0.04	0.08	0.12	0.12	0.59	0.62	2.4	4.9	0.06	0	0	0.22	0.37	0.73	0.85	0.69
ENSG00000075711	DLG1	discs, large homolog 1 (Drosophila) [Source:HGNC Symbol;Acc:2900]	1.98	2.73	18.33	53.92	93.16	96.11	122.54	138.72	2.67	2.54	5.43	25.96	48.44	75.78	80.05	96.29
ENSG00000075785	RAB7A	RAB7A, member RAS oncogene family [Source:HGNC Symbol;Acc:9788]	0.38	1.24	1.57	1.83	4.84	7.27	25.48	51.49	0.23	0.14	0.14	0.66	0.24	2.5	6.14	7.53
ENSG00000075856	SART3	squamous cell carcinoma antigen recognized by T cells 3 [Source:HGNC Symbol;Acc:16860]	4.23	4.38	20.16	37.22	52.41	46.97	48.21	36.27	4.43	1.25	8.19	36.19	51.05	64.23	53.56	51.21
ENSG00000075945	KIFAP3	kinesin-associated protein 3 [Source:HGNC Symbol;Acc:17060]	0.06	1.96	5.56	13.53	16.01	20.71	14.92	34.76	0	0	2.18	2.95	9.39	7.25	12.57	4.01
ENSG00000075975	MKRN2	makorin ring finger protein 2 [Source:HGNC Symbol;Acc:7113]	2.31	1.98	3.24	5.19	7.71	9.83	21.8	41.16	1.28	2.25	1.37	3.41	6.04	10.12	18.03	9.31
ENSG00000076067	RBMS2	RNA binding motif, single stranded interacting protein 2 [Source:HGNC Symbol;Acc:9909]	0	6.6	0.7	1.15	6.31	6.72	11.06	9.41	2.7	1.34	0.12	4.82	0.67	4.82	0	5.39
ENSG00000076242	MLH1	mutL homolog 1 [Source:HGNC Symbol;Acc:7127]	0	0	0	0	3.56	5.93	32.85	62.65	0	0.07	0	0.98	3.8	7.33	21.32	20.84
ENSG00000076356	PLXNA2	plexin A2 [Source:HGNC Symbol;Acc:9100]	0.3	0.04	0.48	1.12	5.99	11.82	7.23	10.84	0.19	0	0	0.04	0	1.33	2.82	3.31
ENSG00000076513	ANKRD13A	ankyrin repeat domain 13A [Source:HGNC Symbol;Acc:21268]	0.99	0.17	0	0.92	5.82	8.82	27.17	43.1	0.28	0	0	0.09	0.7	3.36	3.95	10.23
ENSG00000076641	PAG1	phosphoprotein associated with glycosphingolipid microdomains 1 [Source:HGNC Symbol;Acc:30043]	2.02	1.19	3.41	9.56	51.28	71.82	106.88	108.83	0.79	0.68	4.16	5.7	17.54	36.2	80.95	53.42
ENSG00000076685	NT5C2	5'-nucleotidase, cytosolic II [Source:HGNC Symbol;Acc:8022]	1.68	4.74	10.3	16.36	34.6	48.29	83.62	119.42	5.51	0	4.19	10.41	15.14	27.42	27.82	36.31
ENSG00000077063	CTTNBP2	cortactin binding protein 2 [Source:HGNC Symbol;Acc:15679]	0.95	2.23	0.58	4.29	11.78	13.7	19.25	27.36	0.23	0.02	0.92	1.8	3.64	2.83	3.82	2.77
ENSG00000077150	NFKB2	nuclear factor of kappa light polypeptide gene enhancer in B-cells 2 (p49/p100) [Source:HGNC Symbol;Acc:7795]	0.54	2.2	7.01	21.47	38.68	43.99	67.51	74.19	2.25	0.38	5.24	16.12	25.34	32.42	42.65	42.19
ENSG00000077152	UBE2T	ubiquitin-conjugating enzyme E2T (putative) [Source:HGNC Symbol;Acc:25009]	1.28	0	2.28	4.35	4.01	9.58	11.12	59.37	0.13	0	0.36	3.74	4.93	7.27	9.12	10.8
ENSG00000077157	PPP1R12B	protein phosphatase 1, regulatory subunit 12B [Source:HGNC Symbol;Acc:7619]	7.47	4.68	12.26	17.81	19.04	9.58	3.64	1.29	5.78	4.12	11.56	26.78	23.71	19.92	18.42	19.87
ENSG00000077232	DNAJC10	DnaJ (Hsp40) homolog, subfamily C, member 10 [Source:HGNC Symbol;Acc:24637]	0.04	0.51	2.5	12.48	51.14	65.78	75.97	82.25	1.22	0.64	2.81	11.6	19.56	32.34	50.91	29.38
ENSG00000077235	GTF3C1	general transcription factor IIIC, polypeptide 1, alpha 220kDa [Source:HGNC Symbol;Acc:4664]	0	0.12	0	0	0.04	2.18	3.02	1.8	0.11	0.19	0	0.03	0.15	0.9	1.78	1.13
ENSG00000077254	USP33	ubiquitin specific peptidase 33 [Source:HGNC Symbol;Acc:20059]	0.31	0	3.22	9.12	21.48	26.78	28.16	43.52	0	0.5	1.94	9.79	14.17	16.88	25.81	24.08
ENSG00000077312	SNRPA	small nuclear ribonucleoprotein polypeptide A [Source:HGNC Symbol;Acc:11151]	0.79	0	0.23	1.56	3.66	15.18	38.67	46.23	0.45	0.92	0.25	0.59	1.8	3.03	7.19	6.76
ENSG00000077380	DYNC1I2	dynein, cytoplasmic 1, intermediate chain 2 [Source:HGNC Symbol;Acc:2964]	0.32	1.87	14.96	33.63	52.87	59.82	75.62	94.92	3.35	0.09	10.1	21.72	21.24	28.48	27.08	29.33
ENSG00000077549	CAPZB	capping protein (actin filament) muscle Z-line, beta [Source:HGNC Symbol;Acc:1491]	0.74	1.64	1.68	1.86	3.77	3.28	9.53	11.63	0.09	0.91	0	1.02	1.24	1.11	1.26	0.69
ENSG00000077585	GPR137B	G protein-coupled receptor 137B [Source:HGNC Symbol;Acc:11862]	0	0	3.06	7.14	5.05	9.78	11.19	26.65	0	0.04	1.58	4.61	4.56	4.34	0.92	0
ENSG00000077684	JADE1	jade family PHD finger 1 [Source:HGNC Symbol;Acc:30027]	0	1.24	6.53	13.12	17.13	31.67	23.05	35.78	1.24	0.59	0.82	4.87	5.14	17.24	15.99	29.71
ENSG00000077721	UBE2A	ubiquitin-conjugating enzyme E2A [Source:HGNC Symbol;Acc:12472]	0.52	0.07	1.6	1.29	4.16	6.03	12.84	29.38	0.68	0	0.7	3.41	2.79	4.65	6.63	8.06
ENSG00000077809	GTF2I	general transcription factor IIi [Source:HGNC Symbol;Acc:4659]	0	0.44	1.11	0.85	2.39	2.48	6.98	9.83	0	0	1.59	0.36	1.38	0.22	2.77	3.35
ENSG00000077942	FBLN1	fibulin 1 [Source:HGNC Symbol;Acc:3600]	0.43	0.51	0.46	0	0	0	1.29	2.52	0	1.05	0.5	0	0	0	0	0
ENSG00000078061	ARAF	v-raf murine sarcoma 3611 viral oncogene homolog [Source:HGNC Symbol;Acc:646]	1.41	0.13	0.33	4.67	4.18	6.53	10.54	17.07	0	0	1.95	3.4	2.61	6.27	8.55	7.71
ENSG00000078070	MCCC1	methylcrotonoyl-CoA carboxylase 1 (alpha) [Source:HGNC Symbol;Acc:6936]	0.74	0.84	0	11.3	19.07	22.31	45.79	61.99	0	2.62	1.07	2.03	7.21	8.06	18.92	8.09
ENSG00000078124	ACER3	alkaline ceramidase 3 [Source:HGNC Symbol;Acc:16066]	1.22	1.79	12.82	42.41	84.83	102.12	109.34	139.93	0	0	9.12	32.5	52.67	78.86	90.56	82.29
ENSG00000078140	UBE2K	ubiquitin-conjugating enzyme E2K [Source:HGNC Symbol;Acc:4914]	0.16	0.04	5.16	18.97	34.52	45.97	59.12	60.68	0	0	0.87	12.02	15.5	29.08	36.92	28.17
ENSG00000078142	PIK3C3	phosphatidylinositol 3-kinase, catalytic subunit type 3 [Source:HGNC Symbol;Acc:8974]	0	1.24	4.64	28.22	64.02	69.55	91.21	82.84	0.54	2.35	4.28	20.79	40.76	46.54	76.35	77.9
ENSG00000078177	N4BP2	NEDD4 binding protein 2 [Source:HGNC Symbol;Acc:29851]	7.39	3.94	27.93	28.92	39.57	48.4	70.72	105.73	0	0	11.27	12.22	8.57	16.79	35.53	16.46
ENSG00000078237	C12orf5	chromosome 12 open reading frame 5 [Source:HGNC Symbol;Acc:1185]	7.2	0	5.7	17.05	35.26	44.75	39.39	66.08	2.2	7.48	7.08	17.1	23.71	31.37	55.01	47.54
ENSG00000078304	PPP2R5C	protein phosphatase 2, regulatory subunit B', gamma [Source:HGNC Symbol;Acc:9311]	2.21	4.67	7.11	19.79	29.73	45.7	59.27	55.01	1.32	0	4.75	11.61	14.77	29.45	25.26	19.66
ENSG00000078618	NRD1	nardilysin (N-arginine dibasic convertase) [Source:HGNC Symbol;Acc:7995]	0	0	0	0	0	0	1.84	5.86	0.83	0.77	0	0	0	0	0	0
ENSG00000078674	PCM1	pericentriolar material 1 [Source:HGNC Symbol;Acc:8727]	0.21	1.57	0.01	0	3.21	0	4.76	4.7	0	0.17	0	0	0	0	0	5.94
ENSG00000078699	CBFA2T2	core-binding factor, runt domain, alpha subunit 2; translocated to, 2 [Source:HGNC Symbol;Acc:1536]	0.91	0.69	1.41	0.32	5.46	0.47	3.13	8.79	0	1.44	0	1.71	3.55	1.5	0.03	8.25
ENSG00000078747	ITCH	itchy E3 ubiquitin protein ligase [Source:HGNC Symbol;Acc:13890]	2.32	1.61	11.83	21.38	21.83	28.77	31.42	32.78	0.59	1.32	1.98	9.86	14.41	18.59	22.91	18.81
ENSG00000078804	TP53INP2	tumor protein p53 inducible nuclear protein 2 [Source:HGNC Symbol;Acc:16104]	0.24	0.1	0.67	4.04	7.62	11.83	35.15	37.43	0.54	0.4	0.54	2.22	6.01	8.25	11.44	9.24
ENSG00000078902	TOLLIP	toll interacting protein [Source:HGNC Symbol;Acc:16476]	0.26	2.28	5.09	1.58	10.07	14	19.59	9.28	4.59	1.5	0	0.23	2.58	5.12	7.86	1.32
ENSG00000079102	RUNX1T1	runt-related transcription factor 1; translocated to, 1 (cyclin D-related) [Source:HGNC Symbol;Acc:1535]	0	0.53	2.43	3.71	8.85	8.45	18.05	15.23	0.37	0.17	0.8	2.36	3.8	5.4	2.78	9.89
ENSG00000079150	FKBP7	FK506 binding protein 7 [Source:HGNC Symbol;Acc:3723]	0	0	0.15	0.09	0	9.06	5.64	0	0.51	0.53	0	0	2.07	4.95	4.23	3.17
ENSG00000079308	TNS1	tensin 1 [Source:HGNC Symbol;Acc:11973]	0.6	0.26	4.47	10.59	21.18	31.72	64.99	75.56	0.38	0	1.36	5.18	8.69	20.47	37.69	21.35
ENSG00000079387	SENP1	SUMO1/sentrin specific peptidase 1 [Source:HGNC Symbol;Acc:17927]	1.53	3.5	5.62	19.45	62	82.97	94.17	112.41	0.26	0.17	2	19.47	41.04	52.28	66.63	62.92
ENSG00000079459	FDFT1	farnesyl-diphosphate farnesyltransferase 1 [Source:HGNC Symbol;Acc:3629]	4.76	3.32	3.09	7.16	16.64	31.72	37.26	64.11	2.3	2.6	3.49	7.98	13.03	14.66	20.17	17.57
ENSG00000079482	OPHN1	oligophrenin 1 [Source:HGNC Symbol;Acc:8148]	9.92	5.46	25.59	40.24	57.63	74.96	79.94	82.17	4.7	0.91	4.66	28.43	30.98	43.99	42.78	56.77
ENSG00000079691	LRRC16A	leucine rich repeat containing 16A [Source:HGNC Symbol;Acc:21581]	1.26	0	5.45	19.09	39.14	36.37	60.46	70.55	0	0	4.45	9.63	19.46	25.67	35.27	37.89
ENSG00000079785	DDX1	DEAD (Asp-Glu-Ala-Asp) box helicase 1 [Source:HGNC Symbol;Acc:2734]	0.15	0.82	0	0.97	1.39	0.12	3.26	9.92	1.32	0	0	0	0	0	0	0
ENSG00000079819	EPB41L2	erythrocyte membrane protein band 4.1-like 2 [Source:HGNC Symbol;Acc:3379]	0	1.37	0.9	5.73	32.69	44.45	73.3	70.23	0.94	2.61	1.41	9.99	25.31	39.13	38.21	34.1
ENSG00000079950	STX7	syntaxin 7 [Source:HGNC Symbol;Acc:11442]	1.97	5.2	31.2	49.21	69.13	72.22	106.56	69.62	0	0.9	5.18	31.9	40.58	49.83	36.6	31.49
ENSG00000079999	KEAP1	kelch-like ECH-associated protein 1 [Source:HGNC Symbol;Acc:23177]	1.41	1.58	5.2	10.93	13.49	22.93	23.59	35.37	1.41	0.65	3.1	7.19	9.24	9.59	12.36	10.03
ENSG00000080345	RIF1	RAP1 interacting factor homolog (yeast) [Source:HGNC Symbol;Acc:23207]	0.94	0.38	4.66	4.51	14.75	19.08	34.22	41.75	0	0	1.48	1.23	5.08	8.82	13.98	25.2
ENSG00000080503	SMARCA2	SWI/SNF related, matrix associated, actin dependent regulator of chromatin, subfamily a, member 2 [Source:HGNC Symbol;Acc:11098]	0.32	0.28	4.77	7.31	16.65	19.41	28.32	30.26	1.08	1.77	4.25	9.7	9.27	11.99	15.86	13.23
ENSG00000080546	SESN1	sestrin 1 [Source:HGNC Symbol;Acc:21595]	6.24	3.17	7.25	11.39	20.18	33.07	41.94	53.22	0.96	0	0	4.49	3.47	12.78	21.21	26.33
ENSG00000080561	MID2	midline 2 [Source:HGNC Symbol;Acc:7096]	12.61	0	0	0	0	0	1.23	48.88	5.11	5	6.77	11.98	12.45	9	21.48	0
ENSG00000080573	COL5A3	collagen, type V, alpha 3 [Source:HGNC Symbol;Acc:14864]	0.05	0.36	0.12	0	0	0	0	0.46	0.24	0.49	0	0	0	0	0	0
ENSG00000080608	KIAA0020	KIAA0020 [Source:HGNC Symbol;Acc:29676]	0	0	2.4	5.07	10.02	15.35	27.38	32.75	0	0	2.57	4.79	9.25	8.11	13.39	21.28
ENSG00000080709	KCNN2	potassium intermediate/small conductance calcium-activated channel, subfamily N, member 2 [Source:HGNC Symbol;Acc:6291]	1.15	2.68	2.51	1.76	5.01	5.71	20.8	34.63	0	1.01	1.94	2.33	0.68	2.48	0.8	3.2
ENSG00000080802	CNOT4	CCR4-NOT transcription complex, subunit 4 [Source:HGNC Symbol;Acc:7880]	1.33	0.29	0.88	0.3	1.32	2.22	2.61	5.97	0.13	0.39	0	0	0	0	0.64	1.24
ENSG00000080839	RBL1	retinoblastoma-like 1 (p107) [Source:HGNC Symbol;Acc:9893]	1.4	2.6	13	15.29	41.87	40.88	52.27	35.89	0	0.29	3.49	17.62	20.21	33.32	31.49	30.29
ENSG00000080845	DLGAP4	discs, large (Drosophila) homolog-associated protein 4 [Source:HGNC Symbol;Acc:24476]	0.79	2.11	0	0	5.9	16.79	25.52	33.24	0	0	0	0	0	3.81	6.12	5.3
ENSG00000081014	AP4E1	adaptor-related protein complex 4, epsilon 1 subunit [Source:HGNC Symbol;Acc:573]	0	0.57	4.83	14.43	29.62	57.68	72.82	86.26	0.55	0.68	2.85	8.16	14.26	30.56	52.83	49.51
ENSG00000081026	MAGI3	membrane associated guanylate kinase, WW and PDZ domain containing 3 [Source:HGNC Symbol;Acc:29647]	0	0.82	15.4	32.16	36.02	49.96	55.35	62.16	2.59	2.89	7.12	17.84	27.26	27.56	37.23	19.94
ENSG00000081087	OSTM1	osteopetrosis associated transmembrane protein 1 [Source:HGNC Symbol;Acc:21652]	2.14	4.47	5.3	9.6	15.62	12.9	46.98	80.91	4.13	3.9	2.29	7.66	5.02	3.04	8.57	7.63
ENSG00000081181	ARG2	arginase 2 [Source:HGNC Symbol;Acc:664]	0	0	9.89	37.53	58.44	61.21	47.31	71.95	0	6.32	10.23	39.15	42.4	43.25	45.32	46.64
ENSG00000081721	DUSP12	dual specificity phosphatase 12 [Source:HGNC Symbol;Acc:3067]	0	0.34	1	3.27	2.58	2.21	4.19	8	0.49	0.16	2.78	3.73	2.52	3.69	4.55	1.7
ENSG00000081760	AACS	acetoacetyl-CoA synthetase [Source:HGNC Symbol;Acc:21298]	1.24	1.03	0.16	29.91	82.29	115.82	123.3	131.65	0	1.58	0.19	13.22	44.47	78.38	86.77	84.91
ENSG00000081791	KIAA0141	KIAA0141 [Source:HGNC Symbol;Acc:28969]	5.28	9.27	16.29	15.95	20.47	15.86	39.16	29.62	0	3.21	4.02	20.05	29.16	17.7	24.11	13.54
ENSG00000081913	PHLPP1	PH domain and leucine rich repeat protein phosphatase 1 [Source:HGNC Symbol;Acc:20610]	0	0.28	0	0	0	0	0	0.07	0.66	0.48	2.17	2.62	1.17	2.14	2.05	0
ENSG00000081923	ATP8B1	ATPase, aminophospholipid transporter, class I, type 8B, member 1 [Source:HGNC Symbol;Acc:3706]	0	0	0.45	2.82	4.09	3.47	9.02	25.14	0	0	0	0.98	2.94	3.8	6.96	8.47
ENSG00000082014	SMARCD3	SWI/SNF related, matrix associated, actin dependent regulator of chromatin, subfamily d, member 3 [Source:HGNC Symbol;Acc:11108]	0	2.6	0.1	1.67	4.72	6.58	4.2	6.13	0	0	0	0	0	1.75	0.25	2.8
ENSG00000082068	WDR70	WD repeat domain 70 [Source:HGNC Symbol;Acc:25495]	0	0	9.46	27.41	37.1	45.53	47.92	56.31	3.75	0	2.85	12.25	17.39	28.72	62.6	40.6
ENSG00000082212	ME2	malic enzyme 2, NAD(+)-dependent, mitochondrial [Source:HGNC Symbol;Acc:6984]	1.02	1.11	0.96	0	13.13	5.02	17.26	26.26	0	0	0	0	1.88	3.47	0	0
ENSG00000082213	C5orf22	chromosome 5 open reading frame 22 [Source:HGNC Symbol;Acc:25639]	0.05	2.1	2.4	20.36	36.99	58.08	69.51	81.36	0	0	1.88	8.18	14.55	19.88	20.88	35.91
ENSG00000082258	CCNT2	cyclin T2 [Source:HGNC Symbol;Acc:1600]	1.66	1.52	10.82	31.99	49.92	64.69	81.84	98.38	0	0	4.38	13.24	27.47	35.85	49.96	56.11
ENSG00000082438	COBLL1	cordon-bleu WH2 repeat protein-like 1 [Source:HGNC Symbol;Acc:23571]	3.51	6.33	8.61	36.32	91.02	105.23	96.31	166.09	7.34	3.71	7.82	24.76	33.16	75.49	127.55	115.99
ENSG00000082482	KCNK2	potassium channel, subfamily K, member 2 [Source:HGNC Symbol;Acc:6277]	0.06	1.5	6.66	15.83	20.52	28.57	43.18	52.04	0.44	1.98	1.42	8.73	7.27	6.37	7.62	9.17
ENSG00000082516	GEMIN5	gem (nuclear organelle) associated protein 5 [Source:HGNC Symbol;Acc:20043]	2.71	0	3.22	5.75	22.73	21.04	36.72	50.85	0.12	0	3.45	6.46	9.73	16.81	24.84	28.16
ENSG00000082641	NFE2L1	nuclear factor, erythroid 2-like 1 [Source:HGNC Symbol;Acc:7781]	1.08	2.76	4	11.1	25.4	24.48	45.62	52.09	0.08	0	0.81	4.31	8.51	8.27	7.28	5.39
ENSG00000082701	GSK3B	glycogen synthase kinase 3 beta [Source:HGNC Symbol;Acc:4617]	0.1	0.87	1.21	2	5.31	5.51	4.14	4.92	0	0.24	1.13	1.59	2.19	3.56	2.95	1.26
ENSG00000082898	XPO1	exportin 1 (CRM1 homolog, yeast) [Source:HGNC Symbol;Acc:12825]	0.46	0.34	0.88	1.83	4.52	5.73	10.43	22.91	0	0.16	0	1.3	1.45	6.46	8.79	6.45
ENSG00000082996	RNF13	ring finger protein 13 [Source:HGNC Symbol;Acc:10057]	0	0.9	5.59	25.71	52.56	46.51	68.68	113.75	0.52	2.75	4.42	18.76	20.69	28.2	38.38	35.81
ENSG00000083093	PALB2	partner and localizer of BRCA2 [Source:HGNC Symbol;Acc:26144]	0	0.86	1.68	6	3.86	7.38	10.92	10.33	0.59	0.92	0.56	3.12	2.34	6.1	8.71	12.19
ENSG00000083097	DOPEY1	dopey family member 1 [Source:HGNC Symbol;Acc:21194]	1.62	2.19	5.03	10.9	19.97	21.48	48.36	42.26	1.76	0.67	2.49	5.14	7.95	9.65	26.1	15.13
ENSG00000083168	KAT6A	K(lysine) acetyltransferase 6A [Source:HGNC Symbol;Acc:13013]	0.24	1.06	2.39	1.02	1.73	0.45	2.19	1.54	0	0.17	0.32	1.35	2.07	1.79	1.06	2.55
ENSG00000083312	TNPO1	transportin 1 [Source:HGNC Symbol;Acc:6401]	1.32	1.19	10.71	36.16	61.93	67.02	107.95	107.4	0	0.59	3.07	16.85	32.81	44.85	50.67	43.53
ENSG00000083520	DIS3	DIS3 mitotic control homolog (S. cerevisiae) [Source:HGNC Symbol;Acc:20604]	2.48	1.71	7.06	17.59	36.05	42.2	51.82	62.39	0	0	2.71	9.52	21.67	29.43	36.79	38.94
ENSG00000083535	PIBF1	progesterone immunomodulatory binding factor 1 [Source:HGNC Symbol;Acc:23352]	0	0	6.76	10.66	29.19	44.86	58.1	49.42	0.21	0	4.19	6.13	19.58	18.13	33.96	28.63
ENSG00000083544	TDRD3	tudor domain containing 3 [Source:HGNC Symbol;Acc:20612]	0	0	1.65	0	1.78	9.68	21.26	33.75	0.22	0.71	2.29	3.57	3.01	7.62	9.62	21.05
ENSG00000083642	PDS5B	PDS5, regulator of cohesion maintenance, homolog B (S. cerevisiae) [Source:HGNC Symbol;Acc:20418]	2.23	1.5	20.72	48.98	66.38	98.42	95.15	117.59	3.29	3.31	7.39	18.04	33.44	38.16	76.66	61.65
ENSG00000083720	OXCT1	3-oxoacid CoA transferase 1 [Source:HGNC Symbol;Acc:8527]	0.95	2.69	3.24	4.79	10.27	11.64	17.13	13.86	0.37	1.89	2.34	2.74	3.24	4.98	3.23	4.55
ENSG00000083750	RRAGB	Ras-related GTP binding B [Source:HGNC Symbol;Acc:19901]	0.91	6.28	15.59	33.27	57.2	80.8	82.75	119.96	1.07	2.51	1.02	15.29	23.24	45.52	51.77	32.56
ENSG00000083817	ZNF416	zinc finger protein 416 [Source:HGNC Symbol;Acc:20645]	0	0	5.47	5.39	10.42	10.77	26.63	31.78	1.67	1.23	2.12	8.37	10.55	11.89	20.01	25.42
ENSG00000083844	ZNF264	zinc finger protein 264 [Source:HGNC Symbol;Acc:13057]	0	0	0	7.4	5.95	10.42	11.15	12.67	0	3.34	11.48	10.51	10.09	12.77	14.62	14.03
ENSG00000083857	FAT1	FAT atypical cadherin 1 [Source:HGNC Symbol;Acc:3595]	0.27	0.13	0.63	0.71	2.7	3.65	9.95	15.1	0.24	0.12	0	1.11	1.14	2.48	3.62	2.76
ENSG00000083896	YTHDC1	YTH domain containing 1 [Source:HGNC Symbol;Acc:30626]	0.43	0.36	4.18	12.37	28.92	39.02	57.93	88.3	0.74	0.41	1.64	6.7	10.84	19.82	44.46	31.9
ENSG00000083937	CHMP2B	charged multivesicular body protein 2B [Source:HGNC Symbol;Acc:24537]	1.12	2.54	3.15	2.52	6.7	5.21	13.91	27.76	2.11	0.68	0.2	2.61	3.49	4.13	2.96	5.96
ENSG00000084072	PPIE	peptidylprolyl isomerase E (cyclophilin E) [Source:HGNC Symbol;Acc:9258]	0	0	2.89	28.43	174.09	262.48	293.06	517.39	0	1.27	1.97	14.84	49.18	126.69	154.58	166.2
ENSG00000084093	REST	RE1-silencing transcription factor [Source:HGNC Symbol;Acc:9966]	1.85	2.55	7.32	11.86	16.63	17.32	27.72	26.4	2.58	0	0.71	5.97	7.95	5.02	6.82	7.69
ENSG00000084207	GSTP1	glutathione S-transferase pi 1 [Source:HGNC Symbol;Acc:4638]	0.07	0	0	0	0	0	0	0	0.15	0.19	0	0	0	0	0	0
ENSG00000084636	COL16A1	collagen, type XVI, alpha 1 [Source:HGNC Symbol;Acc:2193]	1.55	1.15	0.3	0.75	1.26	0.09	3.31	4.16	0	0.4	0	0	0	0.01	0.33	0
ENSG00000084676	NCOA1	nuclear receptor coactivator 1 [Source:HGNC Symbol;Acc:7668]	1.95	1.19	4.61	12.69	40.1	46.45	61.36	66.77	1.2	0.77	3.2	9.07	18.05	36.31	36.02	47.13
ENSG00000084731	KIF3C	kinesin family member 3C [Source:HGNC Symbol;Acc:6321]	0.29	0.96	0.67	4.92	12.2	11.85	18.1	19.84	0	0.32	0.01	1.22	1.95	6.4	2.86	2.82
ENSG00000084733	RAB10	RAB10, member RAS oncogene family [Source:HGNC Symbol;Acc:9759]	1.21	1.09	2.18	2.92	6.04	7.73	19.67	16.74	0.86	0	1.03	2.19	2.78	0.96	3.25	0.33
ENSG00000084754	HADHA	hydroxyacyl-CoA dehydrogenase/3-ketoacyl-CoA thiolase/enoyl-CoA hydratase (trifunctional protein), alpha subunit [Source:HGNC Symbol;Acc:4801]	0	0.75	0	0	0.75	3.05	8.59	20.16	0.35	0	0	0	0	0	1.88	9.91
ENSG00000085117	CD82	CD82 molecule [Source:HGNC Symbol;Acc:6210]	1.2	5.65	11.72	13.2	41.3	57.92	107.37	156.57	0	4.26	0	15.49	26.42	15.66	15.68	0
ENSG00000085185	BCORL1	BCL6 corepressor-like 1 [Source:HGNC Symbol;Acc:25657]	0	0.28	0	2.97	9.09	10.12	8.66	6.37	0	0.03	0	2.45	4.23	8.49	7.19	5.04
ENSG00000085231	TAF9	TAF9 RNA polymerase II, TATA box binding protein (TBP)-associated factor, 32kDa [Source:HGNC Symbol;Acc:11542]	0.44	0.77	6.31	16.35	24.42	20.88	39.05	40.89	0.26	0.57	3.45	10.99	9.81	15.08	17.4	8.31
ENSG00000085365	SCAMP1	secretory carrier membrane protein 1 [Source:HGNC Symbol;Acc:10563]	0.05	7.55	15.16	38.88	46.89	31.28	87.69	79.5	0	2.63	5.22	25.01	18.55	26.74	8.84	18.66
ENSG00000085382	HACE1	HECT domain and ankyrin repeat containing E3 ubiquitin protein ligase 1 [Source:HGNC Symbol;Acc:21033]	0.92	0	13.44	29.4	43.35	53.32	55.7	71.58	0.47	0.73	5.23	18.46	16.32	39.64	36.86	30.03
ENSG00000085491	SLC25A24	solute carrier family 25 (mitochondrial carrier; phosphate carrier), member 24 [Source:HGNC Symbol;Acc:20662]	3.74	4.41	22.66	49.77	83.79	78.58	114.24	152.32	1.9	3.21	7.91	25.15	35.96	45.31	44	44.88
ENSG00000085511	MAP3K4	mitogen-activated protein kinase kinase kinase 4 [Source:HGNC Symbol;Acc:6856]	1.17	0	7.35	31.92	46.76	44.52	92.2	80.85	0.61	1.04	3.15	11.64	18.64	26.76	36.43	37.43
ENSG00000085662	AKR1B1	aldo-keto reductase family 1, member B1 (aldose reductase) [Source:HGNC Symbol;Acc:381]	2.55	2.1	0	1.74	1.26	2.45	5.17	22.85	0.66	0.27	0.17	1.03	0.17	0	0.42	0
ENSG00000085832	EPS15	epidermal growth factor receptor pathway substrate 15 [Source:HGNC Symbol;Acc:3419]	0	0	7.63	16.35	35.8	41.15	55.17	56.54	0.28	0.73	2.68	6.45	3.73	7.63	13.49	18.45
ENSG00000085982	USP40	ubiquitin specific peptidase 40 [Source:HGNC Symbol;Acc:20069]	0	0	0	0	30.72	59.73	68.02	96.65	0	0	0	0	10.32	24.75	73.1	76.83
ENSG00000086015	MAST2	microtubule associated serine/threonine kinase 2 [Source:HGNC Symbol;Acc:19035]	0	0	0	0	0	0	0	0.31	2.2	1.89	0.95	0	0	1.24	1.68	0.52
ENSG00000086061	DNAJA1	DnaJ (Hsp40) homolog, subfamily A, member 1 [Source:HGNC Symbol;Acc:5229]	0.02	0.79	5.14	10.41	18.03	22.05	32.7	42.53	0.15	0.33	1.59	5.64	6.63	8.94	16.64	16.1
ENSG00000086062	B4GALT1	UDP-Gal:betaGlcNAc beta 1,4- galactosyltransferase, polypeptide 1 [Source:HGNC Symbol;Acc:924]	0.14	0.43	1.12	1.5	4.36	3.04	10.54	16.15	0.08	0	0.28	1.11	0.98	1.24	0.94	0.77
ENSG00000086065	CHMP5	charged multivesicular body protein 5 [Source:HGNC Symbol;Acc:26942]	0.49	0	4.09	11.8	28.05	49.14	63.68	72.28	1.13	0.66	1.98	8.54	15.15	20.39	30.36	31.49
ENSG00000086189	DIMT1	DIM1 dimethyladenosine transferase 1 homolog (S. cerevisiae) [Source:HGNC Symbol;Acc:30217]	2.58	1.41	5.82	14.64	15.16	31.8	37.87	53.17	0.29	0	1.4	11.95	11.3	12.43	19.27	15.93
ENSG00000086232	EIF2AK1	eukaryotic translation initiation factor 2-alpha kinase 1 [Source:HGNC Symbol;Acc:24921]	0	0.12	0.78	9.62	14.6	13.67	31.38	23.89	0	2.28	4.73	8.06	8.05	7.76	3.94	5.27
ENSG00000086475	SEPHS1	selenophosphate synthetase 1 [Source:HGNC Symbol;Acc:19685]	0	0.6	2.35	4.57	11.41	10.65	38.07	29.49	0	0	1.18	4.25	4.28	7.07	4.25	3.99
ENSG00000086544	ITPKC	inositol-trisphosphate 3-kinase C [Source:HGNC Symbol;Acc:14897]	0.51	0.78	0.21	0.57	2.75	2.92	2.36	16.45	0.54	0.52	0	0	0.33	1.18	1.49	6.14
ENSG00000086619	ERO1LB	ERO1-like beta (S. cerevisiae) [Source:HGNC Symbol;Acc:14355]	0	6.25	25.14	71.22	114.74	94.24	134.7	118.22	0	0	17.32	53.98	66.84	90.09	105.95	67.74
ENSG00000086758	HUWE1	HECT, UBA and WWE domain containing 1, E3 ubiquitin protein ligase [Source:HGNC Symbol;Acc:30892]	0.19	0.27	1.06	0.49	0.98	1.79	3.67	8.04	0.01	0	0.26	0.16	0.61	0.52	1.39	1.34
ENSG00000086827	ZW10	zw10 kinetochore protein [Source:HGNC Symbol;Acc:13194]	2.21	2.61	7.12	15.33	20.05	15.15	20.89	18.48	0.61	1.42	3.71	10.6	12.96	15.24	17.48	6.81
ENSG00000087008	ACOX3	acyl-CoA oxidase 3, pristanoyl [Source:HGNC Symbol;Acc:121]	5.44	0	0	0	0	4.89	31.98	43.39	1.53	2.97	3.32	0	0	7.05	28.57	25.25
ENSG00000087074	PPP1R15A	protein phosphatase 1, regulatory subunit 15A [Source:HGNC Symbol;Acc:14375]	0.73	0.71	1.3	3.53	6.41	12.72	28.09	49.4	0	0	0	0.72	1.77	4.32	7.85	10.96
ENSG00000087095	NLK	nemo-like kinase [Source:HGNC Symbol;Acc:29858]	1.13	3.39	10.67	17.39	18.55	14.24	12.94	15.34	0	0.19	3.34	9.26	9.77	9.05	11.86	6.13
ENSG00000087116	ADAMTS2	ADAM metallopeptidase with thrombospondin type 1 motif, 2 [Source:HGNC Symbol;Acc:218]	0.72	0.89	0	0	0	0.08	0.92	1.84	1.94	0	0	0	0	0	0	0
ENSG00000087206	UIMC1	ubiquitin interaction motif containing 1 [Source:HGNC Symbol;Acc:30298]	0.03	2.33	2.83	15.49	36.52	50.53	68.66	75.5	0	0.88	2.2	9.13	18.45	41.82	57.92	53.94
ENSG00000087263	OGFOD1	2-oxoglutarate and iron-dependent oxygenase domain containing 1 [Source:HGNC Symbol;Acc:25585]	0.75	0.4	5.19	5.97	11.15	10.17	24.36	33.04	0	0.55	0.32	5.36	7.96	10.23	14.03	10.82
ENSG00000087302	C14orf166	chromosome 14 open reading frame 166 [Source:HGNC Symbol;Acc:23169]	1.73	5.41	8.74	14.27	22.46	40.68	88.96	101.69	0	0.13	0.48	4.8	6.63	8.03	7.96	4.72
ENSG00000087303	NID2	nidogen 2 (osteonidogen) [Source:HGNC Symbol;Acc:13389]	1.38	1.07	2.99	3.29	4.18	3.8	5.98	10.89	0.55	1.17	3.52	5.18	5.31	4.78	1.86	0
ENSG00000087460	GNAS	GNAS complex locus [Source:HGNC Symbol;Acc:4392]	0.91	1.49	0	0	0.05	0	0.75	4.17	1.45	0	0	0	0	0	0	0
ENSG00000087470	DNM1L	dynamin 1-like [Source:HGNC Symbol;Acc:2973]	2.61	3.26	7.05	26.6	50.07	55.64	78.71	93.01	0	0	2.95	17.85	26.71	39.59	46.57	46.93
ENSG00000087510	TFAP2C	transcription factor AP-2 gamma (activating enhancer binding protein 2 gamma) [Source:HGNC Symbol;Acc:11744]	2.19	1.44	9.77	17.93	23.33	25.25	29.66	48.95	1.52	1.09	2.39	4.88	7.69	10.21	7.64	12.3
ENSG00000087586	AURKA	aurora kinase A [Source:HGNC Symbol;Acc:11393]	0.73	0	0.64	0.08	1.44	3.37	14.84	40.14	1.14	0.31	0.8	1.68	2.24	3.95	6.9	3.18
ENSG00000087884	AAMDC	adipogenesis associated, Mth938 domain containing [Source:HGNC Symbol;Acc:30205]	0	0.06	0	0.94	6.33	25.45	43.85	50.66	0	0	0	0.34	0.6	4.16	13.25	12.52
ENSG00000087995	METTL2A	methyltransferase like 2A [Source:HGNC Symbol;Acc:25755]	0	5.37	3.6	16.03	16.69	14.5	11.91	0	0	0	1.04	9.21	7.04	9.34	10.88	6.71
ENSG00000088179	PTPN4	protein tyrosine phosphatase, non-receptor type 4 (megakaryocyte) [Source:HGNC Symbol;Acc:9656]	0	0	17.49	49.84	76.2	49.2	77.37	76.24	1.89	8.21	3.64	29.98	39.89	57.94	58.45	60.5
ENSG00000088256	GNA11	guanine nucleotide binding protein (G protein), alpha 11 (Gq class) [Source:HGNC Symbol;Acc:4379]	1.46	0.92	0.66	0.67	2.2	1.95	6.3	11.55	0.57	0	0	0	0	0.26	0.29	0
ENSG00000088325	TPX2	TPX2, microtubule-associated [Source:HGNC Symbol;Acc:1249]	1.5	2.03	5.32	8.32	13.13	14.28	20.19	32.36	0.45	0.83	1.17	2.75	4.21	5.64	7.23	6.94
ENSG00000088356	PDRG1	p53 and DNA-damage regulated 1 [Source:HGNC Symbol;Acc:16119]	1.52	0.02	1.07	4.11	1.59	4.67	20.15	25.88	0	0.64	1.09	4.44	4.53	6.75	8.27	3.77
ENSG00000088387	DOCK9	dedicator of cytokinesis 9 [Source:HGNC Symbol;Acc:14132]	0.8	0.51	4.01	12.25	21.89	43.35	47.53	48.48	0.33	0	0.63	5.43	14.14	26.1	39.34	32.2
ENSG00000088448	ANKRD10	ankyrin repeat domain 10 [Source:HGNC Symbol;Acc:20265]	0.6	0.36	2.56	9.57	26.56	24.66	41.35	46.21	0.61	0.56	0.85	6.35	8.84	11.88	22.15	22.31
ENSG00000088451	TGDS	TDP-glucose 4,6-dehydratase [Source:HGNC Symbol;Acc:20324]	2.62	0.17	11.36	43.14	59.97	96.87	98.15	92.8	2.06	0	2.29	18.97	32.79	38.06	42.61	66.2
ENSG00000088812	ATRN	attractin [Source:HGNC Symbol;Acc:885]	0	0.74	0.76	3.34	1.71	2.22	3.22	1.22	2.39	0.84	1.64	4.13	6.45	3.91	4.79	4.36
ENSG00000088832	FKBP1A	FK506 binding protein 1A, 12kDa [Source:HGNC Symbol;Acc:3711]	1.28	0.98	1.72	1.48	1	1.07	1.76	3.08	1.51	2.37	0.59	1.58	0	0	0	0
ENSG00000088854	C20orf194	chromosome 20 open reading frame 194 [Source:HGNC Symbol;Acc:17721]	0	0	0.9	10.47	18.8	20.18	33.96	33.22	1.04	0.8	1.02	5.66	13.52	17.66	23.16	19.14
ENSG00000088930	XRN2	5'-3' exoribonuclease 2 [Source:HGNC Symbol;Acc:12836]	0	0	0.54	0	0	0.41	1.22	1.31	0.67	0	0.2	0.57	0.15	0	0.25	0.36
ENSG00000089009	RPL6	ribosomal protein L6 [Source:HGNC Symbol;Acc:10362]	0.14	1.27	2.9	4.95	8.51	10.63	21.59	46.93	0.83	1.37	2.85	3.89	6.59	6.79	8.85	4.96
ENSG00000089048	ESF1	ESF1, nucleolar pre-rRNA processing protein, homolog (S. cerevisiae) [Source:HGNC Symbol;Acc:15898]	1.33	1.09	4.07	8.04	25.06	38.12	39.52	35.12	0	0.56	3.42	6.57	19.22	17.06	20.79	22.55
ENSG00000089060	SLC8B1	solute carrier family 8 (sodium/lithium/calcium exchanger), member B1 [Source:HGNC Symbol;Acc:26175]	7.06	9.52	3.77	14.63	29.29	51.41	43.6	27.69	0	0	0	0	11.24	22.61	20.51	46.79
ENSG00000089094	KDM2B	lysine (K)-specific demethylase 2B [Source:HGNC Symbol;Acc:13610]	0	3.92	29.55	41.97	46.39	52.98	99.49	92.57	0.53	0.87	14.06	34.85	45.54	42.99	100.35	51.07
ENSG00000089177	KIF16B	kinesin family member 16B [Source:HGNC Symbol;Acc:15869]	0	0.93	1.66	10.06	26.59	31.27	49.79	56.67	0.67	0	0.03	6.98	18.58	41.22	36.99	43.02
ENSG00000089220	PEBP1	phosphatidylethanolamine binding protein 1 [Source:HGNC Symbol;Acc:8630]	0.92	0.28	1.44	0.86	0.81	0.71	2.71	7.44	0	0.67	1.14	2.08	2.2	1.21	0.97	0.38
ENSG00000089225	TBX5	T-box 5 [Source:HGNC Symbol;Acc:11604]	0.92	1.22	0.03	0.47	0	0.81	0.4	2.95	0.09	0.24	0	0	0	0	0	0
ENSG00000089234	BRAP	BRCA1 associated protein [Source:HGNC Symbol;Acc:1099]	2.5	0.62	4.19	10.81	21.23	24.47	41.59	40.83	0.33	0.06	0	4.63	11.04	16.11	14.95	17.29
ENSG00000089289	IGBP1	immunoglobulin (CD79A) binding protein 1 [Source:HGNC Symbol;Acc:5461]	0.28	0.53	0.13	1.64	0.3	0.81	2.75	9.34	0.36	0.39	0.09	1.13	1.19	2.49	2.84	1.48
ENSG00000089335	ZNF302	zinc finger protein 302 [Source:HGNC Symbol;Acc:13848]	0	0.85	2.72	22.78	53.48	51.13	81.91	77.46	0.02	0	2.03	15.7	27.75	41.33	51.4	75.27
ENSG00000089693	MLF2	myeloid leukemia factor 2 [Source:HGNC Symbol;Acc:7126]	0	0.17	2.44	1.47	6.8	5.05	24.1	37.63	0.97	0.56	0.84	3.41	3.4	5.08	5.25	5.28
ENSG00000089737	DDX24	DEAD (Asp-Glu-Ala-Asp) box helicase 24 [Source:HGNC Symbol;Acc:13266]	1.93	0.74	3.4	7.89	22.12	30.8	41.33	52.58	2.23	0	0	4.81	9.7	14.35	14.11	28.54
ENSG00000089818	NECAP1	NECAP endocytosis associated 1 [Source:HGNC Symbol;Acc:24539]	2.39	1.73	3.51	8.57	6.96	8.58	20.79	23.31	0.77	1.99	1.39	4.27	5.27	7.11	13.01	9.55
ENSG00000089902	RCOR1	REST corepressor 1 [Source:HGNC Symbol;Acc:17441]	0	4.27	33.12	43.63	57.6	62.31	66.4	79.65	0	2.35	13.3	36.01	41.74	41.7	49.8	52.53
ENSG00000090020	SLC9A1	solute carrier family 9, subfamily A (NHE1, cation proton antiporter 1), member 1 [Source:HGNC Symbol;Acc:11071]	0	0	0	0	0	0	0.37	2.41	0.32	0.71	0	0	0	0	0	0.51
ENSG00000090061	CCNK	cyclin K [Source:HGNC Symbol;Acc:1596]	0	0	0	0	2.48	7.7	14.17	23.25	0	0	0	0.18	2.25	4.96	10.33	18.92
ENSG00000090273	NUDC	nudC nuclear distribution protein [Source:HGNC Symbol;Acc:8045]	0.66	0.26	0.54	0	0	0.5	7.99	8.05	0	0.23	0	0.06	0	0.29	1.44	1.12
ENSG00000090432	MUL1	mitochondrial E3 ubiquitin protein ligase 1 [Source:HGNC Symbol;Acc:25762]	3.89	2.84	1.35	3.02	10.43	23.95	39.97	52.68	1.27	0.43	1.02	1.21	3.09	9.96	14.61	16.08
ENSG00000090520	DNAJB11	DnaJ (Hsp40) homolog, subfamily B, member 11 [Source:HGNC Symbol;Acc:14889]	0	0.18	0	3.36	14.96	19.67	54.36	46.49	0.09	0	0	2.25	7.39	11.79	16.56	14.28
ENSG00000090530	LEPREL1	leprecan-like 1 [Source:HGNC Symbol;Acc:19317]	0	1.43	0	0.07	1.2	0.85	2.01	3.87	0	0	0	0	0	0	0	0
ENSG00000090621	PABPC4	poly(A) binding protein, cytoplasmic 4 (inducible form) [Source:HGNC Symbol;Acc:8557]	1.64	2.29	4.7	13.01	24.65	29.31	37.27	34.22	0	0.62	1.18	3.85	11.11	16.85	19.87	18.39
ENSG00000090776	EFNB1	ephrin-B1 [Source:HGNC Symbol;Acc:3226]	1.84	2.68	0.06	2.95	2.86	4.13	11.06	29	0.53	0.6	0	0	0	0	0.73	0.73
ENSG00000090857	PDPR	pyruvate dehydrogenase phosphatase regulatory subunit [Source:HGNC Symbol;Acc:30264]	0.34	1.53	0	0	0	0.69	5.54	0.9	0	0	0	0	0	0.93	0	0
ENSG00000090905	TNRC6A	trinucleotide repeat containing 6A [Source:HGNC Symbol;Acc:11969]	0	0.84	2.48	4.78	16.9	13.53	21.7	18.91	0	0.15	0.45	3.85	7.25	11.03	9.48	16.62
ENSG00000090989	EXOC1	exocyst complex component 1 [Source:HGNC Symbol;Acc:30380]	0.69	0.57	2.23	6.82	17.97	24.24	44.25	78.34	0.59	0.52	0.93	4.25	9.97	11.83	26.97	40.77
ENSG00000091136	LAMB1	laminin, beta 1 [Source:HGNC Symbol;Acc:6486]	0.4	0.29	0.11	0.29	0	0.41	0.87	2.49	0	0.2	0	0.06	0	0	0	0
ENSG00000091140	DLD	dihydrolipoamide dehydrogenase [Source:HGNC Symbol;Acc:2898]	0.93	2.15	5.2	10.46	25.4	32.26	50.75	63.44	1.73	0.6	1.94	7.75	14.72	19.67	24.62	9.59
ENSG00000091164	TXNL1	thioredoxin-like 1 [Source:HGNC Symbol;Acc:12436]	2.59	0.7	1.15	2.27	7.4	6.87	37.85	53.68	0.68	2.94	3.02	8.69	11	9.85	16.77	15.27
ENSG00000091409	ITGA6	integrin, alpha 6 [Source:HGNC Symbol;Acc:6142]	0.03	0	0.46	0.61	0.66	5.47	12.15	24.72	0	0	0	0	0	0.39	0	3.33
ENSG00000091436	MLTK	Mitogen-activated protein kinase kinase kinase MLT [Source:UniProtKB/Swiss-Prot;Acc:Q9NYL2]	0.02	1.17	2.24	5.14	13.01	11.38	24.7	59.55	0.36	0.25	0.7	1.95	3.48	4.45	5.41	1.95
ENSG00000091483	FH	fumarate hydratase [Source:HGNC Symbol;Acc:3700]	0.45	0.45	2.08	4.8	11.05	23.19	31.11	38.4	0.99	0.72	0.43	2.66	2.86	7.5	10.99	5.65
ENSG00000091527	CDV3	CDV3 homolog (mouse) [Source:HGNC Symbol;Acc:26928]	0.28	0.16	0.78	1.77	3.82	6.25	7.31	30.33	0.23	0.24	0.73	0.84	0.86	1.74	1.94	3.11
ENSG00000091592	NLRP1	NLR family, pyrin domain containing 1 [Source:HGNC Symbol;Acc:14374]	1.9	3.12	1.8	3.67	9.29	3.97	23.57	54.69	0.86	1	2.7	3.56	2.79	8.38	10.44	11.61
ENSG00000091651	ORC6	origin recognition complex, subunit 6 [Source:HGNC Symbol;Acc:17151]	0.95	0.97	12.46	24.92	58.41	80.26	136.4	160.84	0.94	3.14	8.09	22.05	40.57	53.28	102.45	96.44
ENSG00000091656	ZFHX4	zinc finger homeobox 4 [Source:HGNC Symbol;Acc:30939]	0	2.23	5.24	8.64	14.09	20.12	42.26	60.68	3.26	0.78	2.77	7.08	12.54	9.87	21.63	33.43
ENSG00000091732	ZC3HC1	zinc finger, C3HC-type containing 1 [Source:HGNC Symbol;Acc:29913]	0.32	0.95	1.15	7.93	38.07	35.99	48.86	72.48	1.36	1.03	1.17	2.4	10.53	21.2	36.58	30.69
ENSG00000092020	PPP2R3C	protein phosphatase 2, regulatory subunit B'', gamma [Source:HGNC Symbol;Acc:17485]	0.58	0	0.35	2.2	13.19	22.86	34.9	42.82	0.29	1.25	0.49	7.03	12.33	15.22	10.65	22.8
ENSG00000092148	HECTD1	HECT domain containing E3 ubiquitin protein ligase 1 [Source:HGNC Symbol;Acc:20157]	0.76	0.48	0.47	1.68	7.35	7.11	17.37	13.75	0.19	0.27	0.23	1.32	2.22	2.82	3.55	2.76
ENSG00000092203	TOX4	TOX high mobility group box family member 4 [Source:HGNC Symbol;Acc:20161]	3.89	1.65	13.63	35.45	60.78	76.28	110.64	115.53	1.93	1.59	8.26	30.46	44.92	58.2	83.6	81.01
ENSG00000092330	TINF2	TERF1 (TRF1)-interacting nuclear factor 2 [Source:HGNC Symbol;Acc:11824]	7.34	0.32	0	10.2	21.98	20.36	58.95	70.46	4.98	5.05	2.21	10.88	11.84	16.63	38.18	16.21
ENSG00000092439	TRPM7	transient receptor potential cation channel, subfamily M, member 7 [Source:HGNC Symbol;Acc:17994]	0.63	0	5.75	15.07	32.08	26.81	37.71	33.91	0	0	1.27	13.5	23.76	33.56	35.97	31.26
ENSG00000092978	GPATCH2	G patch domain containing 2 [Source:HGNC Symbol;Acc:25499]	0	0	3.69	15.26	28.88	54.33	87.91	106.47	0	0	3.18	7.48	22.62	47.33	82.2	103.27
ENSG00000093009	CDC45	cell division cycle 45 [Source:HGNC Symbol;Acc:1739]	3.43	4.49	11.88	24.73	46.28	50.13	60.42	57.65	0.67	0.95	12.69	29.4	48.54	48.59	39.89	47.44
ENSG00000093010	COMT	catechol-O-methyltransferase [Source:HGNC Symbol;Acc:2228]	0.02	1.79	8.19	15.02	20.79	32.18	51	61.04	1.32	2.35	3.48	9.82	4.64	6.81	8.44	11.05
ENSG00000093144	ECHDC1	enoyl CoA hydratase domain containing 1 [Source:HGNC Symbol;Acc:21489]	0.7	2.94	5.54	27.63	45.88	62.07	59.42	100.37	5.84	0	5.67	16.44	29.97	30.14	64.02	47.58
ENSG00000094841	UPRT	uracil phosphoribosyltransferase (FUR1) homolog (S. cerevisiae) [Source:HGNC Symbol;Acc:28334]	7.91	2.61	23.17	38.2	83.24	103.49	77.53	107.25	0	0	4.04	15.84	12.9	29.48	19.76	16.15
ENSG00000094880	CDC23	cell division cycle 23 [Source:HGNC Symbol;Acc:1724]	3.48	1.6	1.61	2.23	9.68	17.05	34.35	52.33	3.65	1.12	2.24	5.32	9.43	16.54	31.11	33.27
ENSG00000094916	CBX5	chromobox homolog 5 [Source:HGNC Symbol;Acc:1555]	0	0.95	2.39	9.15	26.6	30.25	54.08	72.36	0	0	0.73	6.59	14.5	22.37	23.82	26.58
ENSG00000094975	SUCO	SUN domain containing ossification factor [Source:HGNC Symbol;Acc:1240]	0.7	0	0.34	8.7	26.5	33.64	53.58	62.47	0.18	0	0.34	2.32	8.34	12.29	19.33	26.64
ENSG00000095002	MSH2	mutS homolog 2 [Source:HGNC Symbol;Acc:7325]	0	0	0.66	1.15	0	1.11	16.08	46.5	0.19	0	0.23	0	0.37	0.76	7.58	23.54
ENSG00000095015	MAP3K1	mitogen-activated protein kinase kinase kinase 1, E3 ubiquitin protein ligase [Source:HGNC Symbol;Acc:6848]	0.66	0.19	0.48	0	0	0.39	0	4.62	0.57	0.89	0.69	0.62	1.38	1.6	2.73	10.31
ENSG00000095303	PTGS1	prostaglandin-endoperoxide synthase 1 (prostaglandin G/H synthase and cyclooxygenase) [Source:HGNC Symbol;Acc:9604]	0	0	0	0	0	0	2.03	4.75	0.46	0.73	0.7	0.17	0.59	0	1.74	0
ENSG00000095321	CRAT	carnitine O-acetyltransferase [Source:HGNC Symbol;Acc:2342]	0	0.25	0	0	0.76	1.12	4.68	13.9	0.32	1.65	0	0	0.9	0.27	1.93	0.47
ENSG00000095380	NANS	N-acetylneuraminic acid synthase [Source:HGNC Symbol;Acc:19237]	3.39	9.47	13.26	37.01	71.05	107.45	131.91	189.64	3.13	5.98	9.31	21.84	36.78	61.95	67.31	66.9
ENSG00000095383	TBC1D2	TBC1 domain family, member 2 [Source:HGNC Symbol;Acc:18026]	0	0.38	0	0	9.33	13.46	12.11	16.25	0.33	1.14	0	0.35	3.24	8.45	16.06	15.08
ENSG00000095564	BTAF1	BTAF1 RNA polymerase II, B-TFIID transcription factor-associated, 170kDa [Source:HGNC Symbol;Acc:17307]	0.77	2.51	6.73	16.12	43.1	55.4	64.03	67.83	0.33	0.86	5.53	11.42	31.3	34.95	57.03	40.07
ENSG00000095574	IKZF5	IKAROS family zinc finger 5 (Pegasus) [Source:HGNC Symbol;Acc:14283]	1.09	2.28	13.29	22.42	35.04	39.39	58.61	68.16	2.8	1.82	6.2	16.66	24.89	26.01	54.6	41.94
ENSG00000095637	SORBS1	sorbin and SH3 domain containing 1 [Source:HGNC Symbol;Acc:14565]	3.28	0	0	0	7.65	23.14	46.3	52.93	0	0	0	0.64	4.8	27.41	36.63	32.94
ENSG00000095787	WAC	WW domain containing adaptor with coiled-coil [Source:HGNC Symbol;Acc:17327]	0.54	0.83	4.21	11.04	33	28.09	54.48	78.12	0.16	0.53	2.68	6.65	15.69	24.82	27.93	46.68
ENSG00000096060	FKBP5	FK506 binding protein 5 [Source:HGNC Symbol;Acc:3721]	6.62	7.58	24.69	47.89	79.71	82.08	116.4	124.87	0	2.63	13.67	23.29	36.79	74.35	80.08	86.25
ENSG00000096063	SRPK1	SRSF protein kinase 1 [Source:HGNC Symbol;Acc:11305]	0	1.17	0	0.16	1.02	0.74	2.68	9.6	0	1.15	0.03	0	0.62	0.12	0.68	1.33
ENSG00000096080	MRPS18A	mitochondrial ribosomal protein S18A [Source:HGNC Symbol;Acc:14515]	3.72	6.28	24.55	21.4	32.46	28.64	34.84	37.29	6.38	4.19	13.45	25.17	33.79	35.19	31.17	51.7
ENSG00000096384	HSP90AB1	heat shock protein 90kDa alpha (cytosolic), class B member 1 [Source:HGNC Symbol;Acc:5258]	0	0.18	0.41	0.99	3.82	6.28	18.83	34.36	0.14	0.08	0.39	1.24	2.58	7.39	16.43	24.63
ENSG00000096401	CDC5L	cell division cycle 5-like [Source:HGNC Symbol;Acc:1743]	0.09	0	3.33	5.06	11.38	13.09	19.98	33.15	1.73	0.42	1.08	3.29	3.87	5.63	12.99	12.34
ENSG00000096654	ZNF184	zinc finger protein 184 [Source:HGNC Symbol;Acc:12975]	4.47	2.99	8.57	23.42	37.2	47	44.48	64.75	1.4	0.1	2.13	8.02	12.34	19.58	25.05	12.67
ENSG00000096717	SIRT1	sirtuin 1 [Source:HGNC Symbol;Acc:14929]	0.82	0.25	2.03	8.7	23.04	24.05	39.82	58.69	0.37	0.23	0.82	5.95	10.16	18.69	26.99	35.31
ENSG00000096746	HNRNPH3	heterogeneous nuclear ribonucleoprotein H3 (2H9) [Source:HGNC Symbol;Acc:5043]	0.01	0.45	2.12	5.62	19.36	26.4	49.84	66.13	0.71	0.5	0.55	5.56	8.27	11.38	18.61	24.88
ENSG00000096968	JAK2	Janus kinase 2 [Source:HGNC Symbol;Acc:6192]	0.27	2.58	10.48	23.1	42.11	58.28	52.23	73.61	2.98	0.6	5.25	17.1	22.58	27.83	35.51	37.63
ENSG00000097033	SH3GLB1	SH3-domain GRB2-like endophilin B1 [Source:HGNC Symbol;Acc:10833]	0.44	0.94	3.83	6.16	11.92	19.19	25.9	36.74	0.93	0	0.26	3.79	4.48	5.96	7.38	3.54
ENSG00000097046	CDC7	cell division cycle 7 [Source:HGNC Symbol;Acc:1745]	0	0	9.67	27.49	37.29	67.75	60.5	85.62	2.54	0.1	4.69	11.65	14.04	34.17	55.82	55.22
ENSG00000099139	PCSK5	proprotein convertase subtilisin/kexin type 5 [Source:HGNC Symbol;Acc:8747]	0	0	0	1.1	0	2.99	13.88	18.05	0	0	0	0	0	3.17	5.44	5.71
ENSG00000099203	TMED1	transmembrane emp24 protein transport domain containing 1 [Source:HGNC Symbol;Acc:17291]	0.01	1.23	2.27	4.51	6.06	3.4	9.6	7.53	1.54	1.33	0.32	4.57	2.17	5.6	4.47	2.45
ENSG00000099204	ABLIM1	actin binding LIM protein 1 [Source:HGNC Symbol;Acc:78]	0.52	1.79	3.51	7.14	13.21	19.16	21.42	34.94	0.35	0.8	1.3	5.49	4.17	4.15	11.01	6.24
ENSG00000099246	RAB18	RAB18, member RAS oncogene family [Source:HGNC Symbol;Acc:14244]	1.4	1.7	13.12	20.08	39.93	36.93	50.53	56.85	1.24	2.04	5.95	18.57	20.71	21.06	21.95	19.18
ENSG00000099250	NRP1	neuropilin 1 [Source:HGNC Symbol;Acc:8004]	0.57	0.76	2.13	5.38	12.33	23.76	65.36	89.97	0.57	1.34	0.87	3.62	5.85	11.1	17.84	10.23
ENSG00000099256	PRTFDC1	phosphoribosyl transferase domain containing 1 [Source:HGNC Symbol;Acc:23333]	0	2.3	9.66	4.92	10.27	1.73	20.31	39.77	0.73	0.47	3.47	1.78	0	0	0	0
ENSG00000099284	H2AFY2	H2A histone family, member Y2 [Source:HGNC Symbol;Acc:14453]	0	0	0	1.01	8.29	12.5	26.7	29.66	0	0.62	0.47	1.85	5.03	3.27	8.08	7.6
ENSG00000099290	FAM21A	family with sequence similarity 21, member A [Source:HGNC Symbol;Acc:23416]	0	0.66	1.41	2.04	6.6	6.02	8.14	8.34	0	0.05	1.4	0.2	1.68	3.7	6.17	4.36
ENSG00000099783	HNRNPM	heterogeneous nuclear ribonucleoprotein M [Source:HGNC Symbol;Acc:5046]	0.12	0.13	0.32	0.05	0.61	0.68	1.85	3.94	0	0.6	0.19	0.91	0.21	0	0.32	0.6
ENSG00000099795	NDUFB7	NADH dehydrogenase (ubiquinone) 1 beta subcomplex, 7, 18kDa [Source:HGNC Symbol;Acc:7702]	0.42	0	0.66	1.34	2.52	2.57	4.2	8.29	0	0.11	0	1.97	1.98	3.08	3.01	2.09
ENSG00000099860	GADD45B	growth arrest and DNA-damage-inducible, beta [Source:HGNC Symbol;Acc:4096]	0	0.06	4.27	12.59	20.63	29.28	48.59	69.6	0.09	0.28	3.49	8.33	12.53	20.77	34.73	35.81
ENSG00000099917	MED15	mediator complex subunit 15 [Source:HGNC Symbol;Acc:14248]	0.88	1.3	0	0	0.49	0	0.18	0.8	0.04	0.06	0	0	0	0	0	0
ENSG00000099940	SNAP29	synaptosomal-associated protein, 29kDa [Source:HGNC Symbol;Acc:11133]	0	1.22	2.99	4.64	10.36	13.53	24.44	49.45	0.47	0.34	0.23	0	2.78	3.8	5.31	7.63
ENSG00000099968	BCL2L13	BCL2-like 13 (apoptosis facilitator) [Source:HGNC Symbol;Acc:17164]	1.28	0.46	24.61	23.44	36.03	45.36	50.03	83.32	2.69	6.94	10.73	20.06	16.87	26.72	46.93	52.39
ENSG00000099977	DDT	D-dopachrome tautomerase [Source:HGNC Symbol;Acc:2732]	10.53	0	5.18	4.59	10.94	0.88	16.17	51.4	4.93	6.79	4.8	7.91	5.22	6.82	18.89	0.54
ENSG00000100030	MAPK1	mitogen-activated protein kinase 1 [Source:HGNC Symbol;Acc:6871]	0.51	1.94	4.47	14.17	25.34	27.91	40.11	41.78	0	0.06	1.45	9.69	15.16	22.08	25.13	19.73
ENSG00000100068	LRP5L	low density lipoprotein receptor-related protein 5-like [Source:HGNC Symbol;Acc:25323]	26.15	31.64	20.6	42.35	49.99	76.77	77.24	56.6	0	13	5.35	5.97	11.91	13.82	65.13	24.88
ENSG00000100104	SRRD	SRR1 domain containing [Source:HGNC Symbol;Acc:33910]	2.92	0	0.75	17.81	15.16	8.15	19.99	75.58	4.35	1.35	1.81	6.82	10.04	11.63	10.39	25.67
ENSG00000100124	ANKRD54	ankyrin repeat domain 54 [Source:HGNC Symbol;Acc:25185]	4.92	1.61	1.33	3.25	9.17	1.98	21.07	65.19	2.82	0.77	0	0	1.19	3.58	7.02	3.96
ENSG00000100129	EIF3L	eukaryotic translation initiation factor 3, subunit L [Source:HGNC Symbol;Acc:18138]	1.31	0.96	3.11	10.31	20.16	28.08	33.05	48.78	0.39	1.04	3.21	10.38	16.75	25.02	26.23	23.49
ENSG00000100138	NHP2L1	NHP2 non-histone chromosome protein 2-like 1 (S. cerevisiae) [Source:HGNC Symbol;Acc:7819]	1.13	2.76	4.14	3.03	4.04	8.81	28.14	68.99	1.81	1.13	1.49	2.2	1.32	1.14	2.86	4.49
ENSG00000100154	TTC28	tetratricopeptide repeat domain 28 [Source:HGNC Symbol;Acc:29179]	1.67	0.26	6.52	13.84	33.53	42.65	58.64	85.68	1.57	2.53	4.05	7.55	15.23	30.9	50.72	35.45
ENSG00000100196	KDELR3	KDEL (Lys-Asp-Glu-Leu) endoplasmic reticulum protein retention receptor 3 [Source:HGNC Symbol;Acc:6306]	0.27	0.45	0.2	0	0	0	0.07	0	0.56	0.15	0	0	0	0	0.11	0
ENSG00000100201	DDX17	DEAD (Asp-Glu-Ala-Asp) box helicase 17 [Source:HGNC Symbol;Acc:2740]	0	0.09	0	2.48	10.8	18.85	42.1	67.47	1.12	0.19	0	1.45	2.79	8.79	17.68	36.42
ENSG00000100207	TCF20	transcription factor 20 (AR1) [Source:HGNC Symbol;Acc:11631]	1.68	3.13	4.57	4.91	3.87	7.61	10.68	16.07	0	0	2.01	2.37	3.53	4.37	6.82	16.93
ENSG00000100209	HSCB	HscB mitochondrial iron-sulfur cluster co-chaperone [Source:HGNC Symbol;Acc:28913]	2.42	1.53	1.1	0	8.05	0.32	13.92	28.78	0.99	0	0	0	2.91	4.33	3.81	10.62
ENSG00000100216	TOMM22	translocase of outer mitochondrial membrane 22 homolog (yeast) [Source:HGNC Symbol;Acc:18002]	0	2.99	9.86	13.3	21.11	27.44	34.17	40.26	1.58	3.6	6.57	22.33	23.09	26.18	24.13	19.48
ENSG00000100219	XBP1	X-box binding protein 1 [Source:HGNC Symbol;Acc:12801]	0.53	0.28	1.18	1.66	2.33	3.34	9.66	19.86	0.21	0.49	0.91	2.53	2.96	4.62	13.68	13.16
ENSG00000100234	TIMP3	TIMP metallopeptidase inhibitor 3 [Source:HGNC Symbol;Acc:11822]	0.04	0.2	0	0	0.08	0.18	1.2	1.49	0.06	0	0	0	0	0	0	0
ENSG00000100241	SBF1	SET binding factor 1 [Source:HGNC Symbol;Acc:10542]	0.22	3.52	1.83	9.09	22.53	27.42	35.66	39.15	1.83	0	1.43	5.29	12.42	21.31	28.3	27.89
ENSG00000100258	LMF2	lipase maturation factor 2 [Source:HGNC Symbol;Acc:25096]	0.24	0.51	0.64	0.14	2.37	0.33	0.71	4.59	0.06	0	0.82	1.86	1.89	2.21	0.01	0
ENSG00000100263	RHBDD3	rhomboid domain containing 3 [Source:HGNC Symbol;Acc:1308]	3.19	1.73	2.76	16.89	25.5	44.69	62.16	76.51	1.01	0.53	0	2.96	11.09	16.39	32.24	19.03
ENSG00000100280	AP1B1	adaptor-related protein complex 1, beta 1 subunit [Source:HGNC Symbol;Acc:554]	0.3	1.48	2.96	3.81	6.95	16.33	13.9	12.69	0	0.62	1.3	4.07	2.43	7.15	5.89	5.69
ENSG00000100285	NEFH	neurofilament, heavy polypeptide [Source:HGNC Symbol;Acc:7737]	0	0	2.86	4.08	3.21	3.2	6.47	6.93	7.91	0	0	0	0	0.12	0	1.1
ENSG00000100294	MCAT	malonyl CoA:ACP acyltransferase (mitochondrial) [Source:HGNC Symbol;Acc:29622]	0	0	0.04	0	2.17	2.75	0	23.94	0	0	0	0.75	6.53	14.12	11.81	10.11
ENSG00000100304	TTLL12	tubulin tyrosine ligase-like family, member 12 [Source:HGNC Symbol;Acc:28974]	1.24	3.11	0	1.54	2.17	4.19	3.25	0	0	0	0.11	0	0.61	0	0	0
ENSG00000100316	RPL3	ribosomal protein L3 [Source:HGNC Symbol;Acc:10332]	0.34	1.05	5.94	17.21	29.39	32.15	47.72	64.82	0	0.88	2.49	13.97	24.15	33.57	34.12	34.6
ENSG00000100320	RBFOX2	RNA binding protein, fox-1 homolog (C. elegans) 2 [Source:HGNC Symbol;Acc:9906]	0.94	1.86	7.57	18.11	28.88	39.14	50.83	63.52	0	0.72	5.7	14.06	20.06	23.76	24.26	28.56
ENSG00000100324	TAB1	TGF-beta activated kinase 1/MAP3K7 binding protein 1 [Source:HGNC Symbol;Acc:18157]	0	0.07	0.21	0	3.35	10.33	39.86	8.87	0	0	0.55	0	0	5.3	17.25	12.91
ENSG00000100325	ASCC2	activating signal cointegrator 1 complex subunit 2 [Source:HGNC Symbol;Acc:24103]	0	0	0	0.32	0	0	0	0	0.24	1.3	0	0.3	0	0.11	0.13	0
ENSG00000100330	MTMR3	myotubularin related protein 3 [Source:HGNC Symbol;Acc:7451]	0.76	2.77	11.71	21.04	44.65	38.81	54.4	49.04	0.68	3.24	6.33	12.72	22.87	29.89	38.12	44.08
ENSG00000100345	MYH9	myosin, heavy chain 9, non-muscle [Source:HGNC Symbol;Acc:7579]	0.13	0.27	0	0	0	0.1	0.32	0.65	0	0	0	0	0	0	0	0
ENSG00000100348	TXN2	thioredoxin 2 [Source:HGNC Symbol;Acc:17772]	1.22	0.17	3.3	9.73	21.57	42.74	48.11	58.23	0.79	2.27	4.21	12.15	13.61	21.09	26.51	33.75
ENSG00000100360	IFT27	intraflagellar transport 27 homolog (Chlamydomonas) [Source:HGNC Symbol;Acc:18626]	0.92	0.13	1.38	0	15.76	21.84	39.72	47.52	0.37	0	0	6.81	3.45	13.66	14.99	11.71
ENSG00000100364	KIAA0930	KIAA0930 [Source:HGNC Symbol;Acc:1314]	0	1.65	0	0	0	0	13.79	11.5	0	3.64	1.03	0	0	3	0	0
ENSG00000100376	FAM118A	family with sequence similarity 118, member A [Source:HGNC Symbol;Acc:1313]	3.99	6.86	13.65	9.54	29.67	41	45.08	22.79	3.12	0.75	2.04	6.19	11.43	19.74	22.29	15.42
ENSG00000100379	KCTD17	potassium channel tetramerization domain containing 17 [Source:HGNC Symbol;Acc:25705]	9.07	4.18	23.57	8.06	10.21	12.66	31.44	41.27	0	10.71	9.9	15.59	1.28	13.4	7.27	0
ENSG00000100393	EP300	E1A binding protein p300 [Source:HGNC Symbol;Acc:3373]	0.31	1.43	0.39	0	0.94	0.79	3.52	3.08	0.5	0.27	0.48	0.32	0.39	0.5	0.79	1.8
ENSG00000100410	PHF5A	PHD finger protein 5A [Source:HGNC Symbol;Acc:18000]	2.95	1.2	7.58	18.18	23.16	18.23	47.52	57.67	0.87	0.83	4.24	12.36	19.2	26.3	38.01	35.23
ENSG00000100412	ACO2	aconitase 2, mitochondrial [Source:HGNC Symbol;Acc:118]	2.05	0.37	1.97	4.23	21.19	22.41	38.92	40.29	1.04	0.61	4.37	7.71	11.39	16.47	19.81	20.67
ENSG00000100425	BRD1	bromodomain containing 1 [Source:HGNC Symbol;Acc:1102]	2.44	0.5	0.58	5.48	13.13	12.79	17.47	18.27	0.6	0	0.01	0.86	5.16	8.36	7.44	13.08
ENSG00000100439	ABHD4	abhydrolase domain containing 4 [Source:HGNC Symbol;Acc:20154]	0	0.28	0	1.78	3.17	0	11.78	11.02	1.47	1.46	1.27	3.23	4.73	5.33	8.01	3.19
ENSG00000100441	KHNYN	KH and NYN domain containing [Source:HGNC Symbol;Acc:20166]	0.12	0	1.52	9.16	26.13	28.12	46.96	66.95	0.4	0	1.01	6.45	8.04	15.49	35.63	25.96
ENSG00000100445	SDR39U1	short chain dehydrogenase/reductase family 39U, member 1 [Source:HGNC Symbol;Acc:20275]	6.59	1.55	0.66	9.01	8.05	15.82	21.81	49.76	0	0	0.7	4.59	5.38	4.52	5.95	13.69
ENSG00000100503	NIN	ninein (GSK3B interacting protein) [Source:HGNC Symbol;Acc:14906]	0.16	1.02	2.08	5.84	22.81	29.82	33.17	46.33	0	0.89	0.49	3.36	6.61	9.79	6.68	10.41
ENSG00000100523	DDHD1	DDHD domain containing 1 [Source:HGNC Symbol;Acc:19714]	0	0	11.45	24.15	64.77	79.04	110.32	90.98	12.77	4.72	1.12	44.87	79.24	76.18	129.14	61.35
ENSG00000100526	CDKN3	cyclin-dependent kinase inhibitor 3 [Source:HGNC Symbol;Acc:1791]	0	3.1	11.79	8.69	9.13	10.16	18.19	32.37	1.05	0.82	1.63	4.25	5.26	4.64	7.79	2.6
ENSG00000100532	CGRRF1	cell growth regulator with ring finger domain 1 [Source:HGNC Symbol;Acc:15528]	0	0	10.21	40.17	58.37	99.41	115.45	198.44	0.95	0	0	18.75	27.74	55.6	114.28	61.09
ENSG00000100554	ATP6V1D	ATPase, H+ transporting, lysosomal 34kDa, V1 subunit D [Source:HGNC Symbol;Acc:13527]	0.18	0.67	1.3	2.11	19.24	21.85	56.13	67.55	0.38	0.55	0.27	1.09	3.11	7.29	14.11	13.29
ENSG00000100575	TIMM9	translocase of inner mitochondrial membrane 9 homolog (yeast) [Source:HGNC Symbol;Acc:11819]	2.26	1.01	4.18	2.74	7.88	10.38	2.63	11.38	0.49	1.04	0.91	3.7	1.35	2.7	1.64	1.31
ENSG00000100591	AHSA1	AHA1, activator of heat shock 90kDa protein ATPase homolog 1 (yeast) [Source:HGNC Symbol;Acc:1189]	0	0.38	0.12	0	0	0.44	1.67	6.12	0	0	0	0	0.49	0.26	1.96	0.55
ENSG00000100592	DAAM1	dishevelled associated activator of morphogenesis 1 [Source:HGNC Symbol;Acc:18142]	0	1.46	13.66	32.88	75.97	96.26	123.2	122.71	3.95	3.13	9.62	16.85	26.67	53.11	61.71	89.71
ENSG00000100599	RIN3	Ras and Rab interactor 3 [Source:HGNC Symbol;Acc:18751]	3.23	11.8	38.73	49.7	62.41	88.64	81.41	94.68	0.46	8.77	19.33	28.92	34.8	39.18	35.25	25.74
ENSG00000100600	LGMN	legumain [Source:HGNC Symbol;Acc:9472]	0.04	0.23	0.65	0.8	2.06	1.29	4.05	5.6	0.3	0.14	0.41	1.14	1.83	2.15	2.15	1.72
ENSG00000100605	ITPK1	inositol-tetrakisphosphate 1-kinase [Source:HGNC Symbol;Acc:6177]	0	0.24	0	0	0	0	0	0	2.58	0.12	0	0	0	0	0	0
ENSG00000100612	DHRS7	dehydrogenase/reductase (SDR family) member 7 [Source:HGNC Symbol;Acc:21524]	1.16	1.82	0	0.37	2.44	3.83	0	2.86	0.45	0.42	0.69	0.04	1.07	0.02	0.83	0
ENSG00000100614	PPM1A	protein phosphatase, Mg2+/Mn2+ dependent, 1A [Source:HGNC Symbol;Acc:9275]	0	3.04	18.82	50.89	86.44	111.57	114.26	128.53	7.7	1.69	12.15	30.99	52.5	59.36	66.62	96.85
ENSG00000100625	SIX4	SIX homeobox 4 [Source:HGNC Symbol;Acc:10890]	0.8	1.72	0.6	1.16	5.62	7.4	13.17	26.06	1.16	0.11	0.8	1.75	1.78	3.02	8.14	6.52
ENSG00000100629	CEP128	centrosomal protein 128kDa [Source:HGNC Symbol;Acc:20359]	2.57	11.73	27.47	27.13	82.78	78.23	88.26	78.79	3.25	2.12	10.73	29.54	51.65	54.98	64.24	67.41
ENSG00000100632	ERH	enhancer of rudimentary homolog (Drosophila) [Source:HGNC Symbol;Acc:3447]	1.29	0.86	2.37	7.08	21.95	24.32	61.64	78.52	1.25	1.84	1.6	4.56	5.67	10.76	15.19	13.63
ENSG00000100647	KIAA0247	KIAA0247 [Source:HGNC Symbol;Acc:19956]	0	0.79	2.41	4.73	8.24	14.78	39.33	62.94	0	0.22	1.03	2.89	5.82	5.98	18.3	15.26
ENSG00000100650	SRSF5	serine/arginine-rich splicing factor 5 [Source:HGNC Symbol;Acc:10787]	1.55	2.73	14.42	34.6	61.08	83.55	109.19	151.22	0	0.92	7.51	19.44	28.74	50.86	58.25	75.89
ENSG00000100664	EIF5	eukaryotic translation initiation factor 5 [Source:HGNC Symbol;Acc:3299]	0.43	1.06	3.79	15.61	30.24	40.71	61.53	82.49	0.3	0.04	1.31	7.38	12.28	22.83	30.37	35.29
ENSG00000100697	DICER1	dicer 1, ribonuclease type III [Source:HGNC Symbol;Acc:17098]	0	2.42	2.75	9.99	15.24	12.48	30.31	15.95	3.1	0.64	1.63	4.98	5.57	4.96	8.87	6.18
ENSG00000100722	ZC3H14	zinc finger CCCH-type containing 14 [Source:HGNC Symbol;Acc:20509]	0.68	0.92	2.91	11.4	28.99	30.32	54.85	54.05	3.78	2.37	3.84	9.09	18.15	31.89	31.15	26.52
ENSG00000100731	PCNX	pecanex homolog (Drosophila) [Source:HGNC Symbol;Acc:19740]	0	1.84	7.72	21.53	39.89	39.34	53.24	64.4	2.52	1.85	6.11	13.71	15.84	19.34	22.59	24.05
ENSG00000100764	PSMC1	proteasome (prosome, macropain) 26S subunit, ATPase, 1 [Source:HGNC Symbol;Acc:9547]	0	0	6.16	13.64	30.7	30.54	55.02	73.81	0.98	1.74	4.15	16.63	25.6	35.96	39.55	52.67
ENSG00000100796	SMEK1	SMEK homolog 1, suppressor of mek1 (Dictyostelium) [Source:HGNC Symbol;Acc:20219]	1.01	1.71	3.4	13.57	28.94	28.56	42.01	52.3	0.48	0.22	2.21	4.69	10	16.16	24.08	25.84
ENSG00000100804	PSMB5	proteasome (prosome, macropain) subunit, beta type, 5 [Source:HGNC Symbol;Acc:9542]	0	0.11	0.07	0.69	2.86	3.55	5.68	12.16	0	0	0	0.4	1.6	2.95	5.54	2.14
ENSG00000100811	YY1	YY1 transcription factor [Source:HGNC Symbol;Acc:12856]	2.08	1.46	5.14	7.58	15.57	15.44	26.18	26.62	0	0.37	1.67	6.07	8.3	9.98	12.58	15.81
ENSG00000100852	ARHGAP5	Rho GTPase activating protein 5 [Source:HGNC Symbol;Acc:675]	0.36	1.78	8.26	23.19	50.73	63.61	86.04	100.71	1.64	0.87	5.32	15.55	26.47	43.88	63.98	66.8
ENSG00000100865	CINP	cyclin-dependent kinase 2 interacting protein [Source:HGNC Symbol;Acc:23789]	3.27	0	0	1.78	5.14	23.57	64.16	36.95	0	2.45	0	0	8.39	8.94	17.77	22.78
ENSG00000100883	SRP54	signal recognition particle 54kDa [Source:HGNC Symbol;Acc:11301]	1.17	0.11	3.65	12.27	26.37	32.69	51.54	55.09	0.2	0	4.03	15.22	26.18	38.93	39.55	36.81
ENSG00000100906	NFKBIA	nuclear factor of kappa light polypeptide gene enhancer in B-cells inhibitor, alpha [Source:HGNC Symbol;Acc:7797]	0	0	5.17	14.57	15.74	17.77	24.76	35.19	0.28	0.03	2.47	7.06	11.01	13.73	16.43	14.9
ENSG00000100938	GMPR2	guanosine monophosphate reductase 2 [Source:HGNC Symbol;Acc:4377]	5.55	10.13	26.71	36.27	37.35	51.38	98.58	74.34	2.77	2.43	8.36	20.88	25.85	24.47	28.9	54.9
ENSG00000100941	PNN	pinin, desmosome associated protein [Source:HGNC Symbol;Acc:9162]	1.05	1.2	10.8	20.99	35.47	44.68	46.39	53.76	1.26	1.73	8.02	23.14	32.81	36.84	44.38	49.14
ENSG00000100991	TRPC4AP	transient receptor potential cation channel, subfamily C, member 4 associated protein [Source:HGNC Symbol;Acc:16181]	0.9	2.18	8.69	11.11	14.58	11.6	16.55	10.39	1.69	0.86	10.07	22.8	21.72	19.65	18.43	23.34
ENSG00000100997	ABHD12	abhydrolase domain containing 12 [Source:HGNC Symbol;Acc:15868]	2.2	0.78	0.11	1.98	4.18	2.76	9.68	5.85	0	1.07	0	0.05	0	1.73	0	0
ENSG00000101019	UQCC1	ubiquinol-cytochrome c reductase complex assembly factor 1 [Source:HGNC Symbol;Acc:15891]	0	2.52	3.18	13.11	46.55	63.2	85.7	75.16	0	0.14	2.77	9.73	29.52	53.77	67.94	58.08
ENSG00000101040	ZMYND8	zinc finger, MYND-type containing 8 [Source:HGNC Symbol;Acc:9397]	0.74	0.98	0.49	1.49	0.84	0.18	0.43	1.49	0	0	0	0	0.99	0	0	0.63
ENSG00000101132	PFDN4	prefoldin subunit 4 [Source:HGNC Symbol;Acc:8868]	0	0	3.92	16.22	11.52	19.36	30.21	61.62	0	0.83	5.44	17.64	21.49	20.55	25.58	25.49
ENSG00000101138	CSTF1	cleavage stimulation factor, 3' pre-RNA, subunit 1, 50kDa [Source:HGNC Symbol;Acc:2483]	0	0.07	2.1	1.37	17.45	17.57	41.36	69.06	1.46	2.68	3.22	5.91	9.92	14.51	20.67	33.73
ENSG00000101146	RAE1	ribonucleic acid export 1 [Source:HGNC Symbol;Acc:9828]	1.26	2.41	5.75	12.74	24.81	25.45	43.76	30.14	1.18	1.63	3.67	8.7	13.94	18.77	25.34	20.44
ENSG00000101158	NELFCD	negative elongation factor complex member C/D [Source:HGNC Symbol;Acc:15934]	0	0	5.02	10.31	18.96	26.54	32.25	28.33	0	0.21	2.02	11.27	13.48	18.42	21.92	20.95
ENSG00000101182	PSMA7	proteasome (prosome, macropain) subunit, alpha type, 7 [Source:HGNC Symbol;Acc:9536]	1.23	1.37	3.29	4.43	6.64	6.62	14.22	25.21	0	0.64	3.09	9.79	9.24	8.64	13.64	9.08
ENSG00000101191	DIDO1	death inducer-obliterator 1 [Source:HGNC Symbol;Acc:2680]	0	0	0.09	0.71	11.21	22.7	35.44	45.52	0	0.39	0.04	0.49	2.06	8.94	14.81	24.26
ENSG00000101216	GMEB2	glucocorticoid modulatory element binding protein 2 [Source:HGNC Symbol;Acc:4371]	0.59	0.07	1.88	3.33	7.26	12.75	11.79	17.43	0.01	0.01	0	1.36	2.47	4.88	4.95	10.42
ENSG00000101224	CDC25B	cell division cycle 25B [Source:HGNC Symbol;Acc:1726]	0.78	2	2.02	5.26	11.86	12.14	21.6	13.52	0.07	0	0.12	3.84	5.35	9.34	9.5	8.66
ENSG00000101236	RNF24	ring finger protein 24 [Source:HGNC Symbol;Acc:13779]	0	0	0.27	1.81	5.35	6.33	16.46	24.22	0.02	0.09	0.14	1.49	1.67	3.81	6.07	5.53
ENSG00000101247	NDUFAF5	NADH dehydrogenase (ubiquinone) complex I, assembly factor 5 [Source:HGNC Symbol;Acc:15899]	3.75	5.47	5.78	9.55	10.95	14.72	12.19	30.37	0	0.69	9.53	3.62	10.1	11.45	12.5	13.66
ENSG00000101266	CSNK2A1	casein kinase 2, alpha 1 polypeptide [Source:HGNC Symbol;Acc:2457]	1.85	3.49	8.57	11.01	22.36	24.71	49.53	67.75	2.51	2.18	3.81	7.81	9.86	17.02	19.09	28.48
ENSG00000101294	HM13	histocompatibility (minor) 13 [Source:HGNC Symbol;Acc:16435]	2.69	5.12	5.51	5.99	9.5	9.66	17.4	34.72	1.93	1.39	3.3	6.67	5.75	4.86	5.43	11.57
ENSG00000101333	PLCB4	phospholipase C, beta 4 [Source:HGNC Symbol;Acc:9059]	1.44	0.54	5.56	12.46	25.19	33.07	42.02	40.39	2.25	0.28	4.65	13.33	19.62	22.03	22.41	33.1
ENSG00000101335	MYL9	myosin, light chain 9, regulatory [Source:HGNC Symbol;Acc:15754]	0.29	0.35	0.05	0	0.18	1.39	3.19	8.48	0.31	0	0	0.18	0	0	0	0
ENSG00000101337	TM9SF4	transmembrane 9 superfamily protein member 4 [Source:HGNC Symbol;Acc:30797]	0	1.18	1.82	0.58	7.1	8.37	20.85	30.94	0.94	1.91	1.04	0.29	1.05	3.15	10.11	10.29
ENSG00000101343	CRNKL1	crooked neck pre-mRNA splicing factor 1 [Source:HGNC Symbol;Acc:15762]	1.26	2.26	9.4	19.88	24.73	40.23	39.82	61.16	3.02	3.14	5.75	12.97	14.99	23.92	24.04	33.48
ENSG00000101361	NOP56	NOP56 ribonucleoprotein [Source:HGNC Symbol;Acc:15911]	0.43	0.36	0.43	3.49	4.66	6.81	13.4	24.05	0.09	0	0.02	0.64	1.66	3.65	8.04	8.86
ENSG00000101365	IDH3B	isocitrate dehydrogenase 3 (NAD+) beta [Source:HGNC Symbol;Acc:5385]	0	0	0	0.58	0	0	1.46	0.53	0	0	0	0.79	0.76	0	2.26	0.52
ENSG00000101367	MAPRE1	microtubule-associated protein, RP/EB family, member 1 [Source:HGNC Symbol;Acc:6890]	0	1.5	6.13	12.83	16.57	17.33	24.11	21.48	0.12	0.75	3.7	11.52	16.01	13.5	12.66	7.11
ENSG00000101384	JAG1	jagged 1 [Source:HGNC Symbol;Acc:6188]	0.75	0.25	0.88	1.18	1.43	2.06	1.12	0.28	0.66	0.68	0.26	0.58	0.74	0.67	0	0.22
ENSG00000101400	SNTA1	syntrophin, alpha 1 [Source:HGNC Symbol;Acc:11167]	5.71	5.57	0	2.86	5.67	10.96	22.62	9.22	0.92	0.89	0	0	1.08	0.77	2.66	0.24
ENSG00000101407	TTI1	TELO2 interacting protein 1 [Source:HGNC Symbol;Acc:29029]	0.66	2.22	1.43	0	0	1.02	2.05	8.38	1.39	0.38	0.03	0	0.38	0	1.4	1.42
ENSG00000101413	RPRD1B	regulation of nuclear pre-mRNA domain containing 1B [Source:HGNC Symbol;Acc:16209]	0	1.01	3.79	6.69	10.4	10.48	14.95	25.69	0.21	0.11	1.69	5.14	5.88	6.41	11.53	12.15
ENSG00000101421	CHMP4B	charged multivesicular body protein 4B [Source:HGNC Symbol;Acc:16171]	0.25	0.28	0	0	0.6	1.09	2.66	7.29	0.42	0	0	0	0	0	0	0
ENSG00000101439	CST3	cystatin C [Source:HGNC Symbol;Acc:2475]	0.1	1.02	0	0	0.01	0.4	3.12	5.78	0	0	0	0	0	0	0	0
ENSG00000101442	ACTR5	ARP5 actin-related protein 5 homolog (yeast) [Source:HGNC Symbol;Acc:14671]	7.17	0.88	5.71	21.3	29.2	32.11	66.01	30.77	0.42	1.29	3.56	6.1	7.9	23.48	14.01	18.63
ENSG00000101474	APMAP	adipocyte plasma membrane associated protein [Source:HGNC Symbol;Acc:13238]	0.86	2.09	4.18	6.91	9.59	9.66	18.82	25.25	1.49	0.32	2.72	6.15	5.18	6.06	0.23	0.49
ENSG00000101493	ZNF516	zinc finger protein 516 [Source:HGNC Symbol;Acc:28990]	0.83	2.82	16.94	31.22	46.44	55.1	79.3	101.37	0.16	1.39	4.5	14.04	23.03	22.11	32.8	25.97
ENSG00000101557	USP14	ubiquitin specific peptidase 14 (tRNA-guanine transglycosylase) [Source:HGNC Symbol;Acc:12612]	0.08	0	6.61	12.82	31.01	21.82	60.29	71.5	2.04	1.65	2.12	8.1	7.39	14.05	18.49	9.32
ENSG00000101574	METTL4	methyltransferase like 4 [Source:HGNC Symbol;Acc:24726]	2.06	0	0.81	32.78	53.66	61.47	103.07	80.07	0.08	2.76	0.77	13.51	23	47.14	48.91	69.71
ENSG00000101577	LPIN2	lipin 2 [Source:HGNC Symbol;Acc:14450]	2.32	2.76	1.95	2.44	5.68	4.58	18.79	16.4	0	0	0	0	1.55	1.4	5.7	11.9
ENSG00000101596	SMCHD1	structural maintenance of chromosomes flexible hinge domain containing 1 [Source:HGNC Symbol;Acc:29090]	0.14	0.62	3.75	20.13	52.27	69.4	85.58	82.42	0.56	0.59	3.3	10.81	22.79	42.64	60.19	53.11
ENSG00000101654	RNMT	RNA (guanine-7-) methyltransferase [Source:HGNC Symbol;Acc:10075]	0.54	0	1.34	8.2	15.55	20.7	37.63	58.37	1.05	0.18	2.17	3.91	5.29	8.84	20.11	22.32
ENSG00000101665	SMAD7	SMAD family member 7 [Source:HGNC Symbol;Acc:6773]	0.29	0.53	2.35	2.65	3.62	6.37	7.96	8.72	0.22	0	0.99	3.22	4.32	6.06	11.88	5.76
ENSG00000101773	RBBP8	retinoblastoma binding protein 8 [Source:HGNC Symbol;Acc:9891]	1.24	1.71	3.85	15.68	29.71	33.34	42.47	47.98	0	0	0	2.89	8.6	14.45	15.64	17.15
ENSG00000101782	RIOK3	RIO kinase 3 [Source:HGNC Symbol;Acc:11451]	0.09	0.49	0.64	1.31	3.97	7.2	13.57	16.59	0	0.02	0	1.32	2.42	4.19	9.09	8.12
ENSG00000101811	CSTF2	cleavage stimulation factor, 3' pre-RNA, subunit 2, 64kDa [Source:HGNC Symbol;Acc:2484]	0	0	0.66	6.79	1.43	4.65	8.9	23.61	0	1.03	2.43	0.55	0	4.78	1.99	5.58
ENSG00000101825	MXRA5	matrix-remodelling associated 5 [Source:HGNC Symbol;Acc:7539]	3.03	0.64	2.19	0.97	0.92	3.04	6.3	18.08	0.55	1.15	0.4	0.17	0	0.37	0.02	0
ENSG00000101843	PSMD10	proteasome (prosome, macropain) 26S subunit, non-ATPase, 10 [Source:HGNC Symbol;Acc:9555]	0.54	0.45	0.75	4.46	11.17	3.07	11.5	27.05	0.21	0	1.2	2.2	1.5	3.69	3.53	3.98
ENSG00000101844	ATG4A	autophagy related 4A, cysteine peptidase [Source:HGNC Symbol;Acc:16489]	0.53	0.6	5.45	16.18	31.09	51.72	77.5	45.26	0	2.47	1.48	9.74	25.16	34.69	42.9	34.68
ENSG00000101849	TBL1X	transducin (beta)-like 1X-linked [Source:HGNC Symbol;Acc:11585]	1.58	2.34	13.36	31.02	60.33	74.16	107.4	127.6	2.47	0	8.66	26.53	34.04	38.38	45.1	50.06
ENSG00000101856	PGRMC1	progesterone receptor membrane component 1 [Source:HGNC Symbol;Acc:16090]	0.04	0	0	0.03	1.03	1.37	4.23	15.4	0.44	0.44	0.44	2.29	1.68	1.73	2.33	0
ENSG00000101868	POLA1	polymerase (DNA directed), alpha 1, catalytic subunit [Source:HGNC Symbol;Acc:9173]	0.11	0	1.98	7.2	27.16	32	48.43	46.01	0.19	0.63	1	6.11	14.67	20.57	34.86	44.5
ENSG00000101901	ALG13	ALG13, UDP-N-acetylglucosaminyltransferase subunit [Source:HGNC Symbol;Acc:30881]	1.7	1.2	2.62	10.27	32.44	25.21	56.01	73.62	0	1.84	2.57	5.18	0	10.44	9.13	7.54
ENSG00000101911	PRPS2	phosphoribosyl pyrophosphate synthetase 2 [Source:HGNC Symbol;Acc:9465]	0.48	1.75	1.08	0.44	0.8	0	5	2.64	0	1.8	0	0	0	0	1.45	0
ENSG00000101935	AMMECR1	Alport syndrome, mental retardation, midface hypoplasia and elliptocytosis chromosomal region gene 1 [Source:HGNC Symbol;Acc:467]	0.25	2.54	3.7	1.51	3.12	2.15	23.46	32.43	0	0.52	0	3.14	0	0	5.89	0
ENSG00000101966	XIAP	X-linked inhibitor of apoptosis [Source:HGNC Symbol;Acc:592]	0	0	1.9	2.49	10.21	2.28	18.43	42.35	0.38	0	0.37	4.18	5	5.48	4.97	8.16
ENSG00000101972	STAG2	stromal antigen 2 [Source:HGNC Symbol;Acc:11355]	0	0	0	0	0	0	0	0	0	0	0	0	0	0	0	0
ENSG00000101974	ATP11C	ATPase, class VI, type 11C [Source:HGNC Symbol;Acc:13554]	0.23	1.72	6.84	26.37	52.14	70.93	102.56	106.27	0	2.82	8.07	13.69	28.81	33.86	43.04	46.75
ENSG00000102024	PLS3	plastin 3 [Source:HGNC Symbol;Acc:9091]	0.2	0.14	0.63	1.56	4.41	5.04	13.27	13.45	0	0	0.28	1.26	1.91	2.38	2.37	1.12
ENSG00000102038	SMARCA1	SWI/SNF related, matrix associated, actin dependent regulator of chromatin, subfamily a, member 1 [Source:HGNC Symbol;Acc:11097]	0	1.77	5	10.02	16.68	21.6	34.3	31.37	0.64	0.2	1.31	6.4	5.52	10.4	11.91	8.98
ENSG00000102054	RBBP7	retinoblastoma binding protein 7 [Source:HGNC Symbol;Acc:9890]	2	0.77	4.95	10.71	24.87	39.72	63.61	126.2	0	2.75	2.99	10.07	11.39	15.27	20.57	8.88
ENSG00000102081	FMR1	fragile X mental retardation 1 [Source:HGNC Symbol;Acc:3775]	0	0.52	3.67	4.96	7.49	3.98	8.03	6.18	1.93	0	0.99	5.78	8.24	4.22	2.5	2.43
ENSG00000102103	PQBP1	polyglutamine binding protein 1 [Source:HGNC Symbol;Acc:9330]	0	0	0	0	0	1.52	0	3.25	0.09	0.19	0	1.59	1.32	1.33	0	2.21
ENSG00000102158	MAGT1	magnesium transporter 1 [Source:HGNC Symbol;Acc:28880]	1.89	1.88	4.18	10.19	28.13	33.13	92.43	108.29	1.67	0	2.11	15.23	13.29	23.36	34.53	28.62
ENSG00000102172	SMS	spermine synthase [Source:HGNC Symbol;Acc:11123]	1.69	2.4	2.31	4.2	4.03	12.51	19.65	36.49	1.54	0.64	0.24	1.56	0	0	0	0
ENSG00000102181	CD99L2	CD99 molecule-like 2 [Source:HGNC Symbol;Acc:18237]	0	0.35	0.93	3.33	7.33	5.74	8.81	12.26	0.25	1.85	2.18	6.7	1.78	4.15	2.25	0
ENSG00000102189	EEA1	early endosome antigen 1 [Source:HGNC Symbol;Acc:3185]	0.42	2.52	9.18	21.45	29.31	42.04	53.54	69.3	0	1.22	2.95	7.87	10.09	8.85	14.75	26.38
ENSG00000102218	RP2	retinitis pigmentosa 2 (X-linked recessive) [Source:HGNC Symbol;Acc:10274]	1.06	1.02	1.84	6.8	15.17	7.07	14.27	15.48	0.47	0	0.98	2.82	0.4	3.64	5.98	0.61
ENSG00000102287	GABRE	gamma-aminobutyric acid (GABA) A receptor, epsilon [Source:HGNC Symbol;Acc:4085]	0	1.84	1.06	3.8	0	7.87	3.88	3.26	0	0	2.02	2.67	4.76	2.06	7.85	5.93
ENSG00000102309	PIN4	protein (peptidylprolyl cis/trans isomerase) NIMA-interacting, 4 (parvulin) [Source:HGNC Symbol;Acc:8992]	0	0	1.18	0	1.34	0	6.77	18.19	0	0	0	0	0	0.63	4.47	9.15
ENSG00000102316	MAGED2	melanoma antigen family D, 2 [Source:HGNC Symbol;Acc:16353]	0	0.41	0.27	0.32	1.41	1.87	2.75	15.26	0.31	0.19	0.48	0.98	0.42	1.08	1.98	0.63
ENSG00000102317	RBM3	RNA binding motif (RNP1, RRM) protein 3 [Source:HGNC Symbol;Acc:9900]	0.58	1.64	3.77	5.14	4.93	3.78	7.72	9.82	0	0.85	2.49	5.75	4.15	5.93	4.49	4.18
ENSG00000102390	PBDC1	polysaccharide biosynthesis domain containing 1 [Source:HGNC Symbol;Acc:28790]	0	0	2.75	3.57	12.01	13.22	27.57	37.2	0	1.02	3.42	7.34	8.14	9.65	6.28	25.95
ENSG00000102393	GLA	galactosidase, alpha [Source:HGNC Symbol;Acc:4296]	0	1.17	3.2	11.71	19.51	12.34	28.19	45.09	0	0	2.47	9.17	11.52	16.27	21.85	13.47
ENSG00000102409	BEX4	brain expressed, X-linked 4 [Source:HGNC Symbol;Acc:25475]	0.13	0.8	0	2.45	1.54	2.38	1.62	12.67	1.06	0.34	2.88	2.59	2.58	4.45	0.16	1.58
ENSG00000102471	NDFIP2	Nedd4 family interacting protein 2 [Source:HGNC Symbol;Acc:18537]	4.41	4.74	16.89	34.44	41.25	40.6	69.96	70.23	1.32	0.16	6.44	26.23	25.24	23.96	28.5	11.47
ENSG00000102531	FNDC3A	fibronectin type III domain containing 3A [Source:HGNC Symbol;Acc:20296]	0	0	1.6	5.54	14.62	22.59	36.69	40.41	0.31	0.13	0.33	4.12	9.83	18.01	26.24	22.91
ENSG00000102572	STK24	serine/threonine kinase 24 [Source:HGNC Symbol;Acc:11403]	0	3.51	8.25	13.85	17.02	25.8	41.99	58.12	0	3.1	5.28	8.29	12.95	20.49	19.65	31.7
ENSG00000102580	DNAJC3	DnaJ (Hsp40) homolog, subfamily C, member 3 [Source:HGNC Symbol;Acc:9439]	0	0.26	1.73	3.01	9.61	9.93	13.47	21.97	0	0	0	4.11	7.55	7.22	8.59	8.65
ENSG00000102595	UGGT2	UDP-glucose glycoprotein glucosyltransferase 2 [Source:HGNC Symbol;Acc:15664]	0.83	0.38	4.18	8.13	12.26	28.19	63.29	114.58	0.07	0	0	3.11	6.44	11.32	22.99	27.65
ENSG00000102606	ARHGEF7	Rho guanine nucleotide exchange factor (GEF) 7 [Source:HGNC Symbol;Acc:15607]	0.73	3.87	25.72	55.36	91.97	76.23	79.77	62.59	0.03	4.15	12.22	32.32	45.89	59.39	45.79	53.02
ENSG00000102699	PARP4	poly (ADP-ribose) polymerase family, member 4 [Source:HGNC Symbol;Acc:271]	0.86	0.16	0.72	1.34	0.5	0.69	1.63	2.39	0.2	0.05	0	0.94	0	0.32	0	0
ENSG00000102710	SUPT20H	suppressor of Ty 20 homolog (S. cerevisiae) [Source:HGNC Symbol;Acc:20596]	2.1	2.8	4.6	9.68	35.31	34.2	71.56	86.43	3.77	3.13	1.08	7.83	7.55	20.64	32.9	16.8
ENSG00000102753	KPNA3	karyopherin alpha 3 (importin alpha 4) [Source:HGNC Symbol;Acc:6396]	0.47	0.93	6.01	14.9	26.57	22.62	37.51	30.75	0	0.19	2.39	10.26	12.23	11.4	13.2	15.78
ENSG00000102755	FLT1	fms-related tyrosine kinase 1 [Source:HGNC Symbol;Acc:3763]	0.11	0	1.5	1.32	1.25	1.12	3.27	5.45	0	0.08	0.62	1.43	0.29	0.26	0.57	0.78
ENSG00000102780	DGKH	diacylglycerol kinase, eta [Source:HGNC Symbol;Acc:2854]	0.25	0.9	0.76	12.37	31.9	33.61	39.87	39.37	0	0.56	1.05	7.89	23.12	43.49	44.41	55.04
ENSG00000102781	KATNAL1	katanin p60 subunit A-like 1 [Source:HGNC Symbol;Acc:28361]	0	1.84	13.45	35.76	61.24	62.37	83.46	71.86	0.38	0	5.4	15.81	30.41	28.29	29.35	48.87
ENSG00000102786	INTS6	integrator complex subunit 6 [Source:HGNC Symbol;Acc:14879]	3	1.99	9.59	22.38	56.17	66.07	75.39	63.91	1.32	0.64	5.31	9.78	20.87	41.71	55.23	42.89
ENSG00000102804	TSC22D1	TSC22 domain family, member 1 [Source:HGNC Symbol;Acc:16826]	0	1.02	1.78	3.31	6.13	3.67	21.32	42.44	0	1.3	0.84	1.57	2.91	2.53	7.66	16.35
ENSG00000102805	CLN5	ceroid-lipofuscinosis, neuronal 5 [Source:HGNC Symbol;Acc:2076]	4.17	3.4	10.6	7.35	20.79	22.28	40.19	76.36	0	8.19	8.79	16.47	10.34	8.21	6.19	9.21
ENSG00000102870	ZNF629	zinc finger protein 629 [Source:HGNC Symbol;Acc:29008]	0.06	0.08	3.25	6.37	13.17	19.78	30.11	63.46	0	0.21	0.56	3.33	5.37	11.62	14.89	26.53
ENSG00000102893	PHKB	phosphorylase kinase, beta [Source:HGNC Symbol;Acc:8927]	1.02	0	12.29	28.28	77.38	76.06	102.43	142.21	6.73	2.18	8.29	21.21	32.68	38.66	62.32	57.6
ENSG00000102901	CENPT	centromere protein T [Source:HGNC Symbol;Acc:25787]	0	0.09	0.94	2.59	14.17	31.44	37.86	53.47	0	0.55	0	2.86	8.21	9.5	13.45	23.18
ENSG00000102908	NFAT5	nuclear factor of activated T-cells 5, tonicity-responsive [Source:HGNC Symbol;Acc:7774]	0.54	0.02	1.5	1.56	5.52	9.1	17.02	20.99	0	0	2.56	2.98	4.48	7.96	9.89	11.08
ENSG00000102910	LONP2	lon peptidase 2, peroxisomal [Source:HGNC Symbol;Acc:20598]	0.24	0	0.52	1.44	4.75	10.73	14.75	32.57	0.28	0	0.17	0.06	1.5	2.84	8.22	6.01
ENSG00000102921	N4BP1	NEDD4 binding protein 1 [Source:HGNC Symbol;Acc:29850]	3.03	1.35	1.13	0.3	2.41	2.41	7.21	11.7	2.62	0	0	0	0	0	0	7.26
ENSG00000102974	CTCF	CCCTC-binding factor (zinc finger protein) [Source:HGNC Symbol;Acc:13723]	0.4	0	0.61	0.57	3.35	4.84	7.46	11.95	0.29	0	0	0.63	1.56	3.36	2.32	10.05
ENSG00000102984	ZNF821	zinc finger protein 821 [Source:HGNC Symbol;Acc:28043]	3.81	0.8	0	0	4.82	3.72	15.55	44.73	0	0	0	0	0	0	26.16	1.84
ENSG00000103035	PSMD7	proteasome (prosome, macropain) 26S subunit, non-ATPase, 7 [Source:HGNC Symbol;Acc:9565]	0	0.15	0	0	0.47	1.22	3.47	10.57	0.12	0	0	0.7	0.32	0.98	2.07	3.15
ENSG00000103042	SLC38A7	solute carrier family 38, member 7 [Source:HGNC Symbol;Acc:25582]	0.83	2.46	2.53	7.18	9.69	16.28	31.65	67.41	3.81	2.03	0.31	0	0.38	6.16	2.7	5.77
ENSG00000103047	TANGO6	transport and golgi organization 6 homolog (Drosophila) [Source:HGNC Symbol;Acc:25749]	5.15	3.47	16.67	22.78	31.58	21.11	28.91	23.84	1.53	4.37	5.63	18.85	24.09	19.66	22.94	11.28
ENSG00000103051	COG4	component of oligomeric golgi complex 4 [Source:HGNC Symbol;Acc:18620]	0.52	1.15	4.36	9.68	26.48	32.62	45.51	56.39	1.4	1.08	4.61	8.99	19.29	34.76	36.21	47.45
ENSG00000103091	WDR59	WD repeat domain 59 [Source:HGNC Symbol;Acc:25706]	0	0	4.98	23.74	43.52	62.79	84.02	62.71	0	1.86	1.04	12.29	24.18	29.94	39.41	44.26
ENSG00000103168	TAF1C	TATA box binding protein (TBP)-associated factor, RNA polymerase I, C, 110kDa [Source:HGNC Symbol;Acc:11534]	1.03	0	1.85	4.97	14.24	21.19	30.36	66.13	0	0.34	0.83	5.22	6.45	9.01	23.22	13.87
ENSG00000103175	WFDC1	WAP four-disulfide core domain 1 [Source:HGNC Symbol;Acc:15466]	0	0.4	0	0.04	2	1.74	0	7.61	0	1.7	0	0	0	0	0	0
ENSG00000103187	COTL1	coactosin-like 1 (Dictyostelium) [Source:HGNC Symbol;Acc:18304]	0.98	1.13	0.53	0	1.52	3.47	7.79	7.83	1.16	0.92	0.35	0.05	0.05	0.56	0.56	0
ENSG00000103194	USP10	ubiquitin specific peptidase 10 [Source:HGNC Symbol;Acc:12608]	0.59	0.96	0	0.56	5.78	6.62	10.97	13.13	0.33	0	0	0	1.94	3.86	3.94	8.46
ENSG00000103196	CRISPLD2	cysteine-rich secretory protein LCCL domain containing 2 [Source:HGNC Symbol;Acc:25248]	0	0	0	0	0	0	0.75	1.1	0	0	0	0	0	0	0	0
ENSG00000103222	ABCC1	ATP-binding cassette, sub-family C (CFTR/MRP), member 1 [Source:HGNC Symbol;Acc:51]	0.98	2.37	4.74	8.15	20.6	26.18	35.85	52.16	1.24	0.61	3.58	6.24	12.48	20.86	22.42	22.5
ENSG00000103241	FOXF1	forkhead box F1 [Source:HGNC Symbol;Acc:3809]	1.5	0.73	1.92	6.34	6.82	8.67	8.96	10.92	0.83	0.02	0	2.33	5.72	6.31	5.15	9.26
ENSG00000103257	SLC7A5	solute carrier family 7 (amino acid transporter light chain, L system), member 5 [Source:HGNC Symbol;Acc:11063]	0	0.35	0.06	3.35	24.36	34.59	43.95	53.54	0.12	0.06	0	0.3	6.77	17.26	22.73	22.61
ENSG00000103274	NUBP1	nucleotide binding protein 1 [Source:HGNC Symbol;Acc:8041]	0.49	0.68	2.03	2.38	12.05	25.03	17.55	29.23	0.63	0.5	0.37	3.2	1.08	7.76	7.46	19.03
ENSG00000103275	UBE2I	ubiquitin-conjugating enzyme E2I [Source:HGNC Symbol;Acc:12485]	1.54	0.55	0.2	6.63	12.2	17.76	39.37	70.29	0.18	0	0	0.89	4	8.27	9.07	23.39
ENSG00000103335	PIEZO1	piezo-type mechanosensitive ion channel component 1 [Source:HGNC Symbol;Acc:28993]	0	1.32	11.33	13.87	18.98	25.4	45.78	48.72	0	1.26	11.5	17.27	15.73	14.51	23.06	17.27
ENSG00000103342	GSPT1	G1 to S phase transition 1 [Source:HGNC Symbol;Acc:4621]	0.41	1.15	0.1	0.42	2.68	3.83	9.53	22.01	0	0	0	0.21	0	0.85	1.18	4.1
ENSG00000103353	UBFD1	ubiquitin family domain containing 1 [Source:HGNC Symbol;Acc:30565]	2.65	0.87	9.86	14.51	20.5	22.75	44.68	43.25	0.26	0.8	3.23	13.34	15.88	16.75	21.95	15.23
ENSG00000103363	TCEB2	transcription elongation factor B (SIII), polypeptide 2 (18kDa, elongin B) [Source:HGNC Symbol;Acc:11619]	0	0.4	1.12	0.32	0.98	2.88	4.59	15.1	0.29	0.05	0.06	0.44	0.46	1.07	3.28	2.34
ENSG00000103381	CPPED1	calcineurin-like phosphoesterase domain containing 1 [Source:HGNC Symbol;Acc:25632]	3.91	2.13	1.86	5.05	12.64	24.85	32.03	77.64	0	0	1.98	5.38	5.51	15.02	12.55	11.56
ENSG00000103429	BFAR	bifunctional apoptosis regulator [Source:HGNC Symbol;Acc:17613]	0	1.16	4.28	14.55	37.22	42	80.98	96.1	0	0	1.41	7.67	12.09	22.68	31.05	34.22
ENSG00000103449	SALL1	spalt-like transcription factor 1 [Source:HGNC Symbol;Acc:10524]	0.32	0.1	0	1.54	6.85	11.26	14.94	23.54	0.31	0	0	0.04	0.67	2.97	4.57	3.56
ENSG00000103489	XYLT1	xylosyltransferase I [Source:HGNC Symbol;Acc:15516]	0	0.13	0.29	1.7	5.69	5.24	12.92	25.48	0	0	0	1.58	3.79	4.12	5.28	5.35
ENSG00000103494	RPGRIP1L	RPGRIP1-like [Source:HGNC Symbol;Acc:29168]	3.29	0	3.12	23.53	32.65	7.15	25.45	0	3.83	0	4.51	21.91	38.57	22.98	46.99	29.05
ENSG00000103512	NOMO1	NODAL modulator 1 [Source:HGNC Symbol;Acc:30060]	0	0.31	0.29	0.28	0.49	0	0	0.99	0	0.99	0	0	0	0	0	0
ENSG00000103591	AAGAB	alpha- and gamma-adaptin binding protein [Source:HGNC Symbol;Acc:25662]	0	1.66	8.24	15.83	40.14	50.83	85.02	82.3	1.45	1.18	2.58	10.37	11.44	21.41	38.96	34.78
ENSG00000103647	CORO2B	coronin, actin binding protein, 2B [Source:HGNC Symbol;Acc:2256]	0	0.35	0	0	0	2.24	4.34	6.09	1.38	1.92	0.84	0.95	0.01	0.63	1.06	0.02
ENSG00000103653	CSK	c-src tyrosine kinase [Source:HGNC Symbol;Acc:2444]	0.48	3.54	4.94	2.94	14.04	1.82	11.77	62.37	1.04	2.05	4.69	5.02	7.13	3.7	5.68	3.32
ENSG00000103657	HERC1	HECT and RLD domain containing E3 ubiquitin protein ligase family member 1 [Source:HGNC Symbol;Acc:4867]	0.58	1.71	3.18	4.91	12.7	14.88	22.17	31.31	1.4	2.33	1.3	5.51	7.43	9.42	11.37	15.45
ENSG00000103671	TRIP4	thyroid hormone receptor interactor 4 [Source:HGNC Symbol;Acc:12310]	1.07	1.85	2.61	13.44	36.83	43.09	79.13	120.07	1.46	0.38	1.84	14.13	17.44	37.76	47.58	39.03
ENSG00000103769	RAB11A	RAB11A, member RAS oncogene family [Source:HGNC Symbol;Acc:9760]	2.3	3.39	8.12	13.78	30.94	29.44	53.61	79.11	1.7	4.69	3.3	8.43	4.75	11.08	10.39	21.94
ENSG00000103888	KIAA1199	KIAA1199 [Source:HGNC Symbol;Acc:29213]	0.05	0.07	0.43	0.04	0.9	2.78	10.71	20.85	0.24	0.36	0.3	0.48	0.25	1	1.87	1.41
ENSG00000104067	TJP1	tight junction protein 1 [Source:HGNC Symbol;Acc:11827]	0.14	0.43	6.26	18.43	42.35	48.4	75.58	69.4	0.05	0.63	3.88	13.39	21.95	27.11	24.7	33.25
ENSG00000104093	DMXL2	Dmx-like 2 [Source:HGNC Symbol;Acc:2938]	0.08	0	1.22	9.94	35.76	59.96	89.19	72.96	0	2.04	4.38	12.43	22	31.33	53.61	49.72
ENSG00000104129	DNAJC17	DnaJ (Hsp40) homolog, subfamily C, member 17 [Source:HGNC Symbol;Acc:25556]	0	6.35	11.93	13.37	40.55	29.64	36.36	30.14	5.15	11.22	17.46	17.79	38.55	36.54	32.09	22.38
ENSG00000104177	MYEF2	myelin expression factor 2 [Source:HGNC Symbol;Acc:17940]	1.72	6.19	4.4	10.69	14.57	18.85	36.21	64.73	6.23	0	1.67	7.25	21.08	9.47	12.48	25.45
ENSG00000104221	BRF2	BRF2, RNA polymerase III transcription initiation factor 50 kDa subunit [Source:HGNC Symbol;Acc:17298]	1.07	0	7.56	18.26	31.18	38.4	56.01	76.23	1.33	0.44	6.21	20.22	26.71	29.22	39.27	87.61
ENSG00000104228	TRIM35	tripartite motif containing 35 [Source:HGNC Symbol;Acc:16285]	11.62	5.24	3.66	3.94	7.54	4.1	7.26	2.12	2.56	2.61	2.26	0	0	2.58	6.59	6.91
ENSG00000104312	RIPK2	receptor-interacting serine-threonine kinase 2 [Source:HGNC Symbol;Acc:10020]	0.08	0	1.6	6.46	6.92	10.59	12.09	59.58	0.68	0.6	0.82	0.34	1	0.42	3.17	7.69
ENSG00000104320	NBN	nibrin [Source:HGNC Symbol;Acc:7652]	0	0.1	2.96	10.49	20.71	21.37	55.3	51.55	1.12	0.52	0.13	5.06	5.42	6.01	7.99	8.69
ENSG00000104331	IMPAD1	inositol monophosphatase domain containing 1 [Source:HGNC Symbol;Acc:26019]	2.01	1.7	6.65	10.64	15.53	20.6	32.61	46	3.71	0.31	4.92	14.47	14.76	16.3	15.33	10.73
ENSG00000104332	SFRP1	secreted frizzled-related protein 1 [Source:HGNC Symbol;Acc:10776]	0	0.34	0	0	0.06	0.48	0.63	3.97	0	0.36	0	0	0	0	0	0
ENSG00000104365	IKBKB	inhibitor of kappa light polypeptide gene enhancer in B-cells, kinase beta [Source:HGNC Symbol;Acc:5960]	1.54	0.41	4.03	4.68	8.22	16.66	32.66	40.37	0.74	1.82	1.05	3.71	6.25	8.55	16.07	21.72
ENSG00000104388	RAB2A	RAB2A, member RAS oncogene family [Source:HGNC Symbol;Acc:9763]	1.09	1.88	1.57	0.91	6.55	7.49	24.91	46.13	0.41	0.48	0.58	1.85	0	2.48	3.84	2.33
ENSG00000104408	EIF3E	eukaryotic translation initiation factor 3, subunit E [Source:HGNC Symbol;Acc:3277]	0	0	2.08	8.36	25.31	39.36	78.32	110.14	1.34	1.1	0.28	9.88	10.86	21.94	32.9	27.46
ENSG00000104412	EMC2	ER membrane protein complex subunit 2 [Source:HGNC Symbol;Acc:28963]	3.61	1.59	11.57	38.44	56.91	48.39	110.09	141.19	5.31	0	4.73	15.34	16.73	30.35	42.76	28.43
ENSG00000104419	NDRG1	N-myc downstream regulated 1 [Source:HGNC Symbol;Acc:7679]	0.25	1.95	0.96	0.2	4.19	3.43	4.99	4.92	0.52	0.41	0	0.13	0	0	0.18	0
ENSG00000104442	ARMC1	armadillo repeat containing 1 [Source:HGNC Symbol;Acc:17684]	0	0	5.36	20.23	45.98	56.32	60.8	72.75	0	0.63	1.03	9.42	14.9	15.7	34.12	18.66
ENSG00000104447	TRPS1	trichorhinophalangeal syndrome I [Source:HGNC Symbol;Acc:12340]	1.01	3.74	13.91	35.19	49.66	66.72	83.98	99.9	0	0.08	4.79	16.99	21.61	33.63	50.52	69.11
ENSG00000104497	SNX16	sorting nexin 16 [Source:HGNC Symbol;Acc:14980]	0.81	1.82	5.68	16.25	17.35	38.68	24.93	28.09	0.12	0.49	1.43	3.98	8.51	11.99	24.37	9.63
ENSG00000104517	UBR5	ubiquitin protein ligase E3 component n-recognin 5 [Source:HGNC Symbol;Acc:16806]	0.12	0.86	0	3.09	12.57	14.61	30.22	39.99	0.87	0.48	1.51	3.42	6.99	11.07	21.73	21.07
ENSG00000104611	SH2D4A	SH2 domain containing 4A [Source:HGNC Symbol;Acc:26102]	0.96	1.38	4.48	9.05	17.42	3.87	24.95	12.97	3.27	1.64	4.5	4.55	10.02	8.45	13.36	6.26
ENSG00000104613	INTS10	integrator complex subunit 10 [Source:HGNC Symbol;Acc:25548]	0.62	1.3	0.69	3.15	6.71	11.34	12.71	24.39	2.03	0.68	0	3.57	3.14	5.32	5.91	7.59
ENSG00000104626	ERI1	exoribonuclease 1 [Source:HGNC Symbol;Acc:23994]	0	0.02	0.35	1.65	12.33	31.74	44.48	49.26	0	0	0.38	1.66	7.39	22.42	22.11	20.24
ENSG00000104695	PPP2CB	protein phosphatase 2, catalytic subunit, beta isozyme [Source:HGNC Symbol;Acc:9300]	1.76	1.46	4.28	9.26	29.37	40.05	73.08	111.41	0.06	0.67	1.39	6.53	12.49	19.2	26.17	18.9
ENSG00000104714	ERICH1	glutamate-rich 1 [Source:HGNC Symbol;Acc:27234]	0.33	0	0.96	4.42	4.84	3.54	16.72	35.86	0.4	3.04	0	1.98	0	4.99	9.75	14.37
ENSG00000104722	NEFM	neurofilament, medium polypeptide [Source:HGNC Symbol;Acc:7734]	0	3.65	13.57	18.96	19.97	16.47	17.96	23.9	0	13.03	9.74	12.07	9.96	20.52	22.5	32.22
ENSG00000104723	TUSC3	tumor suppressor candidate 3 [Source:HGNC Symbol;Acc:30242]	7.58	4.33	17.66	42.53	63.41	66.64	102.46	117.29	10.69	6.79	9.14	29.52	29.16	38.28	57.72	13.79
ENSG00000104728	ARHGEF10	Rho guanine nucleotide exchange factor (GEF) 10 [Source:HGNC Symbol;Acc:14103]	0.69	1.25	0	0.45	0.12	0	0.48	0.9	0.43	0.11	0	0	0	0	0	0
ENSG00000104738	MCM4	minichromosome maintenance complex component 4 [Source:HGNC Symbol;Acc:6947]	0	0	0.14	2.16	5	11.14	19.27	23.12	0	0.3	0.86	2.35	4.5	7.94	8.84	6.83
ENSG00000104763	ASAH1	N-acylsphingosine amidohydrolase (acid ceramidase) 1 [Source:HGNC Symbol;Acc:735]	0	0	2.4	6.63	9.89	9.43	12.23	10.34	0.95	1.59	5.98	9.5	10.88	10.74	6.58	7.84
ENSG00000104812	GYS1	glycogen synthase 1 (muscle) [Source:HGNC Symbol;Acc:4706]	0	0.98	1.71	3.4	7.73	13.03	15.57	26.78	0	0.69	0.59	4.73	7.23	6.6	7.23	11.7
ENSG00000104825	NFKBIB	nuclear factor of kappa light polypeptide gene enhancer in B-cells inhibitor, beta [Source:HGNC Symbol;Acc:7798]	0	0	0	0.51	5.67	6.97	16.74	22.21	0	0	0	0.24	2.07	6.01	5.77	8.34
ENSG00000104904	OAZ1	ornithine decarboxylase antizyme 1 [Source:HGNC Symbol;Acc:8095]	0.18	0.42	2.53	5.21	10.15	9.86	23.32	31.78	0.66	0.27	0.68	3.25	4.38	8.38	11.45	11.04
ENSG00000104960	PTOV1	prostate tumor overexpressed 1 [Source:HGNC Symbol;Acc:9632]	0	0.2	0	0.26	5.04	7.9	29.45	48.52	0	0.29	0	0.88	2.84	10.72	20.21	21.16
ENSG00000104964	AES	amino-terminal enhancer of split [Source:HGNC Symbol;Acc:307]	0.2	0.1	0.17	0	0.71	2.17	4	5.69	0.24	0.26	0.24	0.12	0	0	0.6	0.97
ENSG00000104969	SGTA	small glutamine-rich tetratricopeptide repeat (TPR)-containing, alpha [Source:HGNC Symbol;Acc:10819]	1.82	0	0	0	0	0	0.56	2.71	0.38	0	0	0	0	0	0	0
ENSG00000105053	VRK3	vaccinia related kinase 3 [Source:HGNC Symbol;Acc:18996]	1.29	5.77	7.43	29.83	73.51	117.29	147.01	189.89	0	1.15	0.17	11.81	48.75	64.37	93.1	103.19
ENSG00000105088	OLFM2	olfactomedin 2 [Source:HGNC Symbol;Acc:17189]	1.2	0.62	0.66	0.78	1.3	0.63	5.94	3.57	1.17	0.66	0	0	0	0	0	0
ENSG00000105137	SYDE1	synapse defective 1, Rho GTPase, homolog 1 (C. elegans) [Source:HGNC Symbol;Acc:25824]	0	2.78	13.01	15.38	19.44	17.62	38.63	39.04	0.68	1.67	7.88	12.94	12.84	13.64	13.86	12.94
ENSG00000105171	POP4	processing of precursor 4, ribonuclease P/MRP subunit (S. cerevisiae) [Source:HGNC Symbol;Acc:30081]	0	0.44	12.7	35.43	58.23	116.59	145.69	152.63	0	0.17	5.14	23.35	50.01	61.65	71.24	71.91
ENSG00000105173	CCNE1	cyclin E1 [Source:HGNC Symbol;Acc:1589]	0	0.35	0.93	5.1	3.73	9.5	10.57	29.83	0	0.29	1.39	3.14	5.53	5.42	4.93	8.61
ENSG00000105176	URI1	URI1, prefoldin-like chaperone [Source:HGNC Symbol;Acc:13236]	0.74	0	3.37	15.99	16.23	17.36	27.1	71.11	6.32	0	5.72	3.66	3.77	3.21	8.16	1.47
ENSG00000105186	ANKRD27	ankyrin repeat domain 27 (VPS9 domain) [Source:HGNC Symbol;Acc:25310]	1.41	2.08	0.9	14.73	46.03	69.89	62.11	46.63	0	1.86	1.63	7.94	16.7	27.23	50.51	31.88
ENSG00000105223	PLD3	phospholipase D family, member 3 [Source:HGNC Symbol;Acc:17158]	0.27	0	0.18	0.1	1.09	2	2.89	11.64	0	0	0.03	0	0	0	0	0.59
ENSG00000105229	PIAS4	protein inhibitor of activated STAT, 4 [Source:HGNC Symbol;Acc:17002]	0.05	0	1.15	2.3	16.1	9.45	26.77	33.11	1	0	0	1.09	2.17	5.65	6.85	13.08
ENSG00000105248	CCDC94	coiled-coil domain containing 94 [Source:HGNC Symbol;Acc:25518]	0.59	0	0	0	0	3.13	5.59	10.43	0	0	0	0	0	0	0	2.38
ENSG00000105281	SLC1A5	solute carrier family 1 (neutral amino acid transporter), member 5 [Source:HGNC Symbol;Acc:10943]	0.37	0.07	1.79	7.94	18.91	25.41	37	39.13	0	0.03	0.14	2.36	4.72	8.17	13.25	7.1
ENSG00000105339	DENND3	DENN/MADD domain containing 3 [Source:HGNC Symbol;Acc:29134]	0	0	0	0	0	0	0	1.53	0.8	0	0	0	1.67	0	0	2.89
ENSG00000105355	PLIN3	perilipin 3 [Source:HGNC Symbol;Acc:16893]	0.34	0	0.58	0.16	0	1.66	5.88	3.82	0.25	0	0.1	0.21	0.47	0	0.94	0.2
ENSG00000105401	CDC37	cell division cycle 37 [Source:HGNC Symbol;Acc:1735]	0.64	1.83	9.47	14.12	32.12	40.06	60.72	64.97	0.68	0.71	6.67	20.72	23.81	27.93	35.14	36.05
ENSG00000105426	PTPRS	protein tyrosine phosphatase, receptor type, S [Source:HGNC Symbol;Acc:9681]	0	0	0	0	0.07	0.26	0.42	0.97	0.13	0.04	0.23	0.92	0.77	0.94	0.47	0
ENSG00000105438	KDELR1	KDEL (Lys-Asp-Glu-Leu) endoplasmic reticulum protein retention receptor 1 [Source:HGNC Symbol;Acc:6304]	0.28	0.2	0.18	0.41	1.84	0.85	2.49	1.81	0	0.02	0	0	0.08	0	0.12	0
ENSG00000105497	ZNF175	zinc finger protein 175 [Source:HGNC Symbol;Acc:12964]	3.2	3.84	12.89	31.06	33.57	42.32	71.48	56.64	7.03	2.27	9.01	19.35	27.51	30.63	28.94	63.46
ENSG00000105556	MIER2	mesoderm induction early response 1, family member 2 [Source:HGNC Symbol;Acc:29210]	0.78	0	0	0	0	0	1.05	9.22	3.21	4.42	0.11	0	0	0	0	0
ENSG00000105568	PPP2R1A	protein phosphatase 2, regulatory subunit A, alpha [Source:HGNC Symbol;Acc:9302]	2.65	3.86	0	0	1.68	5.43	29.56	27.94	2.27	1.34	0	0	0	0	0.85	0
ENSG00000105618	PRPF31	pre-mRNA processing factor 31 [Source:HGNC Symbol;Acc:15446]	0.02	1.57	1.51	3.63	14	26.73	44.44	73.61	0.14	0.63	0.33	2.81	8.77	15.58	27.68	24.61
ENSG00000105640	RPL18A	ribosomal protein L18a [Source:HGNC Symbol;Acc:10311]	0.73	0.38	1.33	4.09	14.82	16.35	44.17	85.75	0	0.46	0	0.27	2.77	9.61	25.49	23.31
ENSG00000105664	COMP	cartilage oligomeric matrix protein [Source:HGNC Symbol;Acc:2227]	0	0	5.91	11.97	20.52	23.84	23.2	15.32	2.35	4.93	0	4.48	10.63	8.87	6.52	34.71
ENSG00000105671	DDX49	DEAD (Asp-Glu-Ala-Asp) box polypeptide 49 [Source:HGNC Symbol;Acc:18684]	0.62	0.94	6.94	7.95	16.02	19.78	34.49	23.94	0.77	0.21	5.1	12.23	12.4	17.22	25.44	16.13
ENSG00000105701	FKBP8	FK506 binding protein 8, 38kDa [Source:HGNC Symbol;Acc:3724]	0	0.51	0.3	0	0	0	0.56	1.36	0	0.57	0	0.18	0	0	0	0
ENSG00000105708	ZNF14	zinc finger protein 14 [Source:HGNC Symbol;Acc:12924]	5.94	0.3	12.42	25.8	34.06	49.51	49.19	46.73	4.23	1.55	5.6	9.84	16.42	23.85	28.03	28.35
ENSG00000105732	ZNF574	zinc finger protein 574 [Source:HGNC Symbol;Acc:26166]	1.81	0.51	0	0	0.6	2.1	3.82	17.18	0.3	0.14	0.02	0	0	0.65	1.82	0.84
ENSG00000105738	SIPA1L3	signal-induced proliferation-associated 1 like 3 [Source:HGNC Symbol;Acc:23801]	1.08	0.08	0.9	0.39	0.08	0.81	2.5	7.76	0.41	0.16	0.52	0.48	0	0.09	0.46	2.91
ENSG00000105750	ZNF85	zinc finger protein 85 [Source:HGNC Symbol;Acc:13160]	2.17	1.97	0.49	14.05	18.44	24.17	16.91	30.72	2.45	3.76	6.87	9.28	12.87	14.71	33.57	27.21
ENSG00000105810	CDK6	cyclin-dependent kinase 6 [Source:HGNC Symbol;Acc:1777]	0.08	1.24	3.52	12.12	30.45	24.52	42.27	48.31	0	0.16	1.44	7.2	9.86	14.1	19.27	17
ENSG00000105819	PMPCB	peptidase (mitochondrial processing) beta [Source:HGNC Symbol;Acc:9119]	0	0	1.83	6.45	10.61	10.14	19.43	9.97	0	0.26	1.17	7.39	10.66	9.69	8.88	12.07
ENSG00000105821	DNAJC2	DnaJ (Hsp40) homolog, subfamily C, member 2 [Source:HGNC Symbol;Acc:13192]	0	0	0	4.3	13.1	16.59	22.87	18.38	4.31	1.99	0.11	1.03	1.58	7	8.44	20.82
ENSG00000105829	BET1	Bet1 golgi vesicular membrane trafficking protein [Source:HGNC Symbol;Acc:14562]	0	0.41	0	3.18	30.49	36.94	58.54	61.31	0	1.46	3.74	15.48	18.54	28.81	32.18	37.1
ENSG00000105835	NAMPT	nicotinamide phosphoribosyltransferase [Source:HGNC Symbol;Acc:30092]	0	0.88	8.01	45.8	96.02	114.84	163.06	196.59	2.56	1.65	3.88	21.75	34.21	69.93	90.54	75.14
ENSG00000105849	TWISTNB	TWIST neighbor [Source:HGNC Symbol;Acc:18027]	0	0	7.17	11.12	15.97	13.93	38.26	43.87	2.25	0.36	1.7	12.18	9.34	16.48	20.26	33.76
ENSG00000105856	HBP1	HMG-box transcription factor 1 [Source:HGNC Symbol;Acc:23200]	0	0	0	0.61	11.47	18.9	75.2	102.93	4.15	0	0	2.75	5.06	13.98	34.22	37.51
ENSG00000105866	SP4	Sp4 transcription factor [Source:HGNC Symbol;Acc:11209]	2.53	0	5.25	13.53	32.94	55.14	93.62	106.91	0	0	0.67	4.61	11.08	35.2	45.2	59.8
ENSG00000105875	WDR91	WD repeat domain 91 [Source:HGNC Symbol;Acc:24997]	1.21	2.91	5.73	19.51	25.28	16.78	22.37	34.99	2.86	0.84	11.44	19.75	35.31	34.64	50.74	54.44
ENSG00000105879	CBLL1	Cbl proto-oncogene-like 1, E3 ubiquitin protein ligase [Source:HGNC Symbol;Acc:21225]	0.05	1.66	8.4	21.07	42.02	58.49	57.11	81.19	1.36	0.01	4.09	14.58	20.29	27.85	30.45	56.08
ENSG00000105887	MTPN	myotrophin [Source:HGNC Symbol;Acc:15667]	0	0.26	0.38	0.42	1.12	0	1.12	0.78	0.42	0.51	0.52	1.56	1.01	0.62	1.02	0.71
ENSG00000105926	MPP6	membrane protein, palmitoylated 6 (MAGUK p55 subfamily member 6) [Source:HGNC Symbol;Acc:18167]	8.11	2.76	34.98	62.75	97.84	85.33	98.32	113.5	0	4.06	14.45	50.43	68.24	59.72	43.54	49.62
ENSG00000105939	ZC3HAV1	zinc finger CCCH-type, antiviral 1 [Source:HGNC Symbol;Acc:23721]	0.58	1.04	0.36	1.31	9.81	9.85	19.06	25.75	0	0.56	0.61	0.34	0.79	2.8	5.9	7.43
ENSG00000105953	OGDH	oxoglutarate (alpha-ketoglutarate) dehydrogenase (lipoamide) [Source:HGNC Symbol;Acc:8124]	0.4	0.38	1.46	1.05	8.8	17.28	36.32	42.57	0	0	0	0	3.68	5.55	8.61	7.17
ENSG00000105968	H2AFV	H2A histone family, member V [Source:HGNC Symbol;Acc:20664]	1.8	2.3	8.4	17.25	25.25	28.74	41.32	50.37	0.49	1.6	6.35	14.27	21.95	19.64	20.44	11.74
ENSG00000105971	CAV2	caveolin 2 [Source:HGNC Symbol;Acc:1528]	1.16	1.36	0.94	0.24	0	0.91	3.38	10.59	0.44	1.02	0.37	1.6	0	0.16	0	0
ENSG00000105974	CAV1	caveolin 1, caveolae protein, 22kDa [Source:HGNC Symbol;Acc:1527]	0.14	0.28	0.2	0.13	0.66	0.66	2.1	3.75	0.07	0.22	0.05	0	0	0	0	0
ENSG00000105976	MET	met proto-oncogene [Source:HGNC Symbol;Acc:7029]	0.18	0.4	2.66	6.85	24.82	22.11	48.81	48.84	0	0.31	1.35	3.68	5.7	12.14	17.59	10.63
ENSG00000105983	LMBR1	limb development membrane protein 1 [Source:HGNC Symbol;Acc:13243]	7.93	5.42	32.8	69.72	97.4	88.93	140.34	127.07	17.61	10.83	19.57	54.15	66.12	67.84	42.88	48.5
ENSG00000105993	DNAJB6	DnaJ (Hsp40) homolog, subfamily B, member 6 [Source:HGNC Symbol;Acc:14888]	0.72	1.25	3.83	1.99	4.03	4.77	8.61	16.5	0.7	0	2.49	3.8	5.44	5.78	8.61	15.15
ENSG00000106003	LFNG	LFNG O-fucosylpeptide 3-beta-N-acetylglucosaminyltransferase [Source:HGNC Symbol;Acc:6560]	6.73	11.04	11.47	39	45.78	60.52	72.34	93.28	7.56	8.02	5.59	26.22	37.44	59.1	92.57	63.57
ENSG00000106009	BRAT1	BRCA1-associated ATM activator 1 [Source:HGNC Symbol;Acc:21701]	0	0	0	0	7.39	8.41	21.41	57.45	1.19	0.79	0.13	0.43	1.2	2.85	4.52	8.05
ENSG00000106052	TAX1BP1	Tax1 (human T-cell leukemia virus type I) binding protein 1 [Source:HGNC Symbol;Acc:11575]	0.13	0.02	0	1.06	5.71	8.89	13.12	22.28	0	0	0	1.06	3.5	7.24	11.16	13.25
ENSG00000106070	GRB10	growth factor receptor-bound protein 10 [Source:HGNC Symbol;Acc:4564]	0	0	1.15	2.65	6.35	3.71	4.23	2.51	0.73	0.29	0.1	1.26	3.27	1.99	1.75	0.25
ENSG00000106080	FKBP14	FK506 binding protein 14, 22 kDa [Source:HGNC Symbol;Acc:18625]	1.54	1.54	2.47	6.44	21.63	33.48	44.57	62.93	0	1.86	2.7	9.43	17.1	14.08	21.03	15.42
ENSG00000106105	GARS	glycyl-tRNA synthetase [Source:HGNC Symbol;Acc:4162]	0.15	0.7	0.11	0.43	0	0.39	0.61	6.92	0.15	0.56	0.32	0.31	0	0	0	0
ENSG00000106153	CHCHD2	coiled-coil-helix-coiled-coil-helix domain containing 2 [Source:HGNC Symbol;Acc:21645]	0.57	1.34	3.84	5.18	10.55	13.8	36.63	46.59	1.05	1.2	3.03	8.25	7.39	7.01	8.89	3.58
ENSG00000106211	HSPB1	heat shock 27kDa protein 1 [Source:HGNC Symbol;Acc:5246]	0.05	0.6	1.91	2.05	3.41	2.36	3.2	3.05	0	0.04	0.54	1.96	2.23	1.83	1.31	0.06
ENSG00000106236	NPTX2	neuronal pentraxin II [Source:HGNC Symbol;Acc:7953]	7.54	0	1.51	12.48	20.28	20.92	30.03	51.65	0	0	0	0	0.26	4.86	15.68	8
ENSG00000106261	ZKSCAN1	zinc finger with KRAB and SCAN domains 1 [Source:HGNC Symbol;Acc:13101]	0	0	1.48	2.61	10.86	28.97	56.64	51.04	0.16	0.18	0.85	2.19	7.74	16.89	22.4	32.06
ENSG00000106266	SNX8	sorting nexin 8 [Source:HGNC Symbol;Acc:14972]	3.8	1.58	2.89	0	3.57	0.69	5.83	8.08	0	2.33	0	1.08	0	0	0	1.99
ENSG00000106268	NUDT1	nudix (nucleoside diphosphate linked moiety X)-type motif 1 [Source:HGNC Symbol;Acc:8048]	0.39	3.88	15.79	32.37	34.78	38.75	83.6	93.19	2.24	0.8	8.87	20.29	30.36	51.64	60.91	44.36
ENSG00000106299	WASL	Wiskott-Aldrich syndrome-like [Source:HGNC Symbol;Acc:12735]	0.36	0.48	0	2.24	0.75	8.76	23.46	28.92	5.42	0	1.36	0	0	0	4.55	2.36
ENSG00000106305	AIMP2	aminoacyl tRNA synthetase complex-interacting multifunctional protein 2 [Source:HGNC Symbol;Acc:20609]	0.82	0	0.34	2.69	8.38	7.66	9.27	29.54	0	1.73	0.26	0.98	1.41	4.65	4.86	2.89
ENSG00000106344	RBM28	RNA binding motif protein 28 [Source:HGNC Symbol;Acc:21863]	1.1	0.63	0.32	7.88	21.64	10.65	25.54	30.42	0.6	2.22	3.14	3.33	5.91	9.76	11.13	21.55
ENSG00000106346	USP42	ubiquitin specific peptidase 42 [Source:HGNC Symbol;Acc:20068]	0.52	0.77	0.71	1.31	6.49	9.64	12.94	14.9	1.45	0	0	1.66	4.5	2.27	5.2	11.72
ENSG00000106348	IMPDH1	IMP (inosine 5'-monophosphate) dehydrogenase 1 [Source:HGNC Symbol;Acc:6052]	1.08	0.98	0	0	0	0	0	2.47	0.11	0.25	0	0	0	0	0	0
ENSG00000106366	SERPINE1	serpin peptidase inhibitor, clade E (nexin, plasminogen activator inhibitor type 1), member 1 [Source:HGNC Symbol;Acc:8583]	0.04	0.02	0.02	0.22	0.81	0.88	2.49	5.85	0.02	0	0	0.05	0.17	0.28	0.61	0.44
ENSG00000106392	C1GALT1	core 1 synthase, glycoprotein-N-acetylgalactosamine 3-beta-galactosyltransferase, 1 [Source:HGNC Symbol;Acc:24337]	2.5	2.8	18.73	50.63	40.85	85.95	131.22	75.4	1.49	0	5.05	24.16	22.39	33.1	46.62	54.5
ENSG00000106399	RPA3	replication protein A3, 14kDa [Source:HGNC Symbol;Acc:10291]	0	5.05	3.8	15.2	101.14	71.13	154.23	161.43	0.69	5.8	5.36	15.19	40.31	32.35	52.69	51.04
ENSG00000106443	PHF14	PHD finger protein 14 [Source:HGNC Symbol;Acc:22203]	0	0.45	1.75	1.61	1.43	7.42	15.08	26.01	1.93	1.3	4.02	4.66	3.38	5.71	10.35	11.15
ENSG00000106459	NRF1	nuclear respiratory factor 1 [Source:HGNC Symbol;Acc:7996]	0.28	0	0.8	3.86	6.58	19.27	25.85	37.84	0.66	1.54	1.87	4.19	7.4	14.68	22.79	27.13
ENSG00000106460	TMEM106B	transmembrane protein 106B [Source:HGNC Symbol;Acc:22407]	1.04	4.48	4.26	10.28	19.21	35.57	60.29	85.04	2.8	0.01	4.37	15.24	23.84	18.91	24.25	13.68
ENSG00000106462	EZH2	enhancer of zeste homolog 2 (Drosophila) [Source:HGNC Symbol;Acc:3527]	1.91	0.68	0.76	3.55	4.59	9.5	12.25	16.88	0.61	0	1.33	6.08	7.07	10.74	13.15	17.74
ENSG00000106524	ANKMY2	ankyrin repeat and MYND domain containing 2 [Source:HGNC Symbol;Acc:25370]	0.26	1.16	7.3	17.87	18.54	31.48	20.6	8.79	2.24	0.72	5.06	7.05	6.93	11.38	26.85	24.86
ENSG00000106546	AHR	aryl hydrocarbon receptor [Source:HGNC Symbol;Acc:348]	0.66	0	1.72	5.22	19.1	40.65	59.52	78.02	1.7	0	1.11	1.18	4.28	8.62	17.1	20.58
ENSG00000106554	CHCHD3	coiled-coil-helix-coiled-coil-helix domain containing 3 [Source:HGNC Symbol;Acc:21906]	1.99	3.97	19.17	56.23	99.59	121.93	166.13	151.53	0.29	2.38	10.31	24.97	37.59	58.18	66.96	64.52
ENSG00000106571	GLI3	GLI family zinc finger 3 [Source:HGNC Symbol;Acc:4319]	1.17	0	1.5	3.92	4.02	4	11.23	10.78	0.6	0.04	2.55	4.17	3.69	5.09	4.32	7.81
ENSG00000106591	MRPL32	mitochondrial ribosomal protein L32 [Source:HGNC Symbol;Acc:14035]	0	0.22	1.84	14.14	27.2	38.3	55.3	70.16	0	0	0.73	8.71	18.21	30.51	37.64	36.81
ENSG00000106603	COA1	cytochrome c oxidase assembly factor 1 homolog (S. cerevisiae) [Source:HGNC Symbol;Acc:21868]	0	0.86	2.15	11.28	56.83	71.32	110.28	144.38	0	0.56	2.19	5.41	19.43	44.66	108.09	75.4
ENSG00000106609	TMEM248	transmembrane protein 248 [Source:HGNC Symbol;Acc:25476]	1.35	1.57	3.55	3.51	10.58	13.82	24.27	34.14	0	0	0.04	1.69	3.38	6.39	4.61	7.45
ENSG00000106624	AEBP1	AE binding protein 1 [Source:HGNC Symbol;Acc:303]	0.19	0.44	0.36	0.57	1.6	1.87	4.37	5.79	0	0	0.19	0.47	0.31	0.96	1.22	0.77
ENSG00000106636	YKT6	YKT6 v-SNARE homolog (S. cerevisiae) [Source:HGNC Symbol;Acc:16959]	0.31	0.17	0.99	3.23	5.33	5.14	10.86	17.72	0.04	0	0.08	1.63	2.69	3.09	5.02	5.9
ENSG00000106638	TBL2	transducin (beta)-like 2 [Source:HGNC Symbol;Acc:11586]	1	1.49	0.51	13.22	13.35	28.1	23.84	52.72	0.55	0.34	0.52	5.4	6.78	11	15.49	10.03
ENSG00000106683	LIMK1	LIM domain kinase 1 [Source:HGNC Symbol;Acc:6613]	0	0	0	0.03	0	0.62	1.22	0	0.03	0.47	0.42	0	0.56	0.37	0	0
ENSG00000106701	FSD1L	fibronectin type III and SPRY domain containing 1-like [Source:HGNC Symbol;Acc:13753]	0	0	20.78	63.2	85.77	69.95	104.41	76.04	0	1.55	8.55	35.47	54.27	48.11	78.02	37.74
ENSG00000106723	SPIN1	spindlin 1 [Source:HGNC Symbol;Acc:11243]	1.33	0.45	3.78	8.21	15.55	27.89	31.39	41.12	0	0.17	1.78	6.24	6.88	9.57	9.04	11.34
ENSG00000106772	PRUNE2	prune homolog 2 (Drosophila) [Source:HGNC Symbol;Acc:25209]	1.15	2.34	3.87	8.52	38.22	40.23	66.54	93.37	3.48	0.66	3.25	5.76	22.58	19.88	35.98	34.67
ENSG00000106799	TGFBR1	transforming growth factor, beta receptor 1 [Source:HGNC Symbol;Acc:11772]	1.33	2.34	9.28	24.83	38.47	41.99	58.92	89.91	1.41	0.44	8.54	28.87	30.79	42.69	48.94	27.06
ENSG00000106829	TLE4	transducin-like enhancer of split 4 (E(sp1) homolog, Drosophila) [Source:HGNC Symbol;Acc:11840]	1.73	2.52	10.14	17.56	50.63	61.95	69.75	67.4	1.49	0.64	3.43	8.35	22.57	38.4	44.78	41.15
ENSG00000106853	PTGR1	prostaglandin reductase 1 [Source:HGNC Symbol;Acc:18429]	1.22	0.27	3.2	30	99.64	131.89	175.24	192.67	0.39	0.41	1.58	24.92	56.43	83.91	103.2	58.6
ENSG00000106976	DNM1	dynamin 1 [Source:HGNC Symbol;Acc:2972]	0	0	0	0	0	0	1.21	1.47	0	0	0	0	0	0	0	0
ENSG00000106993	CDC37L1	cell division cycle 37-like 1 [Source:HGNC Symbol;Acc:17179]	1.38	0	2.74	4.73	12.2	34.47	39.2	57.08	1.42	0.32	0.56	4.37	4.53	7.41	20.83	26.07
ENSG00000107021	TBC1D13	TBC1 domain family, member 13 [Source:HGNC Symbol;Acc:25571]	1.09	1.11	1.07	1.36	7.09	11.38	25.03	28.03	0.36	0.08	0	0.53	1.26	4.49	11.31	4.52
ENSG00000107036	KIAA1432	KIAA1432 [Source:HGNC Symbol;Acc:17686]	2.6	2.92	22.26	45.92	62.99	62.21	66.87	82.51	1.91	1.77	10.27	27.71	25.3	32.96	45.59	33
ENSG00000107104	KANK1	KN motif and ankyrin repeat domains 1 [Source:HGNC Symbol;Acc:19309]	0	0	2.77	3.4	7.03	3.99	24.72	22.62	1.73	0	0.88	2.57	0.99	2.83	1.01	11.78
ENSG00000107140	TESK1	testis-specific kinase 1 [Source:HGNC Symbol;Acc:11731]	1.33	1.95	4.38	3.65	4.37	3.87	11.05	6.76	0.29	1.08	2.88	5.71	4.13	4.43	5.86	4.24
ENSG00000107164	FUBP3	far upstream element (FUSE) binding protein 3 [Source:HGNC Symbol;Acc:4005]	0.24	0.47	0.3	0.98	4.26	1.71	3.36	4.23	0.78	0	0.52	1.9	2.71	1.75	3.36	2.52
ENSG00000107175	CREB3	cAMP responsive element binding protein 3 [Source:HGNC Symbol;Acc:2347]	3.21	2.47	5.58	4.05	6	6.6	9.81	22.86	3.64	1.78	2.71	9.63	7	4.99	11.65	0
ENSG00000107186	MPDZ	multiple PDZ domain protein [Source:HGNC Symbol;Acc:7208]	0	0.86	6.55	21.02	47.03	65.65	94.4	105.05	0.35	0	2.49	11.02	17.74	32.91	44.34	49.81
ENSG00000107223	EDF1	endothelial differentiation-related factor 1 [Source:HGNC Symbol;Acc:3164]	1.08	5.18	8.16	5.74	10.36	12.96	21.89	20.91	2.07	1.72	5.9	11.9	12.31	11.16	5.72	8.34
ENSG00000107249	GLIS3	GLIS family zinc finger 3 [Source:HGNC Symbol;Acc:28510]	2	4.18	12.69	35.91	71.77	95.29	113.53	113.94	3.17	1.52	5.77	21.19	36.8	46.94	61.06	57.05
ENSG00000107263	RAPGEF1	Rap guanine nucleotide exchange factor (GEF) 1 [Source:HGNC Symbol;Acc:4568]	0.97	2.18	6.67	8.18	24.07	31.57	43.48	40.56	1	0.69	2.82	6.14	14.16	17.24	17.26	13.8
ENSG00000107290	SETX	senataxin [Source:HGNC Symbol;Acc:445]	0.04	0.15	0.54	2.77	17.46	33.14	39.23	45.07	0.26	0.22	0.45	0.71	6.62	14.8	21.26	41.32
ENSG00000107338	SHB	Src homology 2 domain containing adaptor protein B [Source:HGNC Symbol;Acc:10838]	22.09	16.13	9.63	5.32	3.41	9.9	9.27	69.47	0	2.36	4.51	10.59	0	0	15.69	5.36
ENSG00000107341	UBE2R2	ubiquitin-conjugating enzyme E2R 2 [Source:HGNC Symbol;Acc:19907]	0.19	1.37	1.14	0.87	1.34	3.84	10.13	17.24	3.13	0	0	0	0.71	0	0	2.83
ENSG00000107372	ZFAND5	zinc finger, AN1-type domain 5 [Source:HGNC Symbol;Acc:13008]	0.31	0.22	4.51	10.9	14.29	13.55	9.48	6.67	0	0.21	1.75	8.07	11.17	11.86	13.04	10.59
ENSG00000107554	DNMBP	dynamin binding protein [Source:HGNC Symbol;Acc:30373]	0	0.28	1.22	3	3.85	12.78	13.74	17.96	0	0.26	0.26	1.4	1.98	3.85	5.79	9.06
ENSG00000107560	RAB11FIP2	RAB11 family interacting protein 2 (class I) [Source:HGNC Symbol;Acc:29152]	1.86	1.31	11.26	21.51	43.82	67.93	85.8	84.77	0.88	0	0.38	15.62	17.95	30.09	26.22	48.69
ENSG00000107581	EIF3A	eukaryotic translation initiation factor 3, subunit A [Source:HGNC Symbol;Acc:3271]	0.41	0.74	1.37	3.8	8.04	11.15	20.51	25.45	1.12	0.06	0.96	3.42	9.15	13.95	15.38	22.79
ENSG00000107625	DDX50	DEAD (Asp-Glu-Ala-Asp) box polypeptide 50 [Source:HGNC Symbol;Acc:17906]	0	0	0.35	9.11	20.1	21.53	40.61	52.31	1.15	1.16	1.33	4.36	5.88	14.64	24.14	16.61
ENSG00000107643	MAPK8	mitogen-activated protein kinase 8 [Source:HGNC Symbol;Acc:6881]	0.37	1.28	30.81	68.53	93.22	91.91	100.51	115.05	3.2	0	16.27	57.47	84.47	84.08	95.4	113.74
ENSG00000107651	SEC23IP	SEC23 interacting protein [Source:HGNC Symbol;Acc:17018]	1.15	0.93	5.51	12.33	21.34	30.01	38.21	45.85	0.83	1.23	4.25	9.01	19.4	26.68	22.24	29.66
ENSG00000107669	ATE1	arginyltransferase 1 [Source:HGNC Symbol;Acc:782]	0	0	0.08	2.18	4.77	4.68	4.47	9.3	0	0.01	0.52	1.5	0	2.28	5.64	1.83
ENSG00000107731	UNC5B	unc-5 homolog B (C. elegans) [Source:HGNC Symbol;Acc:12568]	2.14	3.76	2.84	3.4	12.55	13.5	17.59	22.45	0	0.45	0	0	3.06	2.48	3.41	4.8
ENSG00000107738	C10orf54	chromosome 10 open reading frame 54 [Source:HGNC Symbol;Acc:30085]	1.49	0.85	3.09	21.47	35.35	34.12	47.52	49.45	0.28	2.16	4.19	10.25	17.25	17.16	22.25	41.61
ENSG00000107745	MICU1	mitochondrial calcium uptake 1 [Source:HGNC Symbol;Acc:1530]	1.66	0.49	4.66	9.64	24.27	35.68	49.95	55.21	0	0	0.66	5	14.92	23.88	28.69	27.85
ENSG00000107771	CCSER2	coiled-coil serine-rich protein 2 [Source:HGNC Symbol;Acc:29197]	1.36	1.15	13.38	37.2	57.93	56.76	84.92	106.45	3.44	1.56	6.31	24.49	28.01	35.75	54.42	58.62
ENSG00000107779	BMPR1A	bone morphogenetic protein receptor, type IA [Source:HGNC Symbol;Acc:1076]	8.62	7.57	17.66	41.47	73.74	89.9	87.26	95.7	3.79	2.74	0.84	22.9	30.2	43.56	47.45	69.3
ENSG00000107796	ACTA2	actin, alpha 2, smooth muscle, aorta [Source:HGNC Symbol;Acc:130]	0.11	0.37	0.14	0	0	0.02	1.6	9.15	0.1	0	0	0	0	0	0	0
ENSG00000107854	TNKS2	tankyrase, TRF1-interacting ankyrin-related ADP-ribose polymerase 2 [Source:HGNC Symbol;Acc:15677]	0.91	2.55	4.67	11.02	24.7	33.44	55.87	57.34	0.26	0	1.33	2.14	8.07	16.26	27.15	29.02
ENSG00000107863	ARHGAP21	Rho GTPase activating protein 21 [Source:HGNC Symbol;Acc:23725]	0	1	4.66	9.02	19.46	26.85	38.28	46.38	0	1.06	1.74	4.12	5.2	7.36	10.42	10.41
ENSG00000107864	CPEB3	cytoplasmic polyadenylation element binding protein 3 [Source:HGNC Symbol;Acc:21746]	0.79	0	0.75	23.69	41.01	31.24	50.87	61.9	0	0	1.19	1.73	4.85	19.57	22.22	14.02
ENSG00000107897	ACBD5	acyl-CoA binding domain containing 5 [Source:HGNC Symbol;Acc:23338]	0.4	0.39	2.32	11.44	27.56	32.89	37.3	53.1	0.96	0.62	3.34	5.72	11.25	14.43	19.65	26.22
ENSG00000107929	LARP4B	La ribonucleoprotein domain family, member 4B [Source:HGNC Symbol;Acc:28987]	0	1.47	12.75	25.21	48.06	67.9	78.73	95.93	1.45	0	3.98	22.9	34.59	48.14	63.88	100.71
ENSG00000107938	EDRF1	erythroid differentiation regulatory factor 1 [Source:HGNC Symbol;Acc:24640]	0	1.29	2.54	10.08	16.48	29.05	43.32	47.02	2.91	2.33	3.4	4.27	11.7	11.9	17.18	29.49
ENSG00000107957	SH3PXD2A	SH3 and PX domains 2A [Source:HGNC Symbol;Acc:23664]	0.53	0.8	1.07	1.49	5.25	8.66	12.96	19.59	1.11	0.51	0.84	0.56	1.54	3.44	7.08	5.36
ENSG00000107959	PITRM1	pitrilysin metallopeptidase 1 [Source:HGNC Symbol;Acc:17663]	1.79	2.19	4.79	12.81	31	40.5	56.87	58.39	3.52	2.19	4.45	11.57	19.78	26.77	26.09	34.03
ENSG00000107968	MAP3K8	mitogen-activated protein kinase kinase kinase 8 [Source:HGNC Symbol;Acc:6860]	0	0	2.52	3.96	11.49	18.09	31.94	28.05	0.16	0.54	0.82	1.75	3.87	4.05	5.82	11.23
ENSG00000108010	GLRX3	glutaredoxin 3 [Source:HGNC Symbol;Acc:15987]	0.99	1.24	9.95	24.63	38.48	38.31	52.76	61.93	0	0	3.57	21.64	25.91	23.65	22.12	33.26
ENSG00000108021	FAM208B	family with sequence similarity 208, member B [Source:HGNC Symbol;Acc:23484]	0.86	0.65	0.9	8.02	17.85	11.3	21.4	16.12	1.55	0	2.13	4.72	6.88	9.09	9.3	13.15
ENSG00000108039	XPNPEP1	X-prolyl aminopeptidase (aminopeptidase P) 1, soluble [Source:HGNC Symbol;Acc:12822]	1.7	1.85	2.25	2.91	9.83	14.59	40.1	67.06	3.12	3.07	1.8	1.26	0.86	3.91	5.41	6.77
ENSG00000108061	SHOC2	soc-2 suppressor of clear homolog (C. elegans) [Source:HGNC Symbol;Acc:15454]	0.39	2.66	9.08	33.61	41.93	51.59	57.54	58.3	1.11	0.22	3.49	13.45	17.23	20.21	26.45	26.79
ENSG00000108091	CCDC6	coiled-coil domain containing 6 [Source:HGNC Symbol;Acc:18782]	0.21	0.99	1.47	3.35	8.85	7.72	10.07	24.37	0	0.72	0.93	2.89	4.26	5.59	4.27	6.8
ENSG00000108094	CUL2	cullin 2 [Source:HGNC Symbol;Acc:2552]	0.92	2.1	4.63	14.02	26.04	48.4	56.14	53.71	0	1.41	1.94	8.81	13.69	20.65	22.73	28.25
ENSG00000108107	RPL28	ribosomal protein L28 [Source:HGNC Symbol;Acc:10330]	0.23	0.17	0.23	0.23	2.74	1.58	7.59	15.2	0	0.38	0.13	0.43	1.45	1.33	3.32	4.73
ENSG00000108175	ZMIZ1	zinc finger, MIZ-type containing 1 [Source:HGNC Symbol;Acc:16493]	0.83	0.77	0.6	0.79	4.02	3.02	5.16	13.47	0.44	0.63	0.12	0.58	1.74	2.37	2.46	4.15
ENSG00000108179	PPIF	peptidylprolyl isomerase F [Source:HGNC Symbol;Acc:9259]	0.56	0.08	0	0.01	0	0	0	1.06	0.63	0.45	0.68	0.46	0.31	0.11	0.91	0.68
ENSG00000108239	TBC1D12	TBC1 domain family, member 12 [Source:HGNC Symbol;Acc:29082]	0.27	4.11	7.24	19.77	73.25	71.89	100.44	105.39	0.06	1.11	6.22	16.78	32.19	47.65	64.22	44.42
ENSG00000108256	NUFIP2	nuclear fragile X mental retardation protein interacting protein 2 [Source:HGNC Symbol;Acc:17634]	0.18	0.3	0.57	5.13	32.77	44.15	64.53	83.65	0.33	0.57	0.42	3.64	13.48	35.19	53.98	64.29
ENSG00000108278	ZNHIT3	zinc finger, HIT-type containing 3 [Source:HGNC Symbol;Acc:12309]	1.2	0	6.22	2.52	12.5	11.01	23.49	131.52	1.5	0	1.35	6.03	12.54	11.49	32.1	27.55
ENSG00000108298	RPL19	ribosomal protein L19 [Source:HGNC Symbol;Acc:10312]	0.08	0.45	1.13	1.59	1.91	2.85	4.18	11.02	0.04	0.17	0.41	1.56	2.34	2.95	2.84	3.69
ENSG00000108384	RAD51C	RAD51 paralog C [Source:HGNC Symbol;Acc:9820]	2.18	0.73	7.53	9.86	35.73	69.76	89.26	134.33	0	0.81	2.48	7.61	15.48	31.22	44.72	43.73
ENSG00000108406	DHX40	DEAH (Asp-Glu-Ala-His) box polypeptide 40 [Source:HGNC Symbol;Acc:18018]	2.67	1.77	3.34	11.15	13.54	16.69	30.83	19.12	0.13	1.52	5.95	7.56	12.94	16.17	13.42	16.12
ENSG00000108424	KPNB1	karyopherin (importin) beta 1 [Source:HGNC Symbol;Acc:6400]	0.12	0.33	2.07	7.26	15.62	15.9	23.87	23.79	0.69	0.47	1.53	3.51	6.93	7.95	6.48	8.79
ENSG00000108448	TRIM16L	tripartite motif containing 16-like [Source:HGNC Symbol;Acc:32670]	0.13	3.68	4.1	4.26	4.84	14.37	3.96	29.08	2.27	2.02	4.36	0	4.69	7.32	31.45	22.28
ENSG00000108468	CBX1	chromobox homolog 1 [Source:HGNC Symbol;Acc:1551]	0.61	1.98	2.93	2.02	1.88	3.38	15.46	23.89	0	0	1.07	1.79	1.51	2.51	3.06	0
ENSG00000108469	RECQL5	RecQ protein-like 5 [Source:HGNC Symbol;Acc:9950]	5.33	1.04	9.48	13.37	30.42	50.43	57.39	63.95	2.02	2.33	0	12.15	12.6	41.19	59.38	61.07
ENSG00000108510	MED13	mediator complex subunit 13 [Source:HGNC Symbol;Acc:22474]	0.27	1.23	3.31	7.76	22.05	23.87	34.52	37.89	0.78	0.4	2.16	4.27	14.48	20.65	24.41	31.28
ENSG00000108518	PFN1	profilin 1 [Source:HGNC Symbol;Acc:8881]	1.4	1.32	0.04	0	0	0	2.26	4.43	0.56	0.08	0	0	0	0	0	0
ENSG00000108551	RASD1	RAS, dexamethasone-induced 1 [Source:HGNC Symbol;Acc:15828]	0.57	1.57	2.79	3.37	3.81	4.12	11.02	32.76	0.82	0.18	0.97	1.85	2.12	2.57	4.95	4.76
ENSG00000108557	RAI1	retinoic acid induced 1 [Source:HGNC Symbol;Acc:9834]	1.1	1.13	0.94	0.04	4.77	8.36	20.77	29.83	0.57	0.65	0	0.18	1.67	2.11	6.66	11.98
ENSG00000108582	CPD	carboxypeptidase D [Source:HGNC Symbol;Acc:2301]	0	0.03	3.53	16.23	38.39	46.94	65.71	89.91	1.23	1.12	3.39	12.61	24.79	40.85	50.85	30.86
ENSG00000108599	AKAP10	A kinase (PRKA) anchor protein 10 [Source:HGNC Symbol;Acc:368]	7.77	5.75	13.87	23.82	39.42	51.22	59.85	86.1	2.7	1.23	1.82	8.77	12.61	22.86	46.71	27.87
ENSG00000108691	CCL2	chemokine (C-C motif) ligand 2 [Source:HGNC Symbol;Acc:10618]	0.06	0	0	0	0.27	0.05	2.12	3.18	0	0	0.02	0	0	0.15	0.46	0
ENSG00000108821	COL1A1	collagen, type I, alpha 1 [Source:HGNC Symbol;Acc:2197]	0.03	0.06	0.14	0.24	0.54	0.48	0.74	0.62	0	0	0	0.09	0.22	0.19	0.08	0
ENSG00000108828	VAT1	vesicle amine transport 1 [Source:HGNC Symbol;Acc:16919]	0	0.57	1.4	0.81	2.59	1.35	6.59	6.99	0.42	0.26	0.13	1.49	0.4	1.24	1.81	0
ENSG00000108840	HDAC5	histone deacetylase 5 [Source:HGNC Symbol;Acc:14068]	1.38	0	0	0.78	0.09	0.88	1.88	4.95	0.72	0.2	0	0	0.02	0	3.23	0
ENSG00000108848	LUC7L3	LUC7-like 3 (S. cerevisiae) [Source:HGNC Symbol;Acc:24309]	0.07	0.94	8.03	20.27	39.46	36.62	40.63	46.5	0.79	0.07	2.98	11.62	21.31	30.01	27.97	35.46
ENSG00000108854	SMURF2	SMAD specific E3 ubiquitin protein ligase 2 [Source:HGNC Symbol;Acc:16809]	0	0	5.4	13.28	25.13	23.89	42.36	45.55	0	0.74	1.74	4.76	8.41	11.14	17.67	21.94
ENSG00000108950	FAM20A	family with sequence similarity 20, member A [Source:HGNC Symbol;Acc:23015]	0.44	2.4	1.32	2.01	0	1.2	4.85	0	0	0.51	0.41	0	0	0	0	0
ENSG00000108953	YWHAE	tyrosine 3-monooxygenase/tryptophan 5-monooxygenase activation protein, epsilon [Source:HGNC Symbol;Acc:12851]	0	0.56	1.94	5.62	18.68	22.38	38.83	48.53	0.15	0.41	1.04	4.08	7.28	9.29	10.8	14.1
ENSG00000108960	MMD	monocyte to macrophage differentiation-associated [Source:HGNC Symbol;Acc:7153]	1.61	0	0	2.32	5.93	17.48	41.35	75.55	0	0.74	0.64	1.18	0.93	7.67	14.03	20.26
ENSG00000108963	DPH1	diphthamide biosynthesis 1 [Source:HGNC Symbol;Acc:3003]	4.92	0	0	0	0	0	0	27.76	3.14	2.26	0	0	0	0	0	2.07
ENSG00000109079	TNFAIP1	tumor necrosis factor, alpha-induced protein 1 (endothelial) [Source:HGNC Symbol;Acc:11894]	1.29	0.91	2.47	2.64	9.26	7.69	17.79	33.99	0	0.51	1.64	2.84	4.02	8.36	9.22	9.81
ENSG00000109089	CDR2L	cerebellar degeneration-related protein 2-like [Source:HGNC Symbol;Acc:29999]	1.65	1.99	0	0	0	0	0	12.37	0	0	0	0	0	0	0	0
ENSG00000109111	SUPT6H	suppressor of Ty 6 homolog (S. cerevisiae) [Source:HGNC Symbol;Acc:11470]	0	0.72	3.2	6.19	12.55	15.46	27.33	30.4	1.48	0.89	3.93	14.27	24.82	27.4	34.21	39.34
ENSG00000109133	TMEM33	transmembrane protein 33 [Source:HGNC Symbol;Acc:25541]	0	3.33	11.71	30.06	36.95	51.33	63.26	86.72	1.29	0.75	4.27	14.07	22.47	30.5	35.58	29.82
ENSG00000109171	SLAIN2	SLAIN motif family, member 2 [Source:HGNC Symbol;Acc:29282]	0.72	0.99	4.38	19.52	32.82	39.68	50.56	63.01	0.42	1.19	3.82	10.22	14.87	19.1	21.26	29.21
ENSG00000109180	OCIAD1	OCIA domain containing 1 [Source:HGNC Symbol;Acc:16074]	0	0.14	1.93	3.71	14.39	14.13	38.82	62.12	0.83	0	1.67	1.21	7.81	14.42	13.94	10.59
ENSG00000109189	USP46	ubiquitin specific peptidase 46 [Source:HGNC Symbol;Acc:20075]	0.94	3.13	18.11	17.01	62.44	63.89	65.91	100.41	2.46	2.31	4.85	21.38	25.02	29.04	48.65	15.59
ENSG00000109220	CHIC2	cysteine-rich hydrophobic domain 2 [Source:HGNC Symbol;Acc:1935]	5.01	0	15.4	24.63	43.49	71.79	61.64	90.08	1.6	1.58	3.12	11.4	12.87	15.36	22.94	30.69
ENSG00000109320	NFKB1	nuclear factor of kappa light polypeptide gene enhancer in B-cells 1 [Source:HGNC Symbol;Acc:7794]	0.47	1.16	0	0.3	1.52	1.22	4.1	5.39	0	0	0	0	0	0.59	2.52	2.26
ENSG00000109381	ELF2	E74-like factor 2 (ets domain transcription factor) [Source:HGNC Symbol;Acc:3317]	0	1.11	8.71	27.26	56.81	59.36	66.88	60.1	0	0.18	5.36	20.21	32.4	47.54	61.86	52.19
ENSG00000109436	TBC1D9	TBC1 domain family, member 9 (with GRAM domain) [Source:HGNC Symbol;Acc:21710]	0	0	0.41	5.75	15.68	14.5	32.31	42.36	0.27	0.74	0.33	2.85	4.25	7.11	12.76	7.88
ENSG00000109445	ZNF330	zinc finger protein 330 [Source:HGNC Symbol;Acc:15462]	0	0	2.36	8.9	19.46	27.4	70.39	86.9	0.4	0.82	1.97	6.87	14.87	23.98	45.25	65.84
ENSG00000109452	INPP4B	inositol polyphosphate-4-phosphatase, type II, 105kDa [Source:HGNC Symbol;Acc:6075]	1.39	4.9	5.18	32.72	50.11	94.03	110.19	118.88	0	0	0.85	6.28	13.39	31.97	46.88	60.16
ENSG00000109475	RPL34	ribosomal protein L34 [Source:HGNC Symbol;Acc:10340]	0.86	1.18	1.93	8.32	8.96	13.07	24.43	55.95	0	1.58	3.99	9.66	8.39	14.8	23.04	6.26
ENSG00000109501	WFS1	Wolfram syndrome 1 (wolframin) [Source:HGNC Symbol;Acc:12762]	2.5	1.73	1.7	0	5.35	1.29	10.11	16.31	0	0	0	0	0	0.36	1.28	0
ENSG00000109519	GRPEL1	GrpE-like 1, mitochondrial (E. coli) [Source:HGNC Symbol;Acc:19696]	0.46	2.66	9.36	29.26	45.58	40.48	58.03	83.28	1.33	1.25	6.09	22.9	32.24	39.64	53.73	51.09
ENSG00000109536	FRG1	FSHD region gene 1 [Source:HGNC Symbol;Acc:3954]	1.25	2.41	2.79	3.59	5.11	6.93	7.59	12.3	1.56	1.03	0.87	2.5	0.52	0.96	3.66	2.36
ENSG00000109572	CLCN3	chloride channel, voltage-sensitive 3 [Source:HGNC Symbol;Acc:2021]	0	1.84	9.92	35.24	68.84	85.6	112.14	102.79	0	0.94	5.36	16.8	32.07	46.59	54.01	73.73
ENSG00000109576	AADAT	aminoadipate aminotransferase [Source:HGNC Symbol;Acc:17929]	0	0.57	2.46	24.95	34.15	62.21	53.31	63.31	1.16	2.7	4.6	9.13	22.94	19.29	26.11	36.47
ENSG00000109606	DHX15	DEAH (Asp-Glu-Ala-His) box helicase 15 [Source:HGNC Symbol;Acc:2738]	0.44	0.8	5.8	20.47	47.48	51.3	72.31	82.27	1.24	0.63	4.54	12.88	19.47	30.76	41.11	42.86
ENSG00000109610	SOD3	superoxide dismutase 3, extracellular [Source:HGNC Symbol;Acc:11181]	0	0.38	0	0	0	0	0.75	0	0	0	0	0	0	0	0	0
ENSG00000109674	NEIL3	nei endonuclease VIII-like 3 (E. coli) [Source:HGNC Symbol;Acc:24573]	10.81	11.68	21.84	36.06	57.64	46.41	88.2	68.7	0	0.52	4.03	16.96	26.31	37.71	39.76	24.97
ENSG00000109686	SH3D19	SH3 domain containing 19 [Source:HGNC Symbol;Acc:30418]	0	0	0	4.55	22.42	28.92	56.67	62.85	0	0	0	1.58	6.42	14.9	23.75	27.38
ENSG00000109805	NCAPG	non-SMC condensin I complex, subunit G [Source:HGNC Symbol;Acc:24304]	0	0.61	0	4.74	7.3	6.4	25.27	34.46	4.51	1.16	1.81	9.46	4.84	7.75	20.14	14.56
ENSG00000109814	UGDH	UDP-glucose 6-dehydrogenase [Source:HGNC Symbol;Acc:12525]	0.73	0.6	2.55	4.86	13.32	17.61	29.21	38.52	0.31	0.43	1.34	3.54	4.86	10.03	12.66	8.26
ENSG00000109861	CTSC	cathepsin C [Source:HGNC Symbol;Acc:2528]	0	0.58	3.74	2.99	5.51	2.48	9.7	20.4	3.95	2.75	3.65	5.26	3.54	2.9	9.69	0
ENSG00000109911	ELP4	elongator acetyltransferase complex subunit 4 [Source:HGNC Symbol;Acc:1171]	3.75	0	4.81	7.18	23.11	35.58	31.98	30.53	2.26	0	4.79	14.07	21.22	29.53	36.14	42.1
ENSG00000109929	SC5D	sterol-C5-desaturase [Source:HGNC Symbol;Acc:10547]	11.04	12.08	26.66	28.61	40.3	63.41	110.53	157.98	0	14.58	21.18	27.11	11	34.27	43.59	12.54
ENSG00000109971	HSPA8	heat shock 70kDa protein 8 [Source:HGNC Symbol;Acc:5241]	0.28	0.25	2.01	3.62	7.29	10.08	17.25	27.23	0.43	0.15	0.44	1.84	1.85	3.08	3.22	4.76
ENSG00000110031	LPXN	leupaxin [Source:HGNC Symbol;Acc:14061]	1.59	1.27	0.18	4.52	9.68	13.46	26.01	27.96	1.54	1.05	0.92	3.61	3.21	7.49	15.84	16.84
ENSG00000110048	OSBP	oxysterol binding protein [Source:HGNC Symbol;Acc:8503]	1.17	0.53	0.41	4.76	10.04	13.75	21.39	28.07	0.56	0	0.4	1.31	5	7.91	10.21	11.11
ENSG00000110066	SUV420H1	suppressor of variegation 4-20 homolog 1 (Drosophila) [Source:HGNC Symbol;Acc:24283]	0.46	2.06	12.89	29.96	65.73	84.75	99.18	118.24	0.22	0	1.9	21.23	38.69	54	61.69	80.78
ENSG00000110092	CCND1	cyclin D1 [Source:HGNC Symbol;Acc:1582]	0.08	0.14	0.16	0.74	2.35	2.63	3.64	5.03	0.09	0	0	0.19	0.51	0.54	0.31	0.5
ENSG00000110104	CCDC86	coiled-coil domain containing 86 [Source:HGNC Symbol;Acc:28359]	0.21	0	0	0	0	0	6.11	13.36	0.06	1.33	0	0	0	0	1.84	0.37
ENSG00000110107	PRPF19	pre-mRNA processing factor 19 [Source:HGNC Symbol;Acc:17896]	1.22	0.53	0.59	2.31	4.12	4.49	7.12	7.35	0.38	1.33	0.4	0.75	1.54	1.78	0.7	1.72
ENSG00000110172	CHORDC1	cysteine and histidine-rich domain (CHORD) containing 1 [Source:HGNC Symbol;Acc:14525]	0	0	14.66	36.16	79.4	125.37	167.79	223.54	0	6.26	8.04	26.15	35.97	50.01	64.57	76.02
ENSG00000110218	PANX1	pannexin 1 [Source:HGNC Symbol;Acc:8599]	0.58	4.03	0.36	2.84	0	0	21.53	33.5	2.81	7.44	2.15	5.35	2.53	1.5	6.05	2.11
ENSG00000110237	ARHGEF17	Rho guanine nucleotide exchange factor (GEF) 17 [Source:HGNC Symbol;Acc:21726]	0.36	1.25	1.72	2.64	8.44	14.43	35.53	45.9	0.18	0.7	0	3.16	2.78	6.23	8.5	14.41
ENSG00000110318	KIAA1377	KIAA1377 [Source:HGNC Symbol;Acc:29264]	0	3.02	0	7.68	18.79	29.44	58.2	42.06	0	0	0.96	0	20.41	15.35	16.32	47.25
ENSG00000110367	DDX6	DEAD (Asp-Glu-Ala-Asp) box helicase 6 [Source:HGNC Symbol;Acc:2747]	1.86	6.18	5.95	2.23	12.17	16.69	12.29	21.57	1.46	0	2.7	0	1.73	8.31	0	8.91
ENSG00000110395	CBL	Cbl proto-oncogene, E3 ubiquitin protein ligase [Source:HGNC Symbol;Acc:1541]	0	0.43	0.05	0.34	3.32	3.7	2.55	3.98	0	0	0	0.34	0	0.79	3.46	1.38
ENSG00000110400	PVRL1	poliovirus receptor-related 1 (herpesvirus entry mediator C) [Source:HGNC Symbol;Acc:9706]	0	0	0.5	0	0	3.5	3.01	13.86	0	0	0.28	0.17	0	0.5	2.36	1.22
ENSG00000110422	HIPK3	homeodomain interacting protein kinase 3 [Source:HGNC Symbol;Acc:4915]	0.61	0.89	0.75	3.41	8.56	16.94	30.56	55.11	0.73	0.46	0.06	1.82	1.99	3.14	3.68	5.66
ENSG00000110427	KIAA1549L	KIAA1549-like [Source:HGNC Symbol;Acc:24836]	0.33	0.21	2.31	9.29	14.22	22.3	28.56	27.71	0.07	0	0.1	3.89	6.39	6.89	0	1.94
ENSG00000110435	PDHX	pyruvate dehydrogenase complex, component X [Source:HGNC Symbol;Acc:21350]	0.08	0.4	0.94	5.03	24.79	28.43	59.78	92.92	0	0.15	0.82	3.75	9.04	24.95	47.84	34.45
ENSG00000110497	AMBRA1	autophagy/beclin-1 regulator 1 [Source:HGNC Symbol;Acc:25990]	0.71	4.47	7.92	15.3	33.81	29.59	35.91	50.08	0.6	0.49	1.93	7.88	16.46	22.79	25.84	36.29
ENSG00000110583	NAA40	N(alpha)-acetyltransferase 40, NatD catalytic subunit [Source:HGNC Symbol;Acc:25845]	5.91	9.15	7.21	11.39	13.18	20.36	32.95	23.42	4.78	4.41	5.44	5.25	0.38	2.4	12.87	2
ENSG00000110619	CARS	cysteinyl-tRNA synthetase [Source:HGNC Symbol;Acc:1493]	0.89	3.67	4.9	9.28	13.16	16.29	36.45	60.22	3.05	0.44	2.12	2.6	4.14	8.18	11.89	18.3
ENSG00000110696	C11orf58	chromosome 11 open reading frame 58 [Source:HGNC Symbol;Acc:16990]	0	0	5.22	16.58	37.29	49.48	118.51	176.9	0.37	0	2.79	8.85	23.44	29.3	45.65	49.25
ENSG00000110756	HPS5	Hermansky-Pudlak syndrome 5 [Source:HGNC Symbol;Acc:17022]	0.1	1.52	8.65	27.78	50.46	60.19	110.34	103.9	2.78	0.27	5.95	25.48	37.7	45.91	49.88	55.68
ENSG00000110768	GTF2H1	general transcription factor IIH, polypeptide 1, 62kDa [Source:HGNC Symbol;Acc:4655]	1.62	1.38	4.4	16.12	47.86	56.16	89.75	107.42	1.19	0.71	1.55	6.81	13.27	27.54	38.31	56.89
ENSG00000110851	PRDM4	PR domain containing 4 [Source:HGNC Symbol;Acc:9348]	1.05	1.38	1.89	6.04	5.43	5.86	12.83	25.17	0.05	0.05	0.21	1.02	1.93	3.59	5.62	8.29
ENSG00000110871	COQ5	coenzyme Q5 homolog, methyltransferase (S. cerevisiae) [Source:HGNC Symbol;Acc:28722]	1.11	1.94	2.57	6.34	19.27	15.46	34.46	46.56	0	0.88	0.09	0.98	0	12.48	16.41	22.34
ENSG00000110880	CORO1C	coronin, actin binding protein, 1C [Source:HGNC Symbol;Acc:2254]	0.09	3.61	13.13	20.26	31.79	38.91	60.32	59.78	1.24	2.19	9.39	24.02	27.32	29.53	26.71	23.66
ENSG00000110917	MLEC	malectin [Source:HGNC Symbol;Acc:28973]	1.7	1.72	1.11	0.51	1.93	1.89	6.77	8.04	1.12	1.27	0.76	0	1.33	1.18	1.45	3.99
ENSG00000110958	PTGES3	prostaglandin E synthase 3 (cytosolic) [Source:HGNC Symbol;Acc:16049]	0.62	0.4	1.34	0	5.93	4.67	15.19	24.24	0.01	0.78	0.52	0.22	1.21	2.31	3.2	1.19
ENSG00000111052	LIN7A	lin-7 homolog A (C. elegans) [Source:HGNC Symbol;Acc:17787]	0	0	7.29	11.15	21.4	45	51.86	60.49	0	2.5	5.7	13.8	7.66	15.52	5.54	10.51
ENSG00000111057	KRT18	keratin 18 [Source:HGNC Symbol;Acc:6430]	0	0	0	0	0	0	0	0.12	0.34	0	0.26	0.31	0.4	0	0	0
ENSG00000111142	METAP2	methionyl aminopeptidase 2 [Source:HGNC Symbol;Acc:16672]	0.5	0.53	3.13	13.09	30.16	40.4	54.67	66.22	0.86	0.45	1.61	7.25	13.4	25.75	38.7	25.48
ENSG00000111145	ELK3	ELK3, ETS-domain protein (SRF accessory protein 2) [Source:HGNC Symbol;Acc:3325]	1.11	1.13	0.33	0.5	1.39	4.94	12.24	22.26	0.01	0.31	0.5	0.13	0.08	0.2	1.18	0
ENSG00000111215	PRR4	proline rich 4 (lacrimal) [Source:HGNC Symbol;Acc:18020]	0	0	15.07	74.53	144.46	136.7	139.77	211.44	2.94	5.47	12.01	44	78.42	101.41	97.98	122.86
ENSG00000111266	DUSP16	dual specificity phosphatase 16 [Source:HGNC Symbol;Acc:17909]	2.12	6.62	0	3.22	0	0	10.64	19.15	1.47	2.38	0.59	0	0	0	1.12	5.19
ENSG00000111300	NAA25	N(alpha)-acetyltransferase 25, NatB auxiliary subunit [Source:HGNC Symbol;Acc:25783]	1.65	0	13.94	38.72	58.27	53.74	54.72	39.93	2	2.26	6.24	29.26	50.82	52.15	57.27	59.68
ENSG00000111331	OAS3	2'-5'-oligoadenylate synthetase 3, 100kDa [Source:HGNC Symbol;Acc:8088]	2.93	2.39	1.21	11.36	32.83	32.76	40.79	55.79	1.21	1.27	0.77	2.28	9.15	8.78	14.13	14.62
ENSG00000111361	EIF2B1	eukaryotic translation initiation factor 2B, subunit 1 alpha, 26kDa [Source:HGNC Symbol;Acc:3257]	0.34	0.34	1.75	2.72	9.43	12.25	28.98	28.17	0	0.25	0.72	1.61	4.33	5.07	6.88	9.69
ENSG00000111412	C12orf49	chromosome 12 open reading frame 49 [Source:HGNC Symbol;Acc:26128]	1.93	11.82	11.73	17.19	26.49	30.39	22.6	45.77	0	0	4.8	9.95	16.57	8.83	15.85	2.96
ENSG00000111424	VDR	vitamin D (1,25- dihydroxyvitamin D3) receptor [Source:HGNC Symbol;Acc:12679]	0	1.52	2.4	19.88	56.68	63	71.71	69.68	0	0.17	0	11	29.25	55.67	63.49	46.9
ENSG00000111445	RFC5	replication factor C (activator 1) 5, 36.5kDa [Source:HGNC Symbol;Acc:9973]	0	1.08	5.71	17.99	26.68	29.55	32.13	46.92	0.05	1.23	3.34	12.27	21.77	23.51	26.96	22.73
ENSG00000111450	STX2	syntaxin 2 [Source:HGNC Symbol;Acc:3403]	0.22	1.37	3.8	12.4	31.22	38.5	48.75	46.49	0	0	0.97	4.81	5.83	4.86	6.04	8.61
ENSG00000111530	CAND1	cullin-associated and neddylation-dissociated 1 [Source:HGNC Symbol;Acc:30688]	3.89	2.12	9.63	21.92	38.36	37.04	64.07	80.52	4.71	1.03	1.91	16.48	21.68	29.22	36.47	29.16
ENSG00000111596	CNOT2	CCR4-NOT transcription complex, subunit 2 [Source:HGNC Symbol;Acc:7878]	2.17	1.74	11.15	37.31	46.6	89.39	117.65	131.58	1	2.16	5.14	17.88	24.62	48.56	71.65	60.41
ENSG00000111605	CPSF6	cleavage and polyadenylation specific factor 6, 68kDa [Source:HGNC Symbol;Acc:13871]	3.12	1.08	4.15	4.47	15.55	15.51	19.64	24.74	5.52	0	0	0.62	0	0.07	5.56	7.28
ENSG00000111615	KRR1	KRR1, small subunit (SSU) processome component, homolog (yeast) [Source:HGNC Symbol;Acc:5176]	5.22	6.97	19.2	37.22	56.73	59.14	77.6	93.22	1.19	0	3.91	22.29	28.26	38.84	47.65	35.74
ENSG00000111647	UHRF1BP1L	UHRF1 binding protein 1-like [Source:HGNC Symbol;Acc:29102]	0	0	9.54	33.41	69.56	73.68	100.9	102.49	0.14	0.21	3.63	19.45	39.04	57.24	61.27	72.03
ENSG00000111666	CHPT1	choline phosphotransferase 1 [Source:HGNC Symbol;Acc:17852]	1.22	3.4	10.62	0	0	0	0	18.65	0	16.95	4.24	0.59	0	0	0	0
ENSG00000111684	LPCAT3	lysophosphatidylcholine acyltransferase 3 [Source:HGNC Symbol;Acc:30244]	3.49	8.38	4.13	20.33	40.53	37.45	91.65	122.34	1.9	5.29	4.05	17.81	15.22	30.18	31.38	27.01
ENSG00000111716	LDHB	lactate dehydrogenase B [Source:HGNC Symbol;Acc:6541]	0.18	0.18	1.1	1.58	1.12	1.29	3.52	7.76	0.19	0.4	1.77	2.81	1.52	1.67	1.17	0.35
ENSG00000111725	PRKAB1	protein kinase, AMP-activated, beta 1 non-catalytic subunit [Source:HGNC Symbol;Acc:9378]	1.16	1.7	1.62	5	9.29	19.33	52.37	106.83	0.23	0	0	0	4.46	9.9	54.98	55.24
ENSG00000111726	CMAS	cytidine monophosphate N-acetylneuraminic acid synthetase [Source:HGNC Symbol;Acc:18290]	0	0.53	0	0	0	0.26	0.87	2.88	0.38	0.99	0	0	0	0	0	0
ENSG00000111731	C2CD5	C2 calcium-dependent domain containing 5 [Source:HGNC Symbol;Acc:29062]	0	0	0	1.17	0	2.36	14.74	17.5	1.24	0	1.03	0	2.01	2.29	0	16.04
ENSG00000111752	PHC1	polyhomeotic homolog 1 (Drosophila) [Source:HGNC Symbol;Acc:3182]	3.02	1.47	0	10.37	6.51	8.26	12.16	35.66	0	0.2	0	0	0	0	0	11.49
ENSG00000111785	RIC8B	RIC8 guanine nucleotide exchange factor B [Source:HGNC Symbol;Acc:25555]	0	1.71	2.88	7.04	13.4	20	24.7	27.16	3.46	2.2	2	6.02	6.89	12.45	20.69	15.94
ENSG00000111859	NEDD9	neural precursor cell expressed, developmentally down-regulated 9 [Source:HGNC Symbol;Acc:7733]	0.69	0	1.18	9.44	15.43	20.41	35.53	77.44	0.61	1.28	0.69	3.32	4.54	6.07	10.29	11.68
ENSG00000111875	ASF1A	anti-silencing function 1A histone chaperone [Source:HGNC Symbol;Acc:20995]	0.26	0.36	3.4	19.63	40.5	27.91	51.12	77.76	2.14	0.82	0.75	10.04	16.08	19.48	33.65	18.91
ENSG00000111880	RNGTT	RNA guanylyltransferase and 5'-phosphatase [Source:HGNC Symbol;Acc:10073]	1.47	0	4.66	20.49	46.83	51.89	62.18	72.72	0.83	0.52	2.88	9.58	22.78	34.51	52.86	56.06
ENSG00000111885	MAN1A1	mannosidase, alpha, class 1A, member 1 [Source:HGNC Symbol;Acc:6821]	0	2.52	5.08	6.25	15.45	19.05	36.27	38.44	1.59	1.65	2.4	10.15	7.83	13.55	21.63	9.71
ENSG00000111897	SERINC1	serine incorporator 1 [Source:HGNC Symbol;Acc:13464]	1.21	0.1	0.51	3.03	6.62	6.61	14.56	25.76	0.88	1.34	1.94	4.88	7.49	7.07	9.04	7.99
ENSG00000111906	HDDC2	HD domain containing 2 [Source:HGNC Symbol;Acc:21078]	0.38	0	0	0	10.35	33.41	23.44	64.77	0	0	0	0	3	9.45	32.03	12.62
ENSG00000111912	NCOA7	nuclear receptor coactivator 7 [Source:HGNC Symbol;Acc:21081]	0	0	4.5	8.76	17.29	11.76	20.9	38.09	0.06	0	0	2.02	5	8.2	12.42	20.99
ENSG00000111962	UST	uronyl-2-sulfotransferase [Source:HGNC Symbol;Acc:17223]	0.7	3.29	14.67	25.91	41.87	24.98	41.65	55.27	0	0	3.66	12.5	15.41	11.53	20.41	20.44
ENSG00000111981	ULBP1	UL16 binding protein 1 [Source:HGNC Symbol;Acc:14893]	16.14	5.96	4.69	24.99	39.73	39.36	45.07	26.65	0	36.78	0	0	0	0	0	0
ENSG00000112033	PPARD	peroxisome proliferator-activated receptor delta [Source:HGNC Symbol;Acc:9235]	0	0.99	0.5	0.53	1.95	0.65	6.66	7.22	0	0	0	0	0.46	0	1.14	1.44
ENSG00000112062	MAPK14	mitogen-activated protein kinase 14 [Source:HGNC Symbol;Acc:6876]	1.79	3.11	12.01	31.65	43.34	69.02	87.24	82.34	0	2.01	4.24	12.01	20.35	33.65	41.98	46.4
ENSG00000112078	KCTD20	potassium channel tetramerization domain containing 20 [Source:HGNC Symbol;Acc:21052]	0	0.51	1.04	4	13.67	19.93	42.67	60.06	0.43	0	0.6	2.34	3.21	5.57	10.4	12.12
ENSG00000112079	STK38	serine/threonine kinase 38 [Source:HGNC Symbol;Acc:17847]	0.79	1.34	1.35	3.3	11.59	16.8	35.47	43.49	0.99	0.05	0	1.27	3.9	6.08	10.21	13.13
ENSG00000112081	SRSF3	serine/arginine-rich splicing factor 3 [Source:HGNC Symbol;Acc:10785]	2.42	2.85	14.73	31.94	51.29	55.61	70.6	77.5	0.08	1.6	6.16	19.21	28.01	37.93	42.44	40.81
ENSG00000112118	MCM3	minichromosome maintenance complex component 3 [Source:HGNC Symbol;Acc:6945]	1.66	0.88	2.69	6.67	9.21	9.89	12.02	24.09	1.05	0.89	1.69	5.96	8.39	13.85	12.96	16.66
ENSG00000112144	ICK	intestinal cell (MAK-like) kinase [Source:HGNC Symbol;Acc:21219]	0.53	0.72	0	0	0.93	0.87	3.29	7.17	0.41	0	0	0	0.14	0	0.02	0
ENSG00000112149	CD83	CD83 molecule [Source:HGNC Symbol;Acc:1703]	1.1	0.76	0.43	31.63	40.35	42.67	60.19	67.03	3.47	0.86	1.92	10.44	16.65	20.44	47.33	25.64
ENSG00000112167	SAYSD1	SAYSVFN motif domain containing 1 [Source:HGNC Symbol;Acc:21025]	13.13	6.71	4.46	13.32	15.79	29.62	60.41	98.99	4.42	4.5	1.92	7	4.74	11.27	35.96	25.6
ENSG00000112186	CAP2	CAP, adenylate cyclase-associated protein, 2 (yeast) [Source:HGNC Symbol;Acc:20039]	0.11	0.7	0.77	1.92	5.23	7.27	8.14	10.34	0.79	0.31	0.41	0.81	1.62	1.34	2.71	3.47
ENSG00000112210	RAB23	RAB23, member RAS oncogene family [Source:HGNC Symbol;Acc:14263]	2.48	0.83	5.34	10.48	9.1	15.86	22.86	55.08	1.82	0	0.24	1.87	1.71	0.55	4.1	0.71
ENSG00000112234	FBXL4	F-box and leucine-rich repeat protein 4 [Source:HGNC Symbol;Acc:13601]	4.26	6.27	21.25	26.87	38.24	36.47	34.32	56.12	4.72	1.65	8.65	9.94	9.65	17.03	27.14	10.6
ENSG00000112237	CCNC	cyclin C [Source:HGNC Symbol;Acc:1581]	1.75	0	8.58	13.8	30.92	46.36	54.95	74.85	3	0	1.48	11.75	20.08	24.02	31.73	34
ENSG00000112242	E2F3	E2F transcription factor 3 [Source:HGNC Symbol;Acc:3115]	0	1.03	0.77	2.51	8.31	8.89	18.88	34.84	0.26	0.13	0.6	1.07	1.42	2.39	3.72	11.14
ENSG00000112245	PTP4A1	protein tyrosine phosphatase type IVA, member 1 [Source:HGNC Symbol;Acc:9634]	0	0.86	1.72	4.95	15.37	20.13	47.17	79.76	0.27	0.2	0.41	2.25	5.22	13.43	31.27	22.5
ENSG00000112249	ASCC3	activating signal cointegrator 1 complex subunit 3 [Source:HGNC Symbol;Acc:18697]	0.65	0	5.88	19.71	49.37	69.05	96.65	124.66	1.92	0	3.3	15.08	28.77	48.24	79.82	77.29
ENSG00000112282	MED23	mediator complex subunit 23 [Source:HGNC Symbol;Acc:2372]	0.08	0.67	3.08	12.49	39.11	41.34	56.97	68.48	1.6	1.06	2.84	9.29	17.85	29.9	50.86	50.3
ENSG00000112290	WASF1	WAS protein family, member 1 [Source:HGNC Symbol;Acc:12732]	0.75	3.62	9.97	16.94	18.81	17.52	26.02	16.2	0.76	3.64	4.23	10.99	8.85	9.52	11.53	3.72
ENSG00000112297	AIM1	absent in melanoma 1 [Source:HGNC Symbol;Acc:356]	0	0.11	0.62	6.64	23.37	21.49	44.73	42.39	0.08	0	0.06	1.95	6.84	9.39	9.56	15.17
ENSG00000112305	SMAP1	small ArfGAP 1 [Source:HGNC Symbol;Acc:19651]	0.76	2.72	5.7	10.29	12.86	19.11	15.6	9.18	1	2.63	4.42	5.8	8.66	10.91	5.93	2.66
ENSG00000112306	RPS12	ribosomal protein S12 [Source:HGNC Symbol;Acc:10385]	0.36	0.63	2.16	4.34	4.08	5.77	9.4	15.82	1.34	1.05	3.29	4.79	4.96	7.27	10.14	4.25
ENSG00000112335	SNX3	sorting nexin 3 [Source:HGNC Symbol;Acc:11174]	0.98	0.85	0.81	0.94	1.4	0.91	4.35	11.28	1.08	0.87	0.86	0.49	0	0.39	0	0.41
ENSG00000112339	HBS1L	HBS1-like (S. cerevisiae) [Source:HGNC Symbol;Acc:4834]	0.25	1.26	22.12	55.55	93.76	103.74	110.86	119.86	1.04	2.52	10.8	40.9	70.4	98.29	97.49	101.34
ENSG00000112378	PERP	PERP, TP53 apoptosis effector [Source:HGNC Symbol;Acc:17637]	0.43	0.98	0	0	0	0	0.05	2.81	1.11	0.56	0	0	0	0	0	0
ENSG00000112406	HECA	headcase homolog (Drosophila) [Source:HGNC Symbol;Acc:21041]	0	0.27	0.81	3.57	10.55	14.49	18.89	25.6	1.04	0	0.74	1.6	1.66	2.2	5.13	7.04
ENSG00000112531	QKI	QKI, KH domain containing, RNA binding [Source:HGNC Symbol;Acc:21100]	1.58	8.53	51.56	83.34	106.24	100.92	129.61	134.18	1.59	3.11	24.72	56.72	73.2	76	93.83	78.9
ENSG00000112578	BYSL	bystin-like [Source:HGNC Symbol;Acc:1157]	0	2.18	11.58	14.46	25.48	25.07	45.27	60.12	2.03	1.91	3.35	19.25	24.08	26.65	70.59	32.64
ENSG00000112584	FAM120B	family with sequence similarity 120B [Source:HGNC Symbol;Acc:21109]	0	0	0	0	4.18	12.36	23.67	39.92	0.5	1.13	0.72	1.87	1.82	3.74	16.44	30.27
ENSG00000112592	TBP	TATA box binding protein [Source:HGNC Symbol;Acc:11588]	3.1	4.91	12.09	37.04	42.25	39.6	67.46	76.41	2.57	0.77	6.09	16.01	27.73	35.68	42.73	41.24
ENSG00000112679	DUSP22	dual specificity phosphatase 22 [Source:HGNC Symbol;Acc:16077]	11.49	10.39	30.09	60.47	46.59	85.39	130.51	175.89	2.59	2.62	11.62	9.89	22.6	18.41	37.2	19.57
ENSG00000112685	EXOC2	exocyst complex component 2 [Source:HGNC Symbol;Acc:24968]	0.95	0.65	3.17	9.13	15.96	15.51	25.98	47.68	1.72	0.06	2.7	7.59	6.01	8.41	17.18	14.26
ENSG00000112699	GMDS	GDP-mannose 4,6-dehydratase [Source:HGNC Symbol;Acc:4369]	2.71	11.79	9.53	19.78	42.25	45.74	51.86	46.79	2.84	0	4.34	5.92	17.64	36.67	23.71	53.32
ENSG00000112701	SENP6	SUMO1/sentrin specific peptidase 6 [Source:HGNC Symbol;Acc:20944]	1.45	2.22	6.53	30.45	65.39	75.49	89.91	102.9	1.3	1.29	3.51	14.27	34.21	40.75	51.59	54.97
ENSG00000112742	TTK	TTK protein kinase [Source:HGNC Symbol;Acc:12401]	3.6	3.55	7.04	14.86	27.78	26.83	16.71	33.4	1.39	0.41	3.63	8.57	8.79	10.33	5.42	8.63
ENSG00000112769	LAMA4	laminin, alpha 4 [Source:HGNC Symbol;Acc:6484]	0.28	0	0.31	0	0.7	1.83	3.07	11.62	0.07	0.13	0.42	0	0	0	1.02	0
ENSG00000112773	FAM46A	family with sequence similarity 46, member A [Source:HGNC Symbol;Acc:18345]	0.46	0.13	0.46	3.56	12.98	27.39	63.5	119.7	0.3	0.24	0.19	1.45	4.35	11.21	26.6	43.3
ENSG00000112787	FBRSL1	fibrosin-like 1 [Source:HGNC Symbol;Acc:29308]	0	0	0.23	0.84	0	0.22	0.29	0	0.42	0.53	0.68	0.51	0.81	0.71	1.82	0.74
ENSG00000112851	ERBB2IP	erbb2 interacting protein [Source:HGNC Symbol;Acc:15842]	3.09	2.52	19.34	32.49	33.24	25.82	27.28	22.54	4.86	1.99	6.41	17.38	18.92	16.92	16.13	16.04
ENSG00000112874	NUDT12	nudix (nucleoside diphosphate linked moiety X)-type motif 12 [Source:HGNC Symbol;Acc:18826]	0	0	3.98	7.92	23.4	19.09	117.37	113.07	0	0	0	1.88	1.71	7.57	15.5	12.55
ENSG00000112902	SEMA5A	sema domain, seven thrombospondin repeats (type 1 and type 1-like), transmembrane domain (TM) and short cytoplasmic domain, (semaphorin) 5A [Source:HGNC Symbol;Acc:10736]	0	1.19	5.62	17.93	40.72	48.56	65.89	80.57	0.47	0.82	4.51	11.8	21.02	22.73	23.27	19.84
ENSG00000112941	PAPD7	PAP associated domain containing 7 [Source:HGNC Symbol;Acc:16705]	0.4	1.1	2.1	2.11	1.47	0.37	1.02	3.07	1.77	0	0	1.06	0.07	1.16	0	0
ENSG00000112972	HMGCS1	3-hydroxy-3-methylglutaryl-CoA synthase 1 (soluble) [Source:HGNC Symbol;Acc:5007]	1.45	0.26	3.78	17.84	34.8	34.51	51.76	62.17	3.73	0.42	4.39	18.6	33.14	31.91	53.15	60.78
ENSG00000112977	DAP	death-associated protein [Source:HGNC Symbol;Acc:2672]	0.52	0.61	0	0	0	0.06	1.24	4.3	0.32	0	0	0	0	0	0	0
ENSG00000112984	KIF20A	kinesin family member 20A [Source:HGNC Symbol;Acc:9787]	0.04	0.27	1.59	1.74	5.05	10.12	40.75	53.15	0.37	0.66	1.07	3.44	3.76	3.68	6.68	10.67
ENSG00000112996	MRPS30	mitochondrial ribosomal protein S30 [Source:HGNC Symbol;Acc:8769]	0	0	10.15	13.87	43.98	36.67	65.14	91.63	2.03	4.87	8.66	23.84	28.66	36.03	41.19	41.74
ENSG00000113013	HSPA9	heat shock 70kDa protein 9 (mortalin) [Source:HGNC Symbol;Acc:5244]	0.35	0.47	1.99	6.02	14.54	17.31	32.84	47.74	0.2	0.03	1.53	4.47	9.25	17.55	22.88	32.99
ENSG00000113048	MRPS27	mitochondrial ribosomal protein S27 [Source:HGNC Symbol;Acc:14512]	1.3	3.28	5.16	20.54	36.13	25.08	55.08	89.53	0	1.29	3.78	10.51	15.7	18.69	53.94	47.61
ENSG00000113068	PFDN1	prefoldin subunit 1 [Source:HGNC Symbol;Acc:8866]	0.86	0.6	3.03	13.37	34.23	56.62	92.38	114.59	0.82	0	1.61	6.99	15.76	31.04	40.7	44.37
ENSG00000113083	LOX	lysyl oxidase [Source:HGNC Symbol;Acc:6664]	0	0	0.11	0.08	0.18	0.17	1.07	2.48	0.24	0.16	0.2	0.4	0.45	0.19	0.17	0.08
ENSG00000113140	SPARC	secreted protein, acidic, cysteine-rich (osteonectin) [Source:HGNC Symbol;Acc:11219]	0.1	0.06	0.23	0.04	0.31	0.14	1.26	2.45	0.09	0.05	0.19	0.38	0.34	0.04	0.04	0
ENSG00000113163	COL4A3BP	collagen, type IV, alpha 3 (Goodpasture antigen) binding protein [Source:HGNC Symbol;Acc:2205]	2.52	2.23	7.47	17.16	28.02	35.77	50.88	54.82	0.7	2.91	7.01	9.24	19.12	27.96	37.22	36.02
ENSG00000113194	FAF2	Fas associated factor family member 2 [Source:HGNC Symbol;Acc:24666]	0	0.25	0.17	0.07	6.58	17.08	19.79	50.01	0.79	0.19	0.3	0.43	0.37	6.08	7.89	17.08
ENSG00000113240	CLK4	CDC-like kinase 4 [Source:HGNC Symbol;Acc:13659]	0.59	0	7.24	27.93	54.94	62.98	91.09	127.62	2.38	2.46	5.59	17.41	25.72	42.37	49.94	83.05
ENSG00000113273	ARSB	arylsulfatase B [Source:HGNC Symbol;Acc:714]	1.04	3.59	9.28	11.36	12.2	14.02	17.65	32.42	0	1.46	4.58	8.64	5.42	7.37	6.11	1.96
ENSG00000113282	CLINT1	clathrin interactor 1 [Source:HGNC Symbol;Acc:23186]	0.32	0.36	3.92	11.04	12.54	16	28.65	36.71	1.9	1.31	1.68	9.95	9.75	17.07	14.7	20.15
ENSG00000113318	MSH3	mutS homolog 3 [Source:HGNC Symbol;Acc:7326]	0.78	0.28	0	8.47	7.07	4.15	16.21	12.72	1.62	4.45	3	4.53	5.32	11.14	9.75	6.96
ENSG00000113328	CCNG1	cyclin G1 [Source:HGNC Symbol;Acc:1592]	2.98	1.07	3.68	14.95	24.75	32.44	61.15	101.32	1.79	2.91	5.05	13.2	17.39	25.31	36.22	27.4
ENSG00000113360	DROSHA	drosha, ribonuclease type III [Source:HGNC Symbol;Acc:17904]	0.87	0.93	1.14	4.76	16.74	22.95	30.35	31.92	0	1.13	1.82	3.35	10.11	15.77	28.03	30.02
ENSG00000113368	LMNB1	lamin B1 [Source:HGNC Symbol;Acc:6637]	0	0.62	5.53	11.92	18.34	25.1	21.41	27.21	0.09	0.68	2.66	7.91	8.07	12.66	11.59	7.71
ENSG00000113369	ARRDC3	arrestin domain containing 3 [Source:HGNC Symbol;Acc:29263]	0	0	0.62	1.51	3.64	6.23	15.2	36.94	0.47	0	0.2	0.81	0.93	1.52	5.41	8.7
ENSG00000113387	SUB1	SUB1 homolog (S. cerevisiae) [Source:HGNC Symbol;Acc:19985]	2.77	2.47	11.1	32.41	54.38	99.48	147.71	160.83	0	1.36	6.85	24.22	25.68	42.06	47.64	37.09
ENSG00000113407	TARS	threonyl-tRNA synthetase [Source:HGNC Symbol;Acc:11572]	0.37	0.72	8.17	19.27	32.12	35.36	47.98	65.39	2.93	1.95	5.74	12.29	14.7	19.94	26.5	27.35
ENSG00000113456	RAD1	RAD1 homolog (S. pombe) [Source:HGNC Symbol;Acc:9806]	0	0	17.39	29.52	56.52	75.7	86.62	97.14	0	1.2	9.23	20.68	27.23	46.44	63.64	39.6
ENSG00000113552	GNPDA1	glucosamine-6-phosphate deaminase 1 [Source:HGNC Symbol;Acc:4417]	0	0	0	1.02	4.4	10.56	20.99	37.21	0.14	0.28	0	0.21	1.55	2.85	5.02	16.76
ENSG00000113569	NUP155	nucleoporin 155kDa [Source:HGNC Symbol;Acc:8063]	0.15	0	5.76	17.98	50.04	50.71	76.94	73.98	0	0.31	2.22	12.34	23.68	38.17	47.68	45.55
ENSG00000113578	FGF1	fibroblast growth factor 1 (acidic) [Source:HGNC Symbol;Acc:3665]	0	0.74	0	4.18	9.01	11.9	47.17	79.73	1	0.15	0.09	0	3.04	5.94	10.23	15.48
ENSG00000113580	NR3C1	nuclear receptor subfamily 3, group C, member 1 (glucocorticoid receptor) [Source:HGNC Symbol;Acc:7978]	0.92	1.63	5.02	12.07	25.02	41.56	57.35	92.96	0	0.43	1.15	3.43	10.3	11.45	24.45	14.44
ENSG00000113593	PPWD1	peptidylprolyl isomerase domain and WD repeat containing 1 [Source:HGNC Symbol;Acc:28954]	0.28	0.07	1.2	12.05	14.6	36.64	50.68	46.88	0.03	0	3.55	11.77	14.77	20.59	32.58	31.95
ENSG00000113594	LIFR	leukemia inhibitory factor receptor alpha [Source:HGNC Symbol;Acc:6597]	0	2.22	3.95	38.55	68.35	64.27	115.64	111.38	0.43	0	2.82	22.31	46	58.97	72.81	84.56
ENSG00000113595	TRIM23	tripartite motif containing 23 [Source:HGNC Symbol;Acc:660]	4.58	4.48	16.91	40.13	66.89	43.18	74.12	101.38	4.59	0	5.65	27.04	40.76	36.25	55.28	57.6
ENSG00000113615	SEC24A	SEC24 family member A [Source:HGNC Symbol;Acc:10703]	0	0.15	0.27	0.73	3.88	4.49	8.95	19.2	0	0	0.12	0.89	1.64	4.2	5.4	7.12
ENSG00000113643	RARS	arginyl-tRNA synthetase [Source:HGNC Symbol;Acc:9870]	0.97	0.2	0.47	8.49	21.79	29.02	46.05	63.59	1.16	1.48	1.46	7.36	14.23	17.79	25.48	32.07
ENSG00000113648	H2AFY	H2A histone family, member Y [Source:HGNC Symbol;Acc:4740]	0	0.07	0	3.65	14.85	12.12	36.63	36.78	0.14	0	0	0.84	6.23	10.5	15.36	18.05
ENSG00000113649	TCERG1	transcription elongation regulator 1 [Source:HGNC Symbol;Acc:15630]	0	0	0	1.47	5.78	7.12	17.3	16.59	0.65	0.26	1.25	2.76	3.71	4.61	6.63	11.69
ENSG00000113657	DPYSL3	dihydropyrimidinase-like 3 [Source:HGNC Symbol;Acc:3015]	0.86	3.05	2.73	2.13	4.68	0	5.31	1.56	0	2.3	2.96	2.84	2.83	0.96	0.68	0
ENSG00000113658	SMAD5	SMAD family member 5 [Source:HGNC Symbol;Acc:6771]	1.55	3.77	15.98	42.53	51.11	63.62	63.06	49.59	3.43	0	8.2	40.42	57.77	63.73	57.15	77.04
ENSG00000113712	CSNK1A1	casein kinase 1, alpha 1 [Source:HGNC Symbol;Acc:2451]	1.87	7.72	25.11	68.99	129.97	150.16	213.37	220.46	2.46	1.17	10.59	39.7	61.92	90.38	127.44	106.64
ENSG00000113716	HMGXB3	HMG box domain containing 3 [Source:HGNC Symbol;Acc:28982]	1.51	1.93	2.12	0.36	1.67	0.69	11.78	17.32	3.23	1.9	0	0	0	0.7	0	3.34
ENSG00000113739	STC2	stanniocalcin 2 [Source:HGNC Symbol;Acc:11374]	0.64	0.73	2.09	7.03	15.09	19.48	30.77	37.44	0	0	0.06	3.29	6.85	8.36	11.88	11.27
ENSG00000113742	CPEB4	cytoplasmic polyadenylation element binding protein 4 [Source:HGNC Symbol;Acc:21747]	0.04	0.07	6.9	18.1	42.96	47.66	70.42	73.88	0	0	3.38	9.35	24.44	36.72	41.33	57.29
ENSG00000113758	DBN1	drebrin 1 [Source:HGNC Symbol;Acc:2695]	0	0.23	1.04	3.2	6.34	8.6	17.68	20.44	0	0	1.99	6.04	7.14	7.31	7.79	6.63
ENSG00000113761	ZNF346	zinc finger protein 346 [Source:HGNC Symbol;Acc:16403]	0	0	0.13	4.37	9.46	15.04	20.15	34.21	0	0.53	0.13	0.97	8.92	12.62	24.27	26.47
ENSG00000113810	SMC4	structural maintenance of chromosomes 4 [Source:HGNC Symbol;Acc:14013]	0.65	1.05	2.78	11.98	33.88	52.51	74.26	92.6	0	0.44	1.18	7.46	20.46	30.76	42.14	51.89
ENSG00000113851	CRBN	cereblon [Source:HGNC Symbol;Acc:30185]	0	0	8.64	50.31	49.28	53.21	67.68	68.88	5.75	2.73	5.18	28.17	29.66	35.69	62.78	46.16
ENSG00000113916	BCL6	B-cell CLL/lymphoma 6 [Source:HGNC Symbol;Acc:1001]	0.28	0.31	0.15	0.29	0	0	4.86	8.75	0.45	0	0.24	0.19	0.02	0	1.22	4.24
ENSG00000114019	AMOTL2	angiomotin like 2 [Source:HGNC Symbol;Acc:17812]	0.9	1.31	3.36	14.25	24.85	31.64	54.14	76.4	0	0.11	1.59	7.29	12.72	17.23	28.37	33.21
ENSG00000114030	KPNA1	karyopherin alpha 1 (importin alpha 5) [Source:HGNC Symbol;Acc:6394]	0.13	1.7	7.65	15.44	25.26	28.37	39.66	35.29	0.81	0.69	3.97	10.74	16.28	16.1	26.9	22.67
ENSG00000114062	UBE3A	ubiquitin protein ligase E3A [Source:HGNC Symbol;Acc:12496]	0.39	3.32	18.76	41.91	58.59	79.98	101.57	115.9	2.8	3.35	8.55	25.61	31.78	37.43	55.28	63.11
ENSG00000114098	ARMC8	armadillo repeat containing 8 [Source:HGNC Symbol;Acc:24999]	0	3.22	23.68	65.57	127.68	128.81	176.72	160.05	0	2.59	15.63	49.76	68.36	104.11	141.43	87.34
ENSG00000114315	HES1	hes family bHLH transcription factor 1 [Source:HGNC Symbol;Acc:5192]	0.31	0.32	1.09	3.85	7.67	7.16	15.64	25.69	0.35	0	0.72	2.9	3.51	6.56	14.55	22.77
ENSG00000114346	ECT2	epithelial cell transforming sequence 2 oncogene [Source:HGNC Symbol;Acc:3155]	0	1.86	5.65	16.49	35.54	43.92	61.54	82.7	2.33	0.24	3.96	9.16	18.05	29.53	49.48	37.27
ENSG00000114354	TFG	TRK-fused gene [Source:HGNC Symbol;Acc:11758]	1.66	2.83	2.54	1.97	4.41	4.14	11.76	23.51	2.08	0.48	0.81	0.72	0.11	0	0	0.57
ENSG00000114374	USP9Y	ubiquitin specific peptidase 9, Y-linked [Source:HGNC Symbol;Acc:12633]	0.56	1.24	1	3.24	8.31	17.22	15.26	20.74	2.68	1.05	2.46	5.22	6.56	10.56	16.66	11.71
ENSG00000114416	FXR1	fragile X mental retardation, autosomal homolog 1 [Source:HGNC Symbol;Acc:4023]	1.31	3.09	15.71	50.86	69.43	71.38	102.71	117.99	1.55	0.32	13.79	48.7	62.84	89.48	109.66	95.72
ENSG00000114423	CBLB	Cbl proto-oncogene B, E3 ubiquitin protein ligase [Source:HGNC Symbol;Acc:1542]	0.12	1.46	2.89	10.29	54.07	87.09	82.75	96.45	2.98	0.99	5.47	9.68	26.11	42.91	58.06	84.75
ENSG00000114439	BBX	bobby sox homolog (Drosophila) [Source:HGNC Symbol;Acc:14422]	0.15	1.2	15.37	48.42	78.17	91.91	97.6	101.95	0.4	0.73	7.77	21.56	40.51	48.88	61.48	56.5
ENSG00000114446	IFT57	intraflagellar transport 57 homolog (Chlamydomonas) [Source:HGNC Symbol;Acc:17367]	0.86	4.71	9.68	8.79	12.46	14.95	29.84	27.6	3.69	3.51	6.12	8.74	7.52	8.57	14.19	9.88
ENSG00000114554	PLXNA1	plexin A1 [Source:HGNC Symbol;Acc:9099]	0	0.42	0.16	0.65	8.76	8.81	15.58	22.65	0	0.3	0	0.42	2.01	3.53	4.92	4.12
ENSG00000114573	ATP6V1A	ATPase, H+ transporting, lysosomal 70kDa, V1 subunit A [Source:HGNC Symbol;Acc:851]	0.06	0.62	1.23	1.79	2.77	4.38	11.64	14.66	0.43	0	0.71	1.09	1.18	1.09	3.88	1.27
ENSG00000114648	KLHL18	kelch-like family member 18 [Source:HGNC Symbol;Acc:29120]	1.64	0.84	0	0	0	0	11.07	9.16	0	1.32	0	0	0	0	2.06	0.34
ENSG00000114650	SCAP	SREBF chaperone [Source:HGNC Symbol;Acc:30634]	0	2.75	2.68	3.49	12.45	14.54	26.75	36.57	1.16	2.16	1.48	3.87	4.87	6.9	8.71	9.04
ENSG00000114698	PLSCR4	phospholipid scramblase 4 [Source:HGNC Symbol;Acc:16497]	0	0	0	9.87	15.03	29.34	19.94	29.51	0	0.63	4.26	7.17	12.24	19.38	14.26	17.88
ENSG00000114735	HEMK1	HemK methyltransferase family member 1 [Source:HGNC Symbol;Acc:24923]	5.68	3.31	17.86	19.33	27.8	41.47	26.04	33.16	0	4.11	3.79	11.44	12.47	15.96	14.68	14.89
ENSG00000114742	WDR48	WD repeat domain 48 [Source:HGNC Symbol;Acc:30914]	2.37	2.18	6.5	9.93	21.94	23.66	40.39	33.82	8.73	0	2.22	11.52	12.17	17.65	14.84	44.45
ENSG00000114767	RRP9	ribosomal RNA processing 9, small subunit (SSU) processome component, homolog (yeast) [Source:HGNC Symbol;Acc:16829]	3.41	3.48	10.1	9.68	19.06	19.94	43.02	71.29	0.2	3.42	5.51	9.39	10.99	11.45	16.09	7.33
ENSG00000114770	ABCC5	ATP-binding cassette, sub-family C (CFTR/MRP), member 5 [Source:HGNC Symbol;Acc:56]	0.08	0.53	0.46	3.79	14.03	20.69	20.72	24.32	0	0.85	0.7	2.92	8.26	13.45	18.24	16.15
ENSG00000114784	EIF1B	eukaryotic translation initiation factor 1B [Source:HGNC Symbol;Acc:30792]	2.28	4.6	9.8	19.62	46.43	57.54	97.67	174.25	0.48	2.79	3.57	10.16	18.52	32.05	53.24	48.28
ENSG00000114850	SSR3	signal sequence receptor, gamma (translocon-associated protein gamma) [Source:HGNC Symbol;Acc:11325]	0.81	1.99	10.44	10.81	13.75	16.08	31.37	55.79	3.46	1.63	6.46	13.7	12.05	15.41	19.89	8.37
ENSG00000114861	FOXP1	forkhead box P1 [Source:HGNC Symbol;Acc:3823]	1.16	2.94	11.38	36.07	75.6	100.13	110.06	128.06	1.65	0	5.72	19.76	37.2	55.37	90.85	79.37
ENSG00000114942	EEF1B2	eukaryotic translation elongation factor 1 beta 2 [Source:HGNC Symbol;Acc:3208]	0.45	0.03	0.97	1.72	0.73	1.83	3.13	5.23	0.31	0.83	0.64	2.98	3.11	3.77	2.98	2.06
ENSG00000114948	ADAM23	ADAM metallopeptidase domain 23 [Source:HGNC Symbol;Acc:202]	0.29	0.58	11.8	20.29	29.36	14.52	35.45	9.08	2.85	2.54	8.02	10.86	18.14	10.25	0	3.62
ENSG00000114956	DGUOK	deoxyguanosine kinase [Source:HGNC Symbol;Acc:2858]	0.48	0	0	0	0	0.38	3.85	10.3	0.71	0.65	1.24	0.72	0	0.37	0	0
ENSG00000114988	LMAN2L	lectin, mannose-binding 2-like [Source:HGNC Symbol;Acc:19263]	0.63	3.79	12.44	32.19	41.27	57.33	66.34	71.37	0	7.44	10.72	27.67	39.35	49.06	55.57	46.47
ENSG00000115042	FAHD2A	fumarylacetoacetate hydrolase domain containing 2A [Source:HGNC Symbol;Acc:24252]	0.5	0.24	1.6	0.87	1.89	17.13	18.47	54.74	0.72	0.31	0	0.59	2.15	5.35	12.55	13.52
ENSG00000115053	NCL	nucleolin [Source:HGNC Symbol;Acc:7667]	0.2	0.87	6.4	14.93	27.55	29.07	44.41	49.59	0.09	0.16	3.14	14.06	22.51	25.83	27.58	34.23
ENSG00000115073	ACTR1B	ARP1 actin-related protein 1 homolog B, centractin beta (yeast) [Source:HGNC Symbol;Acc:168]	1.81	1.09	0.18	0	2.66	2.04	27.57	24.14	2	4.55	2.63	2.37	1.98	0.56	0	0
ENSG00000115091	ACTR3	ARP3 actin-related protein 3 homolog (yeast) [Source:HGNC Symbol;Acc:170]	2.88	6.76	25.5	46.99	69.54	73.84	102.53	114.32	6.66	5.49	15.36	32.54	29.8	31.85	33.55	28.69
ENSG00000115107	STEAP3	STEAP family member 3, metalloreductase [Source:HGNC Symbol;Acc:24592]	0	0	0	0	3	0	27.22	12.53	0	1.62	0	1.81	0	0.54	3.06	0.25
ENSG00000115137	DNAJC27	DnaJ (Hsp40) homolog, subfamily C, member 27 [Source:HGNC Symbol;Acc:30290]	0	0	0	0.04	1.1	0	5.89	4.74	0	0.18	1.03	0.55	0	1.09	8.68	11.57
ENSG00000115145	STAM2	signal transducing adaptor molecule (SH3 domain and ITAM motif) 2 [Source:HGNC Symbol;Acc:11358]	2.89	2.23	13.7	17.47	28.13	45.57	32.59	36.12	4.16	1.18	4.38	18.41	19.69	20.81	19.84	20.6
ENSG00000115159	GPD2	glycerol-3-phosphate dehydrogenase 2 (mitochondrial) [Source:HGNC Symbol;Acc:4456]	0	0.08	0.76	11	34.33	51.91	59.72	86.1	0	0	0.64	6.11	15.92	28.77	44.01	51.72
ENSG00000115183	TANC1	tetratricopeptide repeat, ankyrin repeat and coiled-coil containing 1 [Source:HGNC Symbol;Acc:29364]	6.54	5.61	21.35	38.09	66.19	79.61	77.61	87.06	2.91	1.11	8.86	23.22	34.78	42.46	60.46	53.11
ENSG00000115232	ITGA4	integrin, alpha 4 (antigen CD49D, alpha 4 subunit of VLA-4 receptor) [Source:HGNC Symbol;Acc:6140]	0	0	0	18.79	17.43	39.57	51.87	83.11	0	3.42	5.82	8.29	22.27	12.88	49.46	22.22
ENSG00000115295	CLIP4	CAP-GLY domain containing linker protein family, member 4 [Source:HGNC Symbol;Acc:26108]	1.08	3.98	24.08	64.83	89.41	105.74	112.7	106.67	0.37	0.61	15.02	43.6	54.32	63.96	71.83	40.69
ENSG00000115306	SPTBN1	spectrin, beta, non-erythrocytic 1 [Source:HGNC Symbol;Acc:11275]	0	0.89	0.44	0.59	1.49	1.68	5.51	10.87	0	0.89	0.28	0.9	0	0	0	0
ENSG00000115355	CCDC88A	coiled-coil domain containing 88A [Source:HGNC Symbol;Acc:25523]	0	0.33	12.92	27.46	53.8	48.6	46.12	43.87	2.2	0	8.21	25.8	37.67	36.9	36.81	36.42
ENSG00000115363	EVA1A	eva-1 homolog A (C. elegans) [Source:HGNC Symbol;Acc:25816]	0.79	0.13	0.22	0.75	0.61	0	9.78	13.44	0.49	0	0	0	0	0.34	0.35	0
ENSG00000115364	MRPL19	mitochondrial ribosomal protein L19 [Source:HGNC Symbol;Acc:14052]	0	0	2.45	13.47	18.81	14.82	15.4	24.94	0.35	0	2.75	11.34	14.7	22.55	34.04	11.29
ENSG00000115365	LANCL1	LanC lantibiotic synthetase component C-like 1 (bacterial) [Source:HGNC Symbol;Acc:6508]	0	0.65	2.65	8.53	12.19	21.73	30.31	61.07	4.36	0.88	4.95	9.58	9.52	9.3	16.29	9.86
ENSG00000115368	WDR75	WD repeat domain 75 [Source:HGNC Symbol;Acc:25725]	6.14	1.53	8.25	37.62	66.51	85.72	104.56	93.73	1.42	0.88	7.74	22.01	35.23	49.72	62.14	56.27
ENSG00000115380	EFEMP1	EGF containing fibulin-like extracellular matrix protein 1 [Source:HGNC Symbol;Acc:3218]	0.75	0.73	1.46	0	0.31	3.41	7.79	31.47	1.65	0	0	1.65	0	0	0	0
ENSG00000115392	FANCL	Fanconi anemia, complementation group L [Source:HGNC Symbol;Acc:20748]	0	0	0.15	0.96	1.8	8.87	3.33	16.17	2.33	1.13	5.14	9.12	2.78	7.88	17.73	0
ENSG00000115414	FN1	fibronectin 1 [Source:HGNC Symbol;Acc:3778]	0.01	0.06	0.06	0	0.01	0.04	0.1	0.38	0.06	0	0	0	0	0	0	0
ENSG00000115415	STAT1	signal transducer and activator of transcription 1, 91kDa [Source:HGNC Symbol;Acc:11362]	1.95	2.33	11.46	20.23	26.6	36.64	42.87	44.02	1.9	0.68	5.75	16.28	18.89	18.01	28.96	18.26
ENSG00000115419	GLS	glutaminase [Source:HGNC Symbol;Acc:4331]	0.11	0.05	1.67	4.38	12.97	24.88	55.85	80.74	0	0	0.57	2.28	3.18	9.94	26.02	32.58
ENSG00000115421	PAPOLG	poly(A) polymerase gamma [Source:HGNC Symbol;Acc:14982]	0.74	2.69	1.82	12.6	8.15	14.16	11.87	15.62	1.4	0	0	0.36	7.04	6.46	8.75	14.64
ENSG00000115461	IGFBP5	insulin-like growth factor binding protein 5 [Source:HGNC Symbol;Acc:5474]	0	0.03	0.08	0	0.18	0.28	0.57	3.59	0	0	0	0	0	0	0	0
ENSG00000115484	CCT4	chaperonin containing TCP1, subunit 4 (delta) [Source:HGNC Symbol;Acc:1617]	0.07	0.33	3.31	10.24	18.67	33.3	65.16	73.9	0	0.69	0.69	4.17	6.55	14.31	20.6	16.66
ENSG00000115524	SF3B1	splicing factor 3b, subunit 1, 155kDa [Source:HGNC Symbol;Acc:10768]	0.01	0	0.49	1.16	2.61	3.63	9.38	16.21	0	0.03	0.2	1.36	2.03	1.46	4.08	6.27
ENSG00000115548	KDM3A	lysine (K)-specific demethylase 3A [Source:HGNC Symbol;Acc:20815]	0	0	2.58	17.14	42.21	41.77	65.47	50.11	1.5	1.09	5.97	10.27	12.25	22.28	19.75	28.46
ENSG00000115561	CHMP3	charged multivesicular body protein 3 [Source:HGNC Symbol;Acc:29865]	12.55	11.2	12.55	20.99	47.09	60.61	159.34	156.9	6.78	8.1	14.87	16.35	8.31	27.21	52.55	52.8
ENSG00000115641	FHL2	four and a half LIM domains 2 [Source:HGNC Symbol;Acc:3703]	2.93	4.18	8.5	16.95	27.69	45.85	71.35	109.11	1.47	1.67	3.9	10.64	13.22	17.86	43.32	24.92
ENSG00000115648	MLPH	melanophilin [Source:HGNC Symbol;Acc:29643]	0.91	1.64	0.61	0	2.39	2.37	16.38	22.83	0	0	0.5	0	0.92	4.5	4.56	3.65
ENSG00000115652	UXS1	UDP-glucuronate decarboxylase 1 [Source:HGNC Symbol;Acc:17729]	1.72	5.37	10.85	17.63	30.02	29.5	82.96	79.45	0	1.89	5.56	6.43	2.97	8.57	6.08	3.16
ENSG00000115661	STK16	serine/threonine kinase 16 [Source:HGNC Symbol;Acc:11394]	1.74	1.12	4.09	11.74	25.8	33.4	76.95	60.04	0	0.32	0.82	6.11	8.74	16.74	23.81	36.59
ENSG00000115677	HDLBP	high density lipoprotein binding protein [Source:HGNC Symbol;Acc:4857]	0	0.31	0.04	0	0.54	1.37	3.35	4.75	0.1	0	0	0	0	0	1.19	1.53
ENSG00000115694	STK25	serine/threonine kinase 25 [Source:HGNC Symbol;Acc:11404]	1.43	3	1.01	9.57	26.55	35.76	56.99	67.95	0	3.53	0	0	5.38	15.4	16.7	9.23
ENSG00000115738	ID2	inhibitor of DNA binding 2, dominant negative helix-loop-helix protein [Source:HGNC Symbol;Acc:5361]	0.12	0.1	0.83	0.74	0.87	1.26	3.61	16.48	0.17	0	0.63	1.23	0.7	1.34	3.07	5.16
ENSG00000115756	HPCAL1	hippocalcin-like 1 [Source:HGNC Symbol;Acc:5145]	0	0	3.04	0	2.95	6.95	27.67	37.96	0.35	2.14	0.87	0.87	1.53	1.81	7.92	4.6
ENSG00000115758	ODC1	ornithine decarboxylase 1 [Source:HGNC Symbol;Acc:8109]	0.54	0.57	2.88	6.13	12.98	14.84	20.31	28.37	0.27	0.29	0.59	2.95	5.2	10.68	15.44	17.72
ENSG00000115761	NOL10	nucleolar protein 10 [Source:HGNC Symbol;Acc:25862]	1.86	0	0.43	7.93	15.62	34.96	32.07	35.58	3.67	1.95	4.34	13.49	16.12	25.39	24.52	29.54
ENSG00000115825	PRKD3	protein kinase D3 [Source:HGNC Symbol;Acc:9408]	1.31	1.82	5.56	23.5	40.9	49.81	60.46	79.22	1.58	0.45	0.29	9.16	11.06	18.04	29.08	28.15
ENSG00000115827	DCAF17	DDB1 and CUL4 associated factor 17 [Source:HGNC Symbol;Acc:25784]	1.55	1.51	0.64	7.77	26.43	29.46	43.81	42.99	2.85	1.41	3.91	2.95	9.1	15.41	15.71	30.23
ENSG00000115840	SLC25A12	solute carrier family 25 (aspartate/glutamate carrier), member 12 [Source:HGNC Symbol;Acc:10982]	0	0	2.57	9.94	27.42	31.49	42.55	92.29	2.31	1.59	0	6.14	9.21	20.29	30.71	34.31
ENSG00000115844	DLX2	distal-less homeobox 2 [Source:HGNC Symbol;Acc:2915]	1.81	2.22	3.17	1.44	0	0.5	1.57	23.52	4.02	0	1.55	0	0	1.6	5.24	6
ENSG00000115866	DARS	aspartyl-tRNA synthetase [Source:HGNC Symbol;Acc:2678]	1.4	1.35	0.78	2.21	11.95	18.49	30.83	54.49	0.39	0.4	0.41	0.94	4.79	4.34	12.51	14.43
ENSG00000115875	SRSF7	serine/arginine-rich splicing factor 7 [Source:HGNC Symbol;Acc:10789]	0.93	1.09	7.14	10.9	16.23	24.3	38.44	53.56	0.3	1.04	2.73	7.35	9.73	14.02	21.67	19.63
ENSG00000115944	COX7A2L	cytochrome c oxidase subunit VIIa polypeptide 2 like [Source:HGNC Symbol;Acc:2289]	3.3	0	6.9	17.48	13.25	13.36	55.65	77.68	0	2.62	0	0	0	6	5.5	23.86
ENSG00000115947	ORC4	origin recognition complex, subunit 4 [Source:HGNC Symbol;Acc:8490]	4.68	13.85	21.47	48.67	60.01	85.56	78.76	127.22	6.11	0	9.33	28.1	58.52	78.8	111.39	98.94
ENSG00000115963	RND3	Rho family GTPase 3 [Source:HGNC Symbol;Acc:671]	0.34	0.19	1.3	2.65	3.52	5.2	8.79	26.42	0.44	0.02	0.39	1.19	1.06	1.57	3.11	6.65
ENSG00000115970	THADA	thyroid adenoma associated [Source:HGNC Symbol;Acc:19217]	1.1	0.68	4.15	0.38	38.73	90.91	114.25	87.36	0.94	0.78	1.27	0	5.01	24.09	46.57	27.13
ENSG00000116005	PCYOX1	prenylcysteine oxidase 1 [Source:HGNC Symbol;Acc:20588]	0	0.42	0.43	0	1.12	1.79	3.78	5.56	0.28	0.78	0.41	0.93	2	1.56	1.39	1.87
ENSG00000116016	EPAS1	endothelial PAS domain protein 1 [Source:HGNC Symbol;Acc:3374]	0.5	1.21	2.1	5.74	5.64	3.96	5.04	2.54	0.06	0.37	0.9	6.71	6.19	4.64	2.02	0
ENSG00000116062	MSH6	mutS homolog 6 [Source:HGNC Symbol;Acc:7329]	0	0	2.43	8.79	26.72	31.84	61.53	75.02	0.81	0.28	1.35	9.31	19.93	26.42	50.04	48.07
ENSG00000116096	SPR	sepiapterin reductase (7,8-dihydrobiopterin:NADP+ oxidoreductase) [Source:HGNC Symbol;Acc:11257]	0	0.59	0	2.24	9.44	3.74	22.48	22.83	0.29	1.54	1.96	5.9	3.93	3.97	3.84	6.45
ENSG00000116106	EPHA4	EPH receptor A4 [Source:HGNC Symbol;Acc:3388]	0	0	0	6.18	33.88	36.15	58.15	71.06	0	0	0.97	4.91	18.54	31.98	45.57	42.61
ENSG00000116117	PARD3B	par-3 family cell polarity regulator beta [Source:HGNC Symbol;Acc:14446]	0.39	0.13	4.99	16.35	38.58	48.58	76.93	72.02	0.48	0	1.22	10.1	22.1	37.94	60.01	46.61
ENSG00000116127	ALMS1	Alstrom syndrome 1 [Source:HGNC Symbol;Acc:428]	0.02	0	10.94	11.71	14.82	20.74	32.67	31.32	0.44	0	5.29	8.01	11.69	19.29	22.93	16.76
ENSG00000116128	BCL9	B-cell CLL/lymphoma 9 [Source:HGNC Symbol;Acc:1008]	0.49	1.37	0.85	0.24	3.29	2.24	3.52	5.99	0.78	0	0	0	0	0	1.03	0
ENSG00000116133	DHCR24	24-dehydrocholesterol reductase [Source:HGNC Symbol;Acc:2859]	0.88	1.57	1.43	1.74	0.39	0.14	1	1.28	1.7	0.69	0.71	1.9	0.67	1.46	0.47	0
ENSG00000116191	RALGPS2	Ral GEF with PH domain and SH3 binding motif 2 [Source:HGNC Symbol;Acc:30279]	1.1	4.6	12.42	37.88	69.76	72.77	83.67	92.26	4.09	6.47	5.29	19.37	34.39	38.72	48.02	35.81
ENSG00000116198	CEP104	centrosomal protein 104kDa [Source:HGNC Symbol;Acc:24866]	0.36	0.82	0.83	1.96	3.82	7.96	8.68	10.11	0	0	0	0	0	0	3.55	11.02
ENSG00000116212	LRRC42	leucine rich repeat containing 42 [Source:HGNC Symbol;Acc:28792]	0.24	0	0.51	2.81	6.44	10.53	16.27	20.08	0.46	0.57	0.43	1.49	1.47	1.63	4.36	6.56
ENSG00000116221	MRPL37	mitochondrial ribosomal protein L37 [Source:HGNC Symbol;Acc:14034]	0.31	0.14	0.21	2.34	7.51	14.92	36.97	42.65	0.14	0	0	0	3.53	10.88	16.95	22.58
ENSG00000116237	ICMT	isoprenylcysteine carboxyl methyltransferase [Source:HGNC Symbol;Acc:5350]	0	0.84	0	3.41	5.87	2.65	7.43	6.27	0.62	0.69	0.82	1.31	1.78	2.07	1.44	1.52
ENSG00000116285	ERRFI1	ERBB receptor feedback inhibitor 1 [Source:HGNC Symbol;Acc:18185]	0.74	0.5	3.67	9.81	20.52	39.57	60.4	73.57	0.1	0	0.89	4.01	7.45	11.98	22.06	25.1
ENSG00000116288	PARK7	parkinson protein 7 [Source:HGNC Symbol;Acc:16369]	0.01	0	0.97	2.81	9.1	11.65	52.94	87.29	0	0.46	0.12	3.46	4.39	9.14	17.39	10.48
ENSG00000116473	RAP1A	RAP1A, member of RAS oncogene family [Source:HGNC Symbol;Acc:9855]	2.98	4.87	16.52	36.25	57.97	73.33	88.52	101.78	0.33	4.59	12.48	30.47	29.19	58.97	71.31	53.83
ENSG00000116478	HDAC1	histone deacetylase 1 [Source:HGNC Symbol;Acc:4852]	0.71	0.6	0.47	0.49	0.96	3.03	4.08	3.64	0.3	0.41	0.64	0.93	0	0.48	0	0
ENSG00000116525	TRIM62	tripartite motif containing 62 [Source:HGNC Symbol;Acc:25574]	3.67	0.95	1.52	3.38	11.45	11.05	20.11	33.19	0	1.39	0.13	0	4.68	13.18	11.56	9.62
ENSG00000116539	ASH1L	ash1 (absent, small, or homeotic)-like (Drosophila) [Source:HGNC Symbol;Acc:19088]	1.3	1.31	5.05	6.23	13.84	23.84	36.07	39.68	0.48	0	2.35	6.19	12.97	22.1	25.56	28.09
ENSG00000116641	DOCK7	dedicator of cytokinesis 7 [Source:HGNC Symbol;Acc:19190]	1.7	0.51	2.28	5.06	14.35	23.67	37.45	49.51	0.23	1.36	1.09	2.81	5.52	8.8	12.38	9.22
ENSG00000116649	SRM	spermidine synthase [Source:HGNC Symbol;Acc:11296]	0.44	0.44	1.19	0.77	1.51	2.03	4.5	10.96	0.41	0.05	1.05	2.42	2.32	1.22	0.3	0.07
ENSG00000116670	MAD2L2	MAD2 mitotic arrest deficient-like 2 (yeast) [Source:HGNC Symbol;Acc:6764]	24.01	6.49	10.17	7.44	8.94	8.24	54.99	121.47	5.72	3.33	3.2	3.21	4.52	0	0.89	0
ENSG00000116685	KIAA2013	KIAA2013 [Source:HGNC Symbol;Acc:28513]	1.71	2.91	1.85	0	0	3.03	3.09	23.07	0.64	1.41	0.49	0.35	0.46	1.4	0.11	0
ENSG00000116698	SMG7	SMG7 nonsense mediated mRNA decay factor [Source:HGNC Symbol;Acc:16792]	0	0	0	0.15	1.15	3.1	7.06	10.51	0	0.05	0	0.08	0.18	0.56	2.36	3.3
ENSG00000116704	SLC35D1	solute carrier family 35 (UDP-GlcA/UDP-GalNAc transporter), member D1 [Source:HGNC Symbol;Acc:20800]	0.24	0.36	11.61	29.94	53.52	51.62	78.53	60.09	1.7	1.49	7.03	20.11	27.11	36.12	45.32	44.72
ENSG00000116717	GADD45A	growth arrest and DNA-damage-inducible, alpha [Source:HGNC Symbol;Acc:4095]	0.13	0.94	3.56	5.28	7.95	8.87	14.81	23.15	0	1.3	2.77	6.53	6.1	9.93	14.89	16.19
ENSG00000116729	WLS	wntless Wnt ligand secretion mediator [Source:HGNC Symbol;Acc:30238]	1.25	0	1.79	3.78	20.07	29.61	45.11	81.9	0.66	1.56	0.83	4.93	7.15	12.41	26.33	14.27
ENSG00000116731	PRDM2	PR domain containing 2, with ZNF domain [Source:HGNC Symbol;Acc:9347]	0	0	3.44	9.59	33.15	43.13	60.43	78.05	0	0	3.35	9.28	23.45	41.91	54.93	73.45
ENSG00000116741	RGS2	regulator of G-protein signaling 2, 24kDa [Source:HGNC Symbol;Acc:9998]	0	0.2	4.18	12.51	23.05	30.08	51.3	97.12	0	0	2.78	9.62	12.89	20.72	38.22	45.63
ENSG00000116747	TROVE2	TROVE domain family, member 2 [Source:HGNC Symbol;Acc:11313]	1.13	1.63	2.28	3.44	13.32	12.73	33.4	43.47	0.32	0.64	1.05	0.54	4.16	6.95	10.74	8.39
ENSG00000116754	SRSF11	serine/arginine-rich splicing factor 11 [Source:HGNC Symbol;Acc:10782]	0.02	0.45	0.65	2.73	6.94	6.53	21.29	25.35	0.49	0.52	0.44	1.91	4.79	4.87	8.67	11.07
ENSG00000116761	CTH	cystathionase (cystathionine gamma-lyase) [Source:HGNC Symbol;Acc:2501]	5.61	6.4	14.57	29.03	47.64	32.33	43.47	28.62	0	12.07	10.75	24.41	20.73	42.03	35.47	33.19
ENSG00000116791	CRYZ	crystallin, zeta (quinone reductase) [Source:HGNC Symbol;Acc:2419]	4.78	6.14	5.53	9.42	24.75	56.38	45.28	47.68	0	0	0	0	2.12	5.2	11.21	2.57
ENSG00000116809	ZBTB17	zinc finger and BTB domain containing 17 [Source:HGNC Symbol;Acc:12936]	0.43	0	1.64	5.75	4.38	4.83	13.37	14.9	1.39	0.59	1.15	4.97	3.61	9.21	18.08	8.95
ENSG00000116857	TMEM9	transmembrane protein 9 [Source:HGNC Symbol;Acc:18823]	0	1.11	0	5.39	9	21.08	40.3	42.91	0	0	0	0.58	0	0.81	5.64	0
ENSG00000116906	GNPAT	glyceronephosphate O-acyltransferase [Source:HGNC Symbol;Acc:4416]	0	0	0	0.69	2	0	0.11	0	0.88	2.17	0.36	2.37	0	0.81	0	0
ENSG00000116957	TBCE	tubulin folding cofactor E [Source:HGNC Symbol;Acc:11582]	0.63	1.32	2.98	7.44	14.89	14.77	37.94	44.35	0.71	0	0	5.37	7.32	14.67	19.18	20.32
ENSG00000116977	LGALS8	lectin, galactoside-binding, soluble, 8 [Source:HGNC Symbol;Acc:6569]	1.05	0	1.91	4.25	5.04	9.51	14.14	26.77	0.59	0.21	0.25	2.78	4.38	9.09	13.87	7.81
ENSG00000116984	MTR	5-methyltetrahydrofolate-homocysteine methyltransferase [Source:HGNC Symbol;Acc:7468]	0	0.27	3.87	8.39	15.33	18.46	22.23	41.42	0	0	0.08	4.02	1.32	4.97	9.16	11.81
ENSG00000116991	SIPA1L2	signal-induced proliferation-associated 1 like 2 [Source:HGNC Symbol;Acc:23800]	0.4	0	1.25	10.08	25.5	34.11	54.29	68.45	2.33	1.68	3.65	8.86	14.74	36.27	47.78	34.56
ENSG00000117000	RLF	rearranged L-myc fusion [Source:HGNC Symbol;Acc:10025]	0.43	1.04	4.28	16.67	23.78	32.64	43.61	59.15	0.84	0.35	2.52	6.89	12.11	17.62	26.75	29.75
ENSG00000117020	AKT3	v-akt murine thymoma viral oncogene homolog 3 [Source:HGNC Symbol;Acc:393]	0.62	0.27	2.97	22.37	44.16	53.2	81.45	95.25	0	0.09	0.59	10.23	19.8	27.95	29.16	62.12
ENSG00000117036	ETV3	ets variant 3 [Source:HGNC Symbol;Acc:3492]	0.24	0	0.29	0.5	0.45	0	1.44	2.77	0	0.08	0.48	0.96	0.78	1.7	2.46	1.3
ENSG00000117114	LPHN2	latrophilin 2 [Source:HGNC Symbol;Acc:18582]	1.35	1.47	5.07	8.56	15.14	10.06	20.74	37.45	0	0.76	3.11	0	0.09	0.67	2.05	7.52
ENSG00000117118	SDHB	succinate dehydrogenase complex, subunit B, iron sulfur (Ip) [Source:HGNC Symbol;Acc:10681]	0.71	1.76	4	2.98	8.49	1.62	6.18	6.58	0	1.37	2.05	4.83	6.04	7.64	4.29	3.42
ENSG00000117133	RPF1	ribosome production factor 1 homolog (S. cerevisiae) [Source:HGNC Symbol;Acc:30350]	0	2.59	5.6	11.07	16.58	18.47	28.96	42.51	1.53	2.02	2.88	7.36	10.9	13.52	15.86	17.31
ENSG00000117152	RGS4	regulator of G-protein signaling 4 [Source:HGNC Symbol;Acc:10000]	0	0.12	0	0	0.23	2.13	7.48	8.96	0.22	0	0	0.35	0.24	0.38	1.74	3
ENSG00000117155	SSX2IP	synovial sarcoma, X breakpoint 2 interacting protein [Source:HGNC Symbol;Acc:16509]	2.08	2.38	8.48	17.34	31.42	64.74	79.71	84.16	1.83	0.96	2.54	18.39	21.86	22.16	28.24	20.59
ENSG00000117228	GBP1	guanylate binding protein 1, interferon-inducible [Source:HGNC Symbol;Acc:4182]	0	0.72	2.45	6.02	10.54	24.26	47.82	70.82	0.18	0	0.96	5.65	7.6	8.86	15.82	20.6
ENSG00000117262	GPR89A	G protein-coupled receptor 89A [Source:HGNC Symbol;Acc:31984]	0	0	28.72	55.46	73.7	111.5	186.89	122.41	0	0	9.31	16.12	34.36	59.3	117.02	72.22
ENSG00000117289	TXNIP	thioredoxin interacting protein [Source:HGNC Symbol;Acc:16952]	0.15	0.16	0.02	0.34	0.2	0.27	0	2.84	0.02	0.02	0	0.05	0.33	0.27	1.7	5.19
ENSG00000117298	ECE1	endothelin converting enzyme 1 [Source:HGNC Symbol;Acc:3146]	0.24	1.69	0.62	0.25	2.23	2.95	5.73	5.04	0	0.55	0	0.11	0.5	0.9	0.94	0
ENSG00000117318	ID3	inhibitor of DNA binding 3, dominant negative helix-loop-helix protein [Source:HGNC Symbol;Acc:5362]	0.54	0	0.51	1.14	0.76	0.47	0.92	0.68	0.33	0	0.41	1.79	1.79	0.97	1.31	2.03
ENSG00000117335	CD46	CD46 molecule, complement regulatory protein [Source:HGNC Symbol;Acc:6953]	0.55	0.53	1.04	4.63	8.53	9.6	14.89	20.34	1.07	0.01	1.09	2.87	3.34	3.98	7.22	1.67
ENSG00000117362	APH1A	APH1A gamma secretase subunit [Source:HGNC Symbol;Acc:29509]	2.08	3.58	3.88	6.06	5.8	6.44	12.41	23.18	1.21	0.65	1.21	8.29	6.16	7	8.94	2.37
ENSG00000117385	LEPRE1	leucine proline-enriched proteoglycan (leprecan) 1 [Source:HGNC Symbol;Acc:19316]	0.52	0.32	0.46	0	0.83	0.92	3.53	12.03	0	0	0	0	0	0	0	0
ENSG00000117394	SLC2A1	solute carrier family 2 (facilitated glucose transporter), member 1 [Source:HGNC Symbol;Acc:11005]	0	0	0.63	1.08	4.32	7.94	24.24	46.6	0.15	0	0.27	0.73	2.11	4.59	9.97	4.4
ENSG00000117395	EBNA1BP2	EBNA1 binding protein 2 [Source:HGNC Symbol;Acc:15531]	0	0.87	4.01	7.47	11.01	11.5	45.7	69.07	0.79	1.4	1.58	4.06	7.2	6.39	9.98	2.66
ENSG00000117399	CDC20	cell division cycle 20 [Source:HGNC Symbol;Acc:1723]	0	0.32	0.45	0.4	1.37	0.2	6.34	14.67	0.18	0.28	0.33	0.86	1.27	1.2	2.26	1.44
ENSG00000117419	ERI3	ERI1 exoribonuclease family member 3 [Source:HGNC Symbol;Acc:17276]	3.22	0	0.65	0	1.95	0	0.45	3	0	0.08	0	0	0	0	0	0
ENSG00000117450	PRDX1	peroxiredoxin 1 [Source:HGNC Symbol;Acc:9352]	0.59	1.31	6.98	15.57	19.03	18.17	22.1	18.88	0.4	0.37	3.75	16.53	19.09	20.6	22.31	11.05
ENSG00000117461	PIK3R3	phosphoinositide-3-kinase, regulatory subunit 3 (gamma) [Source:HGNC Symbol;Acc:8981]	0	1.07	2.8	19.61	60.53	88.63	100.39	103.01	4.09	0	3.43	13.9	38.66	67.26	97.09	79.18
ENSG00000117475	BLZF1	basic leucine zipper nuclear factor 1 [Source:HGNC Symbol;Acc:1065]	2.1	3.3	6.91	30.28	65.74	68.47	86.58	77.53	4.98	3.51	5.84	15.34	29.13	49.78	51.55	57.97
ENSG00000117500	TMED5	transmembrane emp24 protein transport domain containing 5 [Source:HGNC Symbol;Acc:24251]	1.61	2.07	4.27	4.73	20.49	11.05	32.46	74.22	3.69	1.41	2.22	5.84	4.24	6.33	7.71	5.28
ENSG00000117519	CNN3	calponin 3, acidic [Source:HGNC Symbol;Acc:2157]	0.54	0.89	2.37	4.7	7.87	9.54	22.43	49.79	0.77	0.34	0.51	2.41	2.24	3.04	3.6	2.09
ENSG00000117525	F3	coagulation factor III (thromboplastin, tissue factor) [Source:HGNC Symbol;Acc:3541]	0.33	0.29	0.54	0.82	1.89	3.57	7.15	35.01	0	0	0	0.74	1.41	2.12	4.65	3.78
ENSG00000117528	ABCD3	ATP-binding cassette, sub-family D (ALD), member 3 [Source:HGNC Symbol;Acc:67]	4.81	3.02	8.44	11.66	21.89	24.84	33.45	72.88	0.03	6.2	4.11	9.27	10.04	7.48	7.7	18.29
ENSG00000117533	VAMP4	vesicle-associated membrane protein 4 [Source:HGNC Symbol;Acc:12645]	5.48	5.92	10.39	12.38	59.17	59.47	69.05	78.87	0	0.46	1.44	1.91	4.45	9.49	28.74	32.46
ENSG00000117543	DPH5	diphthamide biosynthesis 5 [Source:HGNC Symbol;Acc:24270]	0	0	0	10.75	24.3	60.97	48.04	35.54	0.72	1.66	2.57	2.44	7.51	13.21	24.08	12.19
ENSG00000117569	PTBP2	polypyrimidine tract binding protein 2 [Source:HGNC Symbol;Acc:17662]	0	0	32.85	66.58	87.18	103.7	108.51	109.94	0.55	2.25	13.39	42.55	61.18	86.38	103.48	88.03
ENSG00000117592	PRDX6	peroxiredoxin 6 [Source:HGNC Symbol;Acc:16753]	0.42	0.59	0.37	1.3	6.04	7.3	14.25	21.78	0.72	0.5	0.41	1.97	3.85	6.71	7.02	5.16
ENSG00000117597	DIEXF	digestive organ expansion factor homolog (zebrafish) [Source:HGNC Symbol;Acc:28440]	0	0	0.36	4.34	12.92	10.33	26.56	31.89	0.38	0	0.5	2.98	8.19	10.88	31.3	20.04
ENSG00000117600	LPPR4	Lipid phosphate phosphatase-related protein type 4 [Source:UniProtKB/Swiss-Prot;Acc:Q7Z2D5]	0.76	1.08	0.61	2.59	1.2	6.43	7.97	18.29	1.73	0.45	2.27	0.84	0.25	0	1.86	3.12
ENSG00000117616	C1orf63	chromosome 1 open reading frame 63 [Source:HGNC Symbol;Acc:25234]	0.8	0.9	18.43	46.71	72.32	68.03	86.87	80.01	0.54	1	4.28	20.79	35.87	51.84	79.17	65.22
ENSG00000117625	RCOR3	REST corepressor 3 [Source:HGNC Symbol;Acc:25594]	0	0	0	0	5.39	2.67	9.81	8.16	1.84	2.37	1.05	0	1.63	2.02	4.35	0.97
ENSG00000117632	STMN1	stathmin 1 [Source:HGNC Symbol;Acc:6510]	0.09	0.48	0.7	8.34	35.01	45.27	62.75	70.55	0.57	0.04	0.05	1.41	8.36	21.01	23.84	23.99
ENSG00000117697	NSL1	NSL1, MIS12 kinetochore complex component [Source:HGNC Symbol;Acc:24548]	3.45	4.35	14.77	22.06	27.74	18.95	42.05	28.13	0	0	0.42	11.06	19.27	15.85	14.64	17.85
ENSG00000117713	ARID1A	AT rich interactive domain 1A (SWI-like) [Source:HGNC Symbol;Acc:11110]	0.48	1.32	1.63	3.06	6.57	11.38	20.36	21.38	0.38	0.24	1.09	2.04	2.87	5.81	7.16	10.31
ENSG00000117724	CENPF	centromere protein F, 350/400kDa [Source:HGNC Symbol;Acc:1857]	0	0.33	2.39	7.92	23.22	30.19	34.78	46.07	1.48	1.4	1.95	4.17	13.35	26.29	23.62	35.47
ENSG00000117751	PPP1R8	protein phosphatase 1, regulatory subunit 8 [Source:HGNC Symbol;Acc:9296]	0.04	0.08	1.12	3.89	8.33	12.18	15.04	22.13	0	0	0.2	2.51	6.11	10.6	12.54	24.78
ENSG00000117758	STX12	syntaxin 12 [Source:HGNC Symbol;Acc:11430]	1.67	1.64	3.31	3.05	2.69	4.14	3.49	6.97	0.2	0	0	1.14	1.48	1.15	1.04	0.41
ENSG00000117868	ESYT2	extended synaptotagmin-like protein 2 [Source:HGNC Symbol;Acc:22211]	0.02	0	0.98	3.5	15.69	26.44	47.41	67.32	1.29	0.19	1.48	3.6	6.34	10.72	14.43	12.43
ENSG00000117906	RCN2	reticulocalbin 2, EF-hand calcium binding domain [Source:HGNC Symbol;Acc:9935]	0.59	0.52	2.51	9.34	20.84	65.03	88.31	152.73	0.22	0	0.44	2.13	4.46	14.3	17.65	13.14
ENSG00000118007	STAG1	stromal antigen 1 [Source:HGNC Symbol;Acc:11354]	0.67	1.18	9.71	28.78	49.5	62.23	73.98	74.9	4.16	0.33	6.74	28	42.55	51.08	53.66	62.72
ENSG00000118181	RPS25	ribosomal protein S25 [Source:HGNC Symbol;Acc:10413]	0.01	0	0.79	1.09	1.83	2.33	5.45	12.25	0.3	0.39	1.75	3.21	3.64	3.96	5.31	2.93
ENSG00000118200	CAMSAP2	calmodulin regulated spectrin-associated protein family, member 2 [Source:HGNC Symbol;Acc:29188]	0.56	3.26	11.66	33.94	44.33	56.95	60.09	71.99	0	1	3.42	15.51	17.65	25.86	32.2	26.82
ENSG00000118217	ATF6	activating transcription factor 6 [Source:HGNC Symbol;Acc:791]	0.18	0.45	2.25	12.84	41.07	55.84	71.25	75.26	2.33	1.71	4.2	7.01	23.24	36.76	36.33	50.84
ENSG00000118246	FASTKD2	FAST kinase domains 2 [Source:HGNC Symbol;Acc:29160]	0	0	8.81	20.31	32.71	19.4	20.34	22.13	3.22	0.56	7.89	18.68	22.98	21.93	19.94	17.8
ENSG00000118260	CREB1	cAMP responsive element binding protein 1 [Source:HGNC Symbol;Acc:2345]	0	1.5	8.39	32.25	51.36	68.67	112.56	104.04	2.05	0	2.39	12.85	18.51	24.55	39.53	80.89
ENSG00000118263	KLF7	Kruppel-like factor 7 (ubiquitous) [Source:HGNC Symbol;Acc:6350]	0	0.45	2.32	8.25	26.08	39.79	67.85	81.44	0.49	0	1.74	2.44	7.07	16.28	32.49	61.2
ENSG00000118363	SPCS2	signal peptidase complex subunit 2 homolog (S. cerevisiae) [Source:HGNC Symbol;Acc:28962]	4.94	5.4	13.81	23.89	43.87	51.3	82.42	110.6	3.6	1.63	13.69	30.7	52.05	51.08	47.2	39.88
ENSG00000118418	HMGN3	high mobility group nucleosomal binding domain 3 [Source:HGNC Symbol;Acc:12312]	0	0	1.64	2.84	5.69	9.18	4.61	16.19	1.17	1.37	1.84	2.47	2.46	1.83	1.81	0
ENSG00000118503	TNFAIP3	tumor necrosis factor, alpha-induced protein 3 [Source:HGNC Symbol;Acc:11896]	0.07	0	0.77	5.04	11.99	22.06	35.26	55.75	0.48	0.1	0.7	1.69	3.81	7.21	19.58	20.01
ENSG00000118508	RAB32	RAB32, member RAS oncogene family [Source:HGNC Symbol;Acc:9772]	0.62	0.78	0.23	1.28	1.55	0.82	11.2	33.55	1	1.06	0.76	2	0	0.51	0.35	0.1
ENSG00000118515	SGK1	serum/glucocorticoid regulated kinase 1 [Source:HGNC Symbol;Acc:10810]	0.75	0.45	3.38	4.39	5.72	7.61	18.14	26.19	0.5	0.59	2.16	3.75	4.18	6.9	14.5	16.01
ENSG00000118518	RNF146	ring finger protein 146 [Source:HGNC Symbol;Acc:21336]	1.23	2.9	6.58	16.53	24.65	31.7	57.22	74.89	3.53	0.8	3.52	7.61	8.18	14.06	27.41	21.67
ENSG00000118523	CTGF	connective tissue growth factor [Source:HGNC Symbol;Acc:2500]	0.04	0.01	0.3	0.73	1.55	1.69	3.87	7.94	0.01	0.03	0.12	0.57	0.75	1.46	4.87	3.07
ENSG00000118564	FBXL5	F-box and leucine-rich repeat protein 5 [Source:HGNC Symbol;Acc:13602]	1.17	0.47	3.8	3.03	6.16	7.78	28.99	51.91	0.58	2.03	0	0	0	0	4.72	9.04
ENSG00000118579	MED28	mediator complex subunit 28 [Source:HGNC Symbol;Acc:24628]	4.42	3.74	9.44	30.06	34.42	41.3	55.08	63.06	2.64	1.78	5.77	18.1	29.23	39.59	54.93	55.9
ENSG00000118596	SLC16A7	solute carrier family 16 (monocarboxylate transporter), member 7 [Source:HGNC Symbol;Acc:10928]	0	0	0	0	13.01	0	0	0.56	5.97	5.43	18.94	25.94	20.97	29.09	88.91	32.39
ENSG00000118600	TMEM5	transmembrane protein 5 [Source:HGNC Symbol;Acc:13530]	0.49	0	0	1.23	12	16.78	18.48	39.99	0	0.93	0.05	0.3	0.3	6.87	1.28	24.6
ENSG00000118620	ZNF430	zinc finger protein 430 [Source:HGNC Symbol;Acc:20808]	0	0	7.7	20.72	37.46	26.88	31.44	37.55	1.21	4.09	12.07	18.82	29.16	35.48	37.96	47.12
ENSG00000118680	MYL12B	myosin, light chain 12B, regulatory [Source:HGNC Symbol;Acc:29827]	0.16	0.39	0.51	0.79	2.84	4.58	13.77	30.7	0.15	0.01	0.11	0.58	0.28	0.78	2.61	1.62
ENSG00000118689	FOXO3	forkhead box O3 [Source:HGNC Symbol;Acc:3821]	2.1	2.43	10.41	28.24	56.59	51.8	70.62	91.77	0	1.07	3.89	15.37	29.35	38.53	62.25	70.61
ENSG00000118705	RPN2	ribophorin II [Source:HGNC Symbol;Acc:10382]	0.25	0.34	0.98	2.77	6.69	8.74	18.01	24.91	0.07	0.36	0.57	1.86	2.36	4.44	5.19	3.83
ENSG00000118762	PKD2	polycystic kidney disease 2 (autosomal dominant) [Source:HGNC Symbol;Acc:9009]	0.37	0	0	0	0	0.35	0.99	5.02	0.82	0	0.26	0	0.19	0.15	0	0
ENSG00000118816	CCNI	cyclin I [Source:HGNC Symbol;Acc:1595]	0	0	0	0	0	0	0	2.32	0.25	0	0	0	0	0	0	0
ENSG00000118873	RAB3GAP2	RAB3 GTPase activating protein subunit 2 (non-catalytic) [Source:HGNC Symbol;Acc:17168]	0	0	4.32	20.57	28.32	32.97	40.39	71.02	7.81	1.48	7.94	18.2	30.8	36.43	56.91	84.17
ENSG00000118900	UBN1	ubinuclein 1 [Source:HGNC Symbol;Acc:12506]	0.41	1.19	3.7	13.21	29.04	31.04	43.91	51.56	2.12	0.42	1.19	8.16	15.02	24.31	28.14	37.22
ENSG00000118922	KLF12	Kruppel-like factor 12 [Source:HGNC Symbol;Acc:6346]	2.04	2.8	15.4	29.85	53.43	60.73	73.02	83.66	1.74	0.46	9.43	21.84	37.99	49.98	56.58	61.03
ENSG00000118961	C2orf43	chromosome 2 open reading frame 43 [Source:HGNC Symbol;Acc:26145]	5	12.11	25.85	44.47	60.92	110.87	140.06	123.32	3.7	5.96	11.69	26.37	28.4	36.86	54.88	67.27
ENSG00000119013	NDUFB3	NADH dehydrogenase (ubiquinone) 1 beta subcomplex, 3, 12kDa [Source:HGNC Symbol;Acc:7698]	0.54	1.53	2.74	3.7	6.43	14.36	33.24	55.19	1.14	0.96	2.18	5.76	2.15	3.64	5.45	3.66
ENSG00000119042	SATB2	SATB homeobox 2 [Source:HGNC Symbol;Acc:21637]	0.24	2.1	2.45	1.57	2.8	5.1	4.1	3.39	1.51	0	1.09	2.2	4.93	3.15	2.14	2.4
ENSG00000119048	UBE2B	ubiquitin-conjugating enzyme E2B [Source:HGNC Symbol;Acc:12473]	3.35	3.03	10.04	21.31	24.74	20.95	43.86	56.42	3.8	0	0.91	11.31	14.42	23.59	30.92	23.95
ENSG00000119138	KLF9	Kruppel-like factor 9 [Source:HGNC Symbol;Acc:1123]	0.62	0	0.39	2.36	0.24	0.86	5.86	19.89	0	0.25	0	0	0	0	0.64	0
ENSG00000119139	TJP2	tight junction protein 2 [Source:HGNC Symbol;Acc:11828]	1.63	0	3.91	9.28	8.33	10.65	15.58	10.33	0.94	0	0.87	6.85	3.57	3.53	5.41	0.09
ENSG00000119242	CCDC92	coiled-coil domain containing 92 [Source:HGNC Symbol;Acc:29563]	0	0.24	0	0	0.51	0	4.13	7.49	0	0	0	0	0	0.16	0	0.06
ENSG00000119280	C1orf198	chromosome 1 open reading frame 198 [Source:HGNC Symbol;Acc:25900]	1.73	1.63	1.17	0.23	0	0	0	7.05	0.51	1.22	1.34	0.28	0	0	0	0
ENSG00000119314	PTBP3	polypyrimidine tract binding protein 3 [Source:HGNC Symbol;Acc:10253]	1.01	4.08	24.69	45.13	67.15	56.99	71.47	56.65	0	0.71	6.47	25.37	31.11	36.32	36.33	52.68
ENSG00000119318	RAD23B	RAD23 homolog B (S. cerevisiae) [Source:HGNC Symbol;Acc:9813]	1.91	4.41	13.94	31.83	54.15	60.84	75.4	94.12	0.42	0.07	4.16	21.6	27.71	34.02	29.95	31.96
ENSG00000119328	FAM206A	family with sequence similarity 206, member A [Source:HGNC Symbol;Acc:1364]	0	0	0	1.13	1.09	4.73	0.63	32.45	1.27	0.17	0.41	1.46	0.76	3.23	3.65	2.42
ENSG00000119335	SET	SET nuclear oncogene [Source:HGNC Symbol;Acc:10760]	0	0.66	3.31	5.91	9.73	12.06	22.37	35.74	0.61	0.91	1.34	4.86	7.35	8	7.4	9.04
ENSG00000119383	PPP2R4	protein phosphatase 2A activator, regulatory subunit 4 [Source:HGNC Symbol;Acc:9308]	3.15	5.39	0	0	3.18	3.84	8.76	18.2	0	3.11	0	0	0	0	0	0
ENSG00000119397	CNTRL	centriolin [Source:HGNC Symbol;Acc:1858]	0	0	2.6	5.53	22.82	25.1	58.35	55.01	0.86	0.36	2.39	5.16	16.79	36.84	47.88	47.02
ENSG00000119401	TRIM32	tripartite motif containing 32 [Source:HGNC Symbol;Acc:16380]	4.85	4.82	15.51	29.11	31.61	28.58	42.26	65.71	5.82	5.89	11.9	20.62	18.74	31.18	52.77	39.23
ENSG00000119408	NEK6	NIMA-related kinase 6 [Source:HGNC Symbol;Acc:7749]	0	0	0	0	0	0	0	0	0	0	0	0	0	0	0	0
ENSG00000119421	NDUFA8	NADH dehydrogenase (ubiquinone) 1 alpha subcomplex, 8, 19kDa [Source:HGNC Symbol;Acc:7692]	1.08	0.35	0.6	0.08	0.96	2.15	2.64	10.26	0.46	1	1.45	0.58	0.08	0	0.16	0
ENSG00000119446	RBM18	RNA binding motif protein 18 [Source:HGNC Symbol;Acc:28413]	0.44	0.65	1.6	3.38	13.17	14.29	40.12	53.69	0.32	0.14	0.3	2.19	4.42	4.13	9.77	13.02
ENSG00000119471	HSDL2	hydroxysteroid dehydrogenase like 2 [Source:HGNC Symbol;Acc:18572]	0.93	1.43	8.88	20.71	38.57	31.99	39.91	39.97	0	0	4.98	11.59	21.06	25.78	13.5	22.53
ENSG00000119487	MAPKAP1	mitogen-activated protein kinase associated protein 1 [Source:HGNC Symbol;Acc:18752]	0	0	1.95	0.97	0.33	0	0.49	1.15	0.98	0.8	0	0.42	0	0	0	0
ENSG00000119523	ALG2	ALG2, alpha-1,3/1,6-mannosyltransferase [Source:HGNC Symbol;Acc:23159]	3.59	2.52	10	20.33	23.62	32.09	51.23	69.94	2.43	1.09	4.91	13.21	18.53	26.48	36.4	31.7
ENSG00000119541	VPS4B	vacuolar protein sorting 4 homolog B (S. cerevisiae) [Source:HGNC Symbol;Acc:10895]	1.1	1.2	2.25	13.43	23.8	27.29	43.51	49.75	0.96	1.21	1.68	6.85	10.09	20.64	29.06	40.35
ENSG00000119632	IFI27L2	interferon, alpha-inducible protein 27-like 2 [Source:HGNC Symbol;Acc:19753]	0	0	1.02	0	0	0.75	0.48	23.56	0	1.62	2.55	1.56	0	0	1.81	0
ENSG00000119682	AREL1	apoptosis resistant E3 ubiquitin protein ligase 1 [Source:HGNC Symbol;Acc:20363]	4.59	4.02	16.34	38.35	59.28	66.6	50.07	44.39	3.73	1.6	6.21	21.77	37.73	42.91	48.62	43.69
ENSG00000119688	ABCD4	ATP-binding cassette, sub-family D (ALD), member 4 [Source:HGNC Symbol;Acc:68]	4.54	2.24	10.18	36.59	32.99	42.65	48.72	46.37	0.95	0	2.4	16.43	21.56	28.64	35.36	30.67
ENSG00000119707	RBM25	RNA binding motif protein 25 [Source:HGNC Symbol;Acc:23244]	1.41	1.64	10.74	30.54	49.19	54.28	63.99	62.71	0.87	0.46	4.86	22.81	34.81	44.53	45.47	62.62
ENSG00000119718	EIF2B2	eukaryotic translation initiation factor 2B, subunit 2 beta, 39kDa [Source:HGNC Symbol;Acc:3258]	0	0.48	7.04	15.28	21.17	29.11	40.02	43.43	0	0.37	3.14	8.24	9.74	15.25	28.68	16.86
ENSG00000119729	RHOQ	ras homolog family member Q [Source:HGNC Symbol;Acc:17736]	1.05	2.67	3.91	9.25	11.64	14.92	22.09	25.75	2.78	3.84	1.85	8.85	5.66	6.14	4.46	2.57
ENSG00000119760	SUPT7L	suppressor of Ty 7 (S. cerevisiae)-like [Source:HGNC Symbol;Acc:30632]	2.21	3.91	3.5	13.26	20.07	18.66	41.74	55.78	3.44	1.76	2.28	7.03	11.5	10.38	23.56	25.13
ENSG00000119771	KLHL29	kelch-like family member 29 [Source:HGNC Symbol;Acc:29404]	0	0	1.22	1.34	1.01	2.23	12.31	5.84	0	0	0	0	0	0	4.07	5.54
ENSG00000119778	ATAD2B	ATPase family, AAA domain containing 2B [Source:HGNC Symbol;Acc:29230]	6.75	4.16	15.62	27.89	38.51	29.33	47.89	48.91	7.6	4.43	5.84	20.82	16.85	20.54	26.92	16.18
ENSG00000119787	ATL2	atlastin GTPase 2 [Source:HGNC Symbol;Acc:24047]	0	0	0	2.03	12.51	33.68	59.8	87	0	0	0	0.76	4.16	13.75	29.44	36.73
ENSG00000119801	YPEL5	yippee-like 5 (Drosophila) [Source:HGNC Symbol;Acc:18329]	1.39	0.58	3.67	6.78	19.76	17.79	34.34	56.34	1.13	0.27	0.35	2.35	3.78	7.92	13.47	9.84
ENSG00000119812	FAM98A	family with sequence similarity 98, member A [Source:HGNC Symbol;Acc:24520]	1.02	0.47	3.84	4.28	4.66	6.48	12.23	10.79	2.38	0	3.71	6.83	8.31	5.99	9.79	7.62
ENSG00000119844	AFTPH	aftiphilin [Source:HGNC Symbol;Acc:25951]	0.59	2.04	0.31	0.62	1.46	2.17	4.81	10.09	0.45	0	0	0	0	0.38	0	1.93
ENSG00000119865	CNRIP1	cannabinoid receptor interacting protein 1 [Source:HGNC Symbol;Acc:24546]	0	0	1.26	2.44	7.24	2.24	12.69	22.24	0	0	0	0.89	0	0.85	3.21	1.79
ENSG00000119899	SLC17A5	solute carrier family 17 (acidic sugar transporter), member 5 [Source:HGNC Symbol;Acc:10933]	0	0	0	0.16	0.72	0.21	1.81	7.28	0	0	0	0.9	0.85	1.81	2.35	1.74
ENSG00000119900	OGFRL1	opioid growth factor receptor-like 1 [Source:HGNC Symbol;Acc:21378]	3.82	0.92	3.18	12.02	19.96	23.99	50.41	29.51	1.69	0	1.49	2.15	2.41	9.85	9.1	5.18
ENSG00000119912	IDE	insulin-degrading enzyme [Source:HGNC Symbol;Acc:5381]	0.13	1.79	1.55	3.48	11.42	8.32	21.75	51.49	0	0	0	0.6	0	3.67	3.64	12.34
ENSG00000119922	IFIT2	interferon-induced protein with tetratricopeptide repeats 2 [Source:HGNC Symbol;Acc:5409]	0	0.75	2.81	4.06	3.99	4.61	11.17	21.1	0	0	0	0.63	0	1.13	3.31	5.37
ENSG00000119927	GPAM	glycerol-3-phosphate acyltransferase, mitochondrial [Source:HGNC Symbol;Acc:24865]	0	3.79	15.32	41.4	71.53	81.67	53.05	77.84	5.43	5.03	10.88	24.02	41.09	49.16	75.38	54.3
ENSG00000119938	PPP1R3C	protein phosphatase 1, regulatory subunit 3C [Source:HGNC Symbol;Acc:9293]	0.13	0	1.2	5.93	11.99	19.97	34.81	61.28	0.46	0.17	0.46	4.47	8.73	14.07	26.87	36.64
ENSG00000119953	SMNDC1	survival motor neuron domain containing 1 [Source:HGNC Symbol;Acc:16900]	0	5.47	20.81	43.53	66.43	53.45	70.31	79.86	2.37	1.87	12.43	30.02	30.54	41.7	49.92	36.55
ENSG00000119977	TCTN3	tectonic family member 3 [Source:HGNC Symbol;Acc:24519]	0	0	0	4.48	14.96	15.45	33.47	30.05	0.18	0.06	2.25	5.18	7.75	18.6	33.12	9.34
ENSG00000119986	AVPI1	arginine vasopressin-induced 1 [Source:HGNC Symbol;Acc:30898]	3.91	2.57	1.83	5.44	13.15	11.06	27.82	44.85	2.25	2.02	0	4.27	2.84	3.11	5.41	1.55
ENSG00000120008	WDR11	WD repeat domain 11 [Source:HGNC Symbol;Acc:13831]	0	0	1.86	12.1	16.28	35.62	36.66	35.95	2.17	0.45	0.32	3.02	5.39	7.41	18.52	12.97
ENSG00000120053	GOT1	glutamic-oxaloacetic transaminase 1, soluble [Source:HGNC Symbol;Acc:4432]	0.91	1.08	5.13	21.3	26.26	34.66	53.37	48.13	0.97	0.26	2.59	14.21	17.28	21.55	28.21	18.52
ENSG00000120063	GNA13	guanine nucleotide binding protein (G protein), alpha 13 [Source:HGNC Symbol;Acc:4381]	0.59	1.53	1.97	3.23	6.01	2.13	2.28	15.29	0.82	1.19	1.28	3.66	1.89	2.5	5.77	5.54
ENSG00000120071	KANSL1	KAT8 regulatory NSL complex subunit 1 [Source:HGNC Symbol;Acc:24565]	0	1.94	6.38	11.21	25.21	30.94	48.72	67.45	0	2.59	4.65	9.4	15.03	26.88	33.99	51.82
ENSG00000120129	DUSP1	dual specificity phosphatase 1 [Source:HGNC Symbol;Acc:3064]	0.06	0	1.39	4.62	6.81	10.63	16.17	27.94	0	0	0.46	2.35	3.42	5.54	11.45	15.2
ENSG00000120137	PANK3	pantothenate kinase 3 [Source:HGNC Symbol;Acc:19365]	0.95	0	3.72	10.26	35.88	38.75	51.82	78.55	2.36	1.23	3.18	6.09	11.51	17.07	29.95	37.98
ENSG00000120149	MSX2	msh homeobox 2 [Source:HGNC Symbol;Acc:7392]	0.88	0	0	0	0	0	0	1.29	0	1.22	0	0	0	0	2.13	2.66
ENSG00000120256	LRP11	low density lipoprotein receptor-related protein 11 [Source:HGNC Symbol;Acc:16936]	0.26	0.3	0.73	0.13	0	0.21	2.1	7.94	0.75	0.56	0.33	0	0.31	0	0	0
ENSG00000120265	PCMT1	protein-L-isoaspartate (D-aspartate) O-methyltransferase [Source:HGNC Symbol;Acc:8728]	0.78	0.59	1.93	9.22	19.43	18.86	30.47	52.91	0.84	0.48	1.3	5.44	8.44	9.89	15.41	11.81
ENSG00000120333	MRPS14	mitochondrial ribosomal protein S14 [Source:HGNC Symbol;Acc:14049]	2.04	4.75	5.85	3.09	12.02	8.63	54.36	52.05	1.84	0	2.6	9.54	3.48	12.01	13.13	14.09
ENSG00000120370	GORAB	golgin, RAB6-interacting [Source:HGNC Symbol;Acc:25676]	1.41	0.59	7.21	12.67	29.82	61.09	59.33	90.16	2.56	1.75	3.52	6.58	11.12	19.82	35.91	56.02
ENSG00000120438	TCP1	t-complex 1 [Source:HGNC Symbol;Acc:11655]	0.41	0.61	1.85	3.57	6.78	8.18	30.24	52.19	0.2	0.6	1.09	2.55	4.05	6.22	12.79	15.2
ENSG00000120451	SNX19	sorting nexin 19 [Source:HGNC Symbol;Acc:21532]	5.92	1.92	9.49	8.29	13.68	20.88	43.39	72.27	5.34	5.13	3.64	5.2	7.93	13.76	15.11	17.16
ENSG00000120509	PDZD11	PDZ domain containing 11 [Source:HGNC Symbol;Acc:28034]	0.37	2.6	3.1	3.39	0.49	6.04	0.7	3.66	2.72	3.17	3.94	3.96	3.8	0	0	0
ENSG00000120519	SLC10A7	solute carrier family 10, member 7 [Source:HGNC Symbol;Acc:23088]	2.58	6.03	34.29	80.96	109.74	116.12	153.09	147.32	0	0	16.12	54.05	64.19	85.52	100.02	107.73
ENSG00000120526	NUDCD1	NudC domain containing 1 [Source:HGNC Symbol;Acc:24306]	2.28	3.67	10.94	23.64	46.51	43.79	72.79	99.89	2.11	7.9	9.53	11.28	10.24	17.65	42.46	30.35
ENSG00000120533	ENY2	enhancer of yellow 2 homolog (Drosophila) [Source:HGNC Symbol;Acc:24449]	0.22	1.44	6.88	22.4	28.76	29.77	38.54	45.99	0.83	0.02	2.26	11.95	16.43	21.91	26.62	35.47
ENSG00000120539	MASTL	microtubule associated serine/threonine kinase-like [Source:HGNC Symbol;Acc:19042]	0	0	0.73	3.79	21.25	23.44	43.8	35.83	0	0.37	0	1.06	6.8	11.72	21.06	21.3
ENSG00000120549	KIAA1217	KIAA1217 [Source:HGNC Symbol;Acc:25428]	0.65	0	1.99	6.87	21.73	38.83	48.3	68.68	3.75	0.08	3.44	10.21	13.78	21.98	33.34	45.38
ENSG00000120616	EPC1	enhancer of polycomb homolog 1 (Drosophila) [Source:HGNC Symbol;Acc:19876]	2.17	0	6.87	17.77	49.63	66.99	91.65	123.84	1.05	0	2.1	6.37	13.77	30.48	32.9	49.01
ENSG00000120647	CCDC77	coiled-coil domain containing 77 [Source:HGNC Symbol;Acc:28203]	0	0	0	0.25	11.66	14.72	17.71	27.02	0	0	0	4	3.68	3.61	10.67	16.87
ENSG00000120656	TAF12	TAF12 RNA polymerase II, TATA box binding protein (TBP)-associated factor, 20kDa [Source:HGNC Symbol;Acc:11545]	0	0	2.32	7.65	16.08	14.59	34.96	45.83	0.07	1.26	1.77	8.33	13.1	21.25	25.25	15.02
ENSG00000120662	MTRF1	mitochondrial translational release factor 1 [Source:HGNC Symbol;Acc:7469]	1.73	3.93	5.82	18.36	38.55	40.72	114.36	95.9	2.32	0	1.58	10.71	16.02	42.14	69.83	112.17
ENSG00000120675	DNAJC15	DnaJ (Hsp40) homolog, subfamily C, member 15 [Source:HGNC Symbol;Acc:20325]	0	2.65	5.01	18.73	33.53	34.17	62.4	100.01	0	0	4.76	12.24	23.15	11.53	17.87	9.05
ENSG00000120685	PROSER1	proline and serine rich 1 [Source:HGNC Symbol;Acc:20291]	0.23	1.51	5.07	12.09	22.11	20.36	32.06	38.85	2.58	2.38	3.42	6.47	7.49	10.31	13.45	8.94
ENSG00000120686	UFM1	ubiquitin-fold modifier 1 [Source:HGNC Symbol;Acc:20597]	0.14	0.33	2.91	8.14	23.38	35.13	52.07	105.82	0	1.07	3.11	12.88	19.3	28.68	43.49	54.1
ENSG00000120688	WBP4	WW domain binding protein 4 [Source:HGNC Symbol;Acc:12739]	0.64	0.44	4.06	7.58	15.3	29.48	33.54	54.96	0	0.11	1.38	4.11	7.29	10.07	17.66	19.98
ENSG00000120690	ELF1	E74-like factor 1 (ets domain transcription factor) [Source:HGNC Symbol;Acc:3316]	0.49	1.3	12.67	24.69	44.42	49.03	63.44	58.53	0	0	2.42	13.93	21.22	29.64	35.65	32.99
ENSG00000120694	HSPH1	heat shock 105kDa/110kDa protein 1 [Source:HGNC Symbol;Acc:16969]	0.4	1.29	2.99	8.45	15.13	18.09	25.82	29.72	0.31	1.26	1.25	4.3	4.53	6.88	12.36	16.66
ENSG00000120699	EXOSC8	exosome component 8 [Source:HGNC Symbol;Acc:17035]	0.01	1.04	3.17	5.72	13.6	18.14	24.79	33.54	1.37	1.97	1.86	7.92	8.22	18.17	23.41	4.35
ENSG00000120708	TGFBI	transforming growth factor, beta-induced, 68kDa [Source:HGNC Symbol;Acc:11771]	0.05	0.77	0.1	0	0.8	0.22	2.21	3.32	0	1.9	0	0	0	0	0	0
ENSG00000120738	EGR1	early growth response 1 [Source:HGNC Symbol;Acc:3238]	0.18	0.24	3.07	7.88	18.03	27.87	46.56	70.06	0	0.08	1.04	4.45	7.81	13.49	22.5	39.71
ENSG00000120742	SERP1	stress-associated endoplasmic reticulum protein 1 [Source:HGNC Symbol;Acc:10759]	0.93	2.19	10.44	7.6	17.77	21.98	40.46	65.58	2.05	2.75	5.09	10.68	12.1	12.73	20.7	10.44
ENSG00000120800	UTP20	UTP20, small subunit (SSU) processome component, homolog (yeast) [Source:HGNC Symbol;Acc:17897]	1.7	1.33	1.95	5.12	26.4	32.53	52.15	75.34	0.06	0.59	0.85	2.65	10.34	18.29	33.1	23.08
ENSG00000120802	TMPO	thymopoietin [Source:HGNC Symbol;Acc:11875]	0.44	0.91	5.07	8.86	29.55	25.22	54.86	53.87	0.4	0	2.24	8.11	10.48	13.44	11.62	7.13
ENSG00000120837	NFYB	nuclear transcription factor Y, beta [Source:HGNC Symbol;Acc:7805]	0	2.47	4.3	17.35	26.86	64.66	76.68	62.7	3.8	2.18	5.67	11.11	15.86	27.69	32.75	25.81
ENSG00000120885	CLU	clusterin [Source:HGNC Symbol;Acc:2095]	0	0.22	1.19	4.52	10.07	16.07	36.85	34.95	0	0	2.36	4.17	6.23	4.62	3.11	0.46
ENSG00000120899	PTK2B	protein tyrosine kinase 2 beta [Source:HGNC Symbol;Acc:9612]	0.49	3.16	1.54	2.23	20.24	20.37	35.21	25.75	0	0	0	3.12	3.82	3.43	16.09	25.52
ENSG00000120942	UBIAD1	UbiA prenyltransferase domain containing 1 [Source:HGNC Symbol;Acc:30791]	7.05	6.48	6.29	5.17	13.8	18.13	35.51	52.34	0	2.98	0	0	0	0	5.6	5.52
ENSG00000120963	ZNF706	zinc finger protein 706 [Source:HGNC Symbol;Acc:24992]	0.04	0.88	9.42	24.46	62.27	82.12	143.25	127.19	0	10.62	6.08	28.19	32.31	28.28	40.74	10.58
ENSG00000121039	RDH10	retinol dehydrogenase 10 (all-trans) [Source:HGNC Symbol;Acc:19975]	1	0.96	2.13	18.24	46.47	56.07	69.53	84.57	0.12	0	1.28	10.56	20.04	30.03	43.09	21.34
ENSG00000121057	AKAP1	A kinase (PRKA) anchor protein 1 [Source:HGNC Symbol;Acc:367]	1.15	4.83	17.28	26.08	45.81	56.34	76.63	63.68	3.46	1.21	4.71	16.09	23.84	45.74	41.85	39.21
ENSG00000121058	COIL	coilin [Source:HGNC Symbol;Acc:2184]	0.36	0.32	1.15	3.42	2.12	1.88	3.64	3.95	0.01	0	1.28	2.02	2.36	1.48	5.18	4.85
ENSG00000121060	TRIM25	tripartite motif containing 25 [Source:HGNC Symbol;Acc:12932]	1.51	3.96	4.96	9.37	21.19	17.62	20.11	31	1.53	0.23	2.5	5.27	6.18	9.51	17.57	7.85
ENSG00000121210	KIAA0922	KIAA0922 [Source:HGNC Symbol;Acc:29146]	0	2.22	0.39	0	2.61	2.06	5.39	8.81	0	0.31	0	1.14	0	0.12	1.66	10.6
ENSG00000121297	TSHZ3	teashirt zinc finger homeobox 3 [Source:HGNC Symbol;Acc:30700]	1.6	1.57	3.13	2.46	4.46	4.2	13.98	30.52	1.44	0	0.17	0	0	0	0	1.13
ENSG00000121350	PYROXD1	pyridine nucleotide-disulphide oxidoreductase domain 1 [Source:HGNC Symbol;Acc:26162]	0	0	12.9	21.38	36.25	44.28	49.19	48.33	4.58	13.75	15.55	39.09	39.63	32.66	36.83	64.27
ENSG00000121390	PSPC1	paraspeckle component 1 [Source:HGNC Symbol;Acc:20320]	0	0.83	15.79	32.19	52.74	59.79	64.06	55.88	0	0.48	6.64	22.27	32.42	39.84	54.28	49.5
ENSG00000121440	PDZRN3	PDZ domain containing ring finger 3 [Source:HGNC Symbol;Acc:17704]	0.76	8.32	2.41	9.45	3.17	0.95	13.83	24.26	1.06	1.62	2.03	2.85	0	0	2.81	1.43
ENSG00000121481	RNF2	ring finger protein 2 [Source:HGNC Symbol;Acc:10061]	0	1.67	18.49	43.35	66.06	62.65	108.7	77.03	1.23	0.71	4.08	26.32	28.58	34.17	53.13	17.82
ENSG00000121578	B4GALT4	UDP-Gal:betaGlcNAc beta 1,4- galactosyltransferase, polypeptide 4 [Source:HGNC Symbol;Acc:927]	0	2.21	12.88	34.8	55.25	62.94	71.22	115.36	2.68	2.79	5.25	18.3	18.05	31.8	51.15	29.11
ENSG00000121644	DESI2	desumoylating isopeptidase 2 [Source:HGNC Symbol;Acc:24264]	1.63	0.95	1.29	1.05	1.78	2.32	11.63	26.98	0.92	0.63	0.54	0	0	1.79	4.52	2.32
ENSG00000121691	CAT	catalase [Source:HGNC Symbol;Acc:1516]	0	0	0	0	0	0.31	0	0	0	0	0	0	0.31	0	0	0
ENSG00000121741	ZMYM2	zinc finger, MYM-type 2 [Source:HGNC Symbol;Acc:12989]	0.05	3.12	18.22	60.65	87.26	100.36	109.22	110.39	0	0.05	10.27	45.91	67.01	79.65	84.82	94.22
ENSG00000121766	ZCCHC17	zinc finger, CCHC domain containing 17 [Source:HGNC Symbol;Acc:30246]	4.78	3.47	15.72	30.51	56.1	64.58	74.26	50.47	0	0.39	1.33	30.12	45.2	42.84	34.03	25.28
ENSG00000121769	FABP3	fatty acid binding protein 3, muscle and heart (mammary-derived growth inhibitor) [Source:HGNC Symbol;Acc:3557]	0.94	4.82	0.91	0.61	4.4	1.95	0	5.41	0.63	0	0	0	0	0.35	0	0
ENSG00000121774	KHDRBS1	KH domain containing, RNA binding, signal transduction associated 1 [Source:HGNC Symbol;Acc:18116]	2.35	2.15	5.97	8.45	13.33	16.79	34.6	44.5	0.13	0.41	1.7	3.77	4.93	9.73	11.15	7.12
ENSG00000121879	PIK3CA	phosphatidylinositol-4,5-bisphosphate 3-kinase, catalytic subunit alpha [Source:HGNC Symbol;Acc:8975]	0	0	13.76	37.17	79.84	53.8	90.89	89.75	1.27	0.35	6.5	26.04	35.75	42.05	44.76	56.21
ENSG00000121892	PDS5A	PDS5, regulator of cohesion maintenance, homolog A (S. cerevisiae) [Source:HGNC Symbol;Acc:29088]	0.7	0.71	5.75	18.34	41.39	45.66	60.26	77.43	0	1.31	3.6	13.23	27.6	31.46	34.84	39.13
ENSG00000121897	LIAS	lipoic acid synthetase [Source:HGNC Symbol;Acc:16429]	1.98	0	7.92	9.82	27.1	24.83	95.41	70.87	0.7	3.18	1.87	4.32	15.5	20.09	50.92	37.22
ENSG00000121898	CPXM2	carboxypeptidase X (M14 family), member 2 [Source:HGNC Symbol;Acc:26977]	0	0	0	0.92	1.66	3.52	3.9	6.92	0	0.24	1.09	0.83	1.28	1.13	0.44	0
ENSG00000121903	ZSCAN20	zinc finger and SCAN domain containing 20 [Source:HGNC Symbol;Acc:13093]	10.13	0	15.35	31.04	51.6	79.1	66.11	68.66	0	3.75	5.53	14.6	23.38	20.28	27.74	50.87
ENSG00000121904	CSMD2	CUB and Sushi multiple domains 2 [Source:HGNC Symbol;Acc:19290]	0.38	0	0.2	2.51	4.08	13.9	27.87	30.8	1	0.6	1.54	1.13	4.48	12.91	20.83	13.71
ENSG00000121989	ACVR2A	activin A receptor, type IIA [Source:HGNC Symbol;Acc:173]	0.19	2.17	4.4	18.02	36.43	42.43	51.95	55.59	2.75	0.56	3.5	8.41	14.41	18.28	34.11	30.27
ENSG00000122008	POLK	polymerase (DNA directed) kappa [Source:HGNC Symbol;Acc:9183]	0	0.78	28.98	56.23	60.72	81.26	76.89	76.03	1.53	3.82	19.71	38.21	28.23	36.74	32.68	36.96
ENSG00000122026	RPL21	ribosomal protein L21 [Source:HGNC Symbol;Acc:10313]	3.03	9.06	25.24	49	72.6	155.89	281.82	394.92	0.04	12.02	17.22	31.9	54.55	105.32	207.84	174.12
ENSG00000122034	GTF3A	general transcription factor IIIA [Source:HGNC Symbol;Acc:4662]	0.47	1.71	0.64	1.2	0.41	0	5.6	13.34	0	0.18	0.21	0.02	0	0.35	0.51	2.28
ENSG00000122042	UBL3	ubiquitin-like 3 [Source:HGNC Symbol;Acc:12504]	2.05	2.22	7.16	14.85	34.24	45.23	71.73	89.72	0.86	0	1.11	5.37	9.71	12.41	20.9	17.96
ENSG00000122126	OCRL	oculocerebrorenal syndrome of Lowe [Source:HGNC Symbol;Acc:8108]	0.83	3.87	11.94	15.63	23.99	30.16	43.23	81.87	1.91	2.51	2.3	15.82	14.78	10.35	9.17	12.3
ENSG00000122140	MRPS2	mitochondrial ribosomal protein S2 [Source:HGNC Symbol;Acc:14495]	0	0	0	0	0	0	0	4.51	0	0.49	0	0	0	0	0.14	0
ENSG00000122176	FMOD	fibromodulin [Source:HGNC Symbol;Acc:3774]	0	0	0.38	0	1.95	0	3.68	15.17	0	1.07	0	0	0	0.7	0	0
ENSG00000122203	KIAA1191	KIAA1191 [Source:HGNC Symbol;Acc:29209]	0.49	1.71	0.79	3.95	8.06	9.06	25.67	27.84	0	0	0	0.36	1.42	4.2	11.74	7.63
ENSG00000122257	RBBP6	retinoblastoma binding protein 6 [Source:HGNC Symbol;Acc:9889]	0	0.2	0.29	0.1	1.27	1.62	5	5.57	0.28	0	0	0.14	0.27	0	0.76	1.58
ENSG00000122359	ANXA11	annexin A11 [Source:HGNC Symbol;Acc:535]	9.46	11.94	12.25	25.71	32.24	38.12	62.12	54.57	0	4.87	5.95	7.22	7.92	8.86	9.04	0
ENSG00000122376	FAM35A	family with sequence similarity 35, member A [Source:HGNC Symbol;Acc:28773]	1.38	1.17	7.95	24.3	50.74	74.68	92.63	118.49	0.71	0	1.64	15.99	23.81	38.82	49.56	61.33
ENSG00000122417	ODF2L	outer dense fiber of sperm tails 2-like [Source:HGNC Symbol;Acc:29225]	1.26	0	9.36	16.38	45.51	61.71	79.76	87.24	7.69	3.14	2.68	12.36	14.86	34.1	37.22	62.92
ENSG00000122482	ZNF644	zinc finger protein 644 [Source:HGNC Symbol;Acc:29222]	3.43	2.49	15.22	32.27	58.72	65.38	74.03	78.01	0.64	0.31	3.06	11.78	19.35	28.69	38.58	35.38
ENSG00000122484	RPAP2	RNA polymerase II associated protein 2 [Source:HGNC Symbol;Acc:25791]	0	1.87	4.62	8.22	26.83	28.24	33.73	28.27	4.13	1.92	3.06	6.55	9.35	20.34	25.43	29.15
ENSG00000122497	NBPF14	neuroblastoma breakpoint family, member 14 [Source:HGNC Symbol;Acc:25232]	0	1.76	0.39	1.47	3.3	5.96	5.02	5.98	0.41	0.5	0.69	2.22	4.43	3.29	1.77	6.19
ENSG00000122507	BBS9	Bardet-Biedl syndrome 9 [Source:HGNC Symbol;Acc:30000]	5.4	12.69	15.52	17.71	30.17	45.47	17.07	16.1	16.05	8.05	2.43	11.05	12.6	15.86	21.5	17.03
ENSG00000122545	SEPT7	septin 7 [Source:HGNC Symbol;Acc:1717]	1.18	4.17	15.44	43.32	74.34	112.86	145.46	176.62	0	0	6.51	30.83	37.98	46.97	43.7	61.52
ENSG00000122565	CBX3	chromobox homolog 3 [Source:HGNC Symbol;Acc:1553]	0.08	0.78	2.38	5.13	11.05	11.34	31.79	56.45	0.18	0	0.48	2.38	3.03	6.09	7.72	10.56
ENSG00000122566	HNRNPA2B1	heterogeneous nuclear ribonucleoprotein A2/B1 [Source:HGNC Symbol;Acc:5033]	2.13	5.43	20.72	45.96	83.25	90.76	109.22	121.56	0.59	1.9	13.28	46.17	61.21	67.02	64.93	67.61
ENSG00000122643	NT5C3A	5'-nucleotidase, cytosolic IIIA [Source:HGNC Symbol;Acc:17820]	5.1	3.47	24.38	45.65	73.88	68.56	75.7	91.25	2.13	2.82	9.57	48.89	44.46	64.03	58.78	52.33
ENSG00000122674	CCZ1	CCZ1 vacuolar protein trafficking and biogenesis associated homolog (S. cerevisiae) [Source:HGNC Symbol;Acc:21691]	1.78	0.27	0.79	4.32	5.17	13.44	25.73	33.47	0.38	0.37	0.02	1.5	5.05	8.04	15.15	8.1
ENSG00000122691	TWIST1	twist family bHLH transcription factor 1 [Source:HGNC Symbol;Acc:12428]	0	0	0.81	0.1	1.32	6.12	18.9	38.37	0	0.18	0.31	0	0	1.63	2.18	2.15
ENSG00000122705	CLTA	clathrin, light chain A [Source:HGNC Symbol;Acc:2090]	0	0.03	0.26	2.15	7.3	7.98	18.22	23.43	0	0.44	0.71	1.87	3	6.48	6.56	6
ENSG00000122707	RECK	reversion-inducing-cysteine-rich protein with kazal motifs [Source:HGNC Symbol;Acc:11345]	0.15	0.5	0.44	0.83	2.83	4.1	5.14	13.56	0	0	0	0.62	3.35	1.98	2.99	0.82
ENSG00000122729	ACO1	aconitase 1, soluble [Source:HGNC Symbol;Acc:117]	2.86	2.23	6.57	9.99	28.75	25.42	38.7	51.95	2.33	0	2.3	5.56	11.43	13.14	16.81	14.09
ENSG00000122779	TRIM24	tripartite motif containing 24 [Source:HGNC Symbol;Acc:11812]	1.81	0.13	4.06	15.19	29.74	49.21	61.29	90.09	2.05	0	2.15	4.84	11.58	26.8	39.12	61.73
ENSG00000122786	CALD1	caldesmon 1 [Source:HGNC Symbol;Acc:1441]	0.21	0.55	1.89	4.43	9.43	11.58	23.44	32.73	0.24	0	1.94	5.92	8	10.59	10.06	10.37
ENSG00000122861	PLAU	plasminogen activator, urokinase [Source:HGNC Symbol;Acc:9052]	0	0	0	0	0.15	0	0.45	4.1	0.02	0	0	0.09	0.08	0.07	0.03	0.29
ENSG00000122863	CHST3	carbohydrate (chondroitin 6) sulfotransferase 3 [Source:HGNC Symbol;Acc:1971]	0.53	1.32	0.47	0.32	1.7	2.54	5.05	14.52	0.6	0.31	0	0	0	0	0	0
ENSG00000122873	CISD1	CDGSH iron sulfur domain 1 [Source:HGNC Symbol;Acc:30880]	0	0	0	6.57	22.46	10.96	26.23	131.86	8.76	4.55	4.8	6.91	8.13	10.41	36.76	23.64
ENSG00000122877	EGR2	early growth response 2 [Source:HGNC Symbol;Acc:3239]	0	1.36	5.42	4.53	4.61	15.97	42.48	2.52	1.33	0.88	3.09	4.3	3.1	4.36	7.86	1.63
ENSG00000122912	SLC25A16	solute carrier family 25 (mitochondrial carrier; Graves disease autoantigen), member 16 [Source:HGNC Symbol;Acc:10986]	1.33	0	5.35	17.91	45.66	36.75	52.55	70.21	0	0	4.49	17.82	18.2	25.18	25.8	46.11
ENSG00000122952	ZWINT	ZW10 interacting kinetochore protein [Source:HGNC Symbol;Acc:13195]	0.74	1.5	4.09	4	11.47	11.98	27.26	20.63	0.98	0.14	2.81	6.07	8.3	8.17	10.76	7.12
ENSG00000122958	VPS26A	vacuolar protein sorting 26 homolog A (S. pombe) [Source:HGNC Symbol;Acc:12711]	1.2	0.59	1.39	0.97	2.21	7.17	9.25	17.91	0	0	0	1.64	0.92	2.32	2.88	5.04
ENSG00000122965	RBM19	RNA binding motif protein 19 [Source:HGNC Symbol;Acc:29098]	3.67	2.87	7.75	1.1	13.2	22.14	32.41	54.48	3.15	5.22	6.06	1.35	6.34	18.04	32.94	25.87
ENSG00000122966	CIT	citron (rho-interacting, serine/threonine kinase 21) [Source:HGNC Symbol;Acc:1985]	0.89	1.02	0	0	2.07	0.95	0	3.07	2.95	1.94	2.77	1.89	3.2	2.99	4.13	3.02
ENSG00000122970	IFT81	intraflagellar transport 81 homolog (Chlamydomonas) [Source:HGNC Symbol;Acc:14313]	0	6.69	17.37	40.31	67.88	67.73	78.76	82.32	0	1.03	6.31	22.19	36.14	41.06	43.5	76.94
ENSG00000123066	MED13L	mediator complex subunit 13-like [Source:HGNC Symbol;Acc:22962]	0	0.44	3.84	8.14	18.05	20.29	31.98	31.65	2.25	0.83	2.53	7.57	12.19	15.87	19.52	19.83
ENSG00000123091	RNF11	ring finger protein 11 [Source:HGNC Symbol;Acc:10056]	1.87	2.75	11.65	22.6	42.22	38.78	53.77	76.58	0	0	1.46	8.75	13.71	19.87	23.5	24.85
ENSG00000123094	RASSF8	Ras association (RalGDS/AF-6) domain family (N-terminal) member 8 [Source:HGNC Symbol;Acc:13232]	0.36	0.32	4.7	11.79	28.6	27.83	59.61	78.66	0	0	1.3	4.83	3.1	6.01	11.65	15.97
ENSG00000123106	CCDC91	coiled-coil domain containing 91 [Source:HGNC Symbol;Acc:24855]	0	0	7.01	30.87	87.11	79.96	91.23	96.68	4.42	0.14	8.34	34.45	41.04	55.56	53.62	35.44
ENSG00000123124	WWP1	WW domain containing E3 ubiquitin protein ligase 1 [Source:HGNC Symbol;Acc:17004]	1.65	3.54	10.99	36.71	51.86	39	69	50.16	1.71	3.15	7.72	25.74	37.71	45.86	44.88	39.46
ENSG00000123130	ACOT9	acyl-CoA thioesterase 9 [Source:HGNC Symbol;Acc:17152]	4.86	2.23	2.11	7.94	29.16	36.57	53.27	49.31	0	0	0	2.26	7.37	5.72	8.26	13.02
ENSG00000123131	PRDX4	peroxiredoxin 4 [Source:HGNC Symbol;Acc:17169]	0.64	0	0	0	0	0	0	0	0.08	0.52	0	0	0	0	0	0
ENSG00000123146	CD97	CD97 molecule [Source:HGNC Symbol;Acc:1711]	0	0	1.35	7.47	19.59	20.24	31.47	43.35	0	1.66	0	3.58	9.56	9.98	11.09	12.87
ENSG00000123240	OPTN	optineurin [Source:HGNC Symbol;Acc:17142]	3.23	2.67	2.71	7.79	10.82	11.04	13.61	14.34	0.82	2.01	1.81	3.16	1.14	2.73	6.28	6.22
ENSG00000123352	SPATS2	spermatogenesis associated, serine-rich 2 [Source:HGNC Symbol;Acc:18650]	2.4	2.44	10.7	21.82	51.74	66.24	83.46	63.18	0.17	1.51	4.71	11.18	25.36	31.75	37.41	37.99
ENSG00000123353	ORMDL2	ORM1-like 2 (S. cerevisiae) [Source:HGNC Symbol;Acc:16037]	0.34	0	5.4	12.65	19.29	35.74	38.03	71.07	1.21	3.11	4.59	11.55	14.14	23.13	27.63	15.79
ENSG00000123395	C12orf44	chromosome 12 open reading frame 44 [Source:HGNC Symbol;Acc:25679]	0	0.36	1.02	4.08	11.33	14.22	32.44	43.14	1.78	1.61	0.14	2.31	4.24	8.27	18.8	27.03
ENSG00000123473	STIL	SCL/TAL1 interrupting locus [Source:HGNC Symbol;Acc:10879]	0.5	0.21	1.26	12.69	42.68	50.8	49.33	78.84	0.49	0.18	0.81	4.96	14.42	31.51	36.65	46.31
ENSG00000123485	HJURP	Holliday junction recognition protein [Source:HGNC Symbol;Acc:25444]	0	0.36	2.76	17.7	21.82	35.25	43.91	40.58	0.47	0	0.73	10.69	23.59	36.41	38.48	50.31
ENSG00000123505	AMD1	adenosylmethionine decarboxylase 1 [Source:HGNC Symbol;Acc:457]	1.73	1.92	10.46	26.99	39.74	45.83	54.45	62.43	1.89	1.26	3.2	14.42	22.43	29.88	33.52	35.94
ENSG00000123545	NDUFAF4	NADH dehydrogenase (ubiquinone) complex I, assembly factor 4 [Source:HGNC Symbol;Acc:21034]	0	0.97	2.7	11.79	29.69	19.64	63.63	74.75	0.81	0	0.16	5.5	9.11	15.64	21.45	18.58
ENSG00000123562	MORF4L2	mortality factor 4 like 2 [Source:HGNC Symbol;Acc:16849]	0.07	0.44	0.39	0.92	3.99	6.82	22.73	43.98	0.22	0.06	0.22	0.87	2.04	4.97	8.59	7.63
ENSG00000123575	FAM199X	family with sequence similarity 199, X-linked [Source:HGNC Symbol;Acc:25195]	2.1	2.04	1.43	12.61	24.19	29.95	50	70.4	1.61	0	0.99	2.66	4.51	6.03	13.28	16.18
ENSG00000123607	TTC21B	tetratricopeptide repeat domain 21B [Source:HGNC Symbol;Acc:25660]	0.71	0	0	10.49	31.41	66.2	89.56	75.31	1.73	1.64	2.36	5.91	24.37	53.39	78.01	77.76
ENSG00000123636	BAZ2B	bromodomain adjacent to zinc finger domain, 2B [Source:HGNC Symbol;Acc:963]	4.02	4.81	17.95	40.21	48.75	59.14	96.28	88.63	3.97	0	0.68	20.3	32.11	43.42	44.89	61.18
ENSG00000123643	SLC36A1	solute carrier family 36 (proton/amino acid symporter), member 1 [Source:HGNC Symbol;Acc:18761]	2.24	0.2	5.33	6.81	8.67	9.76	11.44	11.73	2.49	2.58	4.12	1.22	0	0.24	6.62	0
ENSG00000123684	LPGAT1	lysophosphatidylglycerol acyltransferase 1 [Source:HGNC Symbol;Acc:28985]	0.66	0.84	9.26	14.89	34.19	45.47	70.24	51.74	0	0.62	3.37	10.94	23.34	33.08	43.56	47.31
ENSG00000123689	G0S2	G0/G1switch 2 [Source:HGNC Symbol;Acc:30229]	1.12	0	3.23	0.93	6.34	13.56	2.01	15	0	0	0	0.5	1.41	1.41	12.57	2.47
ENSG00000123728	RAP2C	RAP2C, member of RAS oncogene family [Source:HGNC Symbol;Acc:21165]	1.07	1.34	7.39	8.7	24.04	20.73	80.01	99.11	0.65	0	1.38	6.85	4.91	10.88	19.81	11.56
ENSG00000123737	EXOSC9	exosome component 9 [Source:HGNC Symbol;Acc:9137]	0.53	0.9	1.4	1.86	1.19	4.24	2.89	37.86	0.3	0.2	1.41	2.01	0.84	2.31	3.89	2.59
ENSG00000123739	PLA2G12A	phospholipase A2, group XIIA [Source:HGNC Symbol;Acc:18554]	4.13	3.09	5.97	14.41	37.4	46.01	101.26	73.5	8.65	3.78	9.1	25.54	18.1	31.48	30.3	10.11
ENSG00000123983	ACSL3	acyl-CoA synthetase long-chain family member 3 [Source:HGNC Symbol;Acc:3570]	0.26	1.02	3.73	10.41	26.42	27.3	40.57	44.34	1.57	0	2.64	7.13	11.1	13.5	14.92	18.49
ENSG00000123992	DNPEP	aspartyl aminopeptidase [Source:HGNC Symbol;Acc:2981]	5.14	5.81	1.6	4.86	4.38	0	19.26	0	1.42	1.17	6.89	3.99	3.56	4.24	1.25	0.09
ENSG00000124120	TTPAL	tocopherol (alpha) transfer protein-like [Source:HGNC Symbol;Acc:16114]	0.93	0.21	1.73	0	4.03	14.35	34.52	51.87	0.48	0.84	0.86	2.47	3.24	5.85	16.31	22.42
ENSG00000124145	SDC4	syndecan 4 [Source:HGNC Symbol;Acc:10661]	0.36	0.51	0.33	0.59	1.65	1.98	4.31	6.49	0.17	0	0	0.03	0.34	0.72	1.06	1.09
ENSG00000124151	NCOA3	nuclear receptor coactivator 3 [Source:HGNC Symbol;Acc:7670]	0	1.96	7.43	23.47	45.99	55.58	68.31	88.41	0.26	0.53	1.12	12.11	28.76	39.44	49.39	55.03
ENSG00000124160	NCOA5	nuclear receptor coactivator 5 [Source:HGNC Symbol;Acc:15909]	1.65	1.25	0.41	0.09	1.72	1.33	3.32	16.56	0.7	1.36	0.05	0.73	0.24	0	1.03	2.23
ENSG00000124177	CHD6	chromodomain helicase DNA binding protein 6 [Source:HGNC Symbol;Acc:19057]	0	0.91	0	6.92	28.08	37.46	49.11	43.65	1.12	0.86	3.2	4.59	19.84	28.33	31.1	32.85
ENSG00000124191	TOX2	TOX high mobility group box family member 2 [Source:HGNC Symbol;Acc:16095]	1.64	1.88	0	0	0	0	0	4.43	0.85	2.21	0	0	0.88	0	0	0
ENSG00000124193	SRSF6	serine/arginine-rich splicing factor 6 [Source:HGNC Symbol;Acc:10788]	0.89	1.38	11.49	23.99	39.81	41.2	54.98	60.75	0.62	1.44	9	21.94	27.56	33.33	38.85	32.47
ENSG00000124198	ARFGEF2	ADP-ribosylation factor guanine nucleotide-exchange factor 2 (brefeldin A-inhibited) [Source:HGNC Symbol;Acc:15853]	0.13	0.58	0.17	1.2	2.38	2.8	3.67	10.77	0.22	0	0.48	0.19	0.31	0	1.07	6.16
ENSG00000124201	ZNFX1	zinc finger, NFX1-type containing 1 [Source:HGNC Symbol;Acc:29271]	0	0.34	0.19	1.95	13.48	12.93	22.26	28.07	0	0.1	0	0.69	4.16	7.3	9.86	8.62
ENSG00000124207	CSE1L	CSE1 chromosome segregation 1-like (yeast) [Source:HGNC Symbol;Acc:2431]	0.78	0.85	3.51	6.28	12.67	17.47	39.6	45.77	0.75	0.19	0.78	3.55	6.52	10.05	18.45	16.97
ENSG00000124209	RAB22A	RAB22A, member RAS oncogene family [Source:HGNC Symbol;Acc:9764]	0.57	2.35	4.69	4.07	15.29	16.96	25.94	36.07	0	0.25	0.6	3.44	5.81	9.31	10.75	8.68
ENSG00000124216	SNAI1	snail family zinc finger 1 [Source:HGNC Symbol;Acc:11128]	0	0	1.28	3.57	7.29	12.74	25.99	37.75	0	0	0	1	2.37	5.05	8.34	11.02
ENSG00000124217	MOCS3	molybdenum cofactor synthesis 3 [Source:HGNC Symbol;Acc:15765]	0	0	4.69	15.62	23.94	38.56	69.67	66.76	0.81	0.9	1.05	3.12	10.57	15.08	32	36.88
ENSG00000124228	DDX27	DEAD (Asp-Glu-Ala-Asp) box polypeptide 27 [Source:HGNC Symbol;Acc:15837]	1.37	1.27	3.99	10.71	17.24	16.78	32.77	41.39	0	0.69	2.35	9.69	13.38	13.65	11.01	15.79
ENSG00000124275	MTRR	5-methyltetrahydrofolate-homocysteine methyltransferase reductase [Source:HGNC Symbol;Acc:7473]	2.85	1.13	10.66	25.98	20.79	19.28	17.02	3.89	0	1.37	4.28	14.54	13.59	13.79	8.98	1.51
ENSG00000124279	FASTKD3	FAST kinase domains 3 [Source:HGNC Symbol;Acc:28758]	1.32	1.08	4.06	7.87	28.99	21.29	93.74	106.44	0.54	0.18	1.79	5.6	12.25	16.17	51.07	53.95
ENSG00000124299	PEPD	peptidase D [Source:HGNC Symbol;Acc:8840]	0	1.14	0	0	0	3.06	3.66	7.4	0.81	0.9	0	0	0.32	0	1.45	1.37
ENSG00000124333	VAMP7	vesicle-associated membrane protein 7 [Source:HGNC Symbol;Acc:11486]	0	0	0.47	0	0	0	2.42	0	0	0	0.19	0.06	0	0	0	0
ENSG00000124356	STAMBP	STAM binding protein [Source:HGNC Symbol;Acc:16950]	2.15	0.83	0	2.34	14.76	18.31	52.04	85.71	0.52	0.59	0.34	0.91	7.49	21.38	19.66	24.11
ENSG00000124357	NAGK	N-acetylglucosamine kinase [Source:HGNC Symbol;Acc:17174]	1.86	1.9	3.37	3.17	13.21	22.29	34.81	92.79	3.43	2.07	1.76	5.71	6.46	7.51	10.21	11.09
ENSG00000124370	MCEE	methylmalonyl CoA epimerase [Source:HGNC Symbol;Acc:16732]	0.59	2.78	1.68	20.97	41.68	50.67	47.86	49.11	0.41	1.75	2.98	9.23	17.42	24.03	35.87	45.49
ENSG00000124422	USP22	ubiquitin specific peptidase 22 [Source:HGNC Symbol;Acc:12621]	1.05	0.39	0	0	0	0	0	0	0.6	0	0	0	0	0	0	0
ENSG00000124486	USP9X	ubiquitin specific peptidase 9, X-linked [Source:HGNC Symbol;Acc:12632]	0	0.82	1.44	5.7	30.97	44.18	52.13	64.66	0	0.25	0.89	6.31	15.18	23.44	31.25	28.56
ENSG00000124496	TRERF1	transcriptional regulating factor 1 [Source:HGNC Symbol;Acc:18273]	0.23	0	0.35	1.05	3.49	7.66	9.88	12.15	0	0.22	0.41	0.56	0.85	1.84	4.5	3.75
ENSG00000124532	MRS2	MRS2 magnesium transporter [Source:HGNC Symbol;Acc:13785]	4.65	5.67	5.16	18.13	26.87	18.08	22.82	67.17	2.96	0.41	4.58	10.26	12.02	8.73	22.54	23.95
ENSG00000124535	WRNIP1	Werner helicase interacting protein 1 [Source:HGNC Symbol;Acc:20876]	4.43	3.95	12.61	17.25	21.54	15.91	42.22	21.29	0.73	3.11	3.32	8.62	10.21	5.95	18.12	7.4
ENSG00000124562	SNRPC	small nuclear ribonucleoprotein polypeptide C [Source:HGNC Symbol;Acc:11157]	0	0.79	1.57	0.82	3.16	3.36	9.76	18.65	0.5	0	0.54	2.17	1.5	1.97	3.74	2.18
ENSG00000124641	MED20	mediator complex subunit 20 [Source:HGNC Symbol;Acc:16840]	1.2	0	8.08	12.97	21.18	33.99	32	32.71	4.12	3.77	6.51	14.22	13.68	15.59	24.03	26.32
ENSG00000124766	SOX4	SRY (sex determining region Y)-box 4 [Source:HGNC Symbol;Acc:11200]	0.71	0.68	0.84	2.05	0.36	1.89	2.87	3.61	1.35	0.57	1.09	0.2	0.58	2.27	4.25	7.52
ENSG00000124767	GLO1	glyoxalase I [Source:HGNC Symbol;Acc:4323]	0.8	0.31	1.13	2.19	8.16	10.81	28.22	50.36	0.35	0.51	0	2.39	4.41	9.15	12	5.84
ENSG00000124782	RREB1	ras responsive element binding protein 1 [Source:HGNC Symbol;Acc:10449]	0.43	1.19	1.43	3.76	10.63	11.27	18.97	20.51	0	0.5	0.22	1.58	3.3	4.6	7.62	13.59
ENSG00000124784	RIOK1	RIO kinase 1 [Source:HGNC Symbol;Acc:18656]	0.62	1.29	2.39	1.71	1.66	2.06	5.76	13.96	0.49	0.58	1.11	2.9	3.95	2.78	6.78	5
ENSG00000124786	SLC35B3	solute carrier family 35 (adenosine 3'-phospho 5'-phosphosulfate transporter), member B3 [Source:HGNC Symbol;Acc:21601]	1.66	2.98	5.43	24.9	32.15	33.68	51.87	32.71	1.61	2.15	5.87	20.15	22.08	27.26	37.45	33.87
ENSG00000124788	ATXN1	ataxin 1 [Source:HGNC Symbol;Acc:10548]	0.21	0.86	3.58	11.27	22.9	21.14	18.44	14.71	1.52	0	3.14	9.33	11.43	10.9	14.33	11.99
ENSG00000124795	DEK	DEK oncogene [Source:HGNC Symbol;Acc:2768]	0.24	0.48	4.29	10.8	26.71	29.81	43.23	60.74	1.36	0.59	2.38	9.36	10.94	19.55	20.5	18
ENSG00000124813	RUNX2	runt-related transcription factor 2 [Source:HGNC Symbol;Acc:10472]	0.01	0.42	1.68	0.27	0	0	17.67	46.14	2.51	3.97	4.52	5.44	4.15	2.72	9.24	20.99
ENSG00000125107	CNOT1	CCR4-NOT transcription complex, subunit 1 [Source:HGNC Symbol;Acc:7877]	1.02	1.44	5.17	21.07	47.19	58.08	65.08	66.63	1.13	1.93	4.24	16.32	32.91	48.48	57.74	58.89
ENSG00000125148	MT2A	metallothionein 2A [Source:HGNC Symbol;Acc:7406]	0.01	0.3	0	0	0	0	0	0	0.3	0	0	0	0	0	0	0
ENSG00000125166	GOT2	glutamic-oxaloacetic transaminase 2, mitochondrial [Source:HGNC Symbol;Acc:4433]	0	0	0.1	0	0	0	0	0.46	0.06	1.67	0.7	0.85	1.25	0.42	0.57	0.71
ENSG00000125247	TMTC4	transmembrane and tetratricopeptide repeat containing 4 [Source:HGNC Symbol;Acc:25904]	1.2	1.06	3.13	4.96	5.92	6.4	68.42	38.63	0.26	1.03	1	0	4.17	5.9	17.15	0
ENSG00000125257	ABCC4	ATP-binding cassette, sub-family C (CFTR/MRP), member 4 [Source:HGNC Symbol;Acc:55]	0.17	1.65	14.07	35.48	49.38	64.54	85.09	75.63	1.1	1.24	7.93	26.16	33.04	49.51	57.11	31.56
ENSG00000125304	TM9SF2	transmembrane 9 superfamily member 2 [Source:HGNC Symbol;Acc:11865]	0.07	1.16	2.34	7.51	17.12	14.09	27.28	39.76	2.08	1.12	2.35	11.35	13.84	17.13	15.95	14.9
ENSG00000125347	IRF1	interferon regulatory factor 1 [Source:HGNC Symbol;Acc:6116]	3.95	5.27	23.04	77.03	95.75	119.24	141.44	167.43	0.42	0	4.9	31.19	59.09	79.07	103.38	103.65
ENSG00000125351	UPF3B	UPF3 regulator of nonsense transcripts homolog B (yeast) [Source:HGNC Symbol;Acc:20439]	0	0	2.81	6.35	21.86	38.73	38.01	41.66	0	2.13	2.02	5.41	12.26	26.13	26.83	39.84
ENSG00000125354	SEPT6	septin 6 [Source:HGNC Symbol;Acc:15848]	0	2.15	0.19	0.45	5.27	0	5.6	2.73	0	0	0	1.01	5.11	0	1.06	0
ENSG00000125375	ATP5S	ATP synthase, H+ transporting, mitochondrial Fo complex, subunit s (factor B) [Source:HGNC Symbol;Acc:18799]	0	0	9.44	4.14	17.92	17.28	58.61	77.14	0	0	0.55	3.98	16.18	22.47	46.96	25.98
ENSG00000125384	PTGER2	prostaglandin E receptor 2 (subtype EP2), 53kDa [Source:HGNC Symbol;Acc:9594]	0	0	0	0	0	0	0	0	0.89	0	0	1.36	0.15	0.29	1.17	2.51
ENSG00000125398	SOX9	SRY (sex determining region Y)-box 9 [Source:HGNC Symbol;Acc:11204]	0.07	0	0.28	0.29	0.02	0.8	1.06	2.37	0	0	0	0.17	0.22	0.29	0.36	1.06
ENSG00000125482	TTF1	transcription termination factor, RNA polymerase I [Source:HGNC Symbol;Acc:12397]	0.18	0.58	4.31	11.97	15.29	13.83	16.36	24.45	0.39	1	2.41	6.99	15.38	18.11	19.66	13.05
ENSG00000125484	GTF3C4	general transcription factor IIIC, polypeptide 4, 90kDa [Source:HGNC Symbol;Acc:4667]	0.08	0.15	0.46	2.2	4.09	9.26	18.21	29.63	0.02	0	0.1	0.55	1.03	2.75	11.4	10.63
ENSG00000125485	DDX31	DEAD (Asp-Glu-Ala-Asp) box polypeptide 31 [Source:HGNC Symbol;Acc:16715]	0	0.98	1.48	11.26	29.09	28.68	54.81	54.58	0.03	1.23	0	4.56	12.94	27.94	36.72	54.28
ENSG00000125503	PPP1R12C	protein phosphatase 1, regulatory subunit 12C [Source:HGNC Symbol;Acc:14947]	0	1.74	2.03	7.34	19.06	39.97	56.21	72.75	1.79	1.56	1.98	5.52	13.23	21.31	31.79	23.32
ENSG00000125534	PPDPF	pancreatic progenitor cell differentiation and proliferation factor [Source:HGNC Symbol;Acc:16142]	2.09	5.39	5	5.73	14.08	11.73	23.01	24.1	0.84	1.55	2.81	6.3	7.28	9.66	8.45	3.41
ENSG00000125629	INSIG2	insulin induced gene 2 [Source:HGNC Symbol;Acc:20452]	0	2.58	20.98	47.32	62.76	56.82	130.05	85.77	0.39	5.33	16.35	31.48	36.92	51.48	39.3	61.5
ENSG00000125633	CCDC93	coiled-coil domain containing 93 [Source:HGNC Symbol;Acc:25611]	0	0.41	3.1	11.86	24.15	23.4	37.43	27.89	0	1.04	1.56	4.09	6.3	9.34	9.38	10.46
ENSG00000125675	GRIA3	glutamate receptor, ionotropic, AMPA 3 [Source:HGNC Symbol;Acc:4573]	0	0.3	1.66	4.48	23.13	58.97	87.16	129.8	0	0	0.26	3.76	11.11	32.37	62.01	69.98
ENSG00000125676	THOC2	THO complex 2 [Source:HGNC Symbol;Acc:19073]	0	1.94	3.86	6.08	25.67	25.26	33.9	33.5	2.43	0.76	4.33	8.36	10.41	10.67	19.82	30.31
ENSG00000125691	RPL23	ribosomal protein L23 [Source:HGNC Symbol;Acc:10316]	0	0.57	1.7	5.48	4.6	7.16	7.85	11.56	0	0	1.06	4.44	6.18	9.92	8.67	6.4
ENSG00000125703	ATG4C	autophagy related 4C, cysteine peptidase [Source:HGNC Symbol;Acc:16040]	0	0	4.61	21	32.49	33.06	49.45	77.41	1.51	6.73	4.84	9.31	28.35	23.59	47.54	47.18
ENSG00000125733	TRIP10	thyroid hormone receptor interactor 10 [Source:HGNC Symbol;Acc:12304]	0.55	0	0	0.07	0	3.93	7.62	11.39	0	0	0	0.55	1.53	1.5	2.83	5.35
ENSG00000125772	GPCPD1	glycerophosphocholine phosphodiesterase GDE1 homolog (S. cerevisiae) [Source:HGNC Symbol;Acc:26957]	1.98	5.52	18.55	38.76	72.15	81.37	98.07	118.29	1.73	2.74	5.32	22.93	28.01	40.43	67.63	54.52
ENSG00000125779	PANK2	pantothenate kinase 2 [Source:HGNC Symbol;Acc:15894]	10.41	4.28	14.35	32.84	50.3	54.61	68.08	81.36	2.7	1.27	5.09	25.42	37.51	47.61	80.02	68.5
ENSG00000125814	NAPB	N-ethylmaleimide-sensitive factor attachment protein, beta [Source:HGNC Symbol;Acc:15751]	5.81	13.44	16.55	33.41	31.67	39.08	51.16	93	17.51	0	8.58	15.14	9.23	23.55	17.6	64.24
ENSG00000125818	PSMF1	proteasome (prosome, macropain) inhibitor subunit 1 (PI31) [Source:HGNC Symbol;Acc:9571]	0.33	2.89	0	0	0	0	0	6.3	0.35	1.08	0	0	0	0	0	0
ENSG00000125826	RBCK1	RanBP-type and C3HC4-type zinc finger containing 1 [Source:HGNC Symbol;Acc:15864]	1.91	0.54	0.78	0	8.18	3.9	31.44	32.4	0	0	0	0	0	0	1.13	0.65
ENSG00000125827	TMX4	thioredoxin-related transmembrane protein 4 [Source:HGNC Symbol;Acc:25237]	2.08	0.45	1.15	1.29	16.24	26.22	63.19	83.1	1	0	0.63	3.03	7.1	9.52	19.59	28.95
ENSG00000125834	STK35	serine/threonine kinase 35 [Source:HGNC Symbol;Acc:16254]	0	0	0	0.11	1.95	9.8	23.51	39.83	0.05	0.21	0.38	0.02	0.28	1.41	10.78	20.14
ENSG00000125844	RRBP1	ribosome binding protein 1 [Source:HGNC Symbol;Acc:10448]	0.35	0.91	0	1.02	8.58	11.27	21.45	25.17	0	0	0	0	5.63	10.01	10.51	9.8
ENSG00000125845	BMP2	bone morphogenetic protein 2 [Source:HGNC Symbol;Acc:1069]	0.33	5.44	8.23	26.96	45.66	58.22	67.08	70.02	0	0	6.01	6.5	10.5	11.56	28.9	17.07
ENSG00000125848	FLRT3	fibronectin leucine rich transmembrane protein 3 [Source:HGNC Symbol;Acc:3762]	0.69	0.38	0.58	1.96	7.02	5.77	33.7	82.17	0	0	0.67	0.86	2.4	5.2	13.92	3.88
ENSG00000125863	MKKS	McKusick-Kaufman syndrome [Source:HGNC Symbol;Acc:7108]	0.79	2.67	3.81	7.3	16.94	24.63	40.65	60.27	0	0.62	0.34	1.28	0.73	6.28	16.61	2.57
ENSG00000125868	DSTN	destrin (actin depolymerizing factor) [Source:HGNC Symbol;Acc:15750]	0	0.69	1.68	4.11	4.87	4.2	6.25	11.41	2.14	0.41	5.66	12.7	11.19	5.62	3.32	2.71
ENSG00000125870	SNRPB2	small nuclear ribonucleoprotein polypeptide B [Source:HGNC Symbol;Acc:11155]	0.72	0.73	1.32	7.93	12.14	23.49	45.01	84.86	0	0.2	0.81	2.77	7.26	12.88	25.69	20.6
ENSG00000125871	MGME1	mitochondrial genome maintenance exonuclease 1 [Source:HGNC Symbol;Acc:16205]	0	0.07	0.88	5.38	19.31	29.05	45.34	54.48	0.03	0	0.49	2.46	5.99	11.51	19.31	20.94
ENSG00000125877	ITPA	inosine triphosphatase (nucleoside triphosphate pyrophosphatase) [Source:HGNC Symbol;Acc:6176]	1.17	1.53	2.11	6.12	26.67	14.6	35.56	84.32	0	0	2.04	3.1	6.37	11.94	16.2	16.13
ENSG00000125885	MCM8	minichromosome maintenance complex component 8 [Source:HGNC Symbol;Acc:16147]	3.14	9.56	13.82	15.85	14.09	9.29	23.59	4.08	0	0.03	0.38	7.09	6.52	0	6.09	0
ENSG00000125898	FAM110A	family with sequence similarity 110, member A [Source:HGNC Symbol;Acc:16188]	2.91	4.65	2.94	4.16	22.64	28.2	66.47	84.35	1.08	1.83	1.93	1.62	0.89	5.49	14.16	49.61
ENSG00000125912	NCLN	nicalin [Source:HGNC Symbol;Acc:26923]	0.71	2.21	0	0.38	3.83	3.66	9.51	16.17	0.29	0.78	0	0	0.84	0.54	1.66	0
ENSG00000125944	HNRNPR	heterogeneous nuclear ribonucleoprotein R [Source:HGNC Symbol;Acc:5047]	2.72	6.83	20.41	29.74	45.72	52	61.19	55.3	0	1.58	7.73	15.75	25.45	13.76	19.88	23.65
ENSG00000125970	RALY	RALY heterogeneous nuclear ribonucleoprotein [Source:HGNC Symbol;Acc:15921]	0.32	1.05	0.6	3.86	15.29	24.82	39.28	51.67	0.39	0.67	0.68	2.31	4.66	7.61	10.87	8.74
ENSG00000125977	EIF2S2	eukaryotic translation initiation factor 2, subunit 2 beta, 38kDa [Source:HGNC Symbol;Acc:3266]	0.77	0.69	1.46	2.94	5.47	9.08	17.65	29.34	0	0	0.44	1.98	3.26	6.69	11.77	17.32
ENSG00000125991	ERGIC3	ERGIC and golgi 3 [Source:HGNC Symbol;Acc:15927]	0.85	1.66	2.5	2.12	4.57	3.72	6.99	6.34	1.13	2.25	1.14	6.41	3.39	1.32	2.98	0
ENSG00000125995	ROMO1	reactive oxygen species modulator 1 [Source:HGNC Symbol;Acc:16185]	0	0.82	0	0	0	0	12.17	12.25	1.22	1.18	1.88	0.14	0	0	3.69	0
ENSG00000126001	CEP250	centrosomal protein 250kDa [Source:HGNC Symbol;Acc:1859]	0	0	0	0	0	0	0	0	0	0	0	0	0	0	0	0
ENSG00000126003	PLAGL2	pleiomorphic adenoma gene-like 2 [Source:HGNC Symbol;Acc:9047]	1.19	1.05	10.12	10.27	15.22	20.52	30.24	46.01	1.44	0	0.39	0.58	6.3	18.97	9.18	39.12
ENSG00000126012	KDM5C	lysine (K)-specific demethylase 5C [Source:HGNC Symbol;Acc:11114]	0.07	1.95	0.52	5.6	10.16	10.74	20.76	23.1	1.17	0.13	0.58	3.92	8.34	14.03	14.51	11.64
ENSG00000126067	PSMB2	proteasome (prosome, macropain) subunit, beta type, 2 [Source:HGNC Symbol;Acc:9539]	3.13	4.02	6.62	8.01	11.53	16.73	41.34	52.4	0	0.93	3.09	5.17	7.38	10.64	11.94	1.57
ENSG00000126107	HECTD3	HECT domain containing E3 ubiquitin protein ligase 3 [Source:HGNC Symbol;Acc:26117]	0.27	0	0	0	0	0	0	1.03	0	0	0	0	0	0	0	0
ENSG00000126216	TUBGCP3	tubulin, gamma complex associated protein 3 [Source:HGNC Symbol;Acc:18598]	0.25	0.92	0.75	8.26	27.9	46.35	62.69	50.31	0	0	0.18	5.07	12.3	24.93	29.13	28.22
ENSG00000126247	CAPNS1	calpain, small subunit 1 [Source:HGNC Symbol;Acc:1481]	0.44	3.02	4.38	5.24	10.92	9.29	20.26	28.95	0	1.08	2.29	3.61	3.38	4.29	1.45	0.47
ENSG00000126458	RRAS	related RAS viral (r-ras) oncogene homolog [Source:HGNC Symbol;Acc:10447]	0.47	0.64	0	0.55	2.78	3.49	12.51	16.71	0.59	0.41	0	0.96	1.03	2.61	3.03	1.67
ENSG00000126524	SBDS	Shwachman-Bodian-Diamond syndrome [Source:HGNC Symbol;Acc:19440]	0.21	0.42	0.81	1.19	3.63	2.68	8.83	15.59	0	0.17	0.2	0.92	1.57	2.54	2.79	3.73
ENSG00000126581	BECN1	beclin 1, autophagy related [Source:HGNC Symbol;Acc:1034]	0.23	1.38	1.31	11.05	22.58	27.89	68.8	84.38	0.72	1.31	2.82	5.1	10.83	16.91	24.89	23.18
ENSG00000126603	GLIS2	GLIS family zinc finger 2 [Source:HGNC Symbol;Acc:29450]	0	0	0	1.36	7.51	5.71	6.94	9.8	1.02	0.61	1.07	1.18	2.26	2.92	0.54	5.9
ENSG00000126653	NSRP1	nuclear speckle splicing regulatory protein 1 [Source:HGNC Symbol;Acc:25305]	0	0.62	11.74	25.32	49.13	62.9	64.23	67.74	0.53	0	5.77	16.82	27.66	47.99	43.47	99.05
ENSG00000126698	DNAJC8	DnaJ (Hsp40) homolog, subfamily C, member 8 [Source:HGNC Symbol;Acc:15470]	0	0	0.19	0	0	1.77	3.72	7.51	0.46	0.46	0.1	0.99	0.33	0.76	1.81	3.13
ENSG00000126773	PCNXL4	pecanex-like 4 (Drosophila) [Source:HGNC Symbol;Acc:20349]	1.08	0	0.4	0.3	1.63	5.3	14.91	32.59	0.46	0	0.42	0.66	0	3.75	7.14	5.62
ENSG00000126777	KTN1	kinectin 1 (kinesin receptor) [Source:HGNC Symbol;Acc:6467]	0.71	1.12	8.42	24.03	46.01	50.46	81.08	94.44	0	0	5.02	23.52	30.22	36.87	39.26	42.91
ENSG00000126814	TRMT5	tRNA methyltransferase 5 [Source:HGNC Symbol;Acc:23141]	0	1.94	1.33	0.08	2.74	0.84	12.97	72.39	0.69	0	0	0.72	3.06	1.14	17.97	0.41
ENSG00000126821	SGPP1	sphingosine-1-phosphate phosphatase 1 [Source:HGNC Symbol;Acc:17720]	1.42	0.85	2.15	6.29	6.75	11.51	17.76	14.2	2.04	1.61	0	2.21	6.08	3.92	7.4	4.6
ENSG00000126934	MAP2K2	mitogen-activated protein kinase kinase 2 [Source:HGNC Symbol;Acc:6842]	2.71	4.82	11	17.31	27.75	40.15	51.31	75.21	0	0.95	5.01	6.23	9.2	19.98	16.42	11.9
ENSG00000127081	ZNF484	zinc finger protein 484 [Source:HGNC Symbol;Acc:23385]	0	0	7.93	15.72	11.57	16.02	26.1	27.98	3.3	0.78	5.06	8.32	12.39	15.4	22.36	32.98
ENSG00000127124	HIVEP3	human immunodeficiency virus type I enhancer binding protein 3 [Source:HGNC Symbol;Acc:13561]	0.19	0	1.37	4.75	7.25	22.44	15.96	39.21	0.17	0	0.92	1.91	5.88	18.15	23.6	30.91
ENSG00000127184	COX7C	cytochrome c oxidase subunit VIIc [Source:HGNC Symbol;Acc:2292]	2.56	2.2	2.66	2.84	3.19	4.81	7.97	16.72	0.81	1.25	3.09	6.47	2.72	5.85	4.26	0.92
ENSG00000127241	MASP1	mannan-binding lectin serine peptidase 1 (C4/C2 activating component of Ra-reactive factor) [Source:HGNC Symbol;Acc:6901]	0.36	0.14	0.14	0.11	0	0.64	0	0	0.12	0.35	0.04	0.06	0.15	0.22	0	0.46
ENSG00000127314	RAP1B	RAP1B, member of RAS oncogene family [Source:HGNC Symbol;Acc:9857]	0.53	0.88	7.46	21.43	40.65	53.13	93.79	152.92	2.57	1.79	3.15	8.02	9.19	14.33	16.3	18.73
ENSG00000127334	DYRK2	dual-specificity tyrosine-(Y)-phosphorylation regulated kinase 2 [Source:HGNC Symbol;Acc:3093]	3.87	1.29	5.11	7.38	11.56	8.2	34.39	40.53	1.73	0.37	0.6	0.16	1.38	2.9	13.94	12.96
ENSG00000127419	TMEM175	transmembrane protein 175 [Source:HGNC Symbol;Acc:28709]	1.92	7.99	11.61	19.02	31.9	57.06	54.39	46.26	3.16	5.69	15.09	38.5	28.75	38.25	23.96	38.15
ENSG00000127452	FBXL12	F-box and leucine-rich repeat protein 12 [Source:HGNC Symbol;Acc:13611]	5.24	4.52	5.19	9.53	15.12	16.02	41	49.5	2.15	2.11	3.42	9.85	12.42	13.8	23.76	13.29
ENSG00000127463	EMC1	ER membrane protein complex subunit 1 [Source:HGNC Symbol;Acc:28957]	1.27	1.88	3.19	15.73	20.54	18.28	32.64	20.64	1.18	0.39	1.17	10.01	19.03	18.26	21.17	11.53
ENSG00000127507	EMR2	egf-like module containing, mucin-like, hormone receptor-like 2 [Source:HGNC Symbol;Acc:3337]	0	0	0	11.17	28.27	20.6	33.86	58.28	0	2.43	3.41	9.53	17.17	26.05	30.17	25.17
ENSG00000127511	SIN3B	SIN3 transcription regulator family member B [Source:HGNC Symbol;Acc:19354]	1.19	1.23	1.29	0.97	4.5	4.14	5.14	4.41	0.27	0	0	0.67	1.46	0.71	3.4	0
ENSG00000127527	EPS15L1	epidermal growth factor receptor pathway substrate 15-like 1 [Source:HGNC Symbol;Acc:24634]	0.09	0	0	1.26	4.21	5.92	19.04	23.72	0	0.08	0.09	0.66	1.22	4.45	6.55	8.81
ENSG00000127528	KLF2	Kruppel-like factor 2 [Source:HGNC Symbol;Acc:6347]	0.86	0.98	8.1	19.53	31.19	41.07	47.34	52.14	0.13	0.41	1.91	6.16	11.07	15.05	23.65	21
ENSG00000127616	SMARCA4	SWI/SNF related, matrix associated, actin dependent regulator of chromatin, subfamily a, member 4 [Source:HGNC Symbol;Acc:11100]	0	1.81	5.12	4.97	24.47	30.06	49.19	51.74	0	0.7	0.48	3.75	13.83	22.78	26.67	18.91
ENSG00000127666	TICAM1	toll-like receptor adaptor molecule 1 [Source:HGNC Symbol;Acc:18348]	1.51	1.8	0.94	0.11	2.93	5.74	8.12	25.08	0.51	0.09	0.13	0.24	0.92	1.05	1.57	3.82
ENSG00000127774	EMC6	ER membrane protein complex subunit 6 [Source:HGNC Symbol;Acc:28430]	1.18	1.91	2.1	7.41	16.59	24.36	51.9	72.75	0.09	0	1.32	7.01	9.58	14.33	24.54	18.82
ENSG00000127870	RNF6	ring finger protein (C3H2C3 type) 6 [Source:HGNC Symbol;Acc:10069]	0	0	0	0.15	1.94	4.76	13.5	30.08	0	0	0.01	0.23	0.84	3.67	7.61	8.78
ENSG00000127914	AKAP9	A kinase (PRKA) anchor protein 9 [Source:HGNC Symbol;Acc:379]	1.16	2.86	3.66	8.76	26.75	34.22	48.42	50.7	1.11	1.34	1.15	10.83	18.45	30.21	45.68	45.57
ENSG00000127920	GNG11	guanine nucleotide binding protein (G protein), gamma 11 [Source:HGNC Symbol;Acc:4403]	1.09	0	2.69	10.86	8.92	13.92	40.01	66.18	1.01	1.19	3.69	8.85	5.03	11.93	15.56	9.72
ENSG00000127946	HIP1	huntingtin interacting protein 1 [Source:HGNC Symbol;Acc:4913]	0.48	0.46	1.82	2.68	2.35	12.82	19.66	27.58	0.77	0.51	0	0.48	2.81	2.03	7.1	7.42
ENSG00000127947	PTPN12	protein tyrosine phosphatase, non-receptor type 12 [Source:HGNC Symbol;Acc:9645]	1.08	2.11	6.72	13.54	19.32	12.24	15.23	11.15	0	0	3.35	10.44	12.46	12.54	7.24	8.8
ENSG00000127948	POR	P450 (cytochrome) oxidoreductase [Source:HGNC Symbol;Acc:9208]	2.38	0.55	1.94	0.13	1.43	0.53	4.12	10.87	0	0	0	0	0	0	0	1.79
ENSG00000127955	GNAI1	guanine nucleotide binding protein (G protein), alpha inhibiting activity polypeptide 1 [Source:HGNC Symbol;Acc:4384]	0	2.63	8.52	28.58	65.87	77.65	113.28	122.91	1.05	0	3.9	11.65	18.73	27.97	55.99	35.36
ENSG00000127989	MTERF	mitochondrial transcription termination factor [Source:HGNC Symbol;Acc:21463]	0	0	0.55	3.13	30.97	28.89	65.49	111.53	2.32	0.94	3.49	4.26	12.93	22.87	43.35	48.2
ENSG00000127990	SGCE	sarcoglycan, epsilon [Source:HGNC Symbol;Acc:10808]	0.89	0.36	1.72	0.51	0	0	0	7.42	0	0	0	0.78	0	0	0	0
ENSG00000127995	CASD1	CAS1 domain containing 1 [Source:HGNC Symbol;Acc:16014]	1.18	4.25	9.72	29.41	37.91	26.26	50.72	34.35	5.82	0	8.2	12.97	13.05	22.43	31.09	12.96
ENSG00000128266	GNAZ	guanine nucleotide binding protein (G protein), alpha z polypeptide [Source:HGNC Symbol;Acc:4395]	0	0	0	1.84	5.17	10.3	21.73	20.07	0.8	0.45	0.1	0.37	0	1.39	8.25	2.28
ENSG00000128283	CDC42EP1	CDC42 effector protein (Rho GTPase binding) 1 [Source:HGNC Symbol;Acc:17014]	3.99	5.61	0	0	0.55	0	1.91	12.58	1.49	0.44	0	0	0	0	0	0
ENSG00000128340	RAC2	ras-related C3 botulinum toxin substrate 2 (rho family, small GTP binding protein Rac2) [Source:HGNC Symbol;Acc:9802]	4.73	2.98	0.27	1.39	0.62	23.64	23.64	2.54	0	0	0	0	0	0.51	1.37	0
ENSG00000128342	LIF	leukemia inhibitory factor [Source:HGNC Symbol;Acc:6596]	0.12	0	0	3.95	4.52	13.24	15.31	50.73	0	0	0.18	0.65	1.56	3.62	17.58	19.79
ENSG00000128463	EMC4	ER membrane protein complex subunit 4 [Source:HGNC Symbol;Acc:28032]	0	1.47	9.18	11.43	23.97	55.61	93.81	112.6	2.35	3.14	2.91	19.31	18.62	20.28	31.1	19.39
ENSG00000128512	DOCK4	dedicator of cytokinesis 4 [Source:HGNC Symbol;Acc:19192]	0	0	0	0	18.37	31.68	48.37	43.05	0	0	0.98	0.09	6.58	17.75	19.13	16.29
ENSG00000128513	POT1	protection of telomeres 1 [Source:HGNC Symbol;Acc:17284]	2.63	0.54	8.07	25.18	56.44	73.16	94.85	101.74	0	0	0	6.97	19.61	28.71	56.86	56.48
ENSG00000128534	NAA38	N(alpha)-acetyltransferase 38, NatC auxiliary subunit [Source:HGNC Symbol;Acc:20471]	3.05	5.73	13.29	39.67	54.01	71.25	55.09	103.66	0	3.59	12.54	18.03	37.32	50.12	37.09	31.58
ENSG00000128563	PRKRIP1	PRKR interacting protein 1 (IL11 inducible) [Source:HGNC Symbol;Acc:21894]	2.33	1.59	3.36	15.47	26.46	24.73	44.62	33.23	0	0	0.67	8.21	16.81	20.55	31.51	21.71
ENSG00000128581	RABL5	RAB, member RAS oncogene family-like 5 [Source:HGNC Symbol;Acc:21895]	0	0.64	0	4	11.63	9.06	22.91	65.61	0	3.55	3.55	7.4	1.53	8	9.26	10.15
ENSG00000128585	MKLN1	muskelin 1, intracellular mediator containing kelch motifs [Source:HGNC Symbol;Acc:7109]	0.62	2.87	24.57	51.44	76.04	70	81.27	73.31	4.52	0	16.89	44.4	65.76	78.7	89.26	85.46
ENSG00000128590	DNAJB9	DnaJ (Hsp40) homolog, subfamily B, member 9 [Source:HGNC Symbol;Acc:6968]	2.67	2.23	13.72	24.93	39.06	43.54	63.08	61.77	0.38	2.41	8.38	25.32	36.82	39.21	48.32	35.06
ENSG00000128595	CALU	calumenin [Source:HGNC Symbol;Acc:1458]	0.75	1.16	2.75	5.02	8.25	7.79	18.43	32.56	1.31	0.3	2.31	8.15	8.57	8.93	7.56	5.13
ENSG00000128607	KLHDC10	kelch domain containing 10 [Source:HGNC Symbol;Acc:22194]	0	0.09	1.56	9.98	13.36	11.74	22.51	22.59	1.11	0	0.45	6.63	10.05	18.12	27.22	12.16
ENSG00000128641	MYO1B	myosin IB [Source:HGNC Symbol;Acc:7596]	0	1.31	4.77	15.23	36.75	38.18	49.79	68.7	1.5	1.14	4.7	11.85	15.13	21	20	29.26
ENSG00000128654	MTX2	metaxin 2 [Source:HGNC Symbol;Acc:7506]	0	0.02	0.62	0.84	2.83	3.06	8.43	21.09	1.23	0.21	0.74	3.17	0.93	2.03	1.31	0.24
ENSG00000128699	ORMDL1	ORM1-like 1 (S. cerevisiae) [Source:HGNC Symbol;Acc:16036]	1.13	1.96	4.13	16.89	25.37	37.67	49.79	66.27	2.8	2.31	6.02	14.94	16.02	19.74	20.73	33.02
ENSG00000128708	HAT1	histone acetyltransferase 1 [Source:HGNC Symbol;Acc:4821]	1.75	3.89	4.51	10.96	22.25	21.07	53.54	73.6	0	0	2.04	5.96	9.21	11.58	8.87	5.97
ENSG00000128731	HERC2	HECT and RLD domain containing E3 ubiquitin protein ligase 2 [Source:HGNC Symbol;Acc:4868]	0	0.62	0	1.18	0.56	0.5	0.65	0.99	0	0	0	0	0	0.03	0.34	0
ENSG00000128805	ARHGAP22	Rho GTPase activating protein 22 [Source:HGNC Symbol;Acc:30320]	7.09	2.83	0	0	1.5	7.98	25.54	56.4	0	1.28	0	0	0	0	0.59	4.2
ENSG00000128891	C15orf57	chromosome 15 open reading frame 57 [Source:HGNC Symbol;Acc:28295]	0	2.08	4.19	7.27	28.27	35.4	50.42	63.47	0	0	2.72	18.38	20.51	37.68	74.35	28.23
ENSG00000128908	INO80	INO80 complex subunit [Source:HGNC Symbol;Acc:26956]	0.43	1.24	2.02	2.98	3.67	8.94	10.4	21.53	0.82	0.43	0	2.4	3.61	7.25	8.46	11.84
ENSG00000128917	DLL4	delta-like 4 (Drosophila) [Source:HGNC Symbol;Acc:2910]	0	0	9.21	43.59	55.57	70.67	70.08	139.26	1.25	0	2.41	13.47	25.13	34.28	47.42	43.28
ENSG00000128944	KNSTRN	kinetochore-localized astrin/SPAG5 binding protein [Source:HGNC Symbol;Acc:30767]	3.48	4.02	11.16	21.28	13.54	28.59	18.8	44.24	0.01	0.45	4.09	13.62	16.17	23.89	20.67	21.69
ENSG00000129003	VPS13C	vacuolar protein sorting 13 homolog C (S. cerevisiae) [Source:HGNC Symbol;Acc:23594]	0.85	1.42	5.04	14.87	33.96	39.47	57.07	74.96	1.41	0.9	2.96	13.51	17.77	25.9	37.46	45.14
ENSG00000129028	THAP10	THAP domain containing 10 [Source:HGNC Symbol;Acc:23193]	1	3.33	0.62	6.14	11.62	8.62	0	59.6	0	1.56	0.23	0	4.09	3.46	6.66	5.69
ENSG00000129038	LOXL1	lysyl oxidase-like 1 [Source:HGNC Symbol;Acc:6665]	0.77	1.15	0	0	0	0.04	4.9	12.23	0.26	0	0	0	0	0	0	0
ENSG00000129055	ANAPC13	anaphase promoting complex subunit 13 [Source:HGNC Symbol;Acc:24540]	1.42	2.04	1.59	3.47	11.66	7.7	32.58	56.95	0.3	0.27	1.34	3.35	2.68	4.41	7.75	4.03
ENSG00000129116	PALLD	palladin, cytoskeletal associated protein [Source:HGNC Symbol;Acc:17068]	0	0.58	3.95	4.93	10.06	18.05	48.92	90.09	3.43	0	1.95	5.85	3.57	8.23	13.68	8.03
ENSG00000129128	SPCS3	signal peptidase complex subunit 3 homolog (S. cerevisiae) [Source:HGNC Symbol;Acc:26212]	2.34	2.24	1.69	0	0	0	9.34	17.84	0	2.06	0	0	0	0	0	0
ENSG00000129173	E2F8	E2F transcription factor 8 [Source:HGNC Symbol;Acc:24727]	0	0.41	0	10.43	17.91	32.47	25.92	43.51	0.92	0	0.94	7.68	20.22	25.73	30.31	31.74
ENSG00000129187	DCTD	dCMP deaminase [Source:HGNC Symbol;Acc:2710]	0.02	1.65	5.46	6.19	12.83	17.65	36.56	47.7	0	1.45	3.91	6.32	4.61	4.04	8	1.48
ENSG00000129195	FAM64A	family with sequence similarity 64, member A [Source:HGNC Symbol;Acc:25483]	0	0	0.09	16.82	18.58	25.14	37.98	101.6	0.71	1.06	1	7.42	8.59	9.77	19.2	13.13
ENSG00000129235	TXNDC17	thioredoxin domain containing 17 [Source:HGNC Symbol;Acc:28218]	0.32	1.62	9.27	25.11	37.43	25.63	69.87	110.68	1.69	1.13	12.77	21.96	20.84	30.18	54.29	23.67
ENSG00000129250	KIF1C	kinesin family member 1C [Source:HGNC Symbol;Acc:6317]	0	0	0.73	2.19	6.61	5.91	12.92	17.06	0	0	0	0.93	2.11	3.88	4.57	4.11
ENSG00000129292	PHF20L1	PHD finger protein 20-like 1 [Source:HGNC Symbol;Acc:24280]	0	0	7.71	24.2	51.37	97.68	138.78	175.23	0	0	5.39	12.92	24.38	31.25	77.91	60.33
ENSG00000129351	ILF3	interleukin enhancer binding factor 3, 90kDa [Source:HGNC Symbol;Acc:6038]	1.35	0.62	0.2	0.5	3.18	2.67	11.32	13.63	0	0.08	0	0.04	1.81	1.92	3.63	2.74
ENSG00000129353	SLC44A2	solute carrier family 44 (choline transporter), member 2 [Source:HGNC Symbol;Acc:17292]	0	0.23	0.66	0	0.8	3.28	6.46	14.78	0.57	0.04	0.23	0.31	0.48	0.13	0.94	0.36
ENSG00000129484	PARP2	poly (ADP-ribose) polymerase 2 [Source:HGNC Symbol;Acc:272]	1.47	0	0	1.98	0	6.74	0.53	7.09	0	0	0	0	0	0	0	0
ENSG00000129534	MIS18BP1	MIS18 binding protein 1 [Source:HGNC Symbol;Acc:20190]	1.61	0.95	2.13	7.92	13.64	15.91	30.14	25.89	1.33	0	2.23	5.28	8.4	12.15	12.53	16.59
ENSG00000129562	DAD1	defender against cell death 1 [Source:HGNC Symbol;Acc:2664]	0.36	0	0.48	0	0	0.14	2.34	3.56	0.58	0.23	0.33	0	0.23	0.26	0.47	0
ENSG00000129566	TEP1	telomerase-associated protein 1 [Source:HGNC Symbol;Acc:11726]	1.38	1.44	1.21	7.75	16.5	15.32	22.25	15.2	0.79	0.45	3.58	4.38	7.68	7.49	14.8	12.41
ENSG00000129636	ITFG1	integrin alpha FG-GAP repeat containing 1 [Source:HGNC Symbol;Acc:30697]	0	0	3.72	9.74	18.43	23.64	46.43	65.52	0	0	2.02	5.07	4.7	9.2	9.25	10.56
ENSG00000129680	MAP7D3	MAP7 domain containing 3 [Source:HGNC Symbol;Acc:25742]	0	1.2	2.98	12.21	18.52	13.62	29.41	42.14	0	0	0.56	13.23	8.89	16.76	11.3	27.67
ENSG00000129810	SGOL1	shugoshin-like 1 (S. pombe) [Source:HGNC Symbol;Acc:25088]	4.95	0.88	30.02	38.97	81.42	55.34	98	62.69	5.93	0	4.9	18.3	28.22	34.52	78.38	28.93
ENSG00000129932	DOHH	deoxyhypusine hydroxylase/monooxygenase [Source:HGNC Symbol;Acc:28662]	3.52	1.88	0	4.84	13.98	21.54	46.62	97.57	0.22	0.42	0	1.32	6.17	11.19	25.48	10.34
ENSG00000129933	MAU2	MAU2 sister chromatid cohesion factor [Source:HGNC Symbol;Acc:29140]	1.34	0.47	0	0	9.1	6.16	15.98	15.42	0	0	0	0.37	3.69	6.8	9.64	6.11
ENSG00000130021	HDHD1	haloacid dehalogenase-like hydrolase domain containing 1 [Source:HGNC Symbol;Acc:16818]	0	0	2.99	0.67	0	0	4.93	22.91	2.42	5.13	4.79	2.95	0.93	1.71	15.87	10.73
ENSG00000130119	GNL3L	guanine nucleotide binding protein-like 3 (nucleolar)-like [Source:HGNC Symbol;Acc:25553]	0	0	0	1.41	0	0	0	0	0.53	0	0	0.77	0.41	4.29	9.1	0
ENSG00000130147	SH3BP4	SH3-domain binding protein 4 [Source:HGNC Symbol;Acc:10826]	0.7	0.63	0	0	0	0	1.47	7.43	0.25	0.03	0	0	0	0	0.72	0
ENSG00000130150	MOSPD2	motile sperm domain containing 2 [Source:HGNC Symbol;Acc:28381]	0	0.79	8.03	17.76	28.3	56.28	80.42	69.38	0.71	0	0.14	11.37	22.28	33.16	44.3	46.72
ENSG00000130165	ELOF1	elongation factor 1 homolog (S. cerevisiae) [Source:HGNC Symbol;Acc:28691]	0	0	0	0	5.92	4.33	11.11	13.66	1.1	0.42	0.39	0.61	0.61	2.84	5.57	8.02
ENSG00000130175	PRKCSH	protein kinase C substrate 80K-H [Source:HGNC Symbol;Acc:9411]	0	0.03	0	0	0.19	0	0.69	0.23	0.27	0	0	0.03	0.37	0.04	0	0
ENSG00000130176	CNN1	calponin 1, basic, smooth muscle [Source:HGNC Symbol;Acc:2155]	0.28	0.24	0	0	0.09	0	0.38	0.78	0.19	0.12	0.07	0	0	0.08	0	0.09
ENSG00000130222	GADD45G	growth arrest and DNA-damage-inducible, gamma [Source:HGNC Symbol;Acc:4097]	0	0	0	0	0	0	0	0	0	0	0	0	0	0	2.32	1.59
ENSG00000130224	LRCH2	leucine-rich repeats and calponin homology (CH) domain containing 2 [Source:HGNC Symbol;Acc:29292]	2.8	3.94	14.34	29.01	54.05	60.21	59.39	47.27	1.68	1.3	8.61	26.2	33.61	34.57	23.18	33.25
ENSG00000130227	XPO7	exportin 7 [Source:HGNC Symbol;Acc:14108]	0	0.74	1.07	1.87	5.49	4.83	16.5	18.33	1.1	0.59	0	0.65	2.34	0	4.8	3.75
ENSG00000130254	SAFB2	scaffold attachment factor B2 [Source:HGNC Symbol;Acc:21605]	0.92	1.61	0	0	0	0.17	0	0	1.22	1.35	0	0	0.23	0.09	0	0.51
ENSG00000130332	LSM7	LSM7 homolog, U6 small nuclear RNA associated (S. cerevisiae) [Source:HGNC Symbol;Acc:20470]	0.46	0.4	0.12	0.26	1.83	7	6.45	15.72	0	0.13	0.67	0	0.35	1.5	0.75	2.77
ENSG00000130340	SNX9	sorting nexin 9 [Source:HGNC Symbol;Acc:14973]	1.13	1.7	3.1	4.05	7.98	6.98	8.91	11	0	0.16	0	0.88	1.69	1.57	3.24	0
ENSG00000130348	QRSL1	glutaminyl-tRNA synthase (glutamine-hydrolyzing)-like 1 [Source:HGNC Symbol;Acc:21020]	0	0	12.36	31.61	56.18	61.66	55.1	65.42	4.11	9.09	9.07	36.38	35.89	52.48	91.53	42.14
ENSG00000130349	C6orf203	chromosome 6 open reading frame 203 [Source:HGNC Symbol;Acc:17971]	0.82	2.3	1.47	0	1.94	7.55	15.04	15.56	0	0	0	0	2.61	4.88	11.72	12.31
ENSG00000130363	RSPH3	radial spoke 3 homolog (Chlamydomonas) [Source:HGNC Symbol;Acc:21054]	0	0	0	0	10.05	0	21.42	28.01	0.8	3.29	10.74	1.08	0.85	0	2.76	0
ENSG00000130396	MLLT4	myeloid/lymphoid or mixed-lineage leukemia (trithorax homolog, Drosophila); translocated to, 4 [Source:HGNC Symbol;Acc:7137]	0.66	0.73	2.24	10.9	14.4	11.11	21.62	25.05	0	1.93	0.59	6.3	12.55	13.35	11	18.17
ENSG00000130402	ACTN4	actinin, alpha 4 [Source:HGNC Symbol;Acc:166]	0	0	0.2	0.16	1.07	1.35	2.85	2.35	0.06	0.04	0.14	0	0	0.36	0.29	0.07
ENSG00000130449	ZSWIM6	zinc finger, SWIM-type containing 6 [Source:HGNC Symbol;Acc:29316]	0.6	1.81	2.57	7.59	22.46	31	39.19	47.51	0.68	0	2.84	7.67	10.06	21.5	26.94	27.09
ENSG00000130479	MAP1S	microtubule-associated protein 1S [Source:HGNC Symbol;Acc:15715]	5.05	1.28	0	0	0	0	0.28	8.69	0.76	0.91	0	0	0	0	0	0
ENSG00000130508	PXDN	peroxidasin homolog (Drosophila) [Source:HGNC Symbol;Acc:14966]	0.2	0.62	0.69	1.32	5.6	7.4	16.56	25.86	0	0.11	0.49	1.59	2.63	4.14	3	2.27
ENSG00000130522	JUND	jun D proto-oncogene [Source:HGNC Symbol;Acc:6206]	4.37	7.26	9.06	12.21	21.55	21.1	32.19	60.22	0.73	2.06	5.43	9.44	11.4	10.88	9.02	8.57
ENSG00000130559	CAMSAP1	calmodulin regulated spectrin-associated protein 1 [Source:HGNC Symbol;Acc:19946]	0	1.11	5.04	16.36	25.9	29.7	23.6	31.16	0	0	2.19	7.4	9.34	12.38	15.94	7.08
ENSG00000130560	UBAC1	UBA domain containing 1 [Source:HGNC Symbol;Acc:30221]	0	0	2.12	3.39	13.52	9.1	19.6	10.65	2.47	4.85	1.2	6.76	3.79	5.05	4.04	1.18
ENSG00000130635	COL5A1	collagen, type V, alpha 1 [Source:HGNC Symbol;Acc:2209]	0.24	0.04	0.04	0	0	0	0.21	1.21	0.28	0	0	0	0	0	0	0
ENSG00000130638	ATXN10	ataxin 10 [Source:HGNC Symbol;Acc:10549]	1.56	3.46	8.89	10.76	14.83	10.77	27.4	37.92	2.95	3.42	4.69	8.86	2.22	3.27	3.26	6.1
ENSG00000130669	PAK4	p21 protein (Cdc42/Rac)-activated kinase 4 [Source:HGNC Symbol;Acc:16059]	8.43	3.72	0.98	5.42	20.23	31.12	37.45	29.61	2.95	0	3.23	2.22	5.36	7.93	15.21	1.86
ENSG00000130684	ZNF337	zinc finger protein 337 [Source:HGNC Symbol;Acc:15809]	0	0	0	2.83	13.21	4.72	26.05	41.51	1.06	1.01	0	0	3.95	12.97	19.14	27.11
ENSG00000130707	ASS1	argininosuccinate synthase 1 [Source:HGNC Symbol;Acc:758]	0	0	0	0	1.62	2.5	4.94	6.7	0	0.55	0	0	0.03	0.1	5.43	0
ENSG00000130713	EXOSC2	exosome component 2 [Source:HGNC Symbol;Acc:17097]	0	0	0	7.15	0	11.23	14.04	28.97	0	0	0	3.33	0	0	5.25	21.08
ENSG00000130726	TRIM28	tripartite motif containing 28 [Source:HGNC Symbol;Acc:16384]	0	0.26	1.03	2.61	3.97	4.38	7.77	8.01	0.34	0.23	0.59	1.51	1.91	3.54	6.22	4.57
ENSG00000130734	ATG4D	autophagy related 4D, cysteine peptidase [Source:HGNC Symbol;Acc:20789]	2.25	4	5.71	7.47	14.31	27.89	30.55	30.45	1.62	1.73	2.63	5.71	8.61	19.47	18.84	31.66
ENSG00000130741	EIF2S3	eukaryotic translation initiation factor 2, subunit 3 gamma, 52kDa [Source:HGNC Symbol;Acc:3267]	0	0.49	2.93	4.26	13.05	9.68	19.04	23.75	0.15	0	1.25	4.99	9.43	13.64	13.16	11.25
ENSG00000130749	ZC3H4	zinc finger CCCH-type containing 4 [Source:HGNC Symbol;Acc:17808]	0.31	0.32	0.48	0.09	5.26	10.25	17.75	22.13	0	0.16	0	1.03	1.09	6.36	10.02	8.72
ENSG00000130758	MAP3K10	mitogen-activated protein kinase kinase kinase 10 [Source:HGNC Symbol;Acc:6849]	1.05	4.85	4.41	8.55	9.54	12.49	27.3	63.32	0	0	3.3	2.84	6.09	10.05	28.84	27.94
ENSG00000130766	SESN2	sestrin 2 [Source:HGNC Symbol;Acc:20746]	0.42	1.78	2.83	6.45	13.41	17.26	32.26	50.77	0	0.81	0.5	0.93	3.41	7.73	18.49	13.73
ENSG00000130803	ZNF317	zinc finger protein 317 [Source:HGNC Symbol;Acc:13507]	0	0.63	0.71	0	0	0	0.95	5.48	0.53	0.5	0.11	0	0	0	1.71	1.55
ENSG00000130813	C19orf66	chromosome 19 open reading frame 66 [Source:HGNC Symbol;Acc:25649]	0	0	0	0	0	0.11	3.64	27.24	0	0	3.48	2.67	4.59	1.94	0	7.3
ENSG00000130816	DNMT1	DNA (cytosine-5-)-methyltransferase 1 [Source:HGNC Symbol;Acc:2976]	1.88	3.84	11.37	19.18	41.58	50.32	62.1	52.36	0	0.42	5.3	16.45	26.99	30.14	33.14	28.88
ENSG00000130821	SLC6A8	solute carrier family 6 (neurotransmitter transporter), member 8 [Source:HGNC Symbol;Acc:11055]	1.44	0.98	9.98	36.06	47	59.84	74.41	86.41	0.03	0.29	2.2	15.94	32.57	38.78	60.75	52.21
ENSG00000130826	DKC1	dyskeratosis congenita 1, dyskerin [Source:HGNC Symbol;Acc:2890]	0	0	2.1	4.65	8.28	7.89	7.96	27.57	0.22	0.71	1.84	7.36	8.59	8.29	12.67	20.39
ENSG00000130827	PLXNA3	plexin A3 [Source:HGNC Symbol;Acc:9101]	0	3.39	0	4.71	12.32	19.88	27.78	42.91	2.27	1.4	0	0	3.91	6.55	17.76	8.38
ENSG00000130935	NOL11	nucleolar protein 11 [Source:HGNC Symbol;Acc:24557]	3.05	1.48	7.69	22.58	46.89	54.77	62.73	74.56	0.83	1.26	4.75	16.53	27.57	39.75	49.73	43.1
ENSG00000130939	UBE4B	ubiquitination factor E4B [Source:HGNC Symbol;Acc:12500]	0.58	1.09	1.85	2.73	10.93	12.86	16.02	17.36	0	0.23	0	1.66	6.27	8.64	10.54	10.84
ENSG00000130956	HABP4	hyaluronan binding protein 4 [Source:HGNC Symbol;Acc:17062]	1.75	2.1	1.07	6.39	17.2	13.3	33.19	29.95	1.35	0	0	2.43	1.24	1.01	6.52	3.68
ENSG00000131016	AKAP12	A kinase (PRKA) anchor protein 12 [Source:HGNC Symbol;Acc:370]	0.3	0.44	0.96	4.87	17.13	22.52	35.34	52.56	0.17	0.04	0	4.94	11.09	20.8	25.7	28.86
ENSG00000131018	SYNE1	spectrin repeat containing, nuclear envelope 1 [Source:HGNC Symbol;Acc:17089]	0	2.23	2.21	7.51	24.27	38.11	82.83	113.3	0.8	0.73	0.65	6.67	11.34	28.49	56.8	69.6
ENSG00000131019	ULBP3	UL16 binding protein 3 [Source:HGNC Symbol;Acc:14895]	4.45	2.43	12.43	6.24	9.82	16.58	25.94	40.94	0	1.28	0	0	0	5.71	8.06	4
ENSG00000131069	ACSS2	acyl-CoA synthetase short-chain family member 2 [Source:HGNC Symbol;Acc:15814]	0.74	1.58	1.22	0.4	7.29	3.86	21.58	14.29	1.37	6.92	1.65	0.53	0.63	1.91	10.52	7.35
ENSG00000131080	EDA2R	ectodysplasin A2 receptor [Source:HGNC Symbol;Acc:17756]	0	1.43	8.04	8.73	15.95	18.52	31.9	46.17	2.17	4.58	5.17	4.1	8.93	9.45	23.04	32.35
ENSG00000131127	ZNF141	zinc finger protein 141 [Source:HGNC Symbol;Acc:12926]	0	0	3.78	21.52	32.06	41.72	59.33	67.35	1.02	0	0.22	9.44	24.15	36.08	39.45	40.61
ENSG00000131143	COX4I1	cytochrome c oxidase subunit IV isoform 1 [Source:HGNC Symbol;Acc:2265]	0	0	0	1.1	2.66	5.78	20.17	43.47	0.3	0.19	0.28	0.24	1.06	2.65	4.77	3.05
ENSG00000131165	CHMP1A	charged multivesicular body protein 1A [Source:HGNC Symbol;Acc:8740]	0.31	1.44	0	2.45	7.5	7.84	25.63	52.05	1.21	1	0.25	0.34	3.28	6.18	12.17	11.56
ENSG00000131171	SH3BGRL	SH3 domain binding glutamic acid-rich protein like [Source:HGNC Symbol;Acc:10823]	0	1.26	3.96	8.52	11.55	12.96	28.88	30.87	1.04	1.59	2.8	4.47	4.75	3.62	2.4	1.33
ENSG00000131236	CAP1	CAP, adenylate cyclase-associated protein 1 (yeast) [Source:HGNC Symbol;Acc:20040]	0.58	1.21	1.63	4.02	7.95	12.02	22.02	42.91	0.33	0.17	0.91	2.57	3.38	3.28	4.38	5.21
ENSG00000131238	PPT1	palmitoyl-protein thioesterase 1 [Source:HGNC Symbol;Acc:9325]	0	1.07	1.35	4.71	5.64	4.07	7.74	14.34	0	0.59	0.55	4.78	5.58	3.49	9.43	4.14
ENSG00000131263	RLIM	ring finger protein, LIM domain interacting [Source:HGNC Symbol;Acc:13429]	0.25	1.75	8.28	17.31	41.78	38.54	51.59	57.6	2.07	1.95	4.54	10.33	16.88	25.82	36.27	41.77
ENSG00000131269	ABCB7	ATP-binding cassette, sub-family B (MDR/TAP), member 7 [Source:HGNC Symbol;Acc:48]	5.51	4.95	11.07	31.86	54.55	63.2	41.78	48.97	0	5.28	6.33	25.52	30.89	26.5	31.39	33.64
ENSG00000131323	TRAF3	TNF receptor-associated factor 3 [Source:HGNC Symbol;Acc:12033]	1.96	2.32	5	14.65	38.65	34.68	49.73	62.92	1.01	1.42	2.24	10.82	17.42	33.97	29.71	44.08
ENSG00000131378	RFTN1	raftlin, lipid raft linker 1 [Source:HGNC Symbol;Acc:30278]	5.49	6.05	29.63	36.61	63.38	85.19	92.07	115.92	4.73	3.36	9.43	23.93	24.83	30.32	47.16	25.05
ENSG00000131389	SLC6A6	solute carrier family 6 (neurotransmitter transporter), member 6 [Source:HGNC Symbol;Acc:11052]	0.22	1.39	1.11	0.11	0.9	4.6	9.04	15.45	0	0	0	0	0	0	0	0
ENSG00000131435	PDLIM4	PDZ and LIM domain 4 [Source:HGNC Symbol;Acc:16501]	0.44	1.29	3.91	0.35	1.87	3.89	10.76	22.32	0	0.08	1.7	2.79	0	2.92	4.64	0
ENSG00000131459	GFPT2	glutamine-fructose-6-phosphate transaminase 2 [Source:HGNC Symbol;Acc:4242]	0	0.54	0	2.79	28.4	52.66	81.89	99.02	0	0	0	0	3.91	25.08	55.6	46.38
ENSG00000131508	UBE2D2	ubiquitin-conjugating enzyme E2D 2 [Source:HGNC Symbol;Acc:12475]	1.2	3.03	12.68	10.46	23.06	37.43	45.69	63.49	0	2.44	6.1	6	2.33	4.19	8.85	8.52
ENSG00000131558	EXOC4	exocyst complex component 4 [Source:HGNC Symbol;Acc:30389]	4.33	3.23	8.33	17.39	31.79	52.88	59.17	75.25	0.15	2.73	1.87	7.93	11.7	27.06	41.32	37.67
ENSG00000131591	C1orf159	chromosome 1 open reading frame 159 [Source:HGNC Symbol;Acc:26062]	0	0.34	13.26	30.66	70.53	45.31	84.14	88.79	1.36	1.48	9.22	27.95	43.17	47.07	92.02	51.51
ENSG00000131626	PPFIA1	protein tyrosine phosphatase, receptor type, f polypeptide (PTPRF), interacting protein (liprin), alpha 1 [Source:HGNC Symbol;Acc:9245]	0	2.54	5.24	19.55	47.76	48.57	67.41	81.9	0	0	0.82	13.42	32.83	40.52	34.15	57.63
ENSG00000131669	NINJ1	ninjurin 1 [Source:HGNC Symbol;Acc:7824]	0	2.1	9.21	13.33	28.64	31.49	48.75	70.95	1.85	1.73	9.88	18.5	13.87	20.46	22.28	18.05
ENSG00000131711	MAP1B	microtubule-associated protein 1B [Source:HGNC Symbol;Acc:6836]	0	0.43	0.46	0.56	2.08	5.45	14.55	27.13	0.17	0.04	0	0.32	0.46	0.66	2.16	2.89
ENSG00000131725	WDR44	WD repeat domain 44 [Source:HGNC Symbol;Acc:30512]	0.15	0.59	6.36	16.15	27.46	33.98	38.82	51.31	0	0.55	1.99	5.62	11.59	13.99	22.82	23.05
ENSG00000131732	ZCCHC9	zinc finger, CCHC domain containing 9 [Source:HGNC Symbol;Acc:25424]	1.74	1.12	3.37	12.27	24.23	41.13	83.47	175.85	0.88	1.46	0.68	8.02	9.66	26.31	47.43	69.68
ENSG00000131737	KRT34	keratin 34 [Source:HGNC Symbol;Acc:6452]	0.98	0	0.02	1.19	0.3	1.35	3.98	5.44	0.61	0	0.1	0.28	1.59	1.56	0.24	0.56
ENSG00000131747	TOP2A	topoisomerase (DNA) II alpha 170kDa [Source:HGNC Symbol;Acc:11989]	0	0.18	0.1	3.6	5.5	9.81	14.86	18.62	0.68	0.37	0.64	1.9	4.67	5.73	8.56	11.27
ENSG00000131773	KHDRBS3	KH domain containing, RNA binding, signal transduction associated 3 [Source:HGNC Symbol;Acc:18117]	6.79	10.09	31.12	67.94	173.32	168.67	210.7	212.48	3.3	2.11	13.51	42.69	87.38	148.13	184.02	110.53
ENSG00000131828	PDHA1	pyruvate dehydrogenase (lipoamide) alpha 1 [Source:HGNC Symbol;Acc:8806]	0.15	2.57	3.65	13.96	18.51	22.1	47.24	55.73	1.36	2.89	5.98	11.9	11.15	15.72	14.17	15.06
ENSG00000131931	THAP1	THAP domain containing, apoptosis associated protein 1 [Source:HGNC Symbol;Acc:20856]	0.91	1.18	8.69	20.58	36.83	49	49.45	76.9	1.27	2.53	1.86	12.09	14.59	23.36	29.85	32.28
ENSG00000131941	RHPN2	rhophilin, Rho GTPase binding protein 2 [Source:HGNC Symbol;Acc:19974]	4.89	0.58	0.88	10.36	9.49	8.35	28	15.29	1.87	0.53	1.65	4.25	7	8.17	11.68	12.9
ENSG00000131944	C19orf40	chromosome 19 open reading frame 40 [Source:HGNC Symbol;Acc:28467]	0	0	0	1.34	13.61	0	65.33	49.93	1.53	1.88	2.8	0.89	1.99	6.38	37.17	11.73
ENSG00000131966	ACTR10	actin-related protein 10 homolog (S. cerevisiae) [Source:HGNC Symbol;Acc:17372]	1.31	0.01	2.8	11.43	17.64	21.97	50.41	73.02	1.57	1.12	2.35	6.78	7.85	7.28	11.67	6.21
ENSG00000132002	DNAJB1	DnaJ (Hsp40) homolog, subfamily B, member 1 [Source:HGNC Symbol;Acc:5270]	0.74	1.08	8.84	21.87	26.63	36.11	45.87	62.85	0.56	0.4	2.93	10.4	13.39	18.56	29.02	28.04
ENSG00000132005	RFX1	regulatory factor X, 1 (influences HLA class II expression) [Source:HGNC Symbol;Acc:9982]	0	0	0	0.44	1.91	3.5	16.37	24.52	0	0.71	0	0	2.33	0.95	0.98	6.89
ENSG00000132017	DCAF15	DDB1 and CUL4 associated factor 15 [Source:HGNC Symbol;Acc:25095]	0	0	0	0.56	1.29	1.74	4.88	8.66	0.87	0.59	0.66	0.63	2.34	3.03	5.06	4.82
ENSG00000132128	LRRC41	leucine rich repeat containing 41 [Source:HGNC Symbol;Acc:16917]	0.02	0	0	0.64	9.81	13.5	35.38	80.12	0	0	0	0	1.11	9.31	22.62	19.44
ENSG00000132153	DHX30	DEAH (Asp-Glu-Ala-His) box helicase 30 [Source:HGNC Symbol;Acc:16716]	0.1	0.14	0.89	1.58	6.46	11.26	16.38	23.88	2.03	0.16	0	2.57	2.57	5.58	10.6	10.72
ENSG00000132155	RAF1	v-raf-1 murine leukemia viral oncogene homolog 1 [Source:HGNC Symbol;Acc:9829]	0.71	0.23	1.61	2.77	5.94	9.1	13.53	22.69	0	0.67	0.37	3.28	2.74	2.8	8.06	9.45
ENSG00000132170	PPARG	peroxisome proliferator-activated receptor gamma [Source:HGNC Symbol;Acc:9236]	0	0.98	2.54	10.95	26.23	36.52	72.99	66.75	2.42	0	0	2.21	6.03	18.91	24.65	11.51
ENSG00000132256	TRIM5	tripartite motif containing 5 [Source:HGNC Symbol;Acc:16276]	1.56	1.99	9.72	12.04	22.05	20	42.16	32.66	0	3.06	4.04	7.39	5.06	7.67	9.81	13.9
ENSG00000132294	EFR3A	EFR3 homolog A (S. cerevisiae) [Source:HGNC Symbol;Acc:28970]	0	1.35	2.11	3.05	3.74	5.55	14.14	25.78	1.11	0.11	0.28	0.16	0.34	0	0.97	0.42
ENSG00000132300	PTCD3	pentatricopeptide repeat domain 3 [Source:HGNC Symbol;Acc:24717]	0.72	0	13.32	33.81	61.06	74.46	69.46	68.16	3.73	1.11	6.26	22.17	34.85	49.62	56.44	46.21
ENSG00000132305	IMMT	inner membrane protein, mitochondrial [Source:HGNC Symbol;Acc:6047]	0.14	0.17	0.7	0.12	2.09	3.17	10.79	12.76	0.76	0	0.07	0.44	0	1.2	2.08	3.13
ENSG00000132341	RAN	RAN, member RAS oncogene family [Source:HGNC Symbol;Acc:9846]	0.06	0.5	4.18	16.52	27.64	42.82	79	137.68	0	0.26	1.04	8.92	14.02	24.85	32.4	32.6
ENSG00000132359	RAP1GAP2	RAP1 GTPase activating protein 2 [Source:HGNC Symbol;Acc:29176]	0.8	0	0.83	1.7	0	0.9	2.1	4.18	0.34	0.31	0.35	1.42	2.22	2.23	6.84	2.69
ENSG00000132383	RPA1	replication protein A1, 70kDa [Source:HGNC Symbol;Acc:10289]	0	0.93	2.07	3.77	11.17	9.96	14.65	13.46	2.19	0.24	2.08	3.58	6.16	7.62	8.36	3.92
ENSG00000132386	SERPINF1	serpin peptidase inhibitor, clade F (alpha-2 antiplasmin, pigment epithelium derived factor), member 1 [Source:HGNC Symbol;Acc:8824]	0.22	0	0.09	0.35	1.18	1.06	2.73	6.33	0.26	0	1.09	0.26	0.76	0.14	3.48	0.9
ENSG00000132388	UBE2G1	ubiquitin-conjugating enzyme E2G 1 [Source:HGNC Symbol;Acc:12482]	0	0.83	3.68	9.97	28.07	34.98	73.89	76.62	0	0.28	0.36	5.12	10.84	18.88	23.11	17.25
ENSG00000132406	TMEM128	transmembrane protein 128 [Source:HGNC Symbol;Acc:28201]	0.14	1.09	1.33	10.11	16.6	21.6	34.71	55.79	0.57	1.43	2.26	4.51	4.68	12.95	18.32	10.6
ENSG00000132432	SEC61G	Sec61 gamma subunit [Source:HGNC Symbol;Acc:18277]	4.15	5.57	9.38	30.51	33.18	55.26	96.35	76.47	1.2	2.44	6.46	15.57	15.57	24.55	21.84	10.91
ENSG00000132434	LANCL2	LanC lantibiotic synthetase component C-like 2 (bacterial) [Source:HGNC Symbol;Acc:6509]	1.27	1.01	5.63	5.02	21	26.36	17.42	38.05	3.22	0	0	8.87	10.52	6.39	32.29	12.66
ENSG00000132436	FIGNL1	fidgetin-like 1 [Source:HGNC Symbol;Acc:13286]	1.65	0	18.08	37.95	48.86	79.56	11.32	77.82	2.34	2.24	5.34	25.05	21.02	33.4	52.44	33.11
ENSG00000132463	GRSF1	G-rich RNA sequence binding factor 1 [Source:HGNC Symbol;Acc:4610]	0.72	0	2.83	5.42	15.76	12.98	28.41	63.67	1.31	0.47	0.93	5.81	7.33	7.33	12.9	10.64
ENSG00000132475	H3F3B	H3 histone, family 3B (H3.3B) [Source:HGNC Symbol;Acc:4765]	0.09	0.5	8.57	24.7	50.85	69.8	90.86	123.43	0	0	2.59	16.99	30.26	48.84	69.1	71.46
ENSG00000132485	ZRANB2	zinc finger, RAN-binding domain containing 2 [Source:HGNC Symbol;Acc:13058]	3.48	4.09	14.09	41.08	56.56	68.05	86.47	87	5.75	0.4	11.4	37.01	47.6	59.44	79.17	68.37
ENSG00000132507	EIF5A	eukaryotic translation initiation factor 5A [Source:HGNC Symbol;Acc:3300]	0.49	0.33	0.12	0.51	0.5	0.77	1.76	10.67	0.3	0.02	0	0.43	0.63	0.24	0.55	0
ENSG00000132541	HRSP12	heat-responsive protein 12 [Source:HGNC Symbol;Acc:16897]	0	1.71	1.68	10.29	30.35	54.92	58	33.94	2.44	2.08	1.32	6.79	14.33	12.53	28.11	15.96
ENSG00000132549	VPS13B	vacuolar protein sorting 13 homolog B (yeast) [Source:HGNC Symbol;Acc:2183]	0	0	0	0	1.49	5.64	11.35	24.91	0.29	0	0	0	0.6	4.71	14.33	10.81
ENSG00000132640	BTBD3	BTB (POZ) domain containing 3 [Source:HGNC Symbol;Acc:15854]	1.66	1.07	17.17	41.55	76.94	111.47	108.75	154.21	5.22	0.44	6.78	21.62	32.05	40.27	58.64	44.14
ENSG00000132661	NXT1	NTF2-like export factor 1 [Source:HGNC Symbol;Acc:15913]	2.26	0.95	5.38	10.97	20.67	25.96	49.15	100.9	0.61	0.19	1.45	5.2	7.35	11.52	31.01	24.58
ENSG00000132664	POLR3F	polymerase (RNA) III (DNA directed) polypeptide F, 39 kDa [Source:HGNC Symbol;Acc:15763]	0.54	0.92	5.35	15.69	18.86	16.91	39.27	31.83	1.05	1.57	5.33	13.1	21.78	24.69	30.93	27.82
ENSG00000132669	RIN2	Ras and Rab interactor 2 [Source:HGNC Symbol;Acc:18750]	0.86	0.76	1.76	3.3	5.68	7.05	16.78	26.32	0.68	0	0	1.12	1.53	0.52	2.91	1.45
ENSG00000132688	NES	nestin [Source:HGNC Symbol;Acc:7756]	0.12	0.91	0	0	0	0	0	0	0.45	0	0	0	0	0	0	0
ENSG00000132694	ARHGEF11	Rho guanine nucleotide exchange factor (GEF) 11 [Source:HGNC Symbol;Acc:14580]	1.06	2.54	0	1.01	5.71	5.14	7.78	5.78	0.8	0.82	0	0	1.05	3.26	4.05	3.85
ENSG00000132740	IGHMBP2	immunoglobulin mu binding protein 2 [Source:HGNC Symbol;Acc:5542]	0	0	0.53	11.5	10.73	12.23	22.55	31.04	0	0	0	2.57	6.36	12.61	15.84	13.41
ENSG00000132780	NASP	nuclear autoantigenic sperm protein (histone-binding) [Source:HGNC Symbol;Acc:7644]	0.77	1.24	2.99	4.84	8.86	11.09	22.58	40.45	0.96	0	2.43	12.4	17.32	18.98	21.58	42.47
ENSG00000132792	CTNNBL1	catenin, beta like 1 [Source:HGNC Symbol;Acc:15879]	0	0	3.42	12.81	21.6	23.18	27.98	24.14	0	0	9.34	17.04	31.98	28.51	35.77	36.8
ENSG00000132823	OSER1	oxidative stress responsive serine-rich 1 [Source:HGNC Symbol;Acc:16105]	0.06	0.57	0.38	1.93	1.27	3.94	7.89	31.8	0	0	0.08	0.58	0.37	2.07	3.64	1.79
ENSG00000132824	SERINC3	serine incorporator 3 [Source:HGNC Symbol;Acc:11699]	1.46	1.98	4.21	6.69	12.78	17.41	23.67	48.87	1.05	1.03	1.65	5.67	7.7	4.93	5.13	0.71
ENSG00000132842	AP3B1	adaptor-related protein complex 3, beta 1 subunit [Source:HGNC Symbol;Acc:566]	3.2	0.29	16.72	35.71	55.41	66.62	63.82	63.7	4.04	2.61	6.81	21.28	34.55	41.97	43.28	41.68
ENSG00000132912	DCTN4	dynactin 4 (p62) [Source:HGNC Symbol;Acc:15518]	2.8	1.4	4.59	11.56	27.03	34.06	55.67	78.57	0.35	1.31	2.82	9.57	16.13	27.12	28.36	33.48
ENSG00000132950	ZMYM5	zinc finger, MYM-type 5 [Source:HGNC Symbol;Acc:13029]	0	0	5.42	15.51	32.23	35.66	29.3	31.96	0	1.77	6.77	12.02	20.33	19.79	26.55	21.12
ENSG00000132952	USPL1	ubiquitin specific peptidase like 1 [Source:HGNC Symbol;Acc:20294]	0	0.48	2.83	18.12	28.14	38.56	48.29	56.37	1.75	0	1.57	6.7	10.46	18.11	27.7	34.2
ENSG00000132963	POMP	proteasome maturation protein [Source:HGNC Symbol;Acc:20330]	0.31	0.62	3.73	5.97	15.41	21.95	37.39	88.17	0.19	0.39	1.4	5.35	5.4	9.51	15	7.24
ENSG00000132964	CDK8	cyclin-dependent kinase 8 [Source:HGNC Symbol;Acc:1779]	1.21	2.73	2.89	6.95	10.31	10.83	15.24	18.84	0	1.78	0.56	2.64	8.95	13.06	9.03	10.12
ENSG00000133026	MYH10	myosin, heavy chain 10, non-muscle [Source:HGNC Symbol;Acc:7568]	0	0.43	0.49	1.03	3.29	3.56	3.91	3.79	0.66	0.72	0.95	3.15	6.12	4.29	3.35	3.36
ENSG00000133030	MPRIP	myosin phosphatase Rho interacting protein [Source:HGNC Symbol;Acc:30321]	0.01	0	0	0.24	1.44	3.41	9.07	11.48	0.05	0.06	0	0	0.52	1.65	4.63	3.44
ENSG00000133056	PIK3C2B	phosphatidylinositol-4-phosphate 3-kinase, catalytic subunit type 2 beta [Source:HGNC Symbol;Acc:8972]	1.14	7.54	6.48	6.67	9.66	30.38	42.04	69.47	0	0.91	1.7	1.47	4.23	4.13	7.25	7.31
ENSG00000133059	DSTYK	dual serine/threonine and tyrosine protein kinase [Source:HGNC Symbol;Acc:29043]	0.09	1.11	4.02	9.36	24.38	28.36	42.94	47.81	0.44	0	0.99	7.97	13.19	22.78	29.05	32.19
ENSG00000133065	SLC41A1	solute carrier family 41 (magnesium transporter), member 1 [Source:HGNC Symbol;Acc:19429]	0.74	0.07	0.87	5.26	11	18.92	35.02	35.16	1.35	0	0.34	1.94	5.38	6.96	9.31	10.01
ENSG00000133107	TRPC4	transient receptor potential cation channel, subfamily C, member 4 [Source:HGNC Symbol;Acc:12336]	0.64	0	19.75	25.14	35.14	58.58	85.63	65.89	0	1.02	9.55	22.47	18.56	36.97	31.62	39.04
ENSG00000133111	RFXAP	regulatory factor X-associated protein [Source:HGNC Symbol;Acc:9988]	28.69	4.27	28.18	27.02	52.87	88.6	69.45	54.13	0	19.29	12.5	39.2	46.19	51.5	61.66	10.54
ENSG00000133114	GPALPP1	GPALPP motifs containing 1 [Source:HGNC Symbol;Acc:20298]	2.03	1.53	7.1	25.57	62.06	73.48	53.25	57.73	1.94	0	5.85	12.14	30.8	32.07	30.82	31.24
ENSG00000133119	RFC3	replication factor C (activator 1) 3, 38kDa [Source:HGNC Symbol;Acc:9971]	0	0	0	0.66	3.91	16.26	49.91	55.97	0	0.73	0.79	1.86	3.26	10.51	21.24	19.68
ENSG00000133131	MORC4	MORC family CW-type zinc finger 4 [Source:HGNC Symbol;Acc:23485]	0	0	0	0	0	0.6	5.64	25.75	0	0	0	0	0	0.14	0.92	5.14
ENSG00000133138	TBC1D8B	TBC1 domain family, member 8B (with GRAM domain) [Source:HGNC Symbol;Acc:24715]	0	0	7.92	15.94	37.12	20.82	16.63	44.17	0	0	3.13	18.65	29.01	39.78	27.27	33.19
ENSG00000133142	TCEAL4	transcription elongation factor A (SII)-like 4 [Source:HGNC Symbol;Acc:26121]	1.2	2.25	3.66	1.99	4.23	6.93	9.35	20.81	0.61	2.62	3.21	6.67	4.89	6.95	4.39	2.8
ENSG00000133193	FAM104A	family with sequence similarity 104, member A [Source:HGNC Symbol;Acc:25918]	3.91	7.3	13.82	19.09	33.33	39.44	50.41	79.18	2.25	4.38	5.85	15.89	24.71	26.03	31.57	23.27
ENSG00000133195	SLC39A11	solute carrier family 39, member 11 [Source:HGNC Symbol;Acc:14463]	3.33	0.23	13.06	20.99	34.95	58.14	103.27	105.56	4.46	2.55	4.74	14.74	28.23	42.01	97.88	68.59
ENSG00000133226	SRRM1	serine/arginine repetitive matrix 1 [Source:HGNC Symbol;Acc:16638]	1.53	0.97	1.98	6.81	19.09	22	33.68	45.06	0.15	0.6	1.97	6.28	13.77	20.97	21.18	20.82
ENSG00000133250	ZNF414	zinc finger protein 414 [Source:HGNC Symbol;Acc:20630]	2.52	0.7	6.07	17.83	18.52	37.13	60.26	68.83	2.29	0	3.89	10.48	15.24	22.61	33.37	27.61
ENSG00000133275	CSNK1G2	casein kinase 1, gamma 2 [Source:HGNC Symbol;Acc:2455]	0	1.13	0	0	2.97	0	6.43	5.01	0	0	0	0	0	0	0	0
ENSG00000133302	ANKRD32	ankyrin repeat domain 32 [Source:HGNC Symbol;Acc:25408]	0	0	0	2.14	19.39	24.74	68.03	68.77	0	0	0.31	2.31	16.66	26.4	18.98	48.86
ENSG00000133313	CNDP2	CNDP dipeptidase 2 (metallopeptidase M20 family) [Source:HGNC Symbol;Acc:24437]	6.09	1.19	1.03	0	3.23	7.19	17.91	8.88	0.57	1.77	0	0	0.02	0	1.1	0
ENSG00000133318	RTN3	reticulon 3 [Source:HGNC Symbol;Acc:10469]	0.23	1.83	3.99	4.16	3.15	3.67	7.16	11.06	1.69	1.19	4.53	9.71	11.48	9.32	12.86	9.4
ENSG00000133393	FOPNL	FGFR1OP N-terminal like [Source:HGNC Symbol;Acc:26435]	0.15	0.46	2.7	5.64	19.67	20.85	29.84	54.96	0	1.13	2.01	6.82	13.49	20.31	24.5	45.24
ENSG00000133398	MED10	mediator complex subunit 10 [Source:HGNC Symbol;Acc:28760]	1.21	2.19	10.09	25.76	30.02	49.74	114.72	81.8	2.21	3.04	8.65	24.41	25.95	36.06	71.21	33.47
ENSG00000133422	MORC2	MORC family CW-type zinc finger 2 [Source:HGNC Symbol;Acc:23573]	0	0.55	1.54	1.94	13.61	21.99	24.54	19.89	1.24	0.34	1.66	2.57	3.75	11.77	9.98	10.61
ENSG00000133424	LARGE	like-glycosyltransferase [Source:HGNC Symbol;Acc:6511]	0	1.53	1.3	0	0	2.52	2.01	8.95	0.42	0	0	0	0	0	2.13	3.65
ENSG00000133606	MKRN1	makorin ring finger protein 1 [Source:HGNC Symbol;Acc:7112]	1.05	0.09	1.51	0.76	0.47	1.24	5.6	5.26	1.68	0.27	1.87	0.75	3.18	1.54	1.45	0
ENSG00000133619	KRBA1	KRAB-A domain containing 1 [Source:HGNC Symbol;Acc:22228]	0.56	0	0	4.12	35.7	45.79	111.69	102	0	0	0	0	8.06	20.32	28.05	21.95
ENSG00000133704	IPO8	importin 8 [Source:HGNC Symbol;Acc:9853]	0	0	5.14	9.73	24.76	38.48	70.68	91.32	0	0.47	3.65	10.39	8.29	14.13	19.55	22.74
ENSG00000133706	LARS	leucyl-tRNA synthetase [Source:HGNC Symbol;Acc:6512]	0	0	0.57	2.22	7.01	8.68	9.84	11.27	0	0	0.85	3.97	3.31	8.35	8.95	9.48
ENSG00000133739	LRRCC1	leucine rich repeat and coiled-coil centrosomal protein 1 [Source:HGNC Symbol;Acc:29373]	0	0	5.79	51.91	82.44	22.36	53.18	63.6	1.94	1.26	5.92	13.51	26.38	44.44	37.22	9.31
ENSG00000133773	CCDC59	coiled-coil domain containing 59 [Source:HGNC Symbol;Acc:25005]	0.08	0	0	0.1	0	0	6.71	25.08	0	0	0.13	0	0.37	0	0.59	5.68
ENSG00000133858	ZFC3H1	zinc finger, C3H1-type containing [Source:HGNC Symbol;Acc:28328]	1.97	3.16	9.14	39.28	71.78	78.31	93.75	90.22	2.66	0.95	5.89	18.18	35.25	53.99	60.47	74.77
ENSG00000133872	TMEM66	transmembrane protein 66 [Source:HGNC Symbol;Acc:28789]	1.06	0.55	1.52	2.12	7.03	8.19	18.13	38.56	0.12	0.2	0	1.59	0.81	2.21	2.1	1.12
ENSG00000133935	C14orf1	chromosome 14 open reading frame 1 [Source:HGNC Symbol;Acc:1187]	4.58	1.11	8.14	22.49	11.07	8.52	40.22	47.54	0.61	2.17	6.48	13.68	19.64	17.59	11.36	7.16
ENSG00000134014	ELP3	elongator acetyltransferase complex subunit 3 [Source:HGNC Symbol;Acc:20696]	0.43	0	0.43	0	1.88	1.97	9.86	22.16	1.57	0	0.83	2.39	0	0	3.51	12.65
ENSG00000134030	CTIF	CBP80/20-dependent translation initiation factor [Source:HGNC Symbol;Acc:23925]	1.13	1.36	1.62	0.61	1.2	3.75	6.51	11.92	1.05	0	0	0	0.22	0.74	2.89	3.06
ENSG00000134046	MBD2	methyl-CpG binding domain protein 2 [Source:HGNC Symbol;Acc:6917]	0.16	1.74	8.02	16.83	25.26	25.08	23.22	23.36	0.75	1.62	9.26	9.77	8.35	10.76	3.63	2.16
ENSG00000134077	THUMPD3	THUMP domain containing 3 [Source:HGNC Symbol;Acc:24493]	0	0	0.48	1.41	3.42	0	3.38	20.54	0.03	1.7	0.31	0.62	2.22	2.02	6.74	4.4
ENSG00000134107	BHLHE40	basic helix-loop-helix family, member e40 [Source:HGNC Symbol;Acc:1046]	0.18	0	0	0.41	0.73	0.62	0.37	8.43	0.38	0	0.27	0.71	0.1	0.27	0.42	2.19
ENSG00000134108	ARL8B	ADP-ribosylation factor-like 8B [Source:HGNC Symbol;Acc:25564]	2.3	1.35	8.72	9.82	16.93	21.91	36.69	38.51	1.89	1.22	3.78	9.32	10.39	13.59	14.27	15.19
ENSG00000134186	PRPF38B	pre-mRNA processing factor 38B [Source:HGNC Symbol;Acc:25512]	1.71	2.62	4.37	12.47	28.38	39.79	56.37	74.16	1.29	0.56	3.83	11.11	20.03	35.95	38.5	54.37
ENSG00000134202	GSTM3	glutathione S-transferase mu 3 (brain) [Source:HGNC Symbol;Acc:4635]	0	1.24	13.98	48.38	61.65	63.6	79.65	77.49	0	2.42	10.1	34.11	55.41	61.11	60.62	61.93
ENSG00000134248	LAMTOR5	late endosomal/lysosomal adaptor, MAPK and MTOR activator 5 [Source:HGNC Symbol;Acc:17955]	0.1	1.45	3.9	4.28	9.75	14.13	29.36	59.97	0	0.79	2.85	8.59	5.47	9.89	9.62	7.07
ENSG00000134255	CEPT1	choline/ethanolamine phosphotransferase 1 [Source:HGNC Symbol;Acc:24289]	7.65	2.63	10.79	25.89	88.82	86.02	109.44	119.77	4.09	1.59	7.83	22.31	26.33	46.35	69.56	80.15
ENSG00000134259	NGF	nerve growth factor (beta polypeptide) [Source:HGNC Symbol;Acc:7808]	1.41	0.1	0.78	0	0.93	2.79	8.03	2.24	2.16	1.51	0	0	0	0	0	0
ENSG00000134265	NAPG	N-ethylmaleimide-sensitive factor attachment protein, gamma [Source:HGNC Symbol;Acc:7642]	3.42	3.91	5.9	20.34	33.99	29.29	46.1	61.1	3.52	4.28	3.26	8.77	12.01	10.08	24.31	15.51
ENSG00000134294	SLC38A2	solute carrier family 38, member 2 [Source:HGNC Symbol;Acc:13448]	0.2	0	0.3	0.49	1.11	1.49	2.5	7.7	0.09	0	0	0.36	0.36	0.48	1.81	2.05
ENSG00000134308	YWHAQ	tyrosine 3-monooxygenase/tryptophan 5-monooxygenase activation protein, theta [Source:HGNC Symbol;Acc:12854]	0.51	0.89	2.24	7.41	18.23	23.46	39.24	39.97	0	0.59	0.95	5.19	7.37	11.63	13.12	11.27
ENSG00000134324	LPIN1	lipin 1 [Source:HGNC Symbol;Acc:13345]	0.09	0.16	3.13	1.64	13.49	16.35	34.42	64.06	0	0	0	1.72	6.12	10.83	12.26	17.85
ENSG00000134352	IL6ST	interleukin 6 signal transducer (gp130, oncostatin M receptor) [Source:HGNC Symbol;Acc:6021]	0.42	0.79	5.78	21.58	39.76	49.53	76.23	90.88	1.05	0	3.22	18.01	24.01	32.74	36.27	37.05
ENSG00000134363	FST	follistatin [Source:HGNC Symbol;Acc:3971]	0.49	0.44	0.33	0.38	1.51	1.01	6.82	26.62	0.35	0.24	0.13	0.54	0.41	1.36	3.85	5.52
ENSG00000134371	CDC73	cell division cycle 73 [Source:HGNC Symbol;Acc:16783]	4.6	5.24	18.96	42.14	45.52	58.41	45.41	54.72	2.56	2.74	7.91	23.37	25.37	26.28	32.74	19.51
ENSG00000134440	NARS	asparaginyl-tRNA synthetase [Source:HGNC Symbol;Acc:7643]	0.66	1.48	4.45	8.75	13.91	7.66	17.86	19.42	0	0.11	2.62	7.26	8.08	5.8	5.55	8.38
ENSG00000134444	KIAA1468	KIAA1468 [Source:HGNC Symbol;Acc:29289]	0	0	10.93	36.55	69.19	81.44	88.42	98.88	0.01	2.09	4.99	16.29	23.73	46.05	60.54	54.78
ENSG00000134452	FBXO18	F-box protein, helicase, 18 [Source:HGNC Symbol;Acc:13620]	1.85	1.35	0.64	0	0.86	0.21	1.39	7.71	0.13	0.41	0.88	0	0	0	1.02	0.74
ENSG00000134453	RBM17	RNA binding motif protein 17 [Source:HGNC Symbol;Acc:16944]	0.41	1.35	4.9	19.47	36.23	47.59	77.71	85.06	1.53	2.21	2.28	12.49	19.23	37.03	26.05	53.4
ENSG00000134480	CCNH	cyclin H [Source:HGNC Symbol;Acc:1594]	9.85	10.46	19.34	28.24	17.43	50.06	69.36	71.27	2.25	8.4	7.22	14.77	12.94	25.64	22.12	19.86
ENSG00000134504	KCTD1	potassium channel tetramerization domain containing 1 [Source:HGNC Symbol;Acc:18249]	1.11	4.52	1.61	2.26	0	2.16	18.85	31.73	0	2.19	1.37	0.34	0	0.85	9.4	7.63
ENSG00000134531	EMP1	epithelial membrane protein 1 [Source:HGNC Symbol;Acc:3333]	1.06	0	2.68	5.48	17.83	21.29	43.77	107.93	1.05	1.02	2.84	10.03	12.61	14.68	34.32	22
ENSG00000134569	LRP4	low density lipoprotein receptor-related protein 4 [Source:HGNC Symbol;Acc:6696]	6.4	2.17	23.45	13.08	26.21	32.15	56.3	60.72	8.88	12.39	12.61	14.49	15.54	20.91	30.29	21.09
ENSG00000134574	DDB2	damage-specific DNA binding protein 2, 48kDa [Source:HGNC Symbol;Acc:2718]	0.76	0.32	1.5	10.89	19.57	26.73	27.92	32.14	0.1	0.35	1.97	5.37	11.79	16.81	22.4	14.29
ENSG00000134575	ACP2	acid phosphatase 2, lysosomal [Source:HGNC Symbol;Acc:123]	1.82	2.19	1.1	4.41	4.27	1.65	16.01	12.56	0	1.82	0.46	5.27	2	5.23	3.01	0.5
ENSG00000134590	FAM127A	family with sequence similarity 127, member A [Source:HGNC Symbol;Acc:2569]	1.19	1.24	0	0	0	0	1.69	13.83	0.84	0.33	0	0	0	0	0	0
ENSG00000134597	RBMX2	RNA binding motif protein, X-linked 2 [Source:HGNC Symbol;Acc:24282]	0	0	0	1.36	9.98	18.27	25.66	28.19	0	1.28	2.71	2.93	3.57	7.3	12.48	8.86
ENSG00000134644	PUM1	pumilio RNA-binding family member 1 [Source:HGNC Symbol;Acc:14957]	0.28	0.64	2.75	10.13	30.07	41.38	51.78	67.94	0.5	0.96	2.25	6.42	14.33	24.93	39.34	49.09
ENSG00000134684	YARS	tyrosyl-tRNA synthetase [Source:HGNC Symbol;Acc:12840]	0	0	0	0	1.66	3.76	12.15	20.98	2.73	1.64	0	0.73	3.31	3.72	4.53	9.93
ENSG00000134690	CDCA8	cell division cycle associated 8 [Source:HGNC Symbol;Acc:14629]	0.6	0.58	0.79	1.22	5.79	9.45	22.1	26.3	0.49	0.25	0.22	0.73	1.75	2.48	4.84	5.99
ENSG00000134697	GNL2	guanine nucleotide binding protein-like 2 (nucleolar) [Source:HGNC Symbol;Acc:29925]	3.76	2.95	4.83	12.91	21.05	18.05	27.51	33.32	0.24	0	0.79	12.1	22.29	22.17	26.41	22.84
ENSG00000134698	AGO4	argonaute RISC catalytic component 4 [Source:HGNC Symbol;Acc:18424]	0.09	0.86	1.68	9.47	38.69	32.12	44.38	58.75	0.51	0.47	1.25	9.11	13.56	20.59	41.02	39.49
ENSG00000134748	PRPF38A	pre-mRNA processing factor 38A [Source:HGNC Symbol;Acc:25930]	3.09	2.64	10.91	20.35	42.55	46.68	43.55	76.78	3.42	1.36	9.21	12.03	21.6	30.57	49.43	50.88
ENSG00000134759	ELP2	elongator acetyltransferase complex subunit 2 [Source:HGNC Symbol;Acc:18248]	1.32	0.3	2.42	10.69	19.96	28.6	29.91	34.08	2.52	0.15	2.62	13.14	17.81	22.44	23.27	18.2
ENSG00000134779	TPGS2	tubulin polyglutamylase complex subunit 2 [Source:HGNC Symbol;Acc:24561]	0.77	4.23	4.43	7	25.71	22.5	42.45	44.81	0	2.63	1.41	7.56	11.65	11.36	9.03	7.95
ENSG00000134851	TMEM165	transmembrane protein 165 [Source:HGNC Symbol;Acc:30760]	0.26	0.24	0	0	8.28	16.2	50.94	56.4	0.4	0.31	0.44	0.6	3.28	15.64	20.05	39.18
ENSG00000134852	CLOCK	clock circadian regulator [Source:HGNC Symbol;Acc:2082]	0	0.37	5.14	12.57	22.58	20.88	42.55	50.85	0	0.43	2.64	6.39	7.53	12.86	18.54	23
ENSG00000134871	COL4A2	collagen, type IV, alpha 2 [Source:HGNC Symbol;Acc:2203]	0.24	0.19	0	0	0	0	0.01	0	0.11	0.16	0	0	0	0	0	0
ENSG00000134884	ARGLU1	arginine and glutamate rich 1 [Source:HGNC Symbol;Acc:25482]	0.05	0.02	3.38	6.08	11.76	20.21	30.45	47.9	0.51	0.58	1	4.97	7.97	12.3	13.91	17.9
ENSG00000134901	KDELC1	KDEL (Lys-Asp-Glu-Leu) containing 1 [Source:HGNC Symbol;Acc:19350]	1.02	3.99	9.14	25.88	36.74	50.61	54.96	53.45	0	2.73	5.32	23.44	37.5	30.45	34.41	15.21
ENSG00000134909	ARHGAP32	Rho GTPase activating protein 32 [Source:HGNC Symbol;Acc:17399]	0	4.96	11.87	33.01	48.26	58.97	68.16	68.26	5.11	0.72	5.17	19.52	41.62	59.24	48.36	37.58
ENSG00000134954	ETS1	v-ets avian erythroblastosis virus E26 oncogene homolog 1 [Source:HGNC Symbol;Acc:3488]	0.97	0.58	0.24	0	0	1.49	8.99	23.87	3.18	0	0	0.38	0.69	0	1.01	3.69
ENSG00000134986	NREP	neuronal regeneration related protein [Source:HGNC Symbol;Acc:16834]	0	0	1.96	1.32	6.17	9.66	31.61	61.43	0.13	0.14	0.77	3.48	4.02	7.02	12.18	25.92
ENSG00000134987	WDR36	WD repeat domain 36 [Source:HGNC Symbol;Acc:30696]	0.2	0	5.66	23.05	42.77	60.78	85.97	94.93	0.95	0.96	3.82	11.99	17.67	36.74	44.94	42.04
ENSG00000134996	OSTF1	osteoclast stimulating factor 1 [Source:HGNC Symbol;Acc:8510]	2.1	2.92	9.93	18.01	23.02	26.43	27.98	54.75	0.21	1.73	5.35	10.34	8.87	9.84	7.51	2.94
ENSG00000135002	RFK	riboflavin kinase [Source:HGNC Symbol;Acc:30324]	1.29	0.68	9.23	18.11	33.15	49.46	100.01	136.46	0.15	0.51	3.04	6.89	10.18	16.32	32.11	44.15
ENSG00000135040	NAA35	N(alpha)-acetyltransferase 35, NatC auxiliary subunit [Source:HGNC Symbol;Acc:24340]	7.83	2.07	21.14	28.18	42.51	40.82	64.52	64.75	1.51	0.79	2.4	25.39	22.37	32.96	45.98	44.74
ENSG00000135046	ANXA1	annexin A1 [Source:HGNC Symbol;Acc:533]	0	0	0.04	0	0	0	1.2	2.03	0.51	0	0.1	0.06	0	0	0	0
ENSG00000135049	AGTPBP1	ATP/GTP binding protein 1 [Source:HGNC Symbol;Acc:17258]	5.74	1.65	3.19	6.63	18.62	28.09	29.89	44.55	2.22	5.09	4.13	7.17	16.73	20.66	20.23	13.99
ENSG00000135052	GOLM1	golgi membrane protein 1 [Source:HGNC Symbol;Acc:15451]	1.19	1.02	3.11	1.84	1.95	10.97	7.97	8.09	0.94	0	0.23	2.38	0	2.1	0	0.54
ENSG00000135093	USP30	ubiquitin specific peptidase 30 [Source:HGNC Symbol;Acc:20065]	0	0	1.66	0.21	0.79	33.22	36.31	45.11	1.78	0	0.98	2.25	0	5.18	13	27.1
ENSG00000135108	FBXO21	F-box protein 21 [Source:HGNC Symbol;Acc:13592]	0	0	0	11.49	25.99	43.28	49.08	47.05	1.66	1.32	0.06	6.37	17.67	25.45	34.47	39.7
ENSG00000135111	TBX3	T-box 3 [Source:HGNC Symbol;Acc:11602]	0.06	0.01	0	0.09	0	0	0	1.98	0	0.03	0	0	0.27	0	0	0.02
ENSG00000135148	TRAFD1	TRAF-type zinc finger domain containing 1 [Source:HGNC Symbol;Acc:24808]	1	0.4	0.6	5.02	13.6	16.33	24.64	31.5	1.43	0.32	0.12	1.76	4.12	11.68	14.54	10.9
ENSG00000135164	DMTF1	cyclin D binding myb-like transcription factor 1 [Source:HGNC Symbol;Acc:14603]	0	2.23	10.05	25.41	46.79	59.72	86.75	100.23	2.01	0.19	1.98	11.81	20.02	23.29	42.83	36.94
ENSG00000135185	TMEM243	transmembrane protein 243, mitochondrial [Source:HGNC Symbol;Acc:21707]	19.56	18.6	41.75	38.46	73.94	83.28	118.94	104.26	3.47	4.96	10.64	29.03	31.53	38.36	78.39	33.44
ENSG00000135211	TMEM60	transmembrane protein 60 [Source:HGNC Symbol;Acc:21754]	0.87	0	0.03	0	0	0	13.52	8.66	0.63	1.15	0.99	0.44	2.42	1.22	4.52	6.68
ENSG00000135213	POM121C	POM121 transmembrane nucleoporin C [Source:HGNC Symbol;Acc:34005]	2.74	5.21	6.4	14.21	30.63	28.97	39.46	54.91	1.16	0.97	0.56	7.97	12.43	17.72	17.93	18.59
ENSG00000135250	SRPK2	SRSF protein kinase 2 [Source:HGNC Symbol;Acc:11306]	0	3.51	12.89	28.11	53.81	63.08	79.3	73.44	3.41	0	7.39	27.51	27.43	36.05	42.84	48.52
ENSG00000135269	TES	testis derived transcript (3 LIM domains) [Source:HGNC Symbol;Acc:14620]	0	0.22	1.13	1.34	0.62	0	3.76	11.8	0	0	0.63	2.87	0.93	1.52	0.34	0
ENSG00000135272	MDFIC	MyoD family inhibitor domain containing [Source:HGNC Symbol;Acc:28870]	0.24	0	4.94	17.23	35.54	45.77	71.81	114.76	1.02	0	4.83	13.69	21.03	20.3	28.03	15.71
ENSG00000135297	MTO1	mitochondrial tRNA translation optimization 1 [Source:HGNC Symbol;Acc:19261]	1.28	0	0.97	0.15	16.27	21.13	27.84	40.94	0	0	0	0	2.27	13.18	18.22	19.81
ENSG00000135315	KIAA1009	KIAA1009 [Source:HGNC Symbol;Acc:21107]	0	0	6.59	7.39	20.97	40.59	53.31	49.07	0	0	0	0	14.87	17.93	29.46	37.53
ENSG00000135318	NT5E	5'-nucleotidase, ecto (CD73) [Source:HGNC Symbol;Acc:8021]	0.55	0.33	0.38	0	0.64	0.47	1.26	3.22	0.64	0	0	0.1	0	0	0	0
ENSG00000135334	AKIRIN2	akirin 2 [Source:HGNC Symbol;Acc:21407]	1.28	1.18	0.42	0.92	5.8	10.9	35.03	74.45	0.19	0.37	0.56	0.18	0.33	3.31	11.85	15.63
ENSG00000135341	MAP3K7	mitogen-activated protein kinase kinase kinase 7 [Source:HGNC Symbol;Acc:6859]	0.82	2.19	14.14	20.52	25.5	59.76	64.94	101.72	3.4	0	3.16	11.99	10.85	12.56	32.06	46.95
ENSG00000135365	PHF21A	PHD finger protein 21A [Source:HGNC Symbol;Acc:24156]	0	0	0.64	0.82	7.64	6.7	9.78	12.08	2.02	3.35	2.05	3.14	5.27	5.1	10.88	10.66
ENSG00000135503	ACVR1B	activin A receptor, type IB [Source:HGNC Symbol;Acc:172]	4.39	4.05	11.85	18.21	26.01	23	32.03	42.24	1.77	1.01	4.06	9.52	15.38	14.35	15.94	6.97
ENSG00000135541	AHI1	Abelson helper integration site 1 [Source:HGNC Symbol;Acc:21575]	0	0.03	0	2.29	15.42	23.74	48.19	49.74	0	0	1.49	1.82	6.24	13.97	25.26	33.22
ENSG00000135597	REPS1	RALBP1 associated Eps domain containing 1 [Source:HGNC Symbol;Acc:15578]	2.54	4.32	6.06	10.78	40.01	34.43	46.66	72.58	0	0	2.61	4.02	0	3.86	8.1	9.03
ENSG00000135624	CCT7	chaperonin containing TCP1, subunit 7 (eta) [Source:HGNC Symbol;Acc:1622]	1.05	1.32	4.23	4.48	10.38	11.88	21.15	29.63	0.17	0.22	0.41	4.09	5.78	10.22	14.64	13.68
ENSG00000135655	USP15	ubiquitin specific peptidase 15 [Source:HGNC Symbol;Acc:12613]	0.15	0.82	11.93	39.83	84.13	94.47	144.55	169.63	0	0.54	3.46	22.49	39.68	80.59	131.42	98.58
ENSG00000135698	MPHOSPH6	M-phase phosphoprotein 6 [Source:HGNC Symbol;Acc:7214]	0	1.91	9.38	14.33	28.19	40.97	53.96	84.41	0	0.81	5.28	6.41	6.85	11.22	16.09	11.25
ENSG00000135749	PCNXL2	pecanex-like 2 (Drosophila) [Source:HGNC Symbol;Acc:8736]	0.31	0	0	0	0	0	0	6.24	0.86	0.47	0	0	0	0	2.87	4.68
ENSG00000135763	URB2	URB2 ribosome biogenesis 2 homolog (S. cerevisiae) [Source:HGNC Symbol;Acc:28967]	2.12	4.93	15.69	34.32	59.76	67.14	105.74	138.85	4.64	1.63	6.63	17.54	29.88	40.06	67.2	52.13
ENSG00000135766	EGLN1	egl-9 family hypoxia-inducible factor 1 [Source:HGNC Symbol;Acc:1232]	0	2.85	16.34	27.62	32.79	25.53	36.69	54.26	1.51	2.97	9.94	18.11	14.88	18.37	39.63	20.17
ENSG00000135775	COG2	component of oligomeric golgi complex 2 [Source:HGNC Symbol;Acc:6546]	5.78	4.61	2.07	0	0.55	2.09	0	34.74	0	0.39	0	2.75	0.64	0	3.21	4.32
ENSG00000135801	TAF5L	TAF5-like RNA polymerase II, p300/CBP-associated factor (PCAF)-associated factor, 65kDa [Source:HGNC Symbol;Acc:17304]	1.23	1	1.21	1.02	5.81	6.92	18.01	21.26	3.49	0.87	1.19	1.49	3.86	4.4	7.74	10.22
ENSG00000135821	GLUL	glutamate-ammonia ligase [Source:HGNC Symbol;Acc:4341]	0	0.39	0.26	4.61	9.89	13.34	22.62	35.28	0	0	0	0.41	2.73	6.79	10.6	9.66
ENSG00000135829	DHX9	DEAH (Asp-Glu-Ala-His) box helicase 9 [Source:HGNC Symbol;Acc:2750]	0	0	0.23	0.97	2.67	2.79	5.22	9.88	1.14	1.1	1.09	1.91	1.61	1.94	1.94	1.43
ENSG00000135842	FAM129A	family with sequence similarity 129, member A [Source:HGNC Symbol;Acc:16784]	1.42	2.13	3.79	5.93	20.94	13.45	38.83	57.41	0	3.12	4.31	6.23	13.46	10.44	17.04	9.11
ENSG00000135862	LAMC1	laminin, gamma 1 (formerly LAMB2) [Source:HGNC Symbol;Acc:6492]	0.1	0	0	0	0	0	0.38	2.79	0	0.35	0	0	0	0	0	0
ENSG00000135870	RC3H1	ring finger and CCCH-type domains 1 [Source:HGNC Symbol;Acc:29434]	0	0.23	8.55	20.67	38.61	43.42	51.18	61.03	2.23	0.13	4.89	19.74	31.97	36.22	39.93	46.63
ENSG00000135899	SP110	SP110 nuclear body protein [Source:HGNC Symbol;Acc:5401]	3.94	5.12	6.25	6.79	28.3	29.73	54.25	68.98	3.17	3.21	6.04	7.22	8.89	25.84	21.14	35.79
ENSG00000135900	MRPL44	mitochondrial ribosomal protein L44 [Source:HGNC Symbol;Acc:16650]	0.36	0.35	0.05	1.69	4.21	7.62	9.99	31.29	2.26	0	0	0	2.47	19.76	9.69	43.8
ENSG00000135903	PAX3	paired box 3 [Source:HGNC Symbol;Acc:8617]	3.15	0.46	2.6	16.32	31.42	48.93	43.01	36.63	0.33	0.19	1.77	6.06	17.19	20.62	26.17	16.57
ENSG00000135905	DOCK10	dedicator of cytokinesis 10 [Source:HGNC Symbol;Acc:23479]	0.29	0.3	4.7	6.33	11.19	8.56	18.5	21.47	1.04	0.17	1.75	5.33	8.31	4.62	8.77	8.99
ENSG00000135913	USP37	ubiquitin specific peptidase 37 [Source:HGNC Symbol;Acc:20063]	2.25	3.76	11.05	26.79	51.24	52.3	57.97	59.04	1.53	1.88	4.73	14.12	24.55	34.71	35.72	42.42
ENSG00000135919	SERPINE2	serpin peptidase inhibitor, clade E (nexin, plasminogen activator inhibitor type 1), member 2 [Source:HGNC Symbol;Acc:8951]	0.53	0.92	0.18	0.65	1.82	4.49	6.72	18.83	0	0	0.22	0.85	0	0.31	0	0
ENSG00000135932	CAB39	calcium binding protein 39 [Source:HGNC Symbol;Acc:20292]	0.31	0.3	2.08	3.67	9.74	19.39	35.28	51	0.61	0.23	0	0.94	2.94	7.03	11.12	19.76
ENSG00000135940	COX5B	cytochrome c oxidase subunit Vb [Source:HGNC Symbol;Acc:2269]	2.11	3.55	3.92	2.69	1.66	5.23	14.06	27.78	2	2.36	2.77	5.61	3.9	6.07	13.73	1.46
ENSG00000135953	MFSD9	major facilitator superfamily domain containing 9 [Source:HGNC Symbol;Acc:28158]	0	0.16	0	5.33	16.1	21.56	28.96	24.21	0	0.36	2.34	5.29	5.37	5.59	13.66	0.22
ENSG00000135968	GCC2	GRIP and coiled-coil domain containing 2 [Source:HGNC Symbol;Acc:23218]	0	0.88	0.68	15.47	31.79	37.24	58.47	49.64	0	0	0.5	4.71	17.58	22.2	26.99	28.84
ENSG00000135972	MRPS9	mitochondrial ribosomal protein S9 [Source:HGNC Symbol;Acc:14501]	0.59	1.44	7.22	24.45	46.25	52.37	48.54	52.15	0	0	2.05	16.87	28.79	35.04	29.27	37.62
ENSG00000135974	C2orf49	chromosome 2 open reading frame 49 [Source:HGNC Symbol;Acc:28772]	4.43	2.64	14.16	35.76	50.39	66.44	64.83	64.45	2.11	2.86	11.07	20.75	31.61	45.66	53.36	56.5
ENSG00000135976	ANKRD36	ankyrin repeat domain 36 [Source:HGNC Symbol;Acc:24079]	0.43	0	5.88	9.87	8.66	8.62	5.72	0	10.22	0	4.54	11.83	14	0	0	5.47
ENSG00000135999	EPC2	enhancer of polycomb homolog 2 (Drosophila) [Source:HGNC Symbol;Acc:24543]	0	1.71	0.72	12.76	31.32	45.61	61.89	70.14	4.06	0.94	3.99	9.62	20.87	27.39	45.18	40.3
ENSG00000136010	ALDH1L2	aldehyde dehydrogenase 1 family, member L2 [Source:HGNC Symbol;Acc:26777]	0.33	0.37	1.32	2.43	7.42	6.44	6.84	20.13	0	0.41	1.62	2.99	4.64	4.23	6.09	0
ENSG00000136026	CKAP4	cytoskeleton-associated protein 4 [Source:HGNC Symbol;Acc:16991]	0	0	0	0	0.19	0.34	3.77	10.61	0.31	0.05	0	0	0	0	0	0
ENSG00000136044	APPL2	adaptor protein, phosphotyrosine interaction, PH domain and leucine zipper containing 2 [Source:HGNC Symbol;Acc:18242]	1.12	1.19	1.22	0.27	2.26	1.69	12.02	13.31	1.67	0.7	0	0.97	0	0	3.59	1.56
ENSG00000136045	PWP1	PWP1 homolog (S. cerevisiae) [Source:HGNC Symbol;Acc:17015]	0.75	1.49	7.13	9.93	19.67	19.99	33.66	45.8	2.25	0.42	2.08	6.38	12.38	10.39	15.68	5.09
ENSG00000136048	DRAM1	DNA-damage regulated autophagy modulator 1 [Source:HGNC Symbol;Acc:25645]	0	0.15	0.22	0.26	0.04	1.21	4.27	17.08	0	0	0.2	0.04	0.09	1.12	2.32	3.32
ENSG00000136051	KIAA1033	KIAA1033 [Source:HGNC Symbol;Acc:29174]	2.8	4.35	17.48	37.04	52.05	66.22	65.75	85.18	1.2	1.02	8.19	23.17	27.83	38.39	38.47	66.43
ENSG00000136068	FLNB	filamin B, beta [Source:HGNC Symbol;Acc:3755]	0.17	0.19	1.32	1.24	4.47	4.21	8.22	8.26	0	0	0.44	2.38	3.51	4.46	6.62	7.28
ENSG00000136104	RNASEH2B	ribonuclease H2, subunit B [Source:HGNC Symbol;Acc:25671]	2.66	3.73	13.53	26.4	40.61	34.8	34	19.1	2.33	0	3.81	19.22	9.15	15.49	21.24	0
ENSG00000136108	CKAP2	cytoskeleton associated protein 2 [Source:HGNC Symbol;Acc:1990]	0.84	0	3.23	15.08	18.23	25.39	33.48	50.71	0.78	0.19	1.96	7.52	10.63	19.64	19.63	16.63
ENSG00000136122	BORA	bora, aurora kinase A activator [Source:HGNC Symbol;Acc:24724]	1.45	0	0.21	2.72	6.05	3.01	19.73	20.83	0.54	0.09	0.4	0.72	1.43	8.24	2.46	3.31
ENSG00000136141	LRCH1	leucine-rich repeats and calponin homology (CH) domain containing 1 [Source:HGNC Symbol;Acc:20309]	0	0.84	2.6	10.16	28.58	29.15	47.22	62.83	0.5	2.02	2.17	6.8	11.73	24.71	32.48	24.61
ENSG00000136146	MED4	mediator complex subunit 4 [Source:HGNC Symbol;Acc:17903]	0	0.4	5.26	10.7	42.58	45.53	65.75	74.99	2.37	2.76	2.61	9.37	24.23	37.27	60.52	71.02
ENSG00000136152	COG3	component of oligomeric golgi complex 3 [Source:HGNC Symbol;Acc:18619]	0.15	0	0.35	2.01	1.65	1.04	1.09	2.67	0.08	0.28	0	1.05	0.93	0.91	3.13	3.26
ENSG00000136156	ITM2B	integral membrane protein 2B [Source:HGNC Symbol;Acc:6174]	0.85	0.93	0.95	0.24	2.86	3.85	14.14	30.24	0.56	0.83	0.21	0	0	0.57	0	0
ENSG00000136158	SPRY2	sprouty homolog 2 (Drosophila) [Source:HGNC Symbol;Acc:11270]	0	0.86	1.34	3.96	3.53	2.63	9.15	26.19	0	0.04	0.51	0.52	1.41	0.18	2.03	7.38
ENSG00000136161	RCBTB2	regulator of chromosome condensation (RCC1) and BTB (POZ) domain containing protein 2 [Source:HGNC Symbol;Acc:1914]	2.81	0	0	10.8	22.44	16.38	23.14	46.51	1.19	0	1.09	2.67	9.47	9.14	20.17	14.03
ENSG00000136238	RAC1	ras-related C3 botulinum toxin substrate 1 (rho family, small GTP binding protein Rac1) [Source:HGNC Symbol;Acc:9801]	1.05	1.23	3.52	2.21	3.07	1.71	4.96	3.7	0	0	1.01	3.01	2.08	1.36	0.44	0
ENSG00000136244	IL6	interleukin 6 (interferon, beta 2) [Source:HGNC Symbol;Acc:6018]	0	0.32	0	0.75	6.49	3.97	12.23	58.51	0.15	0.36	0.38	1	0.5	0.95	1.35	0.45
ENSG00000136261	BZW2	basic leucine zipper and W2 domains 2 [Source:HGNC Symbol;Acc:18808]	0.25	2.28	1.94	10.19	13.81	18.13	23.28	18.7	0	0.44	0.67	6.06	8.23	11.96	16.75	9.34
ENSG00000136270	TBRG4	transforming growth factor beta regulator 4 [Source:HGNC Symbol;Acc:17443]	0	3.11	3.74	13.84	18.73	47.03	59.99	135.56	0.17	0.8	1.38	3.2	8.22	11.7	22.46	13.86
ENSG00000136273	HUS1	HUS1 checkpoint homolog (S. pombe) [Source:HGNC Symbol;Acc:5309]	0.04	0.02	0	0	0	0	1.51	0.86	0	0	0	0	0	0	0	0.4
ENSG00000136378	ADAMTS7	ADAM metallopeptidase with thrombospondin type 1 motif, 7 [Source:HGNC Symbol;Acc:223]	0.59	1.48	1.05	1.27	6.96	12.92	18.35	12.23	0	0	0.05	2.21	5.66	4.61	13.46	6.13
ENSG00000136381	IREB2	iron-responsive element binding protein 2 [Source:HGNC Symbol;Acc:6115]	0	0.81	0.59	6.21	17.31	21.13	40.08	51.25	0.13	1.28	2.12	4.26	14.06	25.17	37.52	38.21
ENSG00000136436	CALCOCO2	calcium binding and coiled-coil domain 2 [Source:HGNC Symbol;Acc:29912]	0.36	0	2.85	13.21	22.58	14.68	46.94	59.55	0	0	2.72	8.67	10.33	14.64	20.03	16.22
[truncated: 2,165 more rows]
