# Supplementary material for: Dissecting Herpes Simplex Virus 1-Induced Host Shutoff at the RNA Level
Source: J Virol. 2021 Jan 13;95(3):e01399-20. doi: 10.1128/JVI.01399-20 (PMC7925104; doi:10.1128/JVI.01399-20)
Supplement: Supplemental file 3 [file JVI.01399-20-sd003.xlsx]

## Sheet: S4 Dataset
S3 Dataset: log2 fold-changes in all conditions for vhs-dependently transcriptionally down-regulated genes. Shades of blue = downregulation, shades of red = upregulation.
			4sU-RNA (WT)								total RNA (WT)				4sU-RNA (Δvhs)								total RNA (Δvhs)				Subcellular RNA fractions
Ensembl GeneID	Gene Symbol	Description	0-1h p.i. (WT)	1-2h p.i. (WT)	2-3h p.i. (WT)	3-4h p.i. (WT)	4-5h p.i. (WT)	5-6h p.i. (WT)	6-7h p.i. (WT)	7-8h p.i. (WT)	2h p.i. (WT)	4h p.i. (WT)	6h p.i. (WT)	8h p.i. (WT)	0-1h p.i. (Δvhs)	1-2h p.i. (Δvhs)	2-3h p.i. (Δvhs)	3-4h p.i. (Δvhs)	4-5h p.i. (Δvhs)	5-6h p.i. (Δvhs)	6-7h p.i. (Δvhs)	7-8h p.i. (Δvhs)	2h p.i. (Δvhs)	4h p.i. (Δvhs)	6h p.i. (Δvhs)	8h p.i. (Δvhs)	Chromatin (WT)	Cytoplasm (WT)	Nucleoplasm (WT)	Chromatin (Δvhs)	Cytoplasm (Δvhs)	Nucleoplasm (Δvhs)
ENSG00000107796	ACTA2	actin, alpha 2, smooth muscle, aorta [Source:HGNC Symbol;Acc:130]	-0.03	-0.41	-0.48	-0.56	-1.04	-1.54	-2.71	-3.3	-0.2	-0.25	-0.82	-1.52	0.13	-0.1	-0.13	-0.2	-0.11	-0.06	0.04	0.26	-0.11	0.29	0.39	0.72	-2.74	-0.67	-2.16	-0.18	0.65	0.52
ENSG00000072110	ACTN1	actinin, alpha 1 [Source:HGNC Symbol;Acc:163]	0.03	-0.26	-0.19	-0.22	-0.41	-0.53	-0.95	-0.94	-0.29	-0.52	-0.85	-1.47	0.07	-0.11	-0.25	-0.22	-0.2	-0.06	-0.02	0.3	-0.07	0.11	0.14	0.32	-1.64	-0.54	-1.66	-0.42	0.63	0.45
ENSG00000104964	AES	amino-terminal enhancer of split [Source:HGNC Symbol;Acc:307]	-0.05	-0.18	-0.27	-0.33	-0.31	-0.39	-0.94	-1.12	-0.33	-0.3	-0.31	-0.26	-0.02	-0.16	-0.23	-0.43	-0.16	0.06	-0.07	0.81	-0.08	0.21	0.26	0.49	-1.67	-0.33	-1.49	-0.45	0.34	-0.05
ENSG00000170017	ALCAM	activated leukocyte cell adhesion molecule [Source:HGNC Symbol;Acc:400]	-0.05	-0.34	-0.47	-0.65	-1.06	-1.37	-1.58	-1.7	-0.36	-0.71	-1.32	-2.17	0.06	0.02	-0.04	-0.15	-0.27	-0.04	0.3	0.1	0.04	0.01	0.27	0.49	-1.63	-0.56	-1.5	-0.19	1.27	0.37
ENSG00000162551	ALPL	alkaline phosphatase, liver/bone/kidney [Source:HGNC Symbol;Acc:438]	0	-0.22	-0.52	-0.27	-0.36	-0.63	-0.95	-0.85	-0.23	-0.4	-0.34	-0.31	0.02	-0.02	-0.16	-0.07	0.4	0.88	1	2.01	-0.02	0.13	0.18	0.56	-1.61	0.06	-1.28	-0.09	0.69	0.59
ENSG00000136859	ANGPTL2	angiopoietin-like 2 [Source:HGNC Symbol;Acc:490]	-0.06	0.13	0.08	0.29	0.13	-0.33	-1.06	-0.89	-0.19	-0.3	-0.57	-1.71	-0.03	-0.05	0.08	-0.1	0.26	0.37	0.27	0.68	-0.02	0.14	0.32	0.29	-1.34	-1.06	-1.37	-0.17	0.63	0.87
ENSG00000166825	ANPEP	alanyl (membrane) aminopeptidase [Source:HGNC Symbol;Acc:500]	-0.01	-0.2	-0.17	-0.13	-0.38	-0.43	-1.17	-1.42	-0.06	-0.14	0.04	0.19	-0.04	-0.05	-0.25	-0.46	-0.31	0	0.07	0.38	-0.06	0.13	0.22	0.39	-2.05	1.05	-0.96	-0.67	1.27	0.53
ENSG00000135046	ANXA1	annexin A1 [Source:HGNC Symbol;Acc:533]	0.02	-0.28	-0.59	-0.81	-1.29	-1.91	-2.61	-3.27	-0.3	-0.54	-1.49	-2.46	0.13	-0.04	-0.13	-0.36	-0.23	-0.35	-0.43	-0.22	-0.02	0.13	0.26	0.48	-1.87	-1.26	-2.22	-0.54	0.31	-0.15
ENSG00000042753	AP2S1	adaptor-related protein complex 2, sigma 1 subunit [Source:HGNC Symbol;Acc:565]	0.05	0.06	0.14	0.1	-0.24	-0.5	-1.57	-1.71	-0.19	-0.12	-0.64	-1	0.01	-0.16	-0.15	-0.3	0.08	0.12	-0.05	0.71	-0.07	0.24	0.31	0.46	-1.51	-0.83	-1.77	-0.07	0.35	-0.04
ENSG00000164122	ASB5	ankyrin repeat and SOCS box containing 5 [Source:HGNC Symbol;Acc:17180]	0.01	-0.27	-0.54	-0.88	-1.58	-1.74	-2.83	-2.14	-0.16	-0.52	-1.41	-2.66	0.15	-0.06	-0.22	-0.69	-0.62	-0.55	-0.39	-0.68	0.04	0.04	0.24	0.57	-1.7	-1.06	-0.89	-0.61	0.57	0.37
ENSG00000163399	ATP1A1	ATPase, Na+/K+ transporting, alpha 1 polypeptide [Source:HGNC Symbol;Acc:799]	-0.01	-0.08	-0.17	-0.03	-0.06	-0.22	-0.57	-0.98	-0.23	-0.43	-0.67	-1.04	0.02	-0.03	-0.02	0.1	0.32	0.42	0.6	0.69	-0.08	0.12	0.24	0.39	-1.3	0.41	-1.75	-0.23	1.3	0.13
ENSG00000058668	ATP2B4	ATPase, Ca++ transporting, plasma membrane 4 [Source:HGNC Symbol;Acc:817]	-0.07	-0.57	-0.57	-0.75	-1.18	-1.49	-1.6	-1.42	-0.8	-1.33	-1.95	-1.93	-0.07	-0.01	-0.07	-0.3	-0.5	-0.44	-0.33	-0.36	-0.03	0.02	0.08	0.16	-1.73	-1.3	-2.28	-0.26	1.02	0.54
ENSG00000185825	BCAP31	B-cell receptor-associated protein 31 [Source:HGNC Symbol;Acc:16695]	-0.02	-0.03	0.09	-0.02	-0.14	-0.08	-1	-1.47	-0.15	-0.3	-0.95	-2.04	0	-0.07	-0.07	0.02	0.32	0.48	0.44	1.1	-0.07	0.18	0.26	0.4	-1.59	-0.51	-1.61	0.12	0.88	0.76
ENSG00000182492	BGN	biglycan [Source:HGNC Symbol;Acc:1044]	-0.02	-0.37	-0.32	-0.16	-0.45	-0.54	-1.53	-2.16	-0.21	-0.23	-0.51	-0.87	0	-0.02	-0.09	-0.06	0.09	0.29	0.83	1.49	-0.07	0.21	0.35	0.72	-1.85	-0.24	-1.31	0.47	1.22	1.47
ENSG00000184887	BTBD6	BTB (POZ) domain containing 6 [Source:HGNC Symbol;Acc:19897]	0.06	0.17	-0.13	-0.36	-0.83	-0.47	-0.9	-1.27	-0.23	-0.28	-0.31	-0.42	-0.05	-0.09	-0.14	-0.65	-0.66	-0.88	-1.06	-0.62	-0.06	0.08	-0.06	-0.13	-1.97	-0.5	-1.54	-0.72	-0.22	-0.48
ENSG00000128595	CALU	calumenin [Source:HGNC Symbol;Acc:1458]	-0.02	-0.27	-0.28	-0.19	-0.51	-0.54	-1.41	-2.13	-0.26	-0.47	-0.86	-1.87	0.04	-0.04	-0.06	-0.1	0.06	0.37	0.78	0.57	0.03	0.16	0.39	0.64	-1.14	0.33	-0.77	0.31	1.31	0.43
ENSG00000042493	CAPG	capping protein (actin filament), gelsolin-like [Source:HGNC Symbol;Acc:1474]	0	0.16	0.27	0.25	0.04	-0.15	-0.92	-0.92	-0.14	-0.18	-0.82	-1.1	0.03	-0.09	-0.12	-0.25	0	0.19	-0.2	0.71	-0.09	0.27	0.27	0.61	-1.52	-0.89	-1.62	-0.17	0.46	0.38
ENSG00000105974	CAV1	caveolin 1, caveolae protein, 22kDa [Source:HGNC Symbol;Acc:1527]	-0.06	-0.32	-0.41	-0.52	-0.88	-1.08	-1.47	-1.95	-0.2	-0.35	-0.89	-1.18	0	-0.02	0.09	-0.14	-0.06	-0.15	-0.01	0.12	-0.01	0.15	0.32	0.55	-1.67	-0.5	-1.03	-0.34	0.24	-0.02
ENSG00000085117	CD82	CD82 molecule [Source:HGNC Symbol;Acc:6210]	-0.04	-0.24	-0.4	-0.31	-0.26	-0.49	-0.69	-1.1	-0.3	-0.58	-1.32	-2.61	0.03	-0.01	0.01	0.18	0.55	0.97	0.83	1.72	-0.07	0.1	0.13	0.28	-1.41	-1.34	-1.73	-0.03	1.28	0.89
ENSG00000102181	CD99L2	CD99 molecule-like 2 [Source:HGNC Symbol;Acc:18237]	-0.01	-0.08	-0.05	0.2	0	0.15	-0.45	-0.78	-0.01	-0.16	-0.34	-0.82	0	-0.07	-0.04	0	0.28	0.59	0.61	1.15	-0.06	0.19	0.35	0.5	-1.27	0.27	-0.94	-0.06	0.9	0.71
ENSG00000177830	CHID1	chitinase domain containing 1 [Source:HGNC Symbol;Acc:28474]	0	-0.15	0.17	0.05	-0.05	0.05	-0.4	-0.47	-0.2	-0.29	-0.83	-1.26	0.04	-0.07	-0.12	0	0.35	0.5	0.26	1.05	-0.05	0.28	0.35	0.65	-1.16	-0.86	-1.32	-0.03	0.77	0.71
ENSG00000136026	CKAP4	cytoskeleton-associated protein 4 [Source:HGNC Symbol;Acc:16991]	0.01	-0.17	-0.3	-0.23	-0.32	-0.13	-0.82	-1.23	-0.18	-0.31	-0.4	-0.78	0.07	-0.1	-0.31	-0.43	-0.19	0.08	0.12	0.63	-0.02	0.17	0.33	0.53	-1.09	1.07	-0.55	-0.04	1.22	0.75
ENSG00000171603	CLSTN1	calsyntenin 1 [Source:HGNC Symbol;Acc:17447]	-0.01	-0.23	-0.09	0.04	-0.2	-0.12	-0.82	-1.03	-0.09	-0.2	-0.34	-0.42	0	-0.04	-0.02	-0.05	0.06	0.53	0.66	1.13	-0.05	0.17	0.29	0.45	-1.57	0.94	-0.89	-0.06	1.53	0.87
ENSG00000120885	CLU	clusterin [Source:HGNC Symbol;Acc:2095]	0.01	-0.08	-0.13	0.13	-0.1	-0.53	-1.62	-1.93	-0.17	-0.12	-0.63	-1.1	0.05	-0.07	0.02	0.29	0.67	1.03	1.39	1.76	-0.04	0.22	0.31	0.83	-1.27	-0.57	-1.75	0.36	1.54	1.18
ENSG00000060718	COL11A1	collagen, type XI, alpha 1 [Source:HGNC Symbol;Acc:2186]	-0.11	-0.28	-0.41	-0.49	-0.67	-0.84	-1.64	-1.26	-0.1	-0.48	-1	-1.11	0.05	-0.02	-0.14	-0.07	-0.26	-0.12	0.08	0	-0.02	0	-0.02	0.16	-1.58	0.41	-1.72	-0.34	1.74	1.1
ENSG00000084636	COL16A1	collagen, type XVI, alpha 1 [Source:HGNC Symbol;Acc:2193]	-0.05	0.07	0.29	0.14	0.03	0.09	-0.56	-0.83	0.02	-0.17	-0.32	-0.64	0.04	-0.04	-0.08	-0.09	-0.07	0.05	-0.26	0.37	-0.04	0.05	0.02	0.06	-1.41	1.07	-0.86	-0.3	1.97	1.25
ENSG00000108821	COL1A1	collagen, type I, alpha 1 [Source:HGNC Symbol;Acc:2197]	-0.02	-0.14	0.08	0.31	0.33	0.44	0.18	0.37	0.14	0.36	0.93	1.51	0.02	-0.06	-0.08	0.01	0.27	0.51	0.63	1.15	-0.06	0.12	0.11	0.12	-1.42	1.2	-1.24	-0.16	1.58	1.15
ENSG00000164692	COL1A2	collagen, type I, alpha 2 [Source:HGNC Symbol;Acc:2198]	-0.05	-0.18	-0.19	-0.16	-0.37	-0.42	-1.22	-1.67	-0.06	-0.08	0.1	-0.02	0.05	-0.05	-0.1	-0.25	-0.07	0.19	-0.01	0.5	-0.03	0.11	0.24	0.32	-2.06	1.29	-1.08	-0.43	1.94	0.96
ENSG00000168542	COL3A1	collagen, type III, alpha 1 [Source:HGNC Symbol;Acc:2201]	-0.04	-0.18	-0.1	-0.06	-0.31	-0.51	-1.43	-2.17	-0.11	-0.1	-0.21	-0.56	0.01	-0.03	0.03	-0.15	-0.06	0.03	-0.21	0.23	-0.03	0.09	0.25	0.33	-1.99	0.74	-1.29	-0.31	1.44	0.95
ENSG00000134871	COL4A2	collagen, type IV, alpha 2 [Source:HGNC Symbol;Acc:2203]	-0.06	-0.27	-0.25	-0.16	-0.29	-0.28	-0.94	-1.38	-0.24	-0.35	-0.33	-0.55	0.06	-0.03	-0.06	0.12	0.44	0.77	0.8	1.49	-0.03	0.13	0.22	0.29	-1.64	1.27	-0.8	0.08	2.15	1.39
ENSG00000130635	COL5A1	collagen, type V, alpha 1 [Source:HGNC Symbol;Acc:2209]	-0.02	-0.1	0.01	0.12	0	0.08	-0.55	-0.82	0.06	0.13	0.59	0.77	0.07	-0.05	-0.08	-0.04	0.08	0.33	0.28	0.78	-0.02	0.04	0.08	0.01	-1.38	1.78	-0.29	-0.2	1.89	1.36
ENSG00000204262	COL5A2	collagen, type V, alpha 2 [Source:HGNC Symbol;Acc:2210]	-0.03	-0.22	-0.32	-0.29	-0.62	-0.78	-1.54	-1.69	-0.29	-0.67	-1.29	-2.42	0.03	-0.02	-0.06	-0.1	-0.12	-0.03	-0.12	0.13	0	0.07	0.19	0.29	-1.95	0.03	-1.99	-0.12	1.67	1.03
ENSG00000142156	COL6A1	collagen, type VI, alpha 1 [Source:HGNC Symbol;Acc:2211]	-0.02	-0.2	-0.03	0.16	0	-0.1	-0.92	-1.37	-0.09	0.12	0.13	-0.17	0.01	-0.01	-0.03	0.06	0.35	0.43	0.92	1.67	-0.04	0.14	0.28	0.55	-1.75	0.71	-1.04	0.13	1.97	1.38
ENSG00000142173	COL6A2	collagen, type VI, alpha 2 [Source:HGNC Symbol;Acc:2212]	-0.02	-0.21	-0.11	-0.01	-0.27	-0.52	-1.4	-1.88	-0.21	-0.09	-0.21	-0.3	0.03	-0.04	-0.07	-0.01	0.27	0.39	0.58	1.47	-0.05	0.17	0.29	0.55	-2.25	-0.06	-1.77	0.05	1.87	1.32
ENSG00000163359	COL6A3	collagen, type VI, alpha 3 [Source:HGNC Symbol;Acc:2213]	-0.04	-0.34	-0.45	-0.51	-0.85	-1.21	-2.39	-3.22	-0.29	-0.68	-1.28	-1.94	0.01	0.01	-0.08	-0.17	-0.04	0.34	0.46	0.78	-0.04	-0.02	0.05	0.13	-2.66	0.47	-1.63	-0.11	1.89	1.11
ENSG00000144810	COL8A1	collagen, type VIII, alpha 1 [Source:HGNC Symbol;Acc:2215]	-0.03	-0.37	-0.61	-0.72	-1.03	-1.46	-1.98	-2.24	-0.37	-0.88	-1.68	-2.69	0.03	-0.01	-0.17	-0.25	-0.27	-0.01	-0.05	0.1	-0.01	0.03	0.16	0.36	-2.19	-0.65	-2	-0.15	1.12	0.97
ENSG00000093010	COMT	catechol-O-methyltransferase [Source:HGNC Symbol;Acc:2228]	-0.02	-0.24	-0.2	-0.34	-0.55	-0.72	-1.65	-1.42	-0.35	-0.48	-1.37	-2.28	-0.01	-0.2	-0.26	-0.45	-0.15	0.15	0.07	0.87	-0.07	0.24	0.33	0.63	-1.83	-0.97	-1.6	-0.53	0.75	0.56
ENSG00000095321	CRAT	carnitine O-acetyltransferase [Source:HGNC Symbol;Acc:2342]	-0.02	-0.09	0.22	0.06	-0.26	-0.44	-1.03	-1.02	-0.11	-0.11	-0.33	-0.41	0	-0.12	-0.12	-0.24	-0.13	-0.1	-0.2	0.55	-0.1	0.12	0.12	0.21	-1.79	-0.62	-1.27	-0.75	0	-0.01
ENSG00000157613	CREB3L1	cAMP responsive element binding protein 3-like 1 [Source:HGNC Symbol;Acc:18856]	-0.07	-0.35	-0.43	-0.42	-0.83	-0.98	-1.52	-1.96	-0.05	-0.24	-0.52	-0.4	-0.05	-0.05	-0.16	-0.29	-0.15	-0.08	0.13	0.56	-0.1	0.05	-0.11	-0.05	-2.22	-0.94	-1.85	-0.8	0.12	0.15
ENSG00000173546	CSPG4	chondroitin sulfate proteoglycan 4 [Source:HGNC Symbol;Acc:2466]	-0.04	-0.03	-0.04	-0.19	-0.34	-0.35	-1.14	-1.77	0.16	-0.02	0.14	-0.21	-0.06	0	-0.25	-0.51	-0.45	-0.38	-0.84	-0.2	-0.05	0.04	-0.04	-0.43	-1.76	1.13	-0.65	-0.58	1.21	0.75
ENSG00000011465	DCN	decorin [Source:HGNC Symbol;Acc:2705]	0	-0.23	-0.26	-0.22	-0.52	-0.71	-1.51	-2.3	-0.13	-0.32	-0.62	-1.04	0.05	-0.05	0.03	-0.01	0.21	0.4	0.67	0.89	-0.02	0.15	0.44	0.74	-2.04	0.31	-1.23	-0.33	1.16	0.48
ENSG00000050165	DKK3	dickkopf WNT signaling pathway inhibitor 3 [Source:HGNC Symbol;Acc:2893]	0.02	-0.2	-0.22	-0.18	-0.39	-0.53	-1.34	-2.14	-0.21	-0.39	-0.7	-1.31	0.04	-0.06	-0.1	-0.17	0.13	0.52	0.76	1.21	-0.05	0.17	0.33	0.58	-1.17	0.31	-0.73	0.32	1.26	0.85
ENSG00000168393	DTYMK	deoxythymidylate kinase (thymidylate kinase) [Source:HGNC Symbol;Acc:3061]	0	0.06	0.18	-0.1	-0.12	-0.92	-0.96	-1.12	-0.13	-0.2	-0.72	-1.31	-0.08	-0.11	-0.17	-0.48	-0.36	-0.43	-0.39	-0.08	-0.05	0.1	0.09	0.18	-1.57	-0.94	-1.38	-0.39	-0.11	-0.39
ENSG00000115380	EFEMP1	EGF containing fibulin-like extracellular matrix protein 1 [Source:HGNC Symbol;Acc:3218]	-0.03	-0.23	-0.36	-0.29	-0.66	-1.07	-2.15	-2.81	-0.14	-0.46	-1.1	-2.3	0.05	-0.07	-0.11	-0.2	-0.09	0.19	0.53	0.55	-0.02	0.13	0.32	0.6	-1.84	-0.3	-1.34	0.18	1.21	1.05
ENSG00000013016	EHD3	EH-domain containing 3 [Source:HGNC Symbol;Acc:3244]	-0.01	-0.11	-0.26	-0.54	-0.82	-1.16	-1.89	-2.72	-0.35	-0.55	-0.9	-1.74	0	-0.03	-0.12	-0.5	-0.48	-0.5	-0.52	-0.29	-0.03	0.05	0.01	0.01	-1.86	-0.55	-1.44	-0.57	0.15	0.17
ENSG00000111145	ELK3	ELK3, ETS-domain protein (SRF accessory protein 2) [Source:HGNC Symbol;Acc:3325]	-0.1	-0.48	-1.04	-1.32	-1.82	-2.09	-2.62	-2.94	-0.59	-1.17	-1.82	-2.57	0.02	-0.06	-0.21	-0.49	-0.62	-0.55	-0.41	-0.41	0.05	-0.06	0.02	0.16	-1.81	-1.57	-1.3	-0.72	0.1	-0.1
ENSG00000197712	FAM114A1	family with sequence similarity 114, member A1 [Source:HGNC Symbol;Acc:25087]	-0.08	-0.21	-0.52	-0.85	-1.37	-1.73	-1.94	-2.39	-0.38	-0.81	-1.85	-2.57	0	0.05	0.03	-0.16	-0.16	-0.15	-0.13	-0.14	0	0.05	0.12	0.26	-2.11	-1.64	-2.18	-0.69	0.24	-0.12
ENSG00000134590	FAM127A	family with sequence similarity 127, member A [Source:HGNC Symbol;Acc:2569]	-0.01	-0.12	-0.24	-0.12	-0.51	-0.67	-1.34	-2.76	-0.03	-0.09	-0.39	-0.95	0.04	-0.11	-0.14	-0.29	0.04	0.28	0.25	1.15	-0.07	0.19	0.36	0.67	-1.74	-0.39	-1.22	-0.73	0.42	0.27
ENSG00000108950	FAM20A	family with sequence similarity 20, member A [Source:HGNC Symbol;Acc:23015]	0	0.04	0.14	0.21	0	-0.16	-0.5	-0.54	-0.19	-0.18	-0.55	-1.42	0.01	-0.04	-0.07	-0.39	-0.29	-0.53	-0.74	-0.37	-0.02	0.1	0.06	-0.07	-1.82	0.13	-0.96	-0.77	0.52	0.44
ENSG00000162458	FBLIM1	filamin binding LIM protein 1 [Source:HGNC Symbol;Acc:24686]	-0.1	-0.27	-0.41	-0.57	-0.78	-1.13	-1.51	-2.15	-0.63	-0.98	-1.72	-2.36	-0.02	0	-0.09	-0.12	-0.1	-0.08	-0.27	0.14	-0.05	0.05	0.04	0.06	-1.73	-1.26	-1.9	-0.43	0.17	-0.01
ENSG00000077942	FBLN1	fibulin 1 [Source:HGNC Symbol;Acc:3600]	0.02	-0.14	0.01	0.32	0.15	0.27	-0.43	-0.7	0.01	-0.02	-0.06	-0.04	0.02	-0.05	-0.05	-0.05	0.3	0.4	0.84	1.58	-0.06	0.14	0.29	0.58	-1.18	1.22	-0.28	-0.05	1.54	1.14
ENSG00000163520	FBLN2	fibulin 2 [Source:HGNC Symbol;Acc:3601]	0	-0.19	-0.12	0.06	-0.03	-0.07	-0.78	-1.35	-0.15	-0.15	-0.26	-0.6	0.06	-0.05	-0.02	-0.01	0.24	0.4	0.61	1.57	-0.07	0.19	0.29	0.53	-1.02	1.39	-0.31	0.37	1.75	1.34
ENSG00000166147	FBN1	fibrillin 1 [Source:HGNC Symbol;Acc:3603]	0.01	-0.27	-0.23	-0.21	-0.38	-0.54	-0.95	-1.06	-0.14	-0.44	-0.69	-1.14	0.04	-0.01	-0.06	-0.05	-0.1	0.15	0.35	0.42	0	0.01	0.17	0.21	-1.16	1.54	-0.71	0.17	2	0.98
ENSG00000022267	FHL1	four and a half LIM domains 1 [Source:HGNC Symbol;Acc:3702]	-0.07	-0.41	-0.58	-0.68	-1.06	-1.42	-2.09	-2.99	-0.15	-0.17	-0.51	-1.45	0.06	-0.24	-0.3	-0.52	-0.36	-0.35	-0.28	-0.25	-0.03	0.08	0.25	0.42	-1.77	-0.51	-1.34	-0.45	0.27	-0.02
ENSG00000197296	FITM2	fat storage-inducing transmembrane protein 2 [Source:HGNC Symbol;Acc:16135]	-0.06	-0.3	-0.32	-0.25	-0.73	-0.55	-1.38	-1.57	0.06	-0.25	-0.31	-0.58	-0.1	-0.1	-0.17	-0.44	-0.64	-0.47	-0.76	-0.29	-0.05	-0.02	0.03	0.06	-1.8	0.24	-0.8	-0.79	0.61	0.08
ENSG00000141756	FKBP10	FK506 binding protein 10, 65 kDa [Source:HGNC Symbol;Acc:18169]	-0.01	-0.08	0.08	0.16	-0.04	0.05	-0.65	-1.19	-0.04	0	-0.01	-0.23	0.04	-0.09	-0.12	-0.24	0	0.38	0.35	1.07	-0.05	0.16	0.29	0.55	-1.51	1.05	-0.48	-0.26	1.35	1
ENSG00000079150	FKBP7	FK506 binding protein 7 [Source:HGNC Symbol;Acc:3723]	-0.02	-0.13	-0.42	-0.41	-0.45	-1.25	-1.49	-1.92	-0.19	-0.35	-0.73	-1.46	-0.06	-0.08	0.01	-0.02	0.04	0.13	0.43	0.42	0.01	0.16	0.38	0.69	-1.46	-0.3	-1.27	-0.11	0.8	0.13
ENSG00000196924	FLNA	filamin A, alpha [Source:HGNC Symbol;Acc:3754]	-0.03	-0.08	0.29	0.56	0.6	0.69	0.29	0.04	0.07	0.22	0.51	0.61	-0.02	-0.01	0.02	0.39	0.68	0.81	0.68	1.13	-0.07	0.14	0.19	0.12	-1.27	0.83	-0.6	-0.15	1.27	1.08
ENSG00000115414	FN1	fibronectin 1 [Source:HGNC Symbol;Acc:3778]	-0.03	-0.27	-0.3	-0.24	-0.51	-0.71	-1.75	-2.48	-0.12	-0.42	-0.69	-1.13	0	-0.03	-0.1	-0.22	-0.11	0.24	0.49	0.52	-0.03	0.09	0.26	0.44	-2.26	1.11	-1.09	0.04	2.01	1.12
ENSG00000163430	FSTL1	follistatin-like 1 [Source:HGNC Symbol;Acc:3972]	-0.05	-0.3	-0.39	-0.34	-0.61	-0.7	-1.31	-1.69	-0.31	-0.53	-0.96	-2.06	0.02	-0.06	-0.1	-0.14	0.02	0.23	0.37	0.59	0.01	0.11	0.37	0.59	-1.09	-0.26	-0.95	0.26	1.12	0.81
ENSG00000001036	FUCA2	fucosidase, alpha-L- 2, plasma [Source:HGNC Symbol;Acc:4008]	-0.04	-0.28	-0.29	-0.18	-0.8	-1	-1.99	-2.16	-0.36	-0.73	-1.08	-1.68	0.02	-0.09	-0.08	-0.15	-0.03	0.17	0.09	0.7	-0.02	0.12	0.29	0.57	-1.75	-0.39	-1.93	-0.63	1.04	0.09
ENSG00000152661	GJA1	gap junction protein, alpha 1, 43kDa [Source:HGNC Symbol;Acc:4274]	-0.01	-0.19	-0.61	-0.76	-1.03	-1.48	-2.14	-3	-0.1	-0.26	-0.86	-2.07	-0.01	-0.09	-0.18	-0.53	-0.45	-0.47	-0.63	-0.79	0.02	0.02	0.12	0.27	-1.81	-0.21	-1.16	-0.18	0.79	0.35
ENSG00000196743	GM2A	GM2 ganglioside activator [Source:HGNC Symbol;Acc:4367]	-0.04	-0.16	-0.24	-0.37	-0.56	-0.57	-1.58	-2.11	-0.19	-0.4	-0.59	-0.84	0.01	-0.03	-0.13	-0.32	-0.19	0.08	0.18	0.54	-0.06	0.15	0.32	0.59	-1.23	0.19	-0.9	0	0.88	0.65
ENSG00000063660	GPC1	glypican 1 [Source:HGNC Symbol;Acc:4449]	0.03	-0.03	-0.02	0.13	0.02	0.24	-0.26	-0.47	0.05	-0.08	0.02	0	0.01	-0.07	-0.27	-0.3	-0.06	0.3	0.09	1.01	-0.07	0.16	0.2	0.27	-1.01	1	-0.26	0.15	1.22	1.19
ENSG00000164294	GPX8	glutathione peroxidase 8 (putative) [Source:HGNC Symbol;Acc:33100]	0	-0.27	-0.58	-0.77	-1.04	-1.29	-2.08	-2.74	-0.21	-0.41	-0.61	-1.24	0.04	-0.06	-0.17	-0.37	-0.29	-0.39	-0.46	-0.47	0.02	0.04	0.21	0.31	-1.55	0.01	-0.8	-0.49	0.41	0.04
ENSG00000049860	HEXB	hexosaminidase B (beta polypeptide) [Source:HGNC Symbol;Acc:4879]	0	-0.15	-0.07	0.15	-0.01	-0.27	-0.92	-1.35	-0.11	-0.29	-0.5	-1.33	0.02	-0.05	-0.04	-0.1	0.11	0.42	0.58	1.09	-0.01	0.15	0.37	0.68	-1.37	0.78	-0.69	-0.34	1.28	0.34
ENSG00000064961	HMG20B	high mobility group 20B [Source:HGNC Symbol;Acc:5002]	-0.07	0.25	0.65	0.67	0.57	0.73	0.35	-0.77	0.04	0.11	0.1	0.03	0.19	0.03	0.09	0.32	0.48	0.47	0.46	0.8	-0.03	0.21	0.11	0.31	-1.72	0.26	-0.73	-0.72	0.42	0.36
ENSG00000137309	HMGA1	high mobility group AT-hook 1 [Source:HGNC Symbol;Acc:5010]	0	-0.24	-0.53	-0.57	-0.68	-0.68	-1.28	-1.77	-0.04	0.01	0.05	0.12	0.02	-0.12	-0.33	-0.55	-0.27	-0.12	0.01	0.73	-0.04	0.19	0.21	0.45	-1.69	-0.39	-1.18	-0.52	0.05	0.17
ENSG00000169813	HNRNPF	heterogeneous nuclear ribonucleoprotein F [Source:HGNC Symbol;Acc:5039]	-0.01	-0.1	-0.3	-0.57	-0.8	-1.26	-1.83	-2.39	-0.36	-0.53	-1.23	-2.46	0.04	-0.03	-0.06	-0.29	-0.47	-0.72	-0.79	-0.96	0.02	0	-0.21	-0.44	-2.21	-0.81	-1.55	-0.93	-0.14	-0.5
ENSG00000166598	HSP90B1	heat shock protein 90kDa beta (Grp94), member 1 [Source:HGNC Symbol;Acc:12028]	-0.04	-0.33	-0.4	-0.25	-0.6	-0.95	-1.79	-2.33	-0.18	-0.44	-1.06	-1.79	0	-0.04	-0.02	0.04	0.16	0.48	0.94	0.64	-0.03	0.14	0.33	0.51	-1.71	0.25	-1.71	-0.14	1.8	0.29
ENSG00000044574	HSPA5	heat shock 70kDa protein 5 (glucose-regulated protein, 78kDa) [Source:HGNC Symbol;Acc:5238]	0.02	-0.39	-0.48	-0.38	-0.61	-0.76	-1.44	-1.87	-0.19	-0.46	-0.83	-1.53	0	-0.26	0	0.14	0.33	0.3	0.46	0.24	-0.1	0.07	-0.06	-0.05	-1.18	0.22	-1.27	0.06	0.96	0.45
ENSG00000116237	ICMT	isoprenylcysteine carboxyl methyltransferase [Source:HGNC Symbol;Acc:5350]	0.04	-0.07	-0.17	-0.17	-0.56	-0.43	-1.05	-1.8	-0.27	-0.47	-0.51	-0.77	-0.08	-0.09	-0.07	-0.44	-0.42	-0.34	-0.26	0.04	0.03	0.16	0.35	0.47	-1.24	-0.15	-1.04	-0.16	0.41	0.1
ENSG00000115461	IGFBP5	insulin-like growth factor binding protein 5 [Source:HGNC Symbol;Acc:5474]	-0.04	-0.36	-0.52	-0.54	-0.89	-1.1	-2.24	-3.03	-0.18	-0.45	-0.78	-1.4	-0.01	-0.05	-0.05	-0.23	-0.09	0.32	0.65	0.9	-0.02	0.04	0.2	0.36	-1.9	-0.05	-1.14	0.14	1.15	1.15
ENSG00000150093	ITGB1	integrin, beta 1 (fibronectin receptor, beta polypeptide, antigen CD29 includes MDF2, MSK12) [Source:HGNC Symbol;Acc:6153]	-0.07	-0.53	-0.6	-0.54	-0.91	-1.28	-2.27	-2.87	-0.38	-0.68	-1.27	-1.94	0.04	0.01	0	-0.04	0.12	0.38	0.95	0.59	0.05	0.1	0.37	0.66	-1.96	-0.1	-1.73	-0.03	1.84	0.44
ENSG00000136156	ITM2B	integral membrane protein 2B [Source:HGNC Symbol;Acc:6174]	-0.02	-0.27	-0.4	-0.19	-0.33	-0.58	-1.21	-2.05	-0.11	-0.24	-0.58	-1.57	0.05	-0.05	-0.03	-0.04	0.23	0.61	1.02	1.48	0.03	0.2	0.45	0.76	-1.42	-0.23	-1.01	0.01	1.31	0.4
ENSG00000153885	KCTD15	potassium channel tetramerization domain containing 15 [Source:HGNC Symbol;Acc:23297]	-0.08	-0.04	-0.39	-0.94	-1.02	-1.73	-1.76	-2.21	-0.44	-0.72	-1.53	-2.11	-0.09	-0.15	-0.25	-0.69	-0.71	-0.72	-1.03	-0.59	-0.03	-0.15	-0.4	-0.57	-1.87	-1.19	-1.82	-0.81	-0.3	-0.38
ENSG00000100196	KDELR3	KDEL (Lys-Asp-Glu-Leu) endoplasmic reticulum protein retention receptor 3 [Source:HGNC Symbol;Acc:6306]	0.01	-0.02	-0.4	-0.55	-0.71	-0.97	-1.41	-2.69	-0.19	-0.38	-0.7	-1.19	-0.02	0.02	0.01	-0.22	-0.07	-0.04	-0.04	0.29	0.01	0.16	0.24	0.44	-2.19	-0.57	-1.72	-0.31	0.4	-0.18
ENSG00000103888	KIAA1199	KIAA1199 [Source:HGNC Symbol;Acc:29213]	-0.04	-0.4	-0.38	-0.59	-0.87	-1.21	-1.62	-1.81	-0.27	-0.59	-1.07	-1.51	0	-0.08	-0.08	-0.37	-0.55	-0.47	-0.52	-0.4	-0.04	-0.13	-0.33	-0.38	-1.67	-0.28	-1.45	-0.31	0.39	0.64
ENSG00000112769	LAMA4	laminin, alpha 4 [Source:HGNC Symbol;Acc:6484]	0.04	-0.3	-0.35	-0.28	-0.62	-0.74	-1.7	-2.3	-0.26	-0.63	-1.01	-1.6	0.08	0	-0.01	0	0.11	0.37	0.47	0.5	0	0.07	0.23	0.4	-2.26	0.56	-1.54	-0.12	1.75	0.85
ENSG00000091136	LAMB1	laminin, beta 1 [Source:HGNC Symbol;Acc:6486]	0	-0.12	-0.1	-0.02	-0.18	-0.16	-0.86	-1.46	0.02	-0.19	-0.42	-0.94	0.02	-0.03	-0.08	-0.15	-0.09	0.19	0.24	0.24	-0.02	0.01	0.16	0.28	-1.57	1.25	-0.63	-0.27	1.62	0.83
ENSG00000135862	LAMC1	laminin, gamma 1 (formerly LAMB2) [Source:HGNC Symbol;Acc:6492]	0.01	-0.24	-0.26	-0.21	-0.37	-0.31	-0.87	-1.22	-0.18	-0.4	-0.42	-0.58	0.02	-0.02	-0.12	-0.26	-0.16	0.15	0.43	0.51	-0.02	-0.01	0.14	0.25	-1.23	1.63	-0.22	-0.15	1.61	0.83
ENSG00000068697	LAPTM4A	lysosomal protein transmembrane 4 alpha [Source:HGNC Symbol;Acc:6924]	0.01	-0.1	-0.14	-0.13	-0.29	-0.28	-1.09	-1.88	0.09	0.01	-0.32	-1.13	0.05	-0.07	0	-0.01	0.29	0.56	0.66	1.14	-0.01	0.16	0.29	0.57	-1.07	0.25	-0.72	0.05	1.2	0.33
ENSG00000111716	LDHB	lactate dehydrogenase B [Source:HGNC Symbol;Acc:6541]	-0.01	-0.21	-0.28	-0.32	-0.59	-0.85	-1.59	-2.2	-0.02	-0.03	-0.33	-0.85	0.03	-0.05	-0.05	-0.17	-0.05	-0.08	-0.15	0.28	-0.03	0.21	0.37	0.58	-1.28	0.1	-1.43	-0.17	0.62	-0.13
ENSG00000113083	LOX	lysyl oxidase [Source:HGNC Symbol;Acc:6664]	0.06	-0.35	-0.73	-0.75	-1.06	-1.25	-2.36	-3.23	0.07	-0.28	-0.52	-1.26	0.19	-0.1	-0.29	-0.49	-0.33	0.12	0.54	0.62	0	0.03	0.13	0.36	-1.76	-0.14	-0.95	0.45	1.24	0.97
ENSG00000129038	LOXL1	lysyl oxidase-like 1 [Source:HGNC Symbol;Acc:6665]	-0.01	-0.1	-0.21	-0.17	-0.3	-0.54	-1.32	-2.13	-0.2	-0.27	-0.46	-1.04	0.03	-0.07	-0.35	-0.68	-0.47	-0.27	-0.35	0.35	-0.06	0.12	0.13	0.27	-1.87	-0.08	-1.26	-0.48	0.58	0.7
ENSG00000139329	LUM	lumican [Source:HGNC Symbol;Acc:6724]	0.04	-0.34	-0.5	-0.54	-0.99	-1.34	-2.3	-3.54	-0.19	-0.4	-1.21	-2.67	0.11	-0.02	0.07	0.09	0.34	0.37	0.62	1.01	0.03	0.11	0.43	0.7	-1.98	-0.38	-1.28	0.27	1.28	0.72
ENSG00000160932	LY6E	lymphocyte antigen 6 complex, locus E [Source:HGNC Symbol;Acc:6727]	0.01	-0.06	-0.18	-0.19	-0.13	-0.26	-1.07	-1.94	-0.24	-0.27	-0.76	-1.41	0.05	-0.12	-0.16	-0.36	0.18	0.46	0.22	1.17	-0.1	0.26	0.4	0.75	-1.57	-0.2	-1.39	-0.02	0.73	0.72
ENSG00000179222	MAGED1	melanoma antigen family D, 1 [Source:HGNC Symbol;Acc:6813]	0	-0.1	-0.07	0	-0.27	-0.41	-1.35	-1.91	-0.15	-0.34	-0.74	-1.57	0.08	-0.13	-0.11	-0.28	-0.09	0.1	-0.04	0.37	-0.04	0.18	0.23	0.47	-1.41	0.03	-1	-0.1	0.77	0.69
ENSG00000102316	MAGED2	melanoma antigen family D, 2 [Source:HGNC Symbol;Acc:16353]	-0.03	-0.07	-0.08	-0.19	-0.68	-1.2	-1.94	-2.41	-0.2	-0.42	-1.32	-2.44	-0.06	-0.14	-0.19	-0.52	-0.25	-0.16	-0.57	0.12	-0.05	0.16	0.21	0.4	-2.31	-0.83	-2.01	-0.24	0.74	0.52
ENSG00000187243	MAGED4B	melanoma antigen family D, 4B [Source:HGNC Symbol;Acc:22880]	0.02	0.14	-0.2	0.22	0.08	-0.14	-0.84	-4.17	0.16	0.08	-0.06	-0.82	-0.01	-0.08	-0.08	-0.27	-0.37	-0.34	-0.83	-1.12	0	0.13	0.14	0.19	-2	0.19	-0.5	-0.26	0.86	0.68
ENSG00000166963	MAP1A	microtubule-associated protein 1A [Source:HGNC Symbol;Acc:6835]	-0.04	-0.19	-0.52	-0.92	-1.34	-1.72	-2.43	-2.78	-0.46	-0.85	-1.34	-1.61	-0.06	0.08	-0.18	-0.45	-0.55	-0.49	-0.5	-0.52	-0.02	0.07	0.02	-0.14	-2.37	-0.29	-1.86	-0.2	0.55	0.59
ENSG00000127241	MASP1	mannan-binding lectin serine peptidase 1 (C4/C2 activating component of Ra-reactive factor) [Source:HGNC Symbol;Acc:6901]	0	-0.03	0.02	-0.16	-0.5	-0.89	-1.9	-2.69	-0.15	-0.35	-0.82	-1.75	0.08	-0.08	0.09	0.04	0.07	0.1	-0.16	0.19	-0.04	0.15	0.27	0.4	-2.39	-0.39	-1.64	-0.33	0.87	0.8
ENSG00000197614	MFAP5	microfibrillar associated protein 5 [Source:HGNC Symbol;Acc:29673]	-0.03	-0.35	-0.52	-0.76	-1.32	-1.67	-2.36	-3.48	-0.31	-0.6	-1.42	-2.48	0.04	-0.02	-0.12	-0.19	-0.13	-0.1	0.35	0.17	-0.03	0.13	0.34	0.68	-1.96	-1.13	-1.34	-0.08	0.9	0.63
ENSG00000196611	MMP1	matrix metallopeptidase 1 (interstitial collagenase) [Source:HGNC Symbol;Acc:7155]	0.03	-0.41	-0.43	-0.68	-1.3	-1.71	-3.5	-4.06	-0.31	-0.51	-1.45	-3.01	0.03	-0.17	-0.28	-0.7	-0.5	-0.28	0.04	0.09	0.01	0.08	0.3	0.58	-2.56	-0.96	-2.23	0.33	1.22	0.53
ENSG00000101825	MXRA5	matrix-remodelling associated 5 [Source:HGNC Symbol;Acc:7539]	-0.05	-0.47	-0.48	-0.48	-0.87	-1.12	-2.22	-2.95	-0.32	-0.59	-1.07	-1.74	-0.07	-0.02	0.01	-0.02	-0.03	0.23	0.6	0.45	-0.11	0.04	0.09	0.19	-2.63	0.06	-1.7	0.02	1.39	0.93
ENSG00000100345	MYH9	myosin, heavy chain 9, non-muscle [Source:HGNC Symbol;Acc:7579]	0	-0.23	-0.08	0.04	-0.01	0.06	-0.22	-0.19	-0.1	-0.22	-0.06	-0.05	0.06	-0.04	-0.12	-0.07	0.03	0.25	0.25	0.56	-0.08	0.08	0.07	0.08	-1.86	0.86	-1.21	-0.49	1.25	0.65
ENSG00000101335	MYL9	myosin, light chain 9, regulatory [Source:HGNC Symbol;Acc:15754]	0.01	-0.22	-0.17	-0.05	-0.54	-0.66	-1.37	-1.94	-0.14	-0.16	-0.41	-0.35	0.04	-0.13	-0.22	-0.35	0.03	0.38	0.55	1.11	-0.13	0.25	0.28	0.65	-1.83	-0.49	-1.76	-0.12	0.33	0.44
ENSG00000065534	MYLK	myosin light chain kinase [Source:HGNC Symbol;Acc:7590]	-0.1	-0.54	-0.48	-0.56	-0.81	-0.99	-1.07	-0.96	-0.46	-0.68	-1.17	-1.4	0.02	-0.14	-0.11	-0.16	-0.28	-0.26	-0.28	-0.19	-0.04	0.07	0.15	0.26	-1.99	-1.28	-2.43	-0.61	0.54	0.19
ENSG00000138119	MYOF	myoferlin [Source:HGNC Symbol;Acc:3656]	-0.01	-0.19	-0.12	-0.1	-0.22	-0.29	-0.5	-0.42	-0.26	-0.62	-1.05	-1.3	-0.01	0	-0.14	-0.12	-0.18	-0.03	0.11	-0.05	-0.05	0.02	0.06	0.18	-1.24	-0.04	-1.49	0.08	0.82	0.47
ENSG00000125912	NCLN	nicalin [Source:HGNC Symbol;Acc:26923]	-0.01	-0.2	-0.09	0.02	-0.08	0.11	-0.6	-0.6	-0.23	-0.36	-0.37	-0.59	-0.02	-0.11	-0.18	-0.2	0.04	0.27	0.05	0.99	-0.04	0.19	0.2	0.2	-1.23	0.35	-1	-0.16	0.82	0.76
ENSG00000082641	NFE2L1	nuclear factor, erythroid 2-like 1 [Source:HGNC Symbol;Acc:7781]	-0.11	-0.5	-0.6	-0.69	-0.84	-1.04	-1.21	-1.35	-0.62	-0.79	-1.23	-1.2	0	-0.05	-0.1	0.02	0.21	0.4	0.45	0.69	-0.11	0.08	0.19	0.31	-1.34	-0.75	-1.86	0.04	1.05	0.79
ENSG00000099250	NRP1	neuropilin 1 [Source:HGNC Symbol;Acc:8004]	-0.03	-0.39	-0.18	-0.21	-0.47	-0.55	-0.93	-0.91	-0.24	-0.5	-0.94	-1.19	-0.02	-0.05	0.1	0	-0.16	-0.19	-0.3	-0.21	-0.02	0.05	0.13	0.22	-1.91	-0.33	-1.54	-0.77	0.81	0.16
ENSG00000184232	OAF	OAF homolog (Drosophila) [Source:HGNC Symbol;Acc:28752]	-0.03	-0.1	-0.09	-0.21	-0.42	-0.34	-0.97	-1.26	-0.14	-0.12	-0.01	-0.09	0.06	-0.04	-0.15	-0.48	-0.2	0.07	-0.14	0.75	-0.04	0.1	0.07	0.21	-1.34	0.38	-0.83	-0.1	0.33	0.23
ENSG00000162745	OLFML2B	olfactomedin-like 2B [Source:HGNC Symbol;Acc:24558]	-0.04	-0.24	-0.21	0.03	-0.28	-0.08	-0.44	-1.3	0.04	-0.2	-0.18	-1.18	0	-0.03	-0.03	-0.19	0.05	0.13	0.15	0.44	-0.01	0.06	0.24	0.41	-2.49	0.3	-1.25	-0.92	0.86	0.47
ENSG00000143870	PDIA6	protein disulfide isomerase family A, member 6 [Source:HGNC Symbol;Acc:30168]	0	-0.18	-0.1	0.08	-0.02	0.11	-0.7	-1.05	-0.06	-0.27	-0.53	-1.03	0.01	-0.06	-0.04	-0.06	0.25	0.59	0.81	1.28	-0.02	0.15	0.33	0.54	-1.1	1.14	-0.55	-0.01	1.49	0.55
ENSG00000108518	PFN1	profilin 1 [Source:HGNC Symbol;Acc:8881]	-0.01	-0.03	-0.07	0	-0.21	-0.26	-1.08	-1.79	-0.17	-0.17	-0.38	-0.63	0.06	-0.14	-0.13	-0.28	-0.01	0.25	0.58	0.82	-0.1	0.26	0.36	0.75	-1.58	-0.34	-1.37	-0.37	0.47	0.1
ENSG00000171314	PGAM1	phosphoglycerate mutase 1 (brain) [Source:HGNC Symbol;Acc:8888]	-0.08	0.01	-0.3	-0.42	-0.52	-0.84	-1.15	-1.9	-0.11	-0.16	-0.4	-1.19	0.04	-0.06	-0.02	-0.36	0.1	0.04	-0.17	0.08	-0.05	0.19	0.23	0.55	-1.34	-0.84	-0.85	-0.23	0.3	-0.18
ENSG00000226784	PGAM4	phosphoglycerate mutase family member 4 [Source:HGNC Symbol;Acc:21731]	0	-0.06	0.03	-0.36	-0.36	-0.35	-1.58	-2.7	-0.09	-0.06	-0.42	-1.3	-0.06	-0.14	-0.2	-0.97	-0.19	-0.61	-0.3	0.61	-0.03	0.2	0.49	0.51	-2.52	0.51	-1.26	-0.05	0.04	0.23
ENSG00000105223	PLD3	phospholipase D family, member 3 [Source:HGNC Symbol;Acc:17158]	-0.02	-0.21	-0.19	-0.03	-0.19	-0.46	-1.35	-1.92	-0.29	-0.34	-0.63	-1.07	0.03	-0.06	-0.07	-0.09	0.3	0.37	0.58	1.59	-0.09	0.24	0.36	0.67	-1.79	-0.03	-1.32	0.23	1.29	1.18
ENSG00000172531	PPP1CA	protein phosphatase 1, catalytic subunit, alpha isozyme [Source:HGNC Symbol;Acc:9281]	0.01	0.09	0.16	0.04	-0.13	-0.25	-0.73	-1.39	-0.1	-0.14	-0.41	-1.15	0.07	-0.13	-0.04	-0.23	0.11	0.12	-0.02	0.82	-0.08	0.22	0.2	0.34	-1.65	-0.47	-1.46	-0.43	0.13	-0.03
ENSG00000123131	PRDX4	peroxiredoxin 4 [Source:HGNC Symbol;Acc:17169]	0.01	-0.01	0	0.15	-0.06	-0.14	-1.29	-2.01	-0.19	-0.38	-0.96	-2.13	0.06	-0.12	-0.07	-0.2	0.22	0.49	0.48	1.26	-0.01	0.19	0.34	0.6	-1.14	-0.23	-1.16	0.28	1.1	0.56
ENSG00000130175	PRKCSH	protein kinase C substrate 80K-H [Source:HGNC Symbol;Acc:9411]	-0.04	-0.21	0.07	0.34	0.24	0.2	-0.1	-0.2	-0.01	0.04	-0.08	-0.24	0.05	-0.07	-0.05	0.08	0.41	0.64	0.79	1.35	-0.07	0.24	0.37	0.68	-1.07	0.71	-0.75	0.21	1.39	1.22
ENSG00000054356	PTPRN	protein tyrosine phosphatase, receptor type, N [Source:HGNC Symbol;Acc:9676]	-0.03	-0.1	0.18	0.12	0	0.29	-0.56	-0.9	0.28	0.52	0.74	0.7	0.04	-0.04	-0.12	-0.23	-0.16	0.14	-0.02	0.7	-0.04	0.2	0.33	0.54	-1.42	0.92	-0.55	-0.26	1.2	0.89
ENSG00000105426	PTPRS	protein tyrosine phosphatase, receptor type, S [Source:HGNC Symbol;Acc:9681]	-0.04	-0.2	0.04	0.11	-0.02	-0.17	-0.51	-0.87	-0.15	-0.16	-0.21	-0.57	0.01	-0.03	-0.06	-0.03	0.03	0.27	0.22	0.73	-0.07	0.02	0.03	-0.02	-1.77	0.43	-1.01	-0.58	1.14	0.78
ENSG00000130508	PXDN	peroxidasin homolog (Drosophila) [Source:HGNC Symbol;Acc:14966]	0	-0.18	-0.13	-0.03	-0.15	-0.13	-0.72	-1.07	-0.03	-0.12	-0.06	-0.32	0.01	-0.03	-0.11	-0.06	0.1	0.46	0.67	0.9	-0.05	0.07	0.23	0.36	-1.32	1.07	-0.58	0.07	1.62	1.03
ENSG00000102054	RBBP7	retinoblastoma binding protein 7 [Source:HGNC Symbol;Acc:9890]	-0.1	-0.13	-0.28	-0.37	-0.61	-0.94	-1.51	-2	-0.15	-0.42	-0.76	-1.21	0	-0.04	-0.1	-0.12	-0.12	0.08	-0.01	0.15	-0.02	0.12	0.2	0.32	-1.63	-0.85	-1.77	-0.63	0.34	-0.49
ENSG00000163902	RPN1	ribophorin I [Source:HGNC Symbol;Acc:10381]	-0.01	-0.15	-0.32	-0.41	-0.43	-0.63	-1.01	-1.7	-0.09	-0.22	-0.44	-1.14	-0.02	-0.12	-0.09	-0.28	-0.25	-0.26	-0.04	0.19	-0.02	0.19	0.3	0.49	-1.1	0.36	-0.87	-0.03	1.05	0.53
ENSG00000155876	RRAGA	Ras-related GTP binding A [Source:HGNC Symbol;Acc:16963]	-0.03	-0.1	-0.54	-0.8	-1.24	-1.15	-2.05	-2.37	-0.13	-0.19	-0.56	-0.91	0.01	-0.1	-0.19	-0.74	-0.55	-0.74	-1.03	-0.71	-0.09	0.01	-0.03	-0.23	-1.53	-0.49	-1.24	-0.5	-0.07	-0.24
ENSG00000163191	S100A11	S100 calcium binding protein A11 [Source:HGNC Symbol;Acc:10488]	0.06	-0.22	-0.24	-0.01	-0.46	-0.61	-1.8	-2.21	-0.17	-0.2	-0.78	-1.41	0.04	-0.08	-0.09	-0.14	0.1	0.33	0.66	1.03	-0.09	0.22	0.31	0.71	-1.76	-0.86	-1.37	-0.18	0.32	0.28
ENSG00000168077	SCARA3	scavenger receptor class A, member 3 [Source:HGNC Symbol;Acc:19000]	-0.07	-0.51	-0.54	-0.56	-0.79	-0.98	-2.04	-2.2	-0.46	-0.59	-0.88	-1.11	0.02	-0.04	-0.1	-0.17	-0.07	0.15	0.24	0.58	-0.05	0.23	0.33	0.53	-2.3	-0.74	-1.91	-0.48	0.55	0.24
ENSG00000138760	SCARB2	scavenger receptor class B, member 2 [Source:HGNC Symbol;Acc:1665]	0.01	-0.19	-0.16	-0.11	-0.46	-0.48	-1.18	-1.76	-0.17	-0.59	-0.93	-1.87	0.01	0.01	0	-0.03	0.04	0.3	0.51	0.61	0.05	0.09	0.37	0.56	-1.13	0.08	-0.87	0.06	1.11	0.47
ENSG00000146197	SCUBE3	signal peptide, CUB domain, EGF-like 3 [Source:HGNC Symbol;Acc:13655]	-0.03	-0.33	-0.44	-0.42	-0.68	-0.76	-1.59	-2.17	-0.11	-0.47	-0.49	-0.74	-0.03	-0.01	-0.14	-0.35	-0.36	-0.07	0.16	0.3	-0.04	-0.05	0.02	0.2	-1.9	0.86	-0.65	-0.28	1.23	0.94
ENSG00000166396	SERPINB7	serpin peptidase inhibitor, clade B (ovalbumin), member 7 [Source:HGNC Symbol;Acc:13902]	-0.09	-0.32	-0.43	-0.66	-1.21	-1.04	-2.16	-3.04	-0.29	-0.57	-1.06	-1.82	-0.02	-0.12	-0.23	-0.51	-0.21	-0.15	0.18	0.13	0	0.14	0.39	0.64	-1.66	-0.26	-1.45	-0.11	0.94	0.24
ENSG00000106366	SERPINE1	serpin peptidase inhibitor, clade E (nexin, plasminogen activator inhibitor type 1), member 1 [Source:HGNC Symbol;Acc:8583]	-0.07	-0.29	-0.93	-1.35	-1.72	-2.37	-3.36	-4.17	-0.5	-1.08	-1.92	-3.27	-0.04	-0.04	-0.3	-0.88	-0.96	-1.09	-1.32	-1.07	-0.03	-0.25	-0.44	-0.6	-1.9	-1.12	-1.75	-0.11	0.64	0.54
ENSG00000132386	SERPINF1	serpin peptidase inhibitor, clade F (alpha-2 antiplasmin, pigment epithelium derived factor), member 1 [Source:HGNC Symbol;Acc:8824]	0.01	-0.06	-0.18	0.04	-0.42	-0.41	-0.92	-1.76	-0.17	-0.16	-0.56	-0.17	0	-0.15	-0.06	-0.01	0.21	0.65	0.67	1.04	-0.03	0.13	0.3	0.68	-1.37	0.18	-1.04	0.24	1.37	1.05
ENSG00000149257	SERPINH1	serpin peptidase inhibitor, clade H (heat shock protein 47), member 1, (collagen binding protein 1) [Source:HGNC Symbol;Acc:1546]	-0.02	-0.16	-0.27	-0.37	-0.61	-0.94	-1.7	-2.83	-0.23	-0.3	-0.83	-1.75	-0.07	-0.1	-0.01	-0.19	-0.03	-0.05	-0.18	0.32	-0.07	0.2	0.17	0.35	-2.27	-0.4	-1.75	-0.24	1.07	0.8
ENSG00000104332	SFRP1	secreted frizzled-related protein 1 [Source:HGNC Symbol;Acc:10776]	0.05	-0.08	-0.06	0.06	-0.14	-0.1	-0.68	-1.41	-0.07	-0.23	-0.41	-0.78	-0.01	-0.03	-0.07	-0.19	-0.09	0.23	0.51	0.78	0	0.08	0.26	0.49	-1.72	0.15	-0.81	-0.4	0.67	0.38
ENSG00000127990	SGCE	sarcoglycan, epsilon [Source:HGNC Symbol;Acc:10808]	-0.06	-0.24	-0.16	-0.12	-0.45	-0.62	-0.98	-1.82	-0.06	-0.33	-0.76	-1.05	0.1	0.01	0	-0.14	0.1	0.4	0.5	0.68	-0.06	0.07	0.32	0.56	-1.61	-0.22	-1.46	-0.52	1.28	0.47
ENSG00000198053	SIRPA	signal-regulatory protein alpha [Source:HGNC Symbol;Acc:9662]	-0.01	-0.11	-0.15	-0.29	-0.4	-0.31	-0.77	-1.2	-0.1	-0.32	-0.33	-0.44	-0.02	-0.04	-0.12	-0.37	-0.3	-0.11	-0.18	0.17	-0.03	0.05	-0.02	-0.02	-1.43	0.32	-0.85	-0.34	0.32	0.37
ENSG00000147100	SLC16A2	solute carrier family 16, member 2 (thyroid hormone transporter) [Source:HGNC Symbol;Acc:10923]	-0.04	-0.14	-0.15	-0.39	-0.96	-0.88	-1.78	-2.07	-0.33	-0.53	-0.89	-1.28	0.05	-0.04	-0.07	-0.23	-0.14	0.13	0.28	0.74	-0.02	0.13	0.35	0.48	-2.2	-0.7	-1.82	-0.38	0.93	0.62
ENSG00000005022	SLC25A5	solute carrier family 25 (mitochondrial carrier; adenine nucleotide translocator), member 5 [Source:HGNC Symbol;Acc:10991]	-0.02	-0.09	-0.25	-0.37	-0.56	-0.62	-1.29	-2.17	-0.04	-0.13	-0.23	-0.62	0.02	-0.07	-0.21	-0.54	-0.31	-0.41	-0.77	-0.16	-0.05	0.17	0.29	0.54	-1.33	-0.11	-1.38	-0.26	0.37	-0.24
ENSG00000129353	SLC44A2	solute carrier family 44 (choline transporter), member 2 [Source:HGNC Symbol;Acc:17292]	-0.06	-0.34	-0.11	-0.16	-0.44	-0.85	-1.73	-1.68	-0.41	-0.67	-1.4	-1.94	-0.03	-0.11	-0.08	-0.24	-0.14	0.12	0.06	0.61	-0.09	0.12	0.2	0.42	-2.05	-0.91	-2.05	-0.41	0.66	0.27
ENSG00000131389	SLC6A6	solute carrier family 6 (neurotransmitter transporter), member 6 [Source:HGNC Symbol;Acc:11052]	0.03	0.08	-0.11	-0.36	-0.75	-1.07	-1.65	-1.81	-0.15	-0.45	-1.06	-1.56	0.05	0.05	-0.12	-0.45	-0.65	-0.52	-0.61	-0.5	0.02	-0.06	-0.01	0.01	-2.11	-0.95	-1.68	-0.76	0.59	0.5
ENSG00000166311	SMPD1	sphingomyelin phosphodiesterase 1, acid lysosomal [Source:HGNC Symbol;Acc:11120]	-0.05	-0.18	-0.29	-0.33	-0.47	-0.62	-1.66	-3.01	-0.38	-0.39	-1.03	-1.66	-0.01	-0.13	-0.16	-0.27	0.11	0.35	0.23	0.96	-0.02	0.19	0.36	0.55	-2.32	-0.35	-1.72	-0.11	1.19	0.83
ENSG00000113140	SPARC	secreted protein, acidic, cysteine-rich (osteonectin) [Source:HGNC Symbol;Acc:11219]	-0.01	-0.18	-0.34	-0.34	-0.7	-1.1	-2.08	-2.74	-0.26	-0.55	-1.22	-2.49	0.05	-0.11	-0.15	-0.3	-0.12	0.06	0.29	0.63	-0.01	0.16	0.26	0.49	-1.85	-0.67	-1.57	0.09	0.98	0.92
ENSG00000115306	SPTBN1	spectrin, beta, non-erythrocytic 1 [Source:HGNC Symbol;Acc:11275]	0	-0.31	-0.03	-0.17	-0.54	-0.78	-1.1	-1.12	-0.33	-0.61	-0.94	-1.1	0.03	-0.02	-0.01	-0.11	-0.39	-0.39	-0.34	-0.51	-0.05	0.07	0.12	0.16	-1.87	0.32	-1.4	-0.22	1.07	0.7
ENSG00000115107	STEAP3	STEAP family member 3, metalloreductase [Source:HGNC Symbol;Acc:24592]	0.08	-0.14	-0.1	-0.08	-0.67	-1.2	-1.98	-2.42	-0.19	-0.52	-1.13	-2.22	0.06	-0.01	-0.12	-0.36	-0.23	-0.08	-0.26	0.31	0.01	0.14	0.22	0.18	-2.35	-1.34	-2.11	-0.24	0.83	0.72
ENSG00000196562	SULF2	sulfatase 2 [Source:HGNC Symbol;Acc:20392]	-0.02	-0.28	-0.33	-0.14	-0.18	-0.79	-0.79	-0.72	-0.39	-0.75	-1.34	-1.61	0.1	-0.02	0.15	0.52	1.02	1.17	1.64	1.86	-0.03	0.06	0.21	0.35	-1.34	-1.2	-2.13	0.12	1.16	0.67
ENSG00000054654	SYNE2	spectrin repeat containing, nuclear envelope 2 [Source:HGNC Symbol;Acc:17084]	-0.02	-0.17	-0.11	0	0.05	0.19	0.65	1.17	-0.09	-0.31	-0.06	0.49	-0.07	0.04	-0.04	0.21	0.1	0.44	0.62	0.18	-0.02	-0.09	0.02	-0.1	-1.1	0.49	-1.29	0.01	1.38	0.7
ENSG00000198959	TGM2	transglutaminase 2 [Source:HGNC Symbol;Acc:11778]	0.02	-0.03	-0.13	-0.05	-0.13	-0.11	-0.65	-1.2	-0.02	-0.01	-0.06	-0.39	-0.01	-0.07	-0.19	-0.4	-0.2	0.02	0.23	0.89	-0.03	0.05	0.08	0.23	-1.13	0.74	-0.42	-0.07	0.65	0.76
ENSG00000186340	THBS2	thrombospondin 2 [Source:HGNC Symbol;Acc:11786]	-0.03	-0.21	-0.37	-0.48	-0.86	-1.38	-2.4	-2.98	-0.32	-0.69	-1.49	-2.26	0	0	-0.02	-0.17	-0.03	0.26	0.49	0.74	-0.03	0.01	0.11	0.27	-2.58	-0.97	-2.47	-0.09	1.32	0.95
ENSG00000154096	THY1	Thy-1 cell surface antigen [Source:HGNC Symbol;Acc:11801]	0.01	-0.12	-0.13	-0.26	-0.67	-1.03	-2.29	-3.27	-0.21	-0.36	-1.14	-2.12	0.01	-0.12	-0.15	-0.29	-0.1	0.05	0.14	0.57	-0.07	0.25	0.35	0.58	-2.85	-1.36	-2.28	-0.28	0.72	0.75
ENSG00000035862	TIMP2	TIMP metallopeptidase inhibitor 2 [Source:HGNC Symbol;Acc:11821]	0.01	-0.19	-0.12	0.13	0.03	0.29	-0.41	-0.64	0.04	-0.11	-0.11	-0.27	0	-0.05	-0.1	-0.16	0.18	0.61	0.9	1.43	-0.04	0.13	0.32	0.59	-1.06	0.7	-0.34	0.1	0.87	0.76
ENSG00000116857	TMEM9	transmembrane protein 9 [Source:HGNC Symbol;Acc:18823]	-0.04	0.01	0.42	0.23	-0.36	-0.28	-1.44	-1.47	-0.04	0.02	-0.4	-1.2	0.01	-0.09	0	-0.09	-0.2	-0.05	-0.4	0.09	-0.03	0.23	0.38	0.46	-1.87	-0.12	-1.15	-0.42	0.53	0.35
ENSG00000146242	TPBG	trophoblast glycoprotein [Source:HGNC Symbol;Acc:12004]	-0.01	-0.11	-0.38	-0.55	-0.71	-1.04	-1.7	-2.84	-0.03	-0.29	-0.63	-1.43	0.11	-0.14	-0.17	-0.44	-0.4	-0.51	-0.92	-0.43	0.01	0.05	0.09	0.17	-2.18	0.1	-0.95	-0.97	0.95	0.47
ENSG00000167552	TUBA1A	tubulin, alpha 1a [Source:HGNC Symbol;Acc:20766]	0.04	0.26	0.29	0.2	0.1	-0.09	-1.06	-2.39	-0.06	0.01	-0.27	-1.37	-0.06	-0.02	0.02	-0.15	0	-0.15	-0.25	-0.13	0.01	0.32	0.39	0.52	-1.64	-0.2	-1.17	-0.48	0.21	-0.01
ENSG00000196230	TUBB	tubulin, beta class I [Source:HGNC Symbol;Acc:20778]	-0.02	-0.15	-0.33	-0.53	-0.87	-0.99	-1.65	-2.36	-0.11	0.01	0	-0.36	0.02	-0.13	-0.18	-0.54	-0.54	-0.65	-0.8	-0.4	-0.05	0.24	0.34	0.55	-1.56	0.07	-0.98	-0.53	0.25	-0.04
ENSG00000154978	VOPP1	vesicular, overexpressed in cancer, prosurvival protein 1 [Source:HGNC Symbol;Acc:34518]	0.02	-0.12	-0.17	-0.36	-0.53	-0.34	-1.34	-1.55	-0.39	-0.73	-1.32	-2.15	-0.06	-0.12	-0.11	-0.24	-0.25	-0.33	-0.33	0	-0.05	0.1	0.13	0.25	-1.51	-1.57	-1.61	-0.23	0.2	-0.14
ENSG00000103175	WFDC1	WAP four-disulfide core domain 1 [Source:HGNC Symbol;Acc:15466]	-0.02	-0.29	-0.52	-0.65	-0.73	-0.98	-1.47	-2.65	-0.21	-0.26	-0.5	-0.93	0.04	-0.08	-0.17	-0.25	-0.07	-0.14	-0.07	0.53	-0.05	0.22	0.22	0.45	-1.93	-0.02	-1.39	-0.55	0.57	0.35
ENSG00000109501	WFS1	Wolfram syndrome 1 (wolframin) [Source:HGNC Symbol;Acc:12762]	0	-0.04	-0.26	-0.01	-0.26	-0.44	-0.94	-1.53	-0.21	-0.39	-0.76	-1.57	0.06	-0.14	-0.25	-0.45	-0.32	-0.34	-0.23	0.4	-0.02	0.21	0.27	0.37	-1.6	-0.13	-1.07	-0.26	0.94	0.94
