# Supplementary material for: Dissecting Herpes Simplex Virus 1-Induced Host Shutoff at the RNA Level
Source: J Virol. 2021 Jan 13;95(3):e01399-20. doi: 10.1128/JVI.01399-20 (PMC7925104; doi:10.1128/JVI.01399-20)
Supplement: Supplemental file 4 [file JVI.01399-20-sd004.xlsx]

## Sheet: vhs-dep. transcriptionally down
S4 Dataset: Log2 fold-changes and adjusted p-values in chromatin-associated RNA in 8h p.i. WT and Δvhs infection for the extended set of genes identified to be transcriptionally down-regulated in a vhs-dependent manner. Fold-changes are color-coded in shades of blue (log2 fold-change <0) and red (log2 fold-change >0).
Ensembl GeneID	Associated Gene Name	log2 fold-change WT	adj. p-value WT	log2 fold-change dvhs	adj. p-value dvhs
ENSG00000001036	FUCA2	-2.04983	1.52644e-10	-0.700447	0.00907038
ENSG00000005022	SLC25A5	-1.61388	8.59253e-07	-0.356408	0.341903
ENSG00000005448	WDR54	-2.30352	9.04202e-05	-0.839938	0.107498
ENSG00000005884	ITGA3	-1.80356	1.70862e-28	-0.430037	0.00286108
ENSG00000010278	CD9	-1.97224	1.37737e-11	-0.518066	0.0621483
ENSG00000011028	MRC2	-1.82842	8.83301e-27	-0.156691	0.340869
ENSG00000011465	DCN	-2.30156	3.92599e-33	-0.3911	0.0333896
ENSG00000012232	EXTL3	-1.77841	8.99947e-18	-0.291782	0.137538
ENSG00000013016	EHD3	-2.1309	6.41885e-20	-0.628023	0.00306249
ENSG00000013364	MVP	-1.88961	5.0962e-24	-0.433102	0.0131005
ENSG00000013563	DNASE1L1	-2.38482	4.77561e-11	-0.529296	0.0859626
ENSG00000014216	CAPN1	-1.621	1.80181e-11	-0.296767	0.20242
ENSG00000014641	MDH1	-1.34577	6.48476e-07	-0.226115	0.423593
ENSG00000020181	ADGRA2	-2.03445	5.3672e-23	-0.331114	0.0550019
ENSG00000022267	FHL1	-2.02523	3.78003e-32	-0.508303	0.00358994
ENSG00000022567	SLC45A4	-2.10898	0.000102838	-0.852946	0.0765616
ENSG00000023191	RNH1	-1.38408	1.34775e-09	-0.175539	0.450914
ENSG00000025772	TOMM34	-1.97212	4.84638e-08	-0.659621	0.038342
ENSG00000030582	GRN	-1.21687	2.80152e-06	0.401753	0.046007
ENSG00000033100	CHPF2	-3.1191	1.93877e-52	-0.762905	3.21186e-06
ENSG00000035862	TIMP2	-1.31815	5.78581e-08	0.0539963	0.854383
ENSG00000041982	TNC	-2.43254	1.53594e-54	0.143819	0.432695
ENSG00000042493	CAPG	-1.82163	3.09559e-07	-0.228711	0.520383
ENSG00000042753	AP2S1	-1.81806	2.05263e-06	-0.118573	0.789677
ENSG00000044574	HSPA5	-1.43352	5.26862e-12	0.01286	0.96753
ENSG00000048140	TSPAN17	-1.88423	4.95767e-09	-0.822491	0.0034917
ENSG00000049239	H6PD	-2.10711	6.33463e-18	-0.296512	0.223208
ENSG00000049860	HEXB	-1.64619	1.57583e-09	-0.395449	0.151855
ENSG00000050165	DKK3	-1.42779	1.6374e-12	0.275456	0.1796
ENSG00000050344	NFE2L3	-1.62059	2.49631e-07	-0.218597	0.503899
ENSG00000050405	LIMA1	-2.04418	4.02393e-18	-0.97028	4.40899e-09
ENSG00000051523	CYBA	-1.45363	0.000138692	-0.0928628	0.817529
ENSG00000054356	PTPRN	-1.71573	5.8138e-06	-0.315742	0.356736
ENSG00000054654	SYNE2	-1.35153	1.14778e-10	-0.0455589	0.835671
ENSG00000058085	LAMC2	-1.42248	0.000930157	0.198814	0.643448
ENSG00000058262	SEC61A1	-1.03264	2.78872e-08	0.188357	0.350226
ENSG00000058668	ATP2B4	-1.98443	3.80858e-37	-0.310971	0.0362911
ENSG00000060718	COL11A1	-1.85954	3.42553e-12	-0.392161	0.0575548
ENSG00000063241	ISOC2	-1.80088	0.000601132	-0.487335	0.349911
ENSG00000063660	GPC1	-1.27403	3.17685e-07	0.0992697	0.695092
ENSG00000064115	TM7SF3	-1.30256	2.90347e-06	-0.240007	0.399254
ENSG00000064666	CNN2	-1.54443	2.09498e-10	-0.390934	0.103703
ENSG00000064961	HMG20B	-2.0216	5.45982e-10	-0.795972	0.00322817
ENSG00000065534	MYLK	-2.24477	9.81799e-44	-0.668963	3.89812e-07
ENSG00000067225	PKM	-1.56167	9.29548e-16	-0.240787	0.279377
ENSG00000068697	LAPTM4A	-1.32811	1.73129e-07	0.00246421	0.99524
ENSG00000069011	PITX1	-1.97205	2.15909e-08	-0.919049	0.00209493
ENSG00000070081	NUCB2	-2.15543	5.03933e-17	-0.58202	0.00864828
ENSG00000070214	SLC44A1	-1.60097	2.54851e-08	-0.584621	0.0199781
ENSG00000070669	ASNS	-2.13799	1.53244e-10	-0.956177	0.00203536
ENSG00000071564	TCF3	-1.70413	1.56566e-10	-0.58754	0.0153533
ENSG00000072110	ACTN1	-1.89476	1.95586e-30	-0.474214	0.00312671
ENSG00000072682	P4HA2	-1.79832	4.0008e-19	0.102046	0.652635
ENSG00000074071	MRPS34	-1.4011	0.000799872	-0.297014	0.452553
ENSG00000074527	NTN4	-1.84416	1.59386e-15	-0.225534	0.323906
ENSG00000075151	EIF4G3	-1.47047	6.29326e-16	-0.428508	0.00759943
ENSG00000075223	SEMA3C	-1.43057	2.04475e-12	-0.340553	0.09913
ENSG00000076003	MCM6	-1.73368	1.68377e-16	-0.474259	0.0211664
ENSG00000077942	FBLN1	-1.43277	1.67737e-11	-0.0970488	0.6366
ENSG00000079150	FKBP7	-1.80911	0.000391257	-0.170068	0.742874
ENSG00000079257	LXN	-1.93787	0.000568046	-0.788383	0.115573
ENSG00000079739	PGM1	-1.93044	3.00109e-10	-0.908138	0.000518847
ENSG00000079931	MOXD1	-1.62788	9.18369e-10	-0.550969	0.0166914
ENSG00000080824	HSP90AA1	-1.35415	7.19518e-16	0.129591	0.576426
ENSG00000082641	NFE2L1	-1.58938	5.21195e-19	-0.00800759	0.975404
ENSG00000082781	ITGB5	-1.66615	2.8146e-12	-0.127356	0.597207
ENSG00000083444	PLOD1	-1.34868	9.56477e-12	0.330267	0.0408253
ENSG00000083857	FAT1	-1.02144	9.85403e-11	0.0683513	0.745615
ENSG00000084636	COL16A1	-1.66436	9.07471e-25	-0.349441	0.0192012
ENSG00000085117	CD82	-1.71273	2.58905e-05	-0.0861605	0.847889
ENSG00000086758	HUWE1	-1.16741	1.34556e-13	-0.0742036	0.691169
ENSG00000087245	MMP2	-2.22808	7.90728e-27	0.0358887	0.899663
ENSG00000087303	NID2	-1.14662	6.1187e-11	-0.0796884	0.704249
ENSG00000089327	FXYD5	-2.17894	7.7613e-13	-0.875019	0.0014541
ENSG00000090006	LTBP4	-1.39456	5.33183e-06	-0.226642	0.416558
ENSG00000090530	P3H2	-1.80521	1.22016e-09	-0.673554	0.00966057
ENSG00000090971	NAT14	-2.13034	0.000114855	-0.982354	0.0397311
ENSG00000091136	LAMB1	-1.82084	7.20997e-27	-0.324028	0.0351931
ENSG00000091986	CCDC80	-2.82841	7.22963e-48	-0.0711977	0.775366
ENSG00000092096	SLC22A17	-1.47842	5.01796e-05	-0.445132	0.214186
ENSG00000092148	HECTD1	-1.70733	1.49617e-22	-0.616481	1.2433e-05
ENSG00000092621	PHGDH	-1.90331	1.55077e-16	-0.448737	0.020603
ENSG00000092841	MYL6	-1.32562	1.70395e-14	-0.230142	0.198602
ENSG00000092964	DPYSL2	-1.64409	2.56685e-20	-0.51899	0.000745907
ENSG00000093010	COMT	-2.11855	7.94013e-14	-0.591652	0.0240118
ENSG00000095321	CRAT	-2.10283	2.26803e-09	-0.827575	0.00581082
ENSG00000099194	SCD	-2.8566	2.40437e-34	-0.757462	0.1305
ENSG00000099250	NRP1	-2.1643	6.33799e-39	-0.830446	5.65708e-08
ENSG00000099331	MYO9B	-1.94677	1.26216e-27	-0.602459	6.46566e-05
ENSG00000099797	TECR	-2.24444	4.36565e-07	-0.791093	0.0470571
ENSG00000100196	KDELR3	-2.51081	1.42408e-13	-0.367308	0.221089
ENSG00000100242	SUN2	-2.1034	1.63027e-21	-0.396385	0.0382537
ENSG00000100243	CYB5R3	-1.29781	3.01951e-06	-0.237535	0.250404
ENSG00000100297	MCM5	-1.70573	1.06757e-16	-0.525015	0.00453531
ENSG00000100299	ARSA	-2.13526	6.66232e-11	-0.568822	0.0447066
ENSG00000100345	MYH9	-2.11684	1.71926e-45	-0.548064	4.80147e-05
ENSG00000100401	RANGAP1	-1.81744	5.28095e-16	-0.796159	5.0816e-05
ENSG00000100726	TELO2	-1.54	8.94261e-08	-0.503297	0.0632697
ENSG00000100804	PSMB5	-1.273	7.72401e-05	-0.189992	0.567182
ENSG00000101160	CTSZ	-1.45738	2.88294e-08	-0.320002	0.204917
ENSG00000101335	MYL9	-2.10097	3.89986e-22	-0.168905	0.370676
ENSG00000101444	AHCY	-1.49743	8.03897e-07	-0.377303	0.174067
ENSG00000101825	MXRA5	-2.89881	3.22229e-66	-0.026265	0.919076
ENSG00000102007	PLP2	-3.1257	1.81112e-18	-0.621888	0.028449
ENSG00000102054	RBBP7	-1.90253	8.7164e-16	-0.689608	0.000666558
ENSG00000102181	CD99L2	-1.54412	2.19253e-07	-0.115784	0.718144
ENSG00000102265	TIMP1	-2.35131	6.63743e-28	0.367375	0.0590101
ENSG00000102316	MAGED2	-2.58194	1.61351e-35	-0.289494	0.135904
ENSG00000102359	SRPX2	-2.05073	4.72451e-10	-0.477712	0.109821
ENSG00000103152	MPG	-2.46586	3.22125e-09	-0.114872	0.789365
ENSG00000103175	WFDC1	-2.23399	9.59229e-13	-0.613178	0.0202329
ENSG00000103485	QPRT	-1.82719	4.48502e-05	-0.789762	0.0504097
ENSG00000103502	CDIPT	-1.68925	3.78767e-08	-0.405492	0.156108
ENSG00000103855	CD276	-1.59469	5.77784e-10	-0.284966	0.226753
ENSG00000103888	CEMIP	-1.92521	1.84373e-33	-0.360814	0.0135344
ENSG00000104332	SFRP1	-1.97534	6.38248e-26	-0.453273	0.00605013
ENSG00000104368	PLAT	-2.03525	5.59927e-25	-0.064644	0.799574
ENSG00000104805	NUCB1	-1.93523	6.83566e-22	0.207213	0.319349
ENSG00000104964	AES	-1.94356	8.06265e-15	-0.508769	0.0141093
ENSG00000105223	PLD3	-2.0583	8.10709e-22	0.180186	0.391582
ENSG00000105404	RABAC1	-2.32107	1.06401e-09	-0.0967645	0.811579
ENSG00000105426	PTPRS	-2.03662	2.50236e-25	-0.640797	0.000112239
ENSG00000105429	MEGF8	-1.39686	1.84635e-08	-0.107632	0.669217
ENSG00000105472	CLEC11A	-3.37232	1.07263e-29	-0.560308	0.0150913
ENSG00000105612	DNASE2	-1.71255	0.000721355	0.14827	0.797375
ENSG00000105894	PTN	-1.96054	2.98262e-09	-0.00187851	0.996404
ENSG00000105974	CAV1	-1.93713	3.35398e-22	-0.399331	0.0199005
ENSG00000105976	MET	-1.64951	2.44716e-21	-0.470159	0.0100331
ENSG00000105989	WNT2	-2.18497	1.32354e-06	-0.723279	0.0631406
ENSG00000106123	EPHB6	-1.99076	0.000867011	-0.677332	0.199519
ENSG00000106211	HSPB1	-1.04948	0.000251038	0.229033	0.353298
ENSG00000106333	PCOLCE	-2.36985	4.85439e-30	-0.184226	0.391527
ENSG00000106348	IMPDH1	-1.58477	3.37005e-09	-0.505151	0.0428253
ENSG00000106366	SERPINE1	-2.15685	8.57686e-35	-0.15873	0.381512
ENSG00000106367	AP1S1	-1.61145	4.11443e-05	-0.355755	0.330013
ENSG00000106397	PLOD3	-1.59276	3.33119e-16	-0.0563792	0.816474
ENSG00000106624	AEBP1	-1.23893	4.19944e-11	0.293929	0.0766123
ENSG00000106991	ENG	-2.8379	1.61141e-30	-0.161729	0.49452
ENSG00000107130	NCS1	-1.92312	1.17695e-09	-0.218495	0.484185
ENSG00000107223	EDF1	-1.24148	1.23548e-06	-0.235953	0.328614
ENSG00000107331	ABCA2	-1.59124	2.83262e-09	-0.437312	0.0731844
ENSG00000107796	ACTA2	-3.00876	1.8605e-69	-0.234046	0.155404
ENSG00000107798	LIPA	-1.09171	4.07626e-05	0.113441	0.739295
ENSG00000108518	PFN1	-1.83638	1.16701e-19	-0.423791	0.00862427
ENSG00000108679	LGALS3BP	-1.1369	2.15977e-05	0.380386	0.117331
ENSG00000108797	CNTNAP1	-2.02522	5.74455e-23	-0.176596	0.395047
ENSG00000108821	COL1A1	-1.67995	4.37127e-20	-0.215728	0.19109
ENSG00000109084	TMEM97	-2.07018	5.46957e-05	-0.392519	0.416953
ENSG00000109501	WFS1	-1.87948	2.87773e-12	-0.31874	0.192991
ENSG00000109846	CRYAB	-2.21771	0.000268138	-0.803136	0.13702
ENSG00000109971	HSPA8	-1.01509	6.7711e-09	0.119896	0.629701
ENSG00000110108	TMEM109	-3.30605	3.9988e-22	-0.162076	0.661921
ENSG00000110492	MDK	-1.72055	2.23751e-05	-0.491636	0.161155
ENSG00000111145	ELK3	-2.1017	3.49399e-11	-0.791793	0.00263164
ENSG00000111186	WNT5B	-2.43401	7.41864e-25	-0.917673	4.25214e-06
ENSG00000111321	LTBR	-1.99624	3.95332e-16	-0.825315	7.15032e-05
ENSG00000111640	GAPDH	-1.25779	7.05015e-09	0.063576	0.813506
ENSG00000111716	LDHB	-1.53896	2.99056e-13	-0.225369	0.278411
ENSG00000111799	COL12A1	-1.90419	3.12251e-37	-0.0872869	0.676492
ENSG00000112304	ACOT13	-2.5184	0.000430046	-0.945688	0.113317
ENSG00000112473	SLC39A7	-1.34235	9.56477e-12	-0.232099	0.237915
ENSG00000112514	CUTA	-1.70078	3.70323e-08	-0.616159	0.0187816
ENSG00000112759	SLC29A1	-1.75328	1.41746e-05	-0.65697	0.0701477
ENSG00000112769	LAMA4	-2.53329	3.83992e-38	-0.177258	0.395661
ENSG00000112977	DAP	-1.70243	8.11769e-08	-0.695713	0.0118883
ENSG00000113083	LOX	-2.01915	2.31838e-23	0.404642	0.0438326
ENSG00000113140	SPARC	-2.10786	6.07212e-31	0.0354305	0.877159
ENSG00000113361	CDH6	-2.57278	1.60016e-09	-0.814309	0.0205354
ENSG00000113657	DPYSL3	-1.8407	3.36935e-24	-0.730715	5.97485e-06
ENSG00000113719	ERGIC1	-2.47937	9.59013e-29	-0.920982	8.45599e-07
ENSG00000113721	PDGFRB	-2.79313	3.05349e-58	-0.826302	1.77389e-09
ENSG00000114251	WNT5A	-2.23348	4.82905e-36	-0.858927	1.8694e-08
ENSG00000114544	SLC41A3	-1.6241	2.74507e-06	-0.36305	0.285458
ENSG00000114650	SCAP	-1.31129	9.48551e-07	-0.271282	0.33059
ENSG00000114867	EIF4G1	-1.84369	4.22462e-31	-0.381822	0.00880002
ENSG00000115041	KCNIP3	-2.11672	4.92541e-06	-0.843605	0.0348825
ENSG00000115107	STEAP3	-2.71445	1.92383e-11	-0.29923	0.435867
ENSG00000115232	ITGA4	-1.61932	2.14217e-16	-0.561723	0.00218705
ENSG00000115306	SPTBN1	-2.12314	1.23364e-38	-0.272368	0.0800881
ENSG00000115380	EFEMP1	-2.10805	8.15541e-22	0.133471	0.574411
ENSG00000115414	FN1	-2.52467	1.16687e-40	-0.0167312	0.955308
ENSG00000115461	IGFBP5	-2.34581	5.30009e-05	0.115712	0.902581
ENSG00000115884	SDC1	-2.21493	2.88193e-22	-0.283791	0.223363
ENSG00000115902	SLC1A4	-1.60583	7.3463e-08	-0.597979	0.0337664
ENSG00000116133	DHCR24	-1.3485	1.85853e-07	-0.229401	0.390923
ENSG00000116237	ICMT	-1.50635	3.29061e-09	-0.218075	0.38335
ENSG00000116685	KIAA2013	-1.30803	4.66984e-05	-0.165836	0.615507
ENSG00000116774	OLFML3	-1.52367	1.33675e-09	-0.214574	0.432086
ENSG00000116857	TMEM9	-2.19465	1.70854e-08	-0.482811	0.184662
ENSG00000117298	ECE1	-1.17825	2.28996e-10	0.0951103	0.636641
ENSG00000117385	P3H1	-1.25255	2.56787e-10	-0.1584	0.421544
ENSG00000117394	SLC2A1	-1.59366	1.754e-14	-0.438849	0.0116133
ENSG00000117411	B4GALT2	-1.44237	5.03815e-06	-0.295598	0.344829
ENSG00000117593	DARS2	-2.64432	2.66715e-21	-0.941481	3.39248e-05
ENSG00000117600	PLPPR4	-1.96514	4.14538e-14	-0.769302	0.00131908
ENSG00000117984	CTSD	-1.24052	4.4959e-05	0.0994225	0.747456
ENSG00000118257	NRP2	-2.05232	8.2914e-19	-0.541606	0.00891557
ENSG00000119333	WDR34	-1.78905	4.13895e-09	-0.29655	0.319593
ENSG00000119681	LTBP2	-1.8448	1.58481e-24	0.077584	0.709651
ENSG00000120725	SIL1	-1.43706	1.81691e-07	-0.229288	0.431339
ENSG00000120885	CLU	-1.53195	9.34169e-12	0.313463	0.166908
ENSG00000122642	FKBP9	-1.94577	9.20195e-21	-0.315287	0.110381
ENSG00000123131	PRDX4	-1.42168	5.71318e-05	0.233769	0.497815
ENSG00000123384	LRP1	-2.06231	1.10595e-33	0.0869338	0.652738
ENSG00000123989	CHPF	-1.10549	0.00010418	0.325662	0.14588
ENSG00000124155	PIGT	-1.48945	4.07321e-08	-0.158581	0.563324
ENSG00000124212	PTGIS	-2.23852	0.000832273	-0.620336	0.325487
ENSG00000124570	SERPINB6	-2.04452	3.5499e-15	-0.813659	0.00021783
ENSG00000124693	HIST1H3B	-2.29419	3.54236e-15	-0.664104	0.0372756
ENSG00000124942	AHNAK	-1.68713	2.79506e-26	-0.292715	0.0981072
ENSG00000125505	MBOAT7	-1.52627	4.52766e-07	-0.180549	0.482899
ENSG00000125520	SLC2A4RG	-1.61523	4.64464e-05	-0.292611	0.419381
ENSG00000125841	NRSN2	-2.73964	3.77939e-11	-0.973201	0.00296757
ENSG00000125912	NCLN	-1.4926	3.02477e-08	-0.209944	0.46533
ENSG00000126432	PRDX5	-1.43101	3.4363e-05	-0.180925	0.590511
ENSG00000127022	CANX	-1.02223	4.23608e-10	0.0211285	0.927059
ENSG00000127241	MASP1	-2.65936	4.80886e-39	-0.385855	0.0221473
ENSG00000127418	FGFRL1	-1.35909	0.000760537	-0.19559	0.644198
ENSG00000127990	SGCE	-1.90516	3.33615e-09	-0.584308	0.0457727
ENSG00000128050	PAICS	-1.454	1.01609e-10	-0.419095	0.0631649
ENSG00000128591	FLNC	-1.20611	2.19787e-14	-0.0888531	0.642235
ENSG00000128595	CALU	-1.38581	2.66127e-17	0.262229	0.105159
ENSG00000128731	HERC2	-1.34674	8.69206e-15	-0.211967	0.191852
ENSG00000129038	LOXL1	-2.14177	1.08414e-19	-0.534528	0.0109616
ENSG00000129103	SUMF2	-1.79984	4.15433e-11	-0.640057	0.0116297
ENSG00000129353	SLC44A2	-2.3249	1.1081e-21	-0.472955	0.0497331
ENSG00000130175	PRKCSH	-1.32742	2.23959e-09	0.16282	0.478081
ENSG00000130176	CNN1	-1.33409	3.00987e-08	-0.325435	0.147085
ENSG00000130202	NECTIN2	-1.37541	7.51923e-07	-0.370887	0.126954
ENSG00000130429	ARPC1B	-1.79599	7.71048e-10	-0.484746	0.0524959
ENSG00000130508	PXDN	-1.56652	9.04844e-23	0.0221637	0.914619
ENSG00000130511	SSBP4	-1.97548	1.34739e-08	-0.886137	0.00516436
ENSG00000130520	LSM4	-2.22204	1.75895e-07	-0.400284	0.311276
ENSG00000130635	COL5A1	-1.62778	6.11393e-23	-0.25397	0.160229
ENSG00000130640	TUBGCP2	-1.50618	1.11483e-10	-0.447222	0.0521273
ENSG00000130733	YIPF2	-2.22476	8.07297e-09	-0.866956	0.0112693
ENSG00000130881	LRP3	-1.8579	9.34447e-05	-0.114967	0.826604
ENSG00000130985	UBA1	-1.58986	2.75984e-15	-0.182543	0.443632
ENSG00000131389	SLC6A6	-2.37036	2.1647e-39	-0.814965	1.1404e-07
ENSG00000131408	NR1H2	-1.85481	3.72616e-08	-0.439061	0.147665
ENSG00000132386	SERPINF1	-1.6594	8.7855e-07	0.195189	0.584467
ENSG00000132471	WBP2	-1.68129	3.42039e-05	-0.44243	0.243672
ENSG00000132507	EIF5A	-1.29506	1.12763e-05	-0.162335	0.577243
ENSG00000132561	MATN2	-2.29717	2.69727e-10	-0.374176	0.278917
ENSG00000132591	ERAL1	-1.71511	7.53138e-06	-0.627336	0.0639198
ENSG00000132718	SYT11	-2.31353	3.05515e-18	-0.25842	0.333651
ENSG00000132824	SERINC3	-1.40523	7.2453e-13	-0.264484	0.186038
ENSG00000132967	HMGB1P5	-1.62374	1.08236e-07	-0.492735	0.0854279
ENSG00000133026	MYH10	-1.21648	1.66387e-13	-0.169768	0.337962
ENSG00000133048	CHI3L1	-1.34273	4.6001e-05	-0.0888424	0.819582
ENSG00000134013	LOXL2	-2.05908	4.29269e-32	0.142893	0.50788
ENSG00000134590	RTL8C	-2.047	8.47295e-09	-0.801699	0.00893468
ENSG00000134824	FADS2	-2.27299	9.48155e-22	-0.64032	0.238529
ENSG00000134871	COL4A2	-1.89851	3.3407e-27	0.02726	0.896177
ENSG00000135046	ANXA1	-2.13093	2.42271e-34	-0.595927	0.000244504
ENSG00000135047	CTSL	-2.31011	4.99102e-26	-0.414408	0.0348437
ENSG00000135052	GOLM1	-1.32281	3.41791e-05	-0.122672	0.733895
ENSG00000135404	CD63	-1.86791	3.96223e-18	-0.206504	0.325343
ENSG00000135506	OS9	-1.11536	1.55859e-09	0.297401	0.0744407
ENSG00000135862	LAMC1	-1.47908	1.83707e-18	-0.207586	0.194726
ENSG00000135916	ITM2C	-1.75272	3.52116e-12	0.189098	0.414312
ENSG00000136010	ALDH1L2	-1.68604	3.40601e-12	-0.537714	0.0187856
ENSG00000136026	CKAP4	-1.34586	2.59669e-09	-0.094215	0.669225
ENSG00000136156	ITM2B	-1.69147	1.77852e-11	-0.0401227	0.898368
ENSG00000136213	CHST12	-2.46388	0.000499249	-0.0471819	0.949007
ENSG00000136240	KDELR2	-1.13908	1.5994e-07	-0.125398	0.603021
ENSG00000136295	TTYH3	-1.7944	7.70413e-10	-0.388808	0.133182
ENSG00000136542	GALNT5	-1.64249	1.44457e-10	-0.162172	0.515636
ENSG00000136628	EPRS	-1.25941	6.23082e-14	-0.0559406	0.797375
ENSG00000136810	TXN	-1.22528	0.000207916	0.0153821	0.974548
ENSG00000136827	TOR1A	-1.30463	5.61018e-05	-0.26404	0.420828
ENSG00000136859	ANGPTL2	-1.61547	1.84915e-07	-0.228075	0.506527
ENSG00000136999	NOV	-1.61261	3.62584e-06	-0.320721	0.347247
ENSG00000137076	TLN1	-1.98767	2.85912e-33	0.0522905	0.821527
ENSG00000137309	HMGA1	-1.97422	4.73152e-12	-0.576178	0.00528266
ENSG00000137573	SULF1	-2.38046	0.0005922	-0.162341	0.855953
ENSG00000137809	ITGA11	-1.64084	9.29192e-17	-0.0964167	0.689827
ENSG00000138080	EMILIN1	-3.61433	2.71937e-86	0.0889444	0.682579
ENSG00000138119	MYOF	-1.48554	7.46258e-21	0.0341864	0.872838
ENSG00000138131	LOXL4	-1.78052	1.45818e-11	-0.724977	0.00202474
ENSG00000138760	SCARB2	-1.37741	1.82241e-12	0.0104935	0.96987
ENSG00000139329	LUM	-2.2463	1.91198e-30	0.221007	0.287403
ENSG00000139567	ACVRL1	-2.34107	1.85402e-10	-0.905297	0.00387705
ENSG00000139629	GALNT6	-3.13075	1.1746e-29	-0.339131	0.137911
ENSG00000140105	WARS	-1.40479	5.96364e-11	-0.245803	0.298511
ENSG00000140526	ABHD2	-1.77342	6.36162e-19	-0.530274	0.00267776
ENSG00000140545	MFGE8	-1.2242	3.90907e-13	0.250474	0.113104
ENSG00000140564	FURIN	-2.27754	4.07927e-18	-0.584323	0.00987608
ENSG00000140575	IQGAP1	-1.23149	1.3965e-14	0.029011	0.902174
ENSG00000140943	MBTPS1	-1.23194	6.18716e-09	-0.183853	0.394608
ENSG00000141367	CLTC	-1.36174	6.71955e-15	-0.246644	0.255863
ENSG00000141696	P3H4	-1.76581	2.43376e-08	-0.483218	0.0825138
ENSG00000141753	IGFBP4	-1.05517	0.000109247	0.237979	0.260341
ENSG00000141756	FKBP10	-1.76462	1.88829e-23	-0.318426	0.0410947
ENSG00000141873	SLC39A3	-2.21344	0.000203237	-0.538554	0.326768
ENSG00000142156	COL6A1	-2.00155	3.24561e-36	0.0757841	0.707473
ENSG00000142173	COL6A2	-2.50991	8.91934e-59	0.00315	0.990227
ENSG00000142192	APP	-1.23231	8.7417e-11	0.242131	0.188851
ENSG00000142552	RCN3	-1.26741	2.65624e-06	0.103364	0.707173
ENSG00000142798	HSPG2	-1.26589	1.40826e-11	-0.214014	0.168806
ENSG00000142910	TINAGL1	-2.08395	1.13317e-05	-0.374382	0.424702
ENSG00000142949	PTPRF	-1.51266	1.28314e-12	-0.505152	0.0169946
ENSG00000143198	MGST3	-2.10718	2.93586e-12	-0.953829	0.000200094
ENSG00000143369	ECM1	-1.81461	1.14484e-14	-0.147623	0.559558
ENSG00000143387	CTSK	-1.3412	1.0574e-08	0.296578	0.271635
ENSG00000143537	ADAM15	-1.07628	1.47435e-05	0.285464	0.250641
ENSG00000143543	JTB	-1.93119	1.55999e-06	-0.65743	0.0557679
ENSG00000143570	SLC39A1	-1.31902	3.56462e-06	0.0211473	0.958517
ENSG00000143870	PDIA6	-1.36029	2.24799e-10	-0.0584499	0.813326
ENSG00000144583	MARCH4	-2.11312	3.81926e-09	-0.945386	0.000856412
ENSG00000144647	POMGNT2	-2.35992	0.000344604	-0.70649	0.196883
ENSG00000144810	COL8A1	-2.46546	9.81952e-28	-0.206507	0.313171
ENSG00000145623	OSMR	-1.97999	1.22232e-22	-0.807802	2.76902e-06
ENSG00000146197	SCUBE3	-2.17469	1.0941e-20	-0.357663	0.514438
ENSG00000146540	C7orf50	-1.60265	1.15313e-05	-0.155269	0.701993
ENSG00000146733	PSPH	-1.73387	0.000376565	-0.584502	0.173001
ENSG00000147065	MSN	-1.41941	1.64305e-19	-0.30893	0.0393338
ENSG00000147100	SLC16A2	-2.49172	1.5997e-21	-0.436374	0.0525238
ENSG00000147475	ERLIN2	-1.4372	4.65209e-09	-0.164241	0.561269
ENSG00000147955	SIGMAR1	-1.80026	1.36674e-05	-0.584469	0.0761646
ENSG00000148180	GSN	-1.33871	1.23396e-10	-0.337545	0.0550253
ENSG00000148248	SURF4	-1.19404	3.71856e-08	-0.1576	0.473899
ENSG00000148773	MKI67	-1.66292	1.88616e-24	-0.639283	1.54792e-06
ENSG00000148834	GSTO1	-1.46707	1.00692e-05	-0.398671	0.234016
ENSG00000149257	SERPINH1	-2.5383	2.48706e-48	-0.28867	0.0832505
ENSG00000149428	HYOU1	-1.26288	3.0477e-11	0.0565624	0.807601
ENSG00000149591	TAGLN	-2.25362	1.69493e-31	-0.0451103	0.830027
ENSG00000149761	NUDT22	-1.61553	0.000109515	-0.554279	0.156772
ENSG00000149925	ALDOA	-1.31726	3.45109e-09	-0.209499	0.273456
ENSG00000149932	TMEM219	-1.99607	3.7415e-08	-0.861507	0.00704259
ENSG00000149968	MMP3	-3.32035	5.20311e-14	0.292774	0.800371
ENSG00000150093	ITGB1	-2.21656	6.7822e-42	-0.0804969	0.698104
ENSG00000151012	SLC7A11	-1.8894	3.05979e-20	-0.817221	3.74225e-05
ENSG00000151348	EXT2	-1.04722	6.67393e-08	0.205388	0.28976
ENSG00000151502	VPS26B	-2.0523	8.06265e-15	-0.794644	0.000368839
ENSG00000152291	TGOLN2	-1.2286	1.23734e-12	0.141861	0.428691
ENSG00000152661	GJA1	-2.076	2.10583e-26	-0.235212	0.300452
ENSG00000153885	KCTD15	-2.19509	1.76772e-08	-0.898319	0.00542543
ENSG00000154096	THY1	-3.12489	1.57375e-62	-0.334081	0.0549204
ENSG00000154122	ANKH	-1.70403	3.32311e-07	-0.689941	0.0254224
ENSG00000154978	VOPP1	-1.78421	4.79169e-12	-0.283675	0.413873
ENSG00000155366	RHOC	-1.45452	3.81237e-08	-0.369122	0.0720984
ENSG00000155660	PDIA4	-1.37984	1.9501e-11	0.00568871	0.983286
ENSG00000155876	RRAGA	-1.85178	1.11353e-05	-0.570204	0.11408
ENSG00000156515	HK1	-1.64855	2.37663e-14	-0.630839	0.000713203
ENSG00000157020	SEC13	-1.56174	4.7833e-13	-0.518244	0.00723112
ENSG00000157227	MMP14	-2.42975	9.38518e-47	0.0920683	0.652019
ENSG00000157593	SLC35B2	-1.65508	7.60379e-09	-0.265095	0.400528
ENSG00000157613	CREB3L1	-2.51348	3.88262e-21	-0.871795	0.000177833
ENSG00000157637	SLC38A10	-1.98326	8.81897e-17	-0.199256	0.334141
ENSG00000157766	ACAN	-2.78848	5.92955e-30	0.116082	0.863021
ENSG00000159164	SV2A	-2.36788	2.17874e-14	-0.724193	0.0049968
ENSG00000159176	CSRP1	-1.86971	3.75512e-26	-0.818655	3.93335e-07
ENSG00000159403	C1R	-1.79897	4.34492e-18	0.234642	0.263548
ENSG00000160014	CALM3	-1.36609	1.27278e-10	-0.354576	0.0776451
ENSG00000160113	NR2F6	-1.90059	5.6261e-06	-0.321625	0.351586
ENSG00000160211	G6PD	-1.17691	1.1681e-05	-0.0942081	0.766335
ENSG00000160410	SHKBP1	-1.59441	4.29812e-06	-0.589376	0.0631953
ENSG00000160445	ZER1	-1.74154	4.07107e-07	-0.61797	0.0323158
ENSG00000160767	FAM189B	-1.7912	1.13582e-05	-0.694524	0.0603533
ENSG00000160789	LMNA	-1.28065	5.12256e-10	-0.149161	0.498349
ENSG00000160877	NACC1	-1.41628	6.78074e-09	-0.278638	0.261071
ENSG00000160932	LY6E	-1.84634	8.53649e-12	-0.0736549	0.819659
ENSG00000161395	PGAP3	-2.41048	1.27074e-05	-0.987919	0.0340899
ENSG00000161671	EMC10	-1.18408	0.00013265	-0.00703713	0.986419
ENSG00000162430	SELENON	-1.91917	1.71088e-14	-0.525855	0.0166044
ENSG00000162458	FBLIM1	-2.0038	1.41655e-14	-0.486538	0.0322645
ENSG00000162512	SDC3	-1.91025	8.88041e-14	-0.549009	0.0122049
ENSG00000162551	ALPL	-1.99839	0.000548244	-0.146708	0.814541
ENSG00000162576	MXRA8	-1.3992	3.33127e-10	-0.373388	0.0347074
ENSG00000162591	MEGF6	-1.49154	1.1865e-11	-0.31432	0.117667
ENSG00000162692	VCAM1	-1.90419	0.000288576	-0.742837	0.100485
ENSG00000162729	IGSF8	-1.44176	0.000447163	-0.117708	0.797375
ENSG00000163017	ACTG2	-1.85841	2.71032e-09	-0.187273	0.548137
ENSG00000163191	S100A11	-2.05497	5.50777e-11	-0.23698	0.405982
ENSG00000163346	PBXIP1	-1.44545	4.04187e-09	0.213771	0.382381
ENSG00000163359	COL6A3	-2.91893	6.1584e-81	-0.160586	0.363635
ENSG00000163399	ATP1A1	-1.54954	1.46551e-17	-0.286027	0.154354
ENSG00000163430	FSTL1	-1.34048	2.58938e-18	0.206773	0.198852
ENSG00000163479	SSR2	-1.37199	2.36076e-08	-0.236555	0.301402
ENSG00000163520	FBLN2	-1.28123	2.00226e-08	0.324559	0.0486039
ENSG00000163814	CDCP1	-2.01685	1.94312e-10	-0.671707	0.0136862
ENSG00000163820	FYCO1	-2.0231	3.0339e-21	-0.20988	0.313695
ENSG00000163902	RPN1	-1.35162	1.54862e-10	-0.0812309	0.740664
ENSG00000163923	RPL39L	-3.26456	8.06597e-06	-0.678812	0.216464
ENSG00000164062	APEH	-1.77539	1.24271e-13	-0.611874	0.00484332
ENSG00000164122	ASB5	-2.07606	4.92298e-05	-0.693698	0.110543
ENSG00000164294	GPX8	-1.8249	4.27441e-13	-0.554704	0.0110614
ENSG00000164484	TMEM200A	-2.516	3.23327e-08	-0.780094	0.038804
ENSG00000164692	COL1A2	-2.31522	2.02408e-45	-0.482587	0.000274129
ENSG00000164733	CTSB	-1.05482	6.29161e-07	0.336158	0.0377065
ENSG00000164761	TNFRSF11B	-1.82005	3.02682e-19	-0.775043	3.16042e-05
ENSG00000165092	ALDH1A1	-1.93482	0.000933051	-0.0870724	0.89232
ENSG00000165124	SVEP1	-1.18366	2.06939e-12	-0.0503558	0.815595
ENSG00000165175	MID1IP1	-1.61027	2.10441e-05	-0.497876	0.151689
ENSG00000165280	VCP	-1.27786	5.56415e-13	-0.119842	0.586158
ENSG00000166033	HTRA1	-1.36064	1.81781e-06	-0.0304181	0.921305
ENSG00000166147	FBN1	-1.40775	3.3528e-18	0.123347	0.515025
ENSG00000166311	SMPD1	-2.62659	1.30693e-18	-0.158897	0.624285
ENSG00000166340	TPP1	-1.51621	1.7498e-10	0.129746	0.60996
ENSG00000166341	DCHS1	-2.24073	3.02284e-23	-0.420069	0.0157451
ENSG00000166396	SERPINB7	-1.94532	2.64149e-11	-0.161011	0.633149
ENSG00000166482	MFAP4	-3.11462	2.68347e-15	0.0160665	0.972267
ENSG00000166508	MCM7	-1.72115	7.5369e-22	-0.579517	0.000670477
ENSG00000166557	TMED3	-1.3863	2.07339e-05	-0.294379	0.30772
ENSG00000166598	HSP90B1	-1.9626	1.45611e-33	-0.193432	0.24517
ENSG00000166681	BEX3	-1.7955	3.24548e-09	-0.590103	0.0290677
ENSG00000166794	PPIB	-1.08174	2.42269e-05	0.159234	0.500788
ENSG00000166825	ANPEP	-2.31404	2.50531e-43	-0.732774	5.52273e-06
ENSG00000166925	TSC22D4	-2.08306	1.01178e-08	-0.72465	0.0183454
ENSG00000166963	MAP1A	-2.63361	4.81451e-56	-0.253854	0.122782
ENSG00000167004	PDIA3	-1.39066	5.25229e-16	0.2353	0.162601
ENSG00000167085	PHB	-1.29119	8.01885e-07	-0.043338	0.895325
ENSG00000167123	CERCAM	-1.78332	2.89013e-15	-0.268295	0.210974
ENSG00000167315	ACAA2	-1.80314	3.79311e-06	-0.572316	0.0823908
ENSG00000167460	TPM4	-1.64942	2.6708e-22	-0.562205	8.89961e-05
ENSG00000167552	TUBA1A	-1.9044	1.68413e-16	-0.534949	0.004221
ENSG00000167601	AXL	-1.91159	7.98927e-28	-0.555076	0.00187477
ENSG00000167645	YIF1B	-1.67164	0.000279977	-0.313808	0.399492
ENSG00000167695	FAM57A	-1.92788	0.000257018	-0.572046	0.217113
ENSG00000167779	IGFBP6	-1.59049	1.20692e-06	0.324856	0.19749
ENSG00000168077	SCARA3	-2.57725	3.10518e-30	-0.540587	0.00517225
ENSG00000168078	PBK	-1.84777	3.76363e-12	-0.760398	0.00137757
ENSG00000168274	HIST1H2AE	-1.93715	2.85631e-10	-0.781737	0.0049923
ENSG00000168393	DTYMK	-1.88856	2.01098e-06	-0.453577	0.175381
ENSG00000168542	COL3A1	-2.24219	1.21006e-44	-0.366756	0.0313454
ENSG00000168734	PKIG	-2.25253	8.14104e-11	-0.774979	0.00721274
ENSG00000168936	TMEM129	-1.54465	2.16036e-05	-0.422466	0.210869
ENSG00000169231	THBS3	-1.41704	5.17235e-10	-0.416403	0.0468032
ENSG00000169258	GPRIN1	-2.79393	2.41591e-11	-0.907223	0.00605767
ENSG00000169567	HINT1	-1.55441	5.1043e-05	-0.474811	0.116656
ENSG00000169813	HNRNPF	-2.47355	2.15107e-37	-0.992849	7.41368e-10
ENSG00000169992	NLGN2	-1.35055	3.31232e-07	-0.324556	0.211954
ENSG00000170017	ALCAM	-1.89222	1.19666e-23	-0.248082	0.169495
ENSG00000170043	TRAPPC1	-1.88439	0.000538661	-0.84331	0.0829054
ENSG00000170348	TMED10	-1.02542	1.5344e-05	0.126461	0.620729
ENSG00000170558	CDH2	-1.35409	4.75561e-14	-0.307695	0.0906564
ENSG00000170876	TMEM43	-1.22011	1.467e-10	-0.121251	0.558546
ENSG00000171155	C1GALT1C1	-2.89092	9.11454e-09	-0.376002	0.369206
ENSG00000171206	TRIM8	-1.4675	1.97172e-07	-0.456911	0.0623148
ENSG00000171298	GAA	-1.91248	7.62944e-07	-0.278696	0.455114
ENSG00000171302	CANT1	-1.623	1.39598e-10	-0.585278	0.00825873
ENSG00000171314	PGAM1	-1.60909	1.87805e-10	-0.286727	0.250652
ENSG00000171345	KRT19	-1.83759	2.01161e-09	-0.824348	0.000129187
ENSG00000171603	CLSTN1	-1.83138	4.88068e-19	-0.106517	0.65293
ENSG00000171812	COL8A2	-1.60211	1.08677e-05	0.295312	0.325481
ENSG00000171867	PRNP	-1.20467	1.37411e-07	0.0869194	0.716059
ENSG00000172037	LAMB2	-2.7277	6.09507e-51	0.0255276	0.908833
ENSG00000172354	GNB2	-1.51008	2.11788e-06	-0.430849	0.149937
ENSG00000172531	PPP1CA	-1.92545	3.70264e-12	-0.488493	0.0589214
ENSG00000172638	EFEMP2	-2.27631	7.34798e-27	-0.526803	0.009338
ENSG00000172893	DHCR7	-2.75681	1.31262e-13	-0.404541	0.303663
ENSG00000173402	DAG1	-1.76249	6.26052e-18	0.184822	0.364115
ENSG00000173486	FKBP2	-1.79439	8.99488e-05	-0.794193	0.0641651
ENSG00000173511	VEGFB	-1.56853	0.000452977	-0.353925	0.467739
ENSG00000173546	CSPG4	-2.0347	6.93691e-20	-0.637585	4.9356e-05
ENSG00000173638	SLC19A1	-1.88593	7.86064e-06	-0.652644	0.102935
ENSG00000173705	SUSD5	-1.27973	4.98266e-05	0.590822	0.0134997
ENSG00000173786	CNP	-1.25181	3.76011e-06	-0.237454	0.388604
ENSG00000174080	CTSF	-1.52156	0.000338169	-0.184975	0.6749
ENSG00000174348	PODN	-1.7861	6.14749e-10	-0.420965	0.12311
ENSG00000174684	B4GAT1	-2.3994	1.7949e-05	-0.0819001	0.870464
ENSG00000174903	RAB1B	-1.45666	8.27227e-07	-0.444707	0.0682696
ENSG00000174938	SEZ6L2	-2.66666	2.70489e-16	0.358888	0.162678
ENSG00000175166	PSMD2	-1.12784	1.29835e-07	-0.00315147	0.992493
ENSG00000175220	ARHGAP1	-1.44851	6.29578e-07	-0.368871	0.155296
ENSG00000175550	DRAP1	-1.60826	1.09736e-07	-0.497984	0.0607471
ENSG00000175899	A2M	-1.90759	4.06387e-06	0.0108743	0.984081
ENSG00000176619	LMNB2	-1.72255	1.8241e-14	-0.61737	0.000794738
ENSG00000176720	BOK	-1.77222	1.81834e-06	-0.686841	0.0243534
ENSG00000177239	MAN1B1	-1.19313	1.24262e-06	-0.133288	0.584161
ENSG00000177628	GBA	-1.89211	3.77854e-09	0.123351	0.665237
ENSG00000177674	AGTRAP	-2.46705	1.881e-05	-0.868746	0.0670608
ENSG00000177697	CD151	-2.29833	1.68458e-25	-0.0956209	0.715035
ENSG00000177706	FAM20C	-1.85871	1.79027e-12	-0.701497	0.00318971
ENSG00000177830	CHID1	-1.44042	3.50239e-05	-0.0788313	0.851104
ENSG00000178202	KDELC2	-1.69178	6.00491e-11	-0.286017	0.245353
ENSG00000179222	MAGED1	-1.67352	2.51204e-16	-0.152231	0.485328
ENSG00000179604	CDC42EP4	-1.81996	5.24077e-09	-0.657171	0.0163009
ENSG00000179820	MYADM	-1.17938	1.136e-08	-0.0959774	0.680865
ENSG00000180155	LYNX1	-2.01627	0.000125964	0.11075	0.836387
ENSG00000180596	HIST1H2BC	-2.23025	7.53442e-13	-0.738653	0.00450994
ENSG00000180867	PDIA3P1	-1.58066	2.092e-07	0.162862	0.603654
ENSG00000180914	OXTR	-2.5113	5.60822e-43	-0.933654	3.05673e-09
ENSG00000181027	FKRP	-2.077	9.88737e-08	-0.892774	0.00929315
ENSG00000181104	F2R	-1.90477	5.71515e-12	-0.44568	0.107286
ENSG00000181523	SGSH	-1.60375	5.52658e-07	-0.485353	0.102935
ENSG00000182240	BACE2	-1.91331	1.03695e-08	-0.488547	0.10357
ENSG00000182326	C1S	-1.66549	4.83042e-16	0.165321	0.416236
ENSG00000182492	BGN	-2.10868	1.52329e-28	0.427651	0.00556589
ENSG00000182667	NTM	-1.48603	1.95876e-06	-0.479478	0.0999651
ENSG00000183010	PYCR1	-1.90063	1.12134e-08	-0.764044	0.00707362
ENSG00000183087	GAS6	-1.67302	1.31447e-14	-0.472802	0.00521923
ENSG00000183876	ARSI	-1.74362	2.72823e-06	-0.672493	0.0504885
ENSG00000184216	IRAK1	-1.24805	0.000682756	-0.203801	0.565265
ENSG00000184232	OAF	-1.64127	2.75702e-05	-0.157756	0.694701
ENSG00000184270	HIST2H2AB	-1.56391	0.000781783	-0.483781	0.293464
ENSG00000184640	SEPT9	-1.98239	1.50652e-25	-0.76623	1.26084e-06
ENSG00000184825	HIST1H2AH	-1.39588	6.13963e-06	-0.35123	0.244337
ENSG00000184887	BTBD6	-2.32434	4.42483e-08	-0.794072	0.0137993
ENSG00000184900	SUMO3	-1.62464	2.14802e-05	-0.348208	0.31638
ENSG00000185201	IFITM2	-1.66843	3.05234e-06	-0.517561	0.113037
ENSG00000185222	TCEAL9	-1.41527	1.64334e-05	-0.398171	0.192525
ENSG00000185340	GAS2L1	-2.14236	2.75976e-08	-0.949867	0.00377757
ENSG00000185475	TMEM179B	-1.93148	0.000700729	-0.70727	0.164183
ENSG00000185567	AHNAK2	-1.94379	3.35398e-22	-0.342614	0.117411
ENSG00000185585	OLFML2A	-1.00697	1.6322e-05	0.30959	0.139581
ENSG00000185825	BCAP31	-1.86769	4.70486e-12	0.0757667	0.813326
ENSG00000186076	RP11-887P2.3	-1.52552	5.00051e-05	-0.0239707	0.949007
ENSG00000186318	BACE1	-2.15079	3.69723e-20	-0.724363	0.000244603
ENSG00000186340	THBS2	-2.84202	4.19929e-62	-0.143329	0.436353
ENSG00000187051	RPS19BP1	-1.36485	0.000290349	-0.358002	0.349073
ENSG00000187498	COL4A1	-1.03466	1.92815e-08	0.118513	0.50109
ENSG00000187601	MAGEH1	-1.7849	0.000770233	-0.515766	0.274507
ENSG00000187840	EIF4EBP1	-1.7713	0.0004029	-0.474686	0.303694
ENSG00000187955	COL14A1	-1.47107	1.02813e-10	0.0835474	0.784434
ENSG00000188167	TMPPE	-1.49298	0.000166314	-0.468967	0.21132
ENSG00000188643	S100A16	-1.2956	0.000205507	-0.26535	0.395169
ENSG00000188987	HIST1H4D	-1.36679	6.32545e-05	-0.310105	0.384686
ENSG00000196230	TUBB	-1.82522	1.30679e-15	-0.58456	0.00123953
ENSG00000196374	HIST1H2BM	-1.63936	0.000242962	-0.345003	0.422556
ENSG00000196562	SULF2	-1.60711	1.79843e-09	0.0714219	0.814516
ENSG00000196576	PLXNB2	-1.136	9.58645e-11	-0.126385	0.507256
ENSG00000196611	MMP1	-2.87814	8.5398e-22	0.356813	0.708022
ENSG00000196743	GM2A	-1.51526	1.23041e-05	-0.0491822	0.904675
ENSG00000196747	HIST1H2AI	-1.69578	8.57036e-09	-0.64834	0.0136199
ENSG00000196878	LAMB3	-1.84893	3.69259e-08	-0.0271773	0.950473
ENSG00000196924	FLNA	-1.5227	6.21654e-18	-0.201801	0.264796
ENSG00000196961	AP2A1	-1.70927	2.49763e-14	-0.532426	0.0108544
ENSG00000197043	ANXA6	-1.44833	1.69821e-13	-0.388947	0.0311409
ENSG00000197136	PCNX3	-1.42867	5.32465e-12	-0.405788	0.0374154
ENSG00000197256	KANK2	-1.89223	1.72781e-18	-0.500525	0.00242595
ENSG00000197296	FITM2	-2.18101	1.75548e-05	-0.890344	0.0468032
ENSG00000197324	LRP10	-2.35095	2.0359e-32	0.02811	0.913069
ENSG00000197409	HIST1H3D	-1.80675	1.93003e-08	-0.732353	0.0150063
ENSG00000197457	STMN3	-1.40037	0.000137569	-0.176846	0.6604
ENSG00000197614	MFAP5	-2.29623	9.2618e-09	-0.135191	0.741356
ENSG00000197646	PDCD1LG2	-2.00454	5.99713e-11	-0.715925	0.0113391
ENSG00000197697	HIST1H2BE	-2.10152	1.095e-06	-0.514872	0.165093
ENSG00000197712	FAM114A1	-2.38443	1.9347e-27	-0.757239	0.000112681
ENSG00000197858	GPAA1	-1.38361	4.17218e-07	-0.298844	0.29878
ENSG00000198053	SIRPA	-1.70632	1.66112e-08	-0.397323	0.161883
ENSG00000198752	CDC42BPB	-1.70687	8.69433e-21	-0.690826	1.28397e-05
ENSG00000198768	APCDD1L	-3.21902	1.2707e-13	-0.453832	0.177754
ENSG00000198792	TMEM184B	-1.36173	5.63862e-07	-0.295566	0.2654
ENSG00000198910	L1CAM	-1.79689	8.96347e-15	-0.249592	0.294115
ENSG00000198959	TGM2	-1.38398	2.029e-15	-0.123174	0.491752
ENSG00000204262	COL5A2	-2.20782	5.99319e-41	-0.174795	0.293803
ENSG00000204291	COL15A1	-1.71274	6.93377e-05	-0.0929216	0.862446
ENSG00000204469	PRRC2A	-1.83897	2.56527e-26	-0.635802	5.74068e-05
ENSG00000204941	PSG5	-3.35097	1.88856e-21	-0.138469	0.697374
ENSG00000205978	NYNRIN	-1.65796	4.0201e-14	-0.527921	0.00727311
ENSG00000213694	S1PR3	-1.87105	1.94082e-15	-0.824949	5.13847e-05
ENSG00000213719	CLIC1	-1.63768	1.44856e-12	-0.602452	0.0012741
ENSG00000213860	RPL21P75	-4.99656	9.45939e-11	-0.717131	0.823054
ENSG00000214022	REPIN1	-2.0935	1.08694e-12	-0.835515	0.000400281
ENSG00000214063	TSPAN4	-1.70179	1.09195e-08	-0.587777	0.0344505
ENSG00000216285	RP11-490H24.5	-1.83508	0.000135477	0.198045	0.634658
ENSG00000226137	BAIAP2-DT	-3.42551	1.39016e-06	-0.862531	0.0972156
ENSG00000226479	TMEM185B	-1.75616	1.40986e-05	-0.559862	0.135798
ENSG00000227500	SCAMP4	-2.15632	1.49506e-06	-0.924661	0.0238976
ENSG00000235106	BRD3OS	-2.38769	1.43501e-06	-0.860189	0.0332301
ENSG00000235162	C12orf75	-1.82388	7.78386e-18	-0.662708	0.000368168
ENSG00000239264	TXNDC5	-1.59657	0.000203477	-0.4464	0.26711
ENSG00000240184	PCDHGC3	-1.97513	3.34768e-15	-0.0101175	0.977245
ENSG00000244486	SCARF2	-1.44587	2.42821e-05	0.112859	0.753128
ENSG00000244509	APOBEC3C	-2.35148	2.1253e-09	-0.403154	0.241051
ENSG00000253846	PCDHGA10	-2.01218	2.12874e-09	-0.472449	0.129694
ENSG00000253873	PCDHGA11	-1.68811	5.81131e-07	-0.518525	0.0955689
ENSG00000253953	PCDHGB4	-1.57469	2.5473e-05	-0.35306	0.284632
ENSG00000254122	PCDHGB7	-1.76568	8.16153e-07	-0.563278	0.0939467
ENSG00000254332	GS1-44D20.1	-1.63709	2.92513e-06	-0.247119	0.463252
ENSG00000256316	HIST1H3F	-2.34007	1.21293e-12	-0.743175	0.0181243
ENSG00000257315	ZBED6	-1.96098	1.7215e-19	-0.785549	3.91775e-06
ENSG00000259207	ITGB3	-1.50518	0.000385861	-0.0465744	0.925548
ENSG00000259781	HMGB1P6	-1.57655	4.41636e-10	-0.402396	0.0802856
ENSG00000269378	ITGB1P1	-4.17782	7.98682e-72	-0.227345	0.279327
ENSG00000272761	RP11-572C15.6	-1.78363	1.40082e-09	-0.225476	0.448624
