# Supplementary material for: Dissecting Herpes Simplex Virus 1-Induced Host Shutoff at the RNA Level
Source: J Virol. 2021 Jan 13;95(3):e01399-20. doi: 10.1128/JVI.01399-20 (PMC7925104; doi:10.1128/JVI.01399-20)
Supplement: Supplemental file 5 [file JVI.01399-20-sd005.xlsx]

## Sheet: S5 Dataset
S5 Dataset: Results of the GO term enrichment analysis for vhs-dependently transcriptionally down-regulated genes . p-values and odds-ratio were determined using Fisher's exact test. p-values were adjusted for multiple testing using the method by Benjamini and Hochberg (BH). overlap = number of vhs-dependently down-regulated genes annotated with GO term; not in list = number of vhs-dependently do…
GO Term	p-value	adj. p-value (BH)	odds ratio estimate	overlap	not in list	background overlap	background not in list	genes in overlap
extracellular matrix organization (GO:0030198):GO_Biological_Process_2018	2.68152e-29	4.06518e-26	32.2684	31	119	32	3980	BGN,COL11A1,COL16A1,COL1A1,COL1A2,COL3A1,COL4A2,COL5A1,COL5A2,COL6A1,COL6A2,COL6A3,COL8A1,DCN,FBN1,FN1,ITGB1,LAMA4,LAMB1,LAMC1,LOX,LOXL1,LUM,MFAP5,MMP1,PXDN,SCUBE3,SERPINE1,SERPINH1,SPARC,TIMP2
endoplasmic reticulum lumen (GO:0005788):GO_Cellular_Component_2018	1.24388e-21	9.42861e-19	17.7841	28	122	51	3961	CALU,CKAP4,COL11A1,COL16A1,COL1A1,COL1A2,COL3A1,COL4A2,COL5A1,COL5A2,COL6A1,COL6A2,COL6A3,COL8A1,FBN1,FN1,FSTL1,FUCA2,GPX8,HSP90B1,HSPA5,IGFBP5,LAMB1,LAMC1,PDIA6,PRKCSH,SERPINH1,WFS1
collagen fibril organization (GO:0030199):GO_Biological_Process_2018	7.16584e-13	3.62114e-10	94.8234	10	140	3	4009	COL11A1,COL1A1,COL1A2,COL3A1,COL5A1,COL5A2,LOX,LOXL1,LUM,SERPINH1
protein complex subunit organization (GO:0071822):GO_Biological_Process_2018	1.92028e-10	7.27788e-08	31.6577	10	140	9	4003	COL11A1,COL1A1,COL1A2,COL3A1,COL5A1,COL5A2,LOX,LOXL1,LUM,SERPINH1
lysosomal lumen (GO:0043202):GO_Cellular_Component_2018	2.06172e-08	6.25114e-06	15.8134	10	140	18	3994	BGN,CHID1,CSPG4,DCN,GM2A,GPC1,HEXB,LUM,SCARB2,SMPD1
focal adhesion (GO:0005925):GO_Cellular_Component_2018	5.39795e-08	1.36388e-05	4.68077	22	128	142	3870	ACTN1,ALCAM,ANXA1,CAV1,CD99L2,CSPG4,EHD3,FBLIM1,FHL1,FLNA,GJA1,HMGA1,HSP90B1,HSPA5,ITGB1,MYH9,NRP1,PFN1,SCARB2,SYNE2,TGM2,THY1
post-translational protein modification (GO:0043687):GO_Biological_Process_2018	1.68602e-07	3.48851e-05	5.56507	17	133	90	3922	ASB5,BTBD6,CALU,CKAP4,FBN1,FN1,FSTL1,FUCA2,HSP90B1,ICMT,IGFBP5,LAMB1,LAMC1,PDIA6,PRKCSH,RBBP7,WFS1
vacuolar lumen (GO:0005775):GO_Cellular_Component_2018	1.8409e-07	3.48851e-05	8.6232	12	138	40	3972	BGN,CHID1,CSPG4,DCN,FUCA2,GM2A,GPC1,HEXB,LUM,SCARB2,SMPD1,TUBB
platelet-derived growth factor binding (GO:0048407):GO_Molecular_Function_2018	3.31958e-07	5.26184e-05	137.806	5	145	1	4011	COL1A1,COL1A2,COL3A1,COL5A1,COL6A1
extracellular matrix disassembly (GO:0022617):GO_Biological_Process_2018	3.47087e-07	5.26184e-05	24.4257	7	143	8	4004	DCN,FBN1,FN1,LAMC1,MMP1,SCUBE3,TIMP2
endoderm formation (GO:0001706):GO_Biological_Process_2018	7.89883e-07	9.97886e-05	33.2709	6	144	5	4007	COL11A1,COL4A2,COL6A1,COL8A1,FN1,LAMB1
sulfur compound catabolic process (GO:0044273):GO_Biological_Process_2018	7.89883e-07	9.97886e-05	33.2709	6	144	5	4007	BGN,CSPG4,DCN,GPC1,HEXB,LUM
lysosome (GO:0005764):GO_Cellular_Component_2018	1.03831e-06	0.000121083	4.79887	17	133	104	3908	ANPEP,BGN,CHID1,COL6A1,CSPG4,DCN,FUCA2,GM2A,GPC1,HEXB,LAPTM4A,LUM,RRAGA,SCARB2,SLC44A2,SMPD1,TMEM9
endodermal cell differentiation (GO:0035987):GO_Biological_Process_2018	1.53295e-06	0.000165997	27.7285	6	144	6	4006	COL11A1,COL4A2,COL6A1,COL8A1,FN1,LAMB1
integrin binding (GO:0005178):GO_Molecular_Function_2018	3.59009e-06	0.000362838	15.0249	7	143	13	3999	ACTN1,COL16A1,COL3A1,COL5A1,FBN1,FN1,THY1
secretory granule lumen (GO:0034774):GO_Cellular_Component_2018	4.91246e-06	0.000465456	5.05548	14	136	80	3932	ACTN1,CLU,FN1,FUCA2,GM2A,HEXB,MAGED2,PGAM1,PRDX4,S100A11,SERPINE1,SPARC,TIMP2,TUBB
cellular protein metabolic process (GO:0044267):GO_Biological_Process_2018	6.1672e-06	0.000549969	3.94413	18	132	134	3878	CALU,CKAP4,FBN1,FN1,FSTL1,FUCA2,HSP90B1,ICMT,IGFBP5,ITM2B,LAMB1,LAMC1,LOX,MMP1,PDIA6,PRKCSH,RPN1,WFS1
platelet degranulation (GO:0002576):GO_Biological_Process_2018	7.04591e-06	0.000592958	10.2031	8	142	22	3990	ACTN1,CHID1,CLU,FLNA,FN1,MAGED2,SERPINE1,SPARC
platelet alpha granule (GO:0031091):GO_Cellular_Component_2018	7.43153e-06	0.000592958	13.0213	7	143	15	3997	ACTN1,CLU,FN1,MAGED2,SERPINE1,SPARC,THBS2
chondroitin sulfate catabolic process (GO:0030207):GO_Biological_Process_2018	7.88625e-06	0.000597778	109.262	4	146	1	4011	BGN,CSPG4,DCN,HEXB
platelet alpha granule lumen (GO:0031093):GO_Cellular_Component_2018	1.1781e-05	0.00078282	16.6358	6	144	10	4002	ACTN1,CLU,FN1,MAGED2,SERPINE1,SPARC
regulation of endopeptidase activity (GO:0052548):GO_Biological_Process_2018	1.23929e-05	0.00078282	27.5445	5	145	5	4007	SERPINB7,SERPINE1,SERPINF1,SERPINH1,TIMP2
negative regulation of endopeptidase activity (GO:0010951):GO_Biological_Process_2018	1.23929e-05	0.00078282	27.5445	5	145	5	4007	SERPINB7,SERPINE1,SERPINF1,SERPINH1,TIMP2
positive regulation of cell junction assembly (GO:1901890):GO_Biological_Process_2018	1.23929e-05	0.00078282	27.5445	5	145	5	4007	CAV1,COL16A1,NRP1,SFRP1,THY1
skin development (GO:0043588):GO_Biological_Process_2018	1.76687e-05	0.00103022	15.1217	6	144	11	4001	ANXA1,COL1A1,COL1A2,COL3A1,COL5A1,COL5A2
integrin-mediated signaling pathway (GO:0007229):GO_Biological_Process_2018	1.76687e-05	0.00103022	15.1217	6	144	11	4001	COL16A1,COL3A1,ITGB1,MYH9,NRP1,THY1
regulated exocytosis (GO:0045055):GO_Biological_Process_2018	2.43009e-05	0.00136445	8.3045	8	142	27	3985	ACTN1,CHID1,CLU,FLNA,FN1,MAGED2,SERPINE1,SPARC
glycosaminoglycan catabolic process (GO:0006027):GO_Biological_Process_2018	3.64803e-05	0.00191988	12.7873	6	144	13	3999	BGN,CSPG4,DCN,GPC1,HEXB,LUM
negative regulation of peptidase activity (GO:0010466):GO_Biological_Process_2018	3.67258e-05	0.00191988	19.6777	5	145	7	4005	SERPINB7,SERPINE1,SERPINF1,SERPINH1,TIMP2
serine-type endopeptidase inhibitor activity (GO:0004867):GO_Molecular_Function_2018	5.21505e-05	0.00263534	36.4608	4	146	3	4009	SERPINB7,SERPINE1,SERPINF1,SERPINH1
cellular protein modification process (GO:0006464):GO_Biological_Process_2018	7.3555e-05	0.00359707	2.67502	25	125	279	3733	ANXA1,ASB5,BTBD6,CALU,CKAP4,COL3A1,FAM20A,FBN1,FN1,FSTL1,FUCA2,HSP90B1,ICMT,IGFBP5,LAMB1,LAMC1,LOX,LOXL1,PDIA6,PPP1CA,PRKCSH,PTPRS,RBBP7,RPN1,WFS1
calcium ion binding (GO:0005509):GO_Molecular_Function_2018	9.83295e-05	0.00465836	6.58437	8	142	34	3978	ANXA1,CALU,FBLN1,FBN1,HSP90B1,HSPA5,MASP1,SPARC
membrane raft (GO:0045121):GO_Cellular_Component_2018	0.000108233	0.00497215	7.79798	7	143	25	3987	CAV1,GJA1,GPC1,ITGB1,LDHB,SERPINH1,THY1
protease binding (GO:0002020):GO_Molecular_Function_2018	0.000133268	0.0059422	7.49697	7	143	26	3986	COL1A1,COL1A2,COL3A1,FN1,ITGB1,SERPINE1,TIMP2
positive regulation of adherens junction organization (GO:1903393):GO_Biological_Process_2018	0.000177379	0.00666037	21.8942	4	146	5	4007	COL16A1,NRP1,SFRP1,THY1
chondroitin sulfate metabolic process (GO:0030204):GO_Biological_Process_2018	0.000177379	0.00666037	21.8942	4	146	5	4007	BGN,CSPG4,DCN,HEXB
positive regulation of focal adhesion assembly (GO:0051894):GO_Biological_Process_2018	0.000177379	0.00666037	21.8942	4	146	5	4007	COL16A1,NRP1,SFRP1,THY1
peptide cross-linking (GO:0018149):GO_Biological_Process_2018	0.000178788	0.00666037	81.2822	3	147	1	4011	ANXA1,COL3A1,FN1
divalent inorganic cation homeostasis (GO:0072507):GO_Biological_Process_2018	0.000178788	0.00666037	81.2822	3	147	1	4011	CAV1,FAM20A,WFS1
collagen binding (GO:0005518):GO_Molecular_Function_2018	0.000180129	0.00666037	12.5151	5	145	11	4001	FN1,ITGB1,LUM,SERPINH1,SPARC
endopeptidase inhibitor activity (GO:0004866):GO_Molecular_Function_2018	0.000180129	0.00666037	12.5151	5	145	11	4001	SERPINB7,SERPINE1,SERPINF1,SERPINH1,TIMP2
phagocytosis (GO:0006909):GO_Biological_Process_2018	0.000247821	0.00885118	11.4733	5	145	12	4000	ANXA1,MYH9,PDIA6,SCARB2,TGM2
negative regulation of angiogenesis (GO:0016525):GO_Biological_Process_2018	0.000251056	0.00885118	8.30606	6	144	20	3992	COL4A2,DCN,SERPINE1,SERPINF1,SPARC,THBS2
integral component of plasma membrane (GO:0005887):GO_Cellular_Component_2018	0.000332728	0.011464	2.88756	17	133	170	3842	ALCAM,ATP2B4,BCAP31,CAV1,CD82,CSPG4,GJA1,GPC1,LY6E,PTPRS,SGCE,SLC16A2,SLC25A5,SLC6A6,STEAP3,THY1,TPBG
dermatan sulfate metabolic process (GO:0030205):GO_Biological_Process_2018	0.00043514	0.0133175	40.749	3	147	2	4010	BGN,CSPG4,DCN
dermatan sulfate biosynthetic process (GO:0030208):GO_Biological_Process_2018	0.00043514	0.0133175	40.749	3	147	2	4010	BGN,CSPG4,DCN
positive regulation of calcium ion transport (GO:0051928):GO_Biological_Process_2018	0.00043514	0.0133175	40.749	3	147	2	4010	CAV1,MYLK,WFS1
calcium ion homeostasis (GO:0055074):GO_Biological_Process_2018	0.000438973	0.0133175	15.6394	4	146	7	4005	ATP2B4,CAV1,FAM20A,WFS1
aminoglycan metabolic process (GO:0006022):GO_Biological_Process_2018	0.000438973	0.0133175	15.6394	4	146	7	4005	BGN,CSPG4,DCN,GPC1
Golgi lumen (GO:0005796):GO_Cellular_Component_2018	0.000439231	0.0133175	9.83167	5	145	14	3998	BGN,CSPG4,DCN,GPC1,LUM
substrate adhesion-dependent cell spreading (GO:0034446):GO_Biological_Process_2018	0.000640097	0.0186613	13.6839	4	146	8	4004	FN1,LAMB1,LAMC1,NRP1
eye morphogenesis (GO:0048592):GO_Biological_Process_2018	0.000640097	0.0186613	13.6839	4	146	8	4004	COL5A1,COL5A2,EFEMP1,FBN1
cell morphogenesis involved in differentiation (GO:0000904):GO_Biological_Process_2018	0.000725053	0.0207392	8.6004	5	145	16	3996	ACTN1,FN1,LAMB1,LAMC1,NRP1
receptor-mediated endocytosis (GO:0006898):GO_Biological_Process_2018	0.00082627	0.0225348	6.38103	6	144	26	3986	AP2S1,CAV1,HSP90B1,ITGB1,MASP1,SPARC
negative regulation of cell growth (GO:0030308):GO_Biological_Process_2018	0.00082627	0.0225348	6.38103	6	144	26	3986	FHL1,GJA1,PTPRS,RBBP7,SFRP1,WFDC1
dermatan sulfate proteoglycan biosynthetic process (GO:0050651):GO_Biological_Process_2018	0.000847286	0.0225348	27.1839	3	147	3	4009	BGN,CSPG4,DCN
regulation of smooth muscle cell migration (GO:0014910):GO_Biological_Process_2018	0.000847286	0.0225348	27.1839	3	147	3	4009	IGFBP5,NRP1,SERPINE1
regulation of wound healing (GO:0061041):GO_Biological_Process_2018	0.000898828	0.0234166	12.1612	4	146	9	4003	ANXA1,CAV1,MYLK,SERPINE1
cell-matrix adhesion (GO:0007160):GO_Biological_Process_2018	0.000911333	0.0234166	8.09361	5	145	17	3995	ACTN1,COL3A1,ITGB1,SGCE,THY1
regulation of angiogenesis (GO:0045765):GO_Biological_Process_2018	0.00109889	0.026439	4.37256	8	142	51	3961	COL4A2,DCN,ITGB1,SERPINE1,SERPINF1,SFRP1,SPARC,THBS2
positive regulation of epithelial cell proliferation (GO:0050679):GO_Biological_Process_2018	0.00113104	0.026439	7.6432	5	145	18	3994	LAMB1,LAMC1,NRP1,PTPRN,SFRP1
endoplasmic reticulum-Golgi intermediate compartment (GO:0005793):GO_Cellular_Component_2018	0.00113104	0.026439	7.6432	5	145	18	3994	ANPEP,FN1,HSPA5,PDIA6,SERPINH1
regulation of cell migration (GO:0030334):GO_Biological_Process_2018	0.0011449	0.026439	3.33313	11	139	93	3919	ANXA1,COL1A1,FLNA,HSPA5,IGFBP5,LAMB1,MYLK,SERPINE1,SFRP1,SYNE2,THY1
positive regulation of cell-matrix adhesion (GO:0001954):GO_Biological_Process_2018	0.00122334	0.026439	10.9445	4	146	10	4002	COL16A1,NRP1,SFRP1,THY1
biomineral tissue development (GO:0031214):GO_Biological_Process_2018	0.00129056	0.026439	#DIV/0!	2	148	0	4012	COL1A1,FAM20A
integrin activation (GO:0033622):GO_Biological_Process_2018	0.00129056	0.026439	#DIV/0!	2	148	0	4012	COL16A1,FN1
elastic fiber assembly (GO:0048251):GO_Biological_Process_2018	0.00129056	0.026439	#DIV/0!	2	148	0	4012	LOX,LOXL1
tooth mineralization (GO:0034505):GO_Biological_Process_2018	0.00129056	0.026439	#DIV/0!	2	148	0	4012	COL1A1,FAM20A
response to vitamin D (GO:0033280):GO_Biological_Process_2018	0.00129056	0.026439	#DIV/0!	2	148	0	4012	ALPL,SFRP1
positive regulation of calcium ion transport into cytosol (GO:0010524):GO_Biological_Process_2018	0.00129056	0.026439	#DIV/0!	2	148	0	4012	CAV1,THY1
axolemma (GO:0030673):GO_Cellular_Component_2018	0.00129056	0.026439	#DIV/0!	2	148	0	4012	SPTBN1,THY1
protein-lysine 6-oxidase activity (GO:0004720):GO_Molecular_Function_2018	0.00129056	0.026439	#DIV/0!	2	148	0	4012	LOX,LOXL1
oxidoreductase activity, acting on the CH-NH2 group of donors, oxygen as acceptor (GO:0016641):GO_Molecular_Function_2018	0.00129056	0.026439	#DIV/0!	2	148	0	4012	LOX,LOXL1
receptor antagonist activity (GO:0048019):GO_Molecular_Function_2018	0.00129056	0.026439	#DIV/0!	2	148	0	4012	DKK3,PXDN
negative regulation of blood vessel morphogenesis (GO:2000181):GO_Biological_Process_2018	0.00138767	0.0280495	7.23699	5	145	19	3993	COL4A2,DCN,SERPINF1,SPARC,THBS2
chondroitin sulfate proteoglycan biosynthetic process (GO:0050650):GO_Biological_Process_2018	0.00144364	0.0280584	20.3942	3	147	4	4008	BGN,CSPG4,DCN
metal ion homeostasis (GO:0055065):GO_Biological_Process_2018	0.00144364	0.0280584	20.3942	3	147	4	4008	CAV1,FAM20A,WFS1
chondroitin sulfate biosynthetic process (GO:0030206):GO_Biological_Process_2018	0.00144364	0.0280584	20.3942	3	147	4	4008	BGN,CSPG4,DCN
muscle contraction (GO:0006936):GO_Biological_Process_2018	0.00168485	0.0320118	6.87485	5	145	20	3992	ACTA2,GJA1,MYL9,MYLK,MYOF
positive regulation of cell migration (GO:0030335):GO_Biological_Process_2018	0.00169911	0.0320118	4.05072	8	142	55	3957	COL1A1,FN1,HSPA5,LAMB1,MYLK,NRP1,PFN1,SYNE2
neutrophil activation involved in immune response (GO:0002283):GO_Biological_Process_2018	0.00173151	0.0320118	2.97203	12	138	114	3898	ANPEP,CKAP4,FUCA2,GM2A,HEXB,PGAM1,PRDX4,S100A11,SIRPA,SLC44A2,TIMP2,TUBB
neutrophil degranulation (GO:0043312):GO_Biological_Process_2018	0.00173151	0.0320118	2.97203	12	138	114	3898	ANPEP,CKAP4,FUCA2,GM2A,HEXB,PGAM1,PRDX4,S100A11,SIRPA,SLC44A2,TIMP2,TUBB
eye development (GO:0001654):GO_Biological_Process_2018	0.00210239	0.0373599	9.11899	4	146	12	4000	COL5A1,COL5A2,EFEMP1,FBN1
visual perception (GO:0007601):GO_Biological_Process_2018	0.00210239	0.0373599	9.11899	4	146	12	4000	COL11A1,COL1A1,EFEMP1,WFS1
sensory perception of light stimulus (GO:0050953):GO_Biological_Process_2018	0.00210239	0.0373599	9.11899	4	146	12	4000	COL11A1,COL1A1,EFEMP1,WFS1
neutrophil mediated immunity (GO:0002446):GO_Biological_Process_2018	0.00211936	0.0373599	2.89364	12	138	117	3895	ANPEP,CKAP4,FUCA2,GM2A,HEXB,PGAM1,PRDX4,S100A11,SIRPA,SLC44A2,TIMP2,TUBB
negative regulation of STAT cascade (GO:1904893):GO_Biological_Process_2018	0.00224899	0.0391893	16.3168	3	147	5	4007	BGN,CAV1,DCN
plasma membrane organization (GO:0007009):GO_Biological_Process_2018	0.0032848	0.0550626	13.5976	3	147	6	4006	COL5A1,MYOF,SPTBN1
positive regulation of wound healing (GO:0090303):GO_Biological_Process_2018	0.0032848	0.0550626	13.5976	3	147	6	4006	ANXA1,MYLK,SERPINE1
regulation of potassium ion transmembrane transport (GO:1901379):GO_Biological_Process_2018	0.0032848	0.0550626	13.5976	3	147	6	4006	CAV1,FHL1,FLNA
glycosaminoglycan metabolic process (GO:0030203):GO_Biological_Process_2018	0.00334153	0.0550626	7.81509	4	146	14	3998	BGN,CSPG4,DCN,GPC1
regulation of focal adhesion assembly (GO:0051893):GO_Biological_Process_2018	0.00334153	0.0550626	7.81509	4	146	14	3998	COL16A1,NRP1,SFRP1,THY1
extracellular matrix assembly (GO:0085029):GO_Biological_Process_2018	0.00377985	0.0567351	54.0269	2	148	1	4011	LOX,LOXL1
negative regulation of cellular component movement (GO:0051271):GO_Biological_Process_2018	0.00377985	0.0567351	54.0269	2	148	1	4011	ACTN1,FBLN1
protein localization to endoplasmic reticulum (GO:0070972):GO_Biological_Process_2018	0.00377985	0.0567351	54.0269	2	148	1	4011	BCAP31,HSPA5
regulation of cellular carbohydrate catabolic process (GO:0043471):GO_Biological_Process_2018	0.00377985	0.0567351	54.0269	2	148	1	4011	PGAM1,PGAM4
collagen metabolic process (GO:0032963):GO_Biological_Process_2018	0.00377985	0.0567351	54.0269	2	148	1	4011	COL1A1,COL5A1
regulation of NADP metabolic process (GO:1902031):GO_Biological_Process_2018	0.00377985	0.0567351	54.0269	2	148	1	4011	PGAM1,PGAM4
collagen biosynthetic process (GO:0032964):GO_Biological_Process_2018	0.00377985	0.0567351	54.0269	2	148	1	4011	COL1A1,COL5A1
retinal ganglion cell axon guidance (GO:0031290):GO_Biological_Process_2018	0.00377985	0.0567351	54.0269	2	148	1	4011	ALCAM,NRP1
scavenger receptor activity (GO:0005044):GO_Molecular_Function_2018	0.00377985	0.0567351	54.0269	2	148	1	4011	SCARA3,SCARB2
glycosaminoglycan biosynthetic process (GO:0006024):GO_Biological_Process_2018	0.00390861	0.0580927	5.49422	5	145	25	3987	BGN,CSPG4,DCN,GPC1,LUM
positive regulation of cell-substrate adhesion (GO:0010811):GO_Biological_Process_2018	0.00411548	0.0588591	7.2904	4	146	15	3997	FLNA,FN1,NRP1,SFRP1
regulation of epithelial cell proliferation (GO:0050678):GO_Biological_Process_2018	0.00411548	0.0588591	7.2904	4	146	15	3997	LAMB1,LAMC1,MAGED1,SFRP1
contractile actin filament bundle (GO:0097517):GO_Cellular_Component_2018	0.00411548	0.0588591	7.2904	4	146	15	3997	ACTN1,FBLIM1,MYH9,MYLK
stress fiber (GO:0001725):GO_Cellular_Component_2018	0.00411548	0.0588591	7.2904	4	146	15	3997	ACTN1,FBLIM1,MYH9,MYLK
regulation of anoikis (GO:2000209):GO_Biological_Process_2018	0.00456941	0.0635526	11.6546	3	147	7	4005	AES,CAV1,ITGB1
positive regulation of ion transport (GO:0043270):GO_Biological_Process_2018	0.00456941	0.0635526	11.6546	3	147	7	4005	FHL1,MYLK,WFS1
response to organic cyclic compound (GO:0014070):GO_Biological_Process_2018	0.00456941	0.0635526	11.6546	3	147	7	4005	ALPL,IGFBP5,SFRP1
positive regulation of cell motility (GO:2000147):GO_Biological_Process_2018	0.00505057	0.0696061	4.24177	6	144	39	3973	COL1A1,HSPA5,LAMB1,MYLK,PGAM4,SYNE2
late endosome (GO:0005770):GO_Cellular_Component_2018	0.00521263	0.0711923	5.08545	5	145	27	3985	CHID1,LAPTM4A,SCARB2,STEAP3,TMEM9
cellular response to cytokine stimulus (GO:0071345):GO_Biological_Process_2018	0.00584847	0.0754096	2.9835	9	141	84	3928	ANXA1,BGN,COL1A2,DCN,FN1,HSP90B1,ITGB1,MMP1,SFRP1
negative regulation of growth (GO:0045926):GO_Biological_Process_2018	0.0059684	0.0754096	4.90283	5	145	28	3984	FHL1,GJA1,RBBP7,SFRP1,WFDC1
IRE1-mediated unfolded protein response (GO:0036498):GO_Biological_Process_2018	0.00600853	0.0754096	6.43141	4	146	17	3995	HSPA5,KDELR3,PDIA6,WFS1
regulation of immune response (GO:0050776):GO_Biological_Process_2018	0.00600853	0.0754096	6.43141	4	146	17	3995	COL1A1,COL1A2,COL3A1,ITGB1
odontogenesis (GO:0042476):GO_Biological_Process_2018	0.00611833	0.0754096	10.1975	3	147	8	4004	COL1A1,COL1A2,LAMB1
regulation of JAK-STAT cascade (GO:0046425):GO_Biological_Process_2018	0.00611833	0.0754096	10.1975	3	147	8	4004	BGN,CAV1,DCN
muscle organ development (GO:0007517):GO_Biological_Process_2018	0.00611833	0.0754096	10.1975	3	147	8	4004	COL6A3,FHL1,SGCE
monocarboxylic acid biosynthetic process (GO:0072330):GO_Biological_Process_2018	0.00611833	0.0754096	10.1975	3	147	8	4004	BGN,CSPG4,DCN
endoplasmic reticulum calcium ion homeostasis (GO:0032469):GO_Biological_Process_2018	0.00611833	0.0754096	10.1975	3	147	8	4004	BCAP31,TGM2,WFS1
amyloid-beta binding (GO:0001540):GO_Molecular_Function_2018	0.00611833	0.0754096	10.1975	3	147	8	4004	CLSTN1,CLU,ITM2B
protein binding involved in cell-cell adhesion (GO:0098632):GO_Molecular_Function_2018	0.00611833	0.0754096	10.1975	3	147	8	4004	ANXA1,PPP1CA,S100A11
cadherin binding involved in cell-cell adhesion (GO:0098641):GO_Molecular_Function_2018	0.00611833	0.0754096	10.1975	3	147	8	4004	ANXA1,PPP1CA,S100A11
negative regulation of cell motility (GO:2000146):GO_Biological_Process_2018	0.00679822	0.0799247	4.73215	5	145	29	3983	FBLN1,IGFBP5,SERPINE1,SFRP1,THY1
actin cytoskeleton reorganization (GO:0031532):GO_Biological_Process_2018	0.00714124	0.0799247	6.07392	4	146	18	3994	ANXA1,FLNA,MYH9,NRP1
negative regulation of endoplasmic reticulum calcium ion concentration (GO:0032471):GO_Biological_Process_2018	0.00738091	0.0799247	27.0073	2	148	2	4010	BCAP31,TGM2
cell communication by electrical coupling involved in cardiac conduction (GO:0086064):GO_Biological_Process_2018	0.00738091	0.0799247	27.0073	2	148	2	4010	ATP1A1,GJA1
negative regulation of nitric oxide metabolic process (GO:1904406):GO_Biological_Process_2018	0.00738091	0.0799247	27.0073	2	148	2	4010	ATP2B4,CAV1
negative regulation of neuron projection regeneration (GO:0070571):GO_Biological_Process_2018	0.00738091	0.0799247	27.0073	2	148	2	4010	PTPRS,THY1
negative regulation of nitric oxide biosynthetic process (GO:0045019):GO_Biological_Process_2018	0.00738091	0.0799247	27.0073	2	148	2	4010	ATP2B4,CAV1
positive regulation of potassium ion transport (GO:0043268):GO_Biological_Process_2018	0.00738091	0.0799247	27.0073	2	148	2	4010	FHL1,FLNA
keratan sulfate catabolic process (GO:0042340):GO_Biological_Process_2018	0.00738091	0.0799247	27.0073	2	148	2	4010	HEXB,LUM
neuron projection extension involved in neuron projection guidance (GO:1902284):GO_Biological_Process_2018	0.00738091	0.0799247	27.0073	2	148	2	4010	ALCAM,NRP1
regulation of entry of bacterium into host cell (GO:2000535):GO_Biological_Process_2018	0.00738091	0.0799247	27.0073	2	148	2	4010	CAV1,FUCA2
positive regulation of response to wounding (GO:1903036):GO_Biological_Process_2018	0.00738091	0.0799247	27.0073	2	148	2	4010	ANXA1,MYLK
axon extension involved in axon guidance (GO:0048846):GO_Biological_Process_2018	0.00738091	0.0799247	27.0073	2	148	2	4010	ALCAM,NRP1
main axon (GO:0044304):GO_Cellular_Component_2018	0.00738091	0.0799247	27.0073	2	148	2	4010	SPTBN1,THY1
dendrite membrane (GO:0032590):GO_Cellular_Component_2018	0.00738091	0.0799247	27.0073	2	148	2	4010	SGCE,THY1
endocytic vesicle lumen (GO:0071682):GO_Cellular_Component_2018	0.00738091	0.0799247	27.0073	2	148	2	4010	HSP90B1,SPARC
intramolecular transferase activity, phosphotransferases (GO:0016868):GO_Molecular_Function_2018	0.00738091	0.0799247	27.0073	2	148	2	4010	PGAM1,PGAM4
negative regulation of JAK-STAT cascade (GO:0046426):GO_Biological_Process_2018	0.0079444	0.0842218	9.06381	3	147	9	4003	BGN,CAV1,DCN
regulation of cardiac conduction (GO:1903779):GO_Biological_Process_2018	0.0079444	0.0842218	9.06381	3	147	9	4003	ATP1A1,ATP2B4,CAV1
negative regulation of peptidyl-tyrosine phosphorylation (GO:0050732):GO_Biological_Process_2018	0.0079444	0.0842218	9.06381	3	147	9	4003	CAV1,SFRP1,THY1
actomyosin (GO:0042641):GO_Cellular_Component_2018	0.00840655	0.0885023	5.75192	4	146	19	3993	ACTN1,FBLIM1,MYH9,MYLK
lysosomal membrane (GO:0005765):GO_Cellular_Component_2018	0.00943476	0.098642	2.95609	8	142	75	3937	ANPEP,AP2S1,CKAP4,COL6A1,LAPTM4A,RRAGA,SCARB2,SLC44A2
protein localization to membrane (GO:0072657):GO_Biological_Process_2018	0.00976718	0.101173	4.28582	5	145	32	3980	CAV1,EHD3,FLNA,SPTBN1,THY1
protein localization to cell periphery (GO:1990778):GO_Biological_Process_2018	0.00981032	0.101173	5.46346	4	146	20	3992	CAV1,EHD3,FLNA,SPTBN1
C-terminal protein lipidation (GO:0006501):GO_Biological_Process_2018	0.0100581	0.102336	8.15726	3	147	10	4002	ALPL,LY6E,THY1
positive regulation of T cell activation (GO:0050870):GO_Biological_Process_2018	0.0100581	0.102336	8.15726	3	147	10	4002	ANXA1,SIRPA,THY1
dendrite (GO:0030425):GO_Cellular_Component_2018	0.0112458	0.111714	3.51315	6	144	47	3965	CLU,COMT,MAP1A,SGCE,THY1,WFS1
glycolytic process (GO:0006096):GO_Biological_Process_2018	0.0120114	0.111714	18.0139	2	148	3	4009	PGAM1,PGAM4
positive regulation of ER-associated ubiquitin-dependent protein catabolic process (GO:1903071):GO_Biological_Process_2018	0.0120114	0.111714	18.0139	2	148	3	4009	BCAP31,CAV1
negative regulation of reactive oxygen species biosynthetic process (GO:1903427):GO_Biological_Process_2018	0.0120114	0.111714	18.0139	2	148	3	4009	ATP2B4,CAV1
negative regulation of protein tyrosine kinase activity (GO:0061099):GO_Biological_Process_2018	0.0120114	0.111714	18.0139	2	148	3	4009	CAV1,THY1
macromolecule biosynthetic process (GO:0009059):GO_Biological_Process_2018	0.0120114	0.111714	18.0139	2	148	3	4009	COL1A1,COL5A1
negative regulation of axonogenesis (GO:0050771):GO_Biological_Process_2018	0.0120114	0.111714	18.0139	2	148	3	4009	PTPRS,THY1
blood vessel endothelial cell migration (GO:0043534):GO_Biological_Process_2018	0.0120114	0.111714	18.0139	2	148	3	4009	MYH9,NRP1
embryonic skeletal system development (GO:0048706):GO_Biological_Process_2018	0.0120114	0.111714	18.0139	2	148	3	4009	COL1A1,SULF2
sensory organ morphogenesis (GO:0090596):GO_Biological_Process_2018	0.0120114	0.111714	18.0139	2	148	3	4009	COL5A1,COL5A2
wound healing, spreading of cells (GO:0044319):GO_Biological_Process_2018	0.0120114	0.111714	18.0139	2	148	3	4009	COL5A1,FLNA
embryonic eye morphogenesis (GO:0048048):GO_Biological_Process_2018	0.0120114	0.111714	18.0139	2	148	3	4009	EFEMP1,FBN1
ATP generation from ADP (GO:0006757):GO_Biological_Process_2018	0.0120114	0.111714	18.0139	2	148	3	4009	PGAM1,PGAM4
nitric-oxide synthase binding (GO:0050998):GO_Molecular_Function_2018	0.0120114	0.111714	18.0139	2	148	3	4009	ATP2B4,CAV1
platelet aggregation (GO:0070527):GO_Biological_Process_2018	0.0124675	0.111839	7.4124	3	147	11	4001	FLNA,MYH9,MYL9
positive regulation of endocytosis (GO:0045807):GO_Biological_Process_2018	0.0124675	0.111839	7.4124	3	147	11	4001	CLU,SERPINE1,SIRPA
homotypic cell-cell adhesion (GO:0034109):GO_Biological_Process_2018	0.0124675	0.111839	7.4124	3	147	11	4001	FLNA,MYH9,MYL9
C-terminal protein amino acid modification (GO:0018410):GO_Biological_Process_2018	0.0124675	0.111839	7.4124	3	147	11	4001	ALPL,LY6E,THY1
regulation of nitric oxide biosynthetic process (GO:0045428):GO_Biological_Process_2018	0.0124675	0.111839	7.4124	3	147	11	4001	ATP2B4,CAV1,CLU
caveola (GO:0005901):GO_Cellular_Component_2018	0.0124675	0.111839	7.4124	3	147	11	4001	ATP2B4,CAV1,MYOF
metal ion binding (GO:0046872):GO_Molecular_Function_2018	0.0132214	0.117269	2.76793	8	142	80	3932	ANXA1,CALU,FBLN1,FBN1,HSP90B1,HSPA5,MASP1,SPARC
actin binding (GO:0003779):GO_Molecular_Function_2018	0.0132275	0.117269	3.01831	7	143	64	3948	ACTN1,FLNA,ITGB1,MAP1A,MYH9,PFN1,SYNE2
negative regulation of protein binding (GO:0032091):GO_Biological_Process_2018	0.014905	0.130746	4.74768	4	146	23	3989	AES,CAV1,HSPA5,PPP1CA
glycosphingolipid metabolic process (GO:0006687):GO_Biological_Process_2018	0.015179	0.130746	6.79494	3	147	12	4000	GM2A,HEXB,SMPD1
positive regulation of actin filament bundle assembly (GO:0032233):GO_Biological_Process_2018	0.015179	0.130746	6.79494	3	147	12	4000	NRP1,PFN1,SFRP1
cellular metal ion homeostasis (GO:0006875):GO_Biological_Process_2018	0.015179	0.130746	6.79494	3	147	12	4000	ATP1A1,ATP2B4,CAV1
sensory perception of mechanical stimulus (GO:0050954):GO_Biological_Process_2018	0.015179	0.130746	6.79494	3	147	12	4000	COL11A1,COL1A1,WFS1
negative regulation of signal transduction (GO:0009968):GO_Biological_Process_2018	0.0152687	0.130776	2.92543	7	143	66	3946	DCN,DKK3,GPC1,IGFBP5,SFRP1,SMPD1,SULF2
negative regulation of cellular process (GO:0048523):GO_Biological_Process_2018	0.0159312	0.135684	2.22284	12	138	151	3861	ACTN1,CAV1,CLU,FBLN1,FHL1,GJA1,HMGA1,MYH9,RBBP7,S100A11,SFRP1,WFDC1
negative regulation of cell migration (GO:0030336):GO_Biological_Process_2018	0.0165104	0.137483	3.70204	5	145	37	3975	COL3A1,IGFBP5,SERPINE1,SFRP1,THY1
cytoplasmic vesicle lumen (GO:0060205):GO_Cellular_Component_2018	0.0165104	0.137483	3.70204	5	145	37	3975	HSP90B1,PGAM1,PRDX4,S100A11,SPARC
cellular response to organonitrogen compound (GO:0071417):GO_Biological_Process_2018	0.0169131	0.137483	4.54876	4	146	24	3988	HSP90B1,IGFBP5,RRAGA,SFRP1
negative regulation of protein phosphorylation (GO:0001933):GO_Biological_Process_2018	0.0171218	0.137483	3.17155	6	144	52	3960	BGN,CAV1,DCN,FBLN1,SFRP1,THY1
positive regulation of mitochondrial calcium ion concentration (GO:0051561):GO_Biological_Process_2018	0.0175935	0.137483	13.5138	2	148	4	4008	BCAP31,TGM2
ATF6-mediated unfolded protein response (GO:0036500):GO_Biological_Process_2018	0.0175935	0.137483	13.5138	2	148	4	4008	HSP90B1,HSPA5
regulation of T cell activation (GO:0050863):GO_Biological_Process_2018	0.0175935	0.137483	13.5138	2	148	4	4008	SIRPA,THY1
positive regulation of ERAD pathway (GO:1904294):GO_Biological_Process_2018	0.0175935	0.137483	13.5138	2	148	4	4008	BCAP31,CAV1
cardiac muscle cell action potential involved in contraction (GO:0086002):GO_Biological_Process_2018	0.0175935	0.137483	13.5138	2	148	4	4008	ATP1A1,GJA1
heparan sulfate proteoglycan metabolic process (GO:0030201):GO_Biological_Process_2018	0.0175935	0.137483	13.5138	2	148	4	4008	GPC1,SULF2
negative regulation of smooth muscle cell migration (GO:0014912):GO_Biological_Process_2018	0.0175935	0.137483	13.5138	2	148	4	4008	IGFBP5,SERPINE1
negative regulation of endoplasmic reticulum unfolded protein response (GO:1900102):GO_Biological_Process_2018	0.0175935	0.137483	13.5138	2	148	4	4008	HSPA5,WFS1
carbohydrate catabolic process (GO:0016052):GO_Biological_Process_2018	0.0175935	0.137483	13.5138	2	148	4	4008	PGAM1,PGAM4
negative regulation of fibroblast growth factor receptor signaling pathway (GO:0040037):GO_Biological_Process_2018	0.0175935	0.137483	13.5138	2	148	4	4008	GPC1,SULF2
positive regulation of leukocyte cell-cell adhesion (GO:1903039):GO_Biological_Process_2018	0.0175935	0.137483	13.5138	2	148	4	4008	SIRPA,THY1
regulation of ER-associated ubiquitin-dependent protein catabolic process (GO:1903069):GO_Biological_Process_2018	0.0175935	0.137483	13.5138	2	148	4	4008	BCAP31,CAV1
pyruvate metabolic process (GO:0006090):GO_Biological_Process_2018	0.0181967	0.140031	6.27123	3	147	13	3999	LDHB,PGAM1,PGAM4
sensory perception of sound (GO:0007605):GO_Biological_Process_2018	0.0181967	0.140031	6.27123	3	147	13	3999	COL11A1,COL1A1,WFS1
lipid droplet (GO:0005811):GO_Cellular_Component_2018	0.0181967	0.140031	6.27123	3	147	13	3999	BCAP31,CAV1,CKAP4
skeletal system development (GO:0001501):GO_Biological_Process_2018	0.0199047	0.152402	3.5109	5	145	39	3973	ALPL,COL1A1,COL1A2,FBN1,SULF2
negative regulation of epithelial cell proliferation (GO:0050680):GO_Biological_Process_2018	0.0214172	0.162334	4.19737	4	146	26	3986	CAV1,MAGED1,SFRP1,SPARC
negative regulation of protein kinase activity (GO:0006469):GO_Biological_Process_2018	0.0214172	0.162334	4.19737	4	146	26	3986	BGN,CAV1,DCN,THY1
regulation of substrate adhesion-dependent cell spreading (GO:1900024):GO_Biological_Process_2018	0.0215231	0.162334	5.82187	3	147	14	3998	FBLN1,FLNA,NRP1
negative regulation of cell differentiation (GO:0045596):GO_Biological_Process_2018	0.0217615	0.162514	3.42232	5	145	40	3972	CAV1,COL5A1,COL5A2,EFEMP1,SFRP1
azurophil granule (GO:0042582):GO_Cellular_Component_2018	0.0217615	0.162514	3.42232	5	145	40	3972	CKAP4,FUCA2,GM2A,HEXB,TUBB
response to endoplasmic reticulum stress (GO:0034976):GO_Biological_Process_2018	0.0237276	0.167271	3.33806	5	145	41	3971	CREB3L1,HSP90B1,HSPA5,PDIA6,WFS1
azurophil granule lumen (GO:0035578):GO_Cellular_Component_2018	0.0239194	0.167271	4.04108	4	146	27	3985	FUCA2,GM2A,HEXB,TUBB
negative regulation of response to wounding (GO:1903035):GO_Biological_Process_2018	0.0240534	0.167271	10.8109	2	148	5	4007	PTPRS,SERPINE1
positive regulation of transcription from RNA polymerase II promoter in response to endoplasmic reticulum stress (GO:1990440):GO_Biological_Process_2018	0.0240534	0.167271	10.8109	2	148	5	4007	CREB3L1,HSPA5
positive regulation of extrinsic apoptotic signaling pathway (GO:2001238):GO_Biological_Process_2018	0.0240534	0.167271	10.8109	2	148	5	4007	CAV1,SFRP1
embryonic organ morphogenesis (GO:0048562):GO_Biological_Process_2018	0.0240534	0.167271	10.8109	2	148	5	4007	EFEMP1,FBN1
regulation of blood coagulation (GO:0030193):GO_Biological_Process_2018	0.0240534	0.167271	10.8109	2	148	5	4007	CAV1,SERPINE1
regulation of symbiosis, encompassing mutualism through parasitism (GO:0043903):GO_Biological_Process_2018	0.0240534	0.167271	10.8109	2	148	5	4007	CAV1,FUCA2
regulation of cardiac muscle cell action potential (GO:0098901):GO_Biological_Process_2018	0.0240534	0.167271	10.8109	2	148	5	4007	CAV1,FLNA
positive regulation of lymphocyte activation (GO:0051251):GO_Biological_Process_2018	0.0240534	0.167271	10.8109	2	148	5	4007	SIRPA,THY1
regulation of extrinsic apoptotic signaling pathway via death domain receptors (GO:1902041):GO_Biological_Process_2018	0.0240534	0.167271	10.8109	2	148	5	4007	SERPINE1,SFRP1
endothelial cell migration (GO:0043542):GO_Biological_Process_2018	0.0240534	0.167271	10.8109	2	148	5	4007	MYH9,NRP1
positive regulation of protein oligomerization (GO:0032461):GO_Biological_Process_2018	0.0240534	0.167271	10.8109	2	148	5	4007	CLU,MMP1
serine-type endopeptidase activity (GO:0004252):GO_Molecular_Function_2018	0.0240534	0.167271	10.8109	2	148	5	4007	MASP1,MMP1
serine-type peptidase activity (GO:0008236):GO_Molecular_Function_2018	0.0240534	0.167271	10.8109	2	148	5	4007	MASP1,MMP1
glycolipid metabolic process (GO:0006664):GO_Biological_Process_2018	0.0251595	0.170741	5.43311	3	147	15	3997	GM2A,HEXB,SMPD1
receptor metabolic process (GO:0043112):GO_Biological_Process_2018	0.0251595	0.170741	5.43311	3	147	15	3997	CAV1,EHD3,ITGB1
protein heterooligomerization (GO:0051291):GO_Biological_Process_2018	0.0251595	0.170741	5.43311	3	147	15	3997	COL6A1,COL6A2,SCUBE3
sulfur compound biosynthetic process (GO:0044272):GO_Biological_Process_2018	0.0265918	0.170741	3.89601	4	146	28	3984	BGN,CSPG4,DCN,LUM
regulation of canonical Wnt signaling pathway (GO:0060828):GO_Biological_Process_2018	0.0266146	0.170741	2.83935	6	144	58	3954	AES,CAV1,COL1A1,DKK3,PPP1CA,SFRP1
axonogenesis (GO:0007409):GO_Biological_Process_2018	0.0279959	0.170741	3.18129	5	145	43	3969	GPC1,LUM,MAP1A,NRP1,SPTBN1
positive regulation of epithelial cell migration (GO:0010634):GO_Biological_Process_2018	0.0291052	0.170741	5.09295	3	147	16	3996	NRP1,PFN1,SPARC
ubiquitin-dependent ERAD pathway (GO:0030433):GO_Biological_Process_2018	0.0291052	0.170741	5.09295	3	147	16	3996	HSP90B1,HSPA5,WFS1
regulation of peptidyl-tyrosine phosphorylation (GO:0050730):GO_Biological_Process_2018	0.0291052	0.170741	5.09295	3	147	16	3996	CSPG4,NRP1,SFRP1
ubiquitin-like protein ligase binding (GO:0044389):GO_Molecular_Function_2018	0.0296154	0.170741	2.34751	8	142	94	3918	BTBD6,CLU,HSPA5,PTPRN,RRAGA,SLC25A5,TUBB,WFS1
positive regulation of cell-cell adhesion (GO:0022409):GO_Biological_Process_2018	0.0313216	0.170741	9.00939	2	148	6	4006	SIRPA,THY1
protein targeting to lysosome (GO:0006622):GO_Biological_Process_2018	0.0313216	0.170741	9.00939	2	148	6	4006	CLU,SCARB2
receptor clustering (GO:0043113):GO_Biological_Process_2018	0.0313216	0.170741	9.00939	2	148	6	4006	FLNA,THY1
protein trimerization (GO:0070206):GO_Biological_Process_2018	0.0313216	0.170741	9.00939	2	148	6	4006	COL6A1,COL6A2
beta-catenin destruction complex disassembly (GO:1904886):GO_Biological_Process_2018	0.0313216	0.170741	9.00939	2	148	6	4006	CAV1,PPP1CA
regulation of muscle contraction (GO:0006937):GO_Biological_Process_2018	0.0313216	0.170741	9.00939	2	148	6	4006	CAV1,MYL9
regulation of fibroblast growth factor receptor signaling pathway (GO:0040036):GO_Biological_Process_2018	0.0313216	0.170741	9.00939	2	148	6	4006	GPC1,SULF2
response to steroid hormone (GO:0048545):GO_Biological_Process_2018	0.0313216	0.170741	9.00939	2	148	6	4006	ATP1A1,CAV1
cell-substrate adherens junction assembly (GO:0007045):GO_Biological_Process_2018	0.0313216	0.170741	9.00939	2	148	6	4006	ACTN1,THY1
negative regulation of anoikis (GO:2000811):GO_Biological_Process_2018	0.0313216	0.170741	9.00939	2	148	6	4006	CAV1,ITGB1
negative regulation of cell morphogenesis involved in differentiation (GO:0010771):GO_Biological_Process_2018	0.0313216	0.170741	9.00939	2	148	6	4006	FBLN1,THY1
focal adhesion assembly (GO:0048041):GO_Biological_Process_2018	0.0313216	0.170741	9.00939	2	148	6	4006	ACTN1,THY1
positive regulation of interleukin-2 production (GO:0032743):GO_Biological_Process_2018	0.0313216	0.170741	9.00939	2	148	6	4006	ANXA1,SPTBN1
cholesterol transport (GO:0030301):GO_Biological_Process_2018	0.0313216	0.170741	9.00939	2	148	6	4006	CAV1,CLU
regulation of nitric-oxide synthase activity (GO:0050999):GO_Biological_Process_2018	0.0313216	0.170741	9.00939	2	148	6	4006	ATP2B4,CAV1
keratan sulfate metabolic process (GO:0042339):GO_Biological_Process_2018	0.0313216	0.170741	9.00939	2	148	6	4006	HEXB,LUM
axon extension (GO:0048675):GO_Biological_Process_2018	0.0313216	0.170741	9.00939	2	148	6	4006	ALCAM,NRP1
lipoprotein particle receptor binding (GO:0070325):GO_Molecular_Function_2018	0.0313216	0.170741	9.00939	2	148	6	4006	CLU,HSP90B1
low-density lipoprotein particle receptor binding (GO:0050750):GO_Molecular_Function_2018	0.0313216	0.170741	9.00939	2	148	6	4006	CLU,HSP90B1
FK506 binding (GO:0005528):GO_Molecular_Function_2018	0.0313216	0.170741	9.00939	2	148	6	4006	FKBP10,FKBP7
integral component of endoplasmic reticulum membrane (GO:0030176):GO_Cellular_Component_2018	0.0324549	0.170741	3.63427	4	146	30	3982	BCAP31,FITM2,HSPA5,WFS1
regulation of endothelial cell migration (GO:0010594):GO_Biological_Process_2018	0.0333587	0.170741	4.79174	3	147	17	3995	DCN,NRP1,SPARC
regulation of cytosolic calcium ion concentration (GO:0051480):GO_Biological_Process_2018	0.0333587	0.170741	4.79174	3	147	17	3995	ATP2B4,BCAP31,CAV1
canonical Wnt signaling pathway (GO:0060070):GO_Biological_Process_2018	0.0333587	0.170741	4.79174	3	147	17	3995	CAV1,PPP1CA,SFRP1
filopodium (GO:0030175):GO_Cellular_Component_2018	0.0333587	0.170741	4.79174	3	147	17	3995	ACTA2,ITGB1,SYNE2
cadherin binding (GO:0045296):GO_Molecular_Function_2018	0.0348474	0.170741	2.1156	10	140	131	3881	ANXA1,CAPG,FLNA,HSPA5,ITGB1,MYH9,PFN1,PPP1CA,S100A11,SPTBN1
lytic vacuole (GO:0000323):GO_Cellular_Component_2018	0.0352637	0.170741	2.9717	5	145	46	3966	CHID1,FUCA2,RRAGA,SMPD1,TMEM9
cellular response to organic cyclic compound (GO:0071407):GO_Biological_Process_2018	0.0356483	0.170741	3.5164	4	146	31	3981	ATP1A1,HSP90B1,IGFBP5,SFRP1
ATP hydrolysis coupled proton transport (GO:0015991):GO_Biological_Process_2018	0.0360404	0.170741	#DIV/0!	1	149	0	4012	ATP1A1
catecholamine metabolic process (GO:0006584):GO_Biological_Process_2018	0.0360404	0.170741	#DIV/0!	1	149	0	4012	COMT
response to misfolded protein (GO:0051788):GO_Biological_Process_2018	0.0360404	0.170741	#DIV/0!	1	149	0	4012	CLU
import across plasma membrane (GO:0098739):GO_Biological_Process_2018	0.0360404	0.170741	#DIV/0!	1	149	0	4012	ATP1A1
sodium-independent organic anion transport (GO:0043252):GO_Biological_Process_2018	0.0360404	0.170741	#DIV/0!	1	149	0	4012	SLC16A2
positive regulation of cytolysis (GO:0045919):GO_Biological_Process_2018	0.0360404	0.170741	#DIV/0!	1	149	0	4012	RRAGA
negative regulation of lymphocyte differentiation (GO:0045620):GO_Biological_Process_2018	0.0360404	0.170741	#DIV/0!	1	149	0	4012	SFRP1
positive regulation of T-helper 1 type immune response (GO:0002827):GO_Biological_Process_2018	0.0360404	0.170741	#DIV/0!	1	149	0	4012	ANXA1
protein localization to endoplasmic reticulum exit site (GO:0070973):GO_Biological_Process_2018	0.0360404	0.170741	#DIV/0!	1	149	0	4012	BCAP31
dopamine metabolic process (GO:0042417):GO_Biological_Process_2018	0.0360404	0.170741	#DIV/0!	1	149	0	4012	COMT
regulation of T-helper 1 cell differentiation (GO:0045625):GO_Biological_Process_2018	0.0360404	0.170741	#DIV/0!	1	149	0	4012	ANXA1
hematopoietic stem cell differentiation (GO:0060218):GO_Biological_Process_2018	0.0360404	0.170741	#DIV/0!	1	149	0	4012	SFRP1
atrial cardiac muscle cell to AV node cell signaling (GO:0086026):GO_Biological_Process_2018	0.0360404	0.170741	#DIV/0!	1	149	0	4012	GJA1
chitin metabolic process (GO:0006030):GO_Biological_Process_2018	0.0360404	0.170741	#DIV/0!	1	149	0	4012	CHID1
negative regulation of voltage-gated potassium channel activity (GO:1903817):GO_Biological_Process_2018	0.0360404	0.170741	#DIV/0!	1	149	0	4012	CAV1
central nervous system myelination (GO:0022010):GO_Biological_Process_2018	0.0360404	0.170741	#DIV/0!	1	149	0	4012	CLU
gap junction assembly (GO:0016264):GO_Biological_Process_2018	0.0360404	0.170741	#DIV/0!	1	149	0	4012	GJA1
positive regulation of flagellated sperm motility (GO:1902093):GO_Biological_Process_2018	0.0360404	0.170741	#DIV/0!	1	149	0	4012	PGAM4
cellular response to ATP (GO:0071318):GO_Biological_Process_2018	0.0360404	0.170741	#DIV/0!	1	149	0	4012	HSP90B1
regulation of atrial cardiac muscle cell membrane repolarization (GO:0060372):GO_Biological_Process_2018	0.0360404	0.170741	#DIV/0!	1	149	0	4012	FLNA
catecholamine catabolic process (GO:0042424):GO_Biological_Process_2018	0.0360404	0.170741	#DIV/0!	1	149	0	4012	COMT
hormone transport (GO:0009914):GO_Biological_Process_2018	0.0360404	0.170741	#DIV/0!	1	149	0	4012	SLC16A2
endothelial cell chemotaxis (GO:0035767):GO_Biological_Process_2018	0.0360404	0.170741	#DIV/0!	1	149	0	4012	NRP1
positive regulation of sequestering of triglyceride (GO:0010890):GO_Biological_Process_2018	0.0360404	0.170741	#DIV/0!	1	149	0	4012	FITM2
wound healing, spreading of epidermal cells (GO:0035313):GO_Biological_Process_2018	0.0360404	0.170741	#DIV/0!	1	149	0	4012	COL5A1
regulation of cytolysis (GO:0042268):GO_Biological_Process_2018	0.0360404	0.170741	#DIV/0!	1	149	0	4012	RRAGA
regulation of mitochondrial depolarization (GO:0051900):GO_Biological_Process_2018	0.0360404	0.170741	#DIV/0!	1	149	0	4012	DCN
regulation of T-helper 2 cell differentiation (GO:0045628):GO_Biological_Process_2018	0.0360404	0.170741	#DIV/0!	1	149	0	4012	ANXA1
potassium ion import across plasma membrane (GO:1990573):GO_Biological_Process_2018	0.0360404	0.170741	#DIV/0!	1	149	0	4012	ATP1A1
copper ion import (GO:0015677):GO_Biological_Process_2018	0.0360404	0.170741	#DIV/0!	1	149	0	4012	STEAP3
regulation of flagellated sperm motility (GO:1901317):GO_Biological_Process_2018	0.0360404	0.170741	#DIV/0!	1	149	0	4012	PGAM4
positive regulation of membrane depolarization (GO:1904181):GO_Biological_Process_2018	0.0360404	0.170741	#DIV/0!	1	149	0	4012	DCN
negative regulation of glycoprotein biosynthetic process (GO:0010561):GO_Biological_Process_2018	0.0360404	0.170741	#DIV/0!	1	149	0	4012	ITM2B
positive regulation of calcium ion transmembrane transport (GO:1904427):GO_Biological_Process_2018	0.0360404	0.170741	#DIV/0!	1	149	0	4012	THY1
positive regulation of protein homooligomerization (GO:0032464):GO_Biological_Process_2018	0.0360404	0.170741	#DIV/0!	1	149	0	4012	CLU
complement activation, lectin pathway (GO:0001867):GO_Biological_Process_2018	0.0360404	0.170741	#DIV/0!	1	149	0	4012	MASP1
flagellated sperm motility (GO:0030317):GO_Biological_Process_2018	0.0360404	0.170741	#DIV/0!	1	149	0	4012	ATP2B4
chitin catabolic process (GO:0006032):GO_Biological_Process_2018	0.0360404	0.170741	#DIV/0!	1	149	0	4012	CHID1
negative regulation of dendrite development (GO:2000171):GO_Biological_Process_2018	0.0360404	0.170741	#DIV/0!	1	149	0	4012	PTPRS
positive regulation of T-helper cell differentiation (GO:0045624):GO_Biological_Process_2018	0.0360404	0.170741	#DIV/0!	1	149	0	4012	ANXA1
positive regulation of fibroblast apoptotic process (GO:2000271):GO_Biological_Process_2018	0.0360404	0.170741	#DIV/0!	1	149	0	4012	SFRP1
regulation of osteoclast development (GO:2001204):GO_Biological_Process_2018	0.0360404	0.170741	#DIV/0!	1	149	0	4012	FBN1
microglial cell activation (GO:0001774):GO_Biological_Process_2018	0.0360404	0.170741	#DIV/0!	1	149	0	4012	CLU
response to ATP (GO:0033198):GO_Biological_Process_2018	0.0360404	0.170741	#DIV/0!	1	149	0	4012	HSP90B1
negative regulation of mitochondrial outer membrane permeabilization involved in apoptotic signaling pathway (GO:1901029):GO_Biological_Process_2018	0.0360404	0.170741	#DIV/0!	1	149	0	4012	SLC25A5
positive regulation of cellular extravasation (GO:0002693):GO_Biological_Process_2018	0.0360404	0.170741	#DIV/0!	1	149	0	4012	THY1
ATP hydrolysis coupled cation transmembrane transport (GO:0099132):GO_Biological_Process_2018	0.0360404	0.170741	#DIV/0!	1	149	0	4012	ATP1A1
adenylate cyclase-inhibiting dopamine receptor signaling pathway (GO:0007195):GO_Biological_Process_2018	0.0360404	0.170741	#DIV/0!	1	149	0	4012	FLNA
energy coupled proton transmembrane transport, against electrochemical gradient (GO:0015988):GO_Biological_Process_2018	0.0360404	0.170741	#DIV/0!	1	149	0	4012	ATP1A1
positive regulation of vasoconstriction (GO:0045907):GO_Biological_Process_2018	0.0360404	0.170741	#DIV/0!	1	149	0	4012	CAV1
negative regulation of type 2 immune response (GO:0002829):GO_Biological_Process_2018	0.0360404	0.170741	#DIV/0!	1	149	0	4012	ANXA1
negative regulation of osteoblast proliferation (GO:0033689):GO_Biological_Process_2018	0.0360404	0.170741	#DIV/0!	1	149	0	4012	SFRP1
FACIT collagen trimer (GO:0005593):GO_Cellular_Component_2018	0.0360404	0.170741	#DIV/0!	1	149	0	4012	COL16A1
lamellar body (GO:0042599):GO_Cellular_Component_2018	0.0360404	0.170741	#DIV/0!	1	149	0	4012	CKAP4
spectrin-associated cytoskeleton (GO:0014731):GO_Cellular_Component_2018	0.0360404	0.170741	#DIV/0!	1	149	0	4012	SPTBN1
spherical high-density lipoprotein particle (GO:0034366):GO_Cellular_Component_2018	0.0360404	0.170741	#DIV/0!	1	149	0	4012	CLU
T cell receptor complex (GO:0042101):GO_Cellular_Component_2018	0.0360404	0.170741	#DIV/0!	1	149	0	4012	ALCAM
patched binding (GO:0005113):GO_Molecular_Function_2018	0.0360404	0.170741	#DIV/0!	1	149	0	4012	CAV1
immunoglobulin receptor binding (GO:0034987):GO_Molecular_Function_2018	0.0360404	0.170741	#DIV/0!	1	149	0	4012	FLNA
hexosaminidase activity (GO:0015929):GO_Molecular_Function_2018	0.0360404	0.170741	#DIV/0!	1	149	0	4012	HEXB
protein-glutamine gamma-glutamyltransferase activity (GO:0003810):GO_Molecular_Function_2018	0.0360404	0.170741	#DIV/0!	1	149	0	4012	TGM2
interleukin-1 binding (GO:0019966):GO_Molecular_Function_2018	0.0360404	0.170741	#DIV/0!	1	149	0	4012	PXDN
peptide disulfide oxidoreductase activity (GO:0015037):GO_Molecular_Function_2018	0.0360404	0.170741	#DIV/0!	1	149	0	4012	PDIA6
chitinase activity (GO:0004568):GO_Molecular_Function_2018	0.0360404	0.170741	#DIV/0!	1	149	0	4012	CHID1
positive regulation of proteasomal ubiquitin-dependent protein catabolic process (GO:0032436):GO_Biological_Process_2018	0.0379171	0.179072	4.52488	3	147	18	3994	BCAP31,CAV1,CLU
plasma membrane invagination (GO:0099024):GO_Biological_Process_2018	0.0393321	0.181791	7.72324	2	148	7	4005	MYH9,SCARB2
regulation of sodium ion transport (GO:0002028):GO_Biological_Process_2018	0.0393321	0.181791	7.72324	2	148	7	4005	ATP1A1,ATP2B4
aminoglycan catabolic process (GO:0006026):GO_Biological_Process_2018	0.0393321	0.181791	7.72324	2	148	7	4005	CHID1,GPC1
apoptotic cell clearance (GO:0043277):GO_Biological_Process_2018	0.0393321	0.181791	7.72324	2	148	7	4005	PDIA6,TGM2
regulation of protein tyrosine kinase activity (GO:0061097):GO_Biological_Process_2018	0.0393321	0.181791	7.72324	2	148	7	4005	CAV1,THY1
camera-type eye development (GO:0043010):GO_Biological_Process_2018	0.0393321	0.181791	7.72324	2	148	7	4005	EFEMP1,FBN1
late endosome membrane (GO:0031902):GO_Cellular_Component_2018	0.0393321	0.181791	7.72324	2	148	7	4005	LAPTM4A,SCARB2
lytic vacuole membrane (GO:0098852):GO_Cellular_Component_2018	0.0414761	0.191118	2.52913	6	144	65	3947	ANPEP,COL6A1,LAPTM4A,RRAGA,SCARB2,SLC44A2
negative regulation of response to stimulus (GO:0048585):GO_Biological_Process_2018	0.0425631	0.195532	3.30175	4	146	33	3979	AES,CLU,COL3A1,THY1
regulation of endothelial cell proliferation (GO:0001936):GO_Biological_Process_2018	0.0427764	0.195918	4.28594	3	147	19	3993	CAV1,NRP1,SPARC
regulation of cellular component organization (GO:0051128):GO_Biological_Process_2018	0.043601	0.199094	2.78776	5	145	49	3963	AP2S1,FITM2,NCLN,SPARC,WFDC1
axon guidance (GO:0007411):GO_Biological_Process_2018	0.0462848	0.210412	3.20389	4	146	34	3978	ALCAM,GPC1,NRP1,SPTBN1
negative regulation of kinase activity (GO:0033673):GO_Biological_Process_2018	0.0479319	0.210412	4.07085	3	147	20	3992	BGN,DCN,THY1
cellular calcium ion homeostasis (GO:0006874):GO_Biological_Process_2018	0.0479319	0.210412	4.07085	3	147	20	3992	ATP2B4,CAV1,WFS1
negative regulation of mitochondrion organization (GO:0010823):GO_Biological_Process_2018	0.0480227	0.210412	6.75579	2	148	8	4004	CLU,SLC25A5
negative regulation of cellular biosynthetic process (GO:0031327):GO_Biological_Process_2018	0.0480227	0.210412	6.75579	2	148	8	4004	ATP2B4,CAV1
regulation of calcium ion transport (GO:0051924):GO_Biological_Process_2018	0.0480227	0.210412	6.75579	2	148	8	4004	MYLK,WFS1
organic anion transport (GO:0015711):GO_Biological_Process_2018	0.0480227	0.210412	6.75579	2	148	8	4004	SLC16A2,SLC6A6
negative regulation of cytokine secretion (GO:0050710):GO_Biological_Process_2018	0.0480227	0.210412	6.75579	2	148	8	4004	ANXA1,FN1
negative regulation of epithelial cell apoptotic process (GO:1904036):GO_Biological_Process_2018	0.0480227	0.210412	6.75579	2	148	8	4004	SERPINE1,WFS1
semaphorin-plexin signaling pathway (GO:0071526):GO_Biological_Process_2018	0.0480227	0.210412	6.75579	2	148	8	4004	FLNA,NRP1
positive regulation of substrate adhesion-dependent cell spreading (GO:1900026):GO_Biological_Process_2018	0.0480227	0.210412	6.75579	2	148	8	4004	FLNA,NRP1
phagocytosis, engulfment (GO:0006911):GO_Biological_Process_2018	0.0480227	0.210412	6.75579	2	148	8	4004	MYH9,SCARB2
regulation of ruffle assembly (GO:1900027):GO_Biological_Process_2018	0.0480227	0.210412	6.75579	2	148	8	4004	CAV1,PFN1
rough endoplasmic reticulum (GO:0005791):GO_Cellular_Component_2018	0.0480227	0.210412	6.75579	2	148	8	4004	CKAP4,RPN1
endocytosis (GO:0006897):GO_Biological_Process_2018	0.0530302	0.231682	2.62504	5	145	52	3960	ANXA1,CAV1,HSP90B1,MASP1,SPARC
protein modification process (GO:0036211):GO_Biological_Process_2018	0.0533778	0.231865	3.87634	3	147	21	3991	ICMT,LOX,RPN1
ERAD pathway (GO:0036503):GO_Biological_Process_2018	0.0533778	0.231865	3.87634	3	147	21	3991	HSP90B1,HSPA5,WFS1
negative regulation of canonical Wnt signaling pathway (GO:0090090):GO_Biological_Process_2018	0.0542556	0.234319	3.0245	4	146	36	3976	AES,CAV1,DKK3,SFRP1
organonitrogen compound catabolic process (GO:1901565):GO_Biological_Process_2018	0.0573348	0.234319	6.00346	2	148	9	4003	ANPEP,COMT
cellular response to vascular endothelial growth factor stimulus (GO:0035924):GO_Biological_Process_2018	0.0573348	0.234319	6.00346	2	148	9	4003	ANXA1,NRP1
phospholipid metabolic process (GO:0006644):GO_Biological_Process_2018	0.0573348	0.234319	6.00346	2	148	9	4003	FITM2,SMPD1
positive regulation of nervous system development (GO:0051962):GO_Biological_Process_2018	0.0573348	0.234319	6.00346	2	148	9	4003	CLSTN1,SERPINF1
mitochondrial calcium ion homeostasis (GO:0051560):GO_Biological_Process_2018	0.0573348	0.234319	6.00346	2	148	9	4003	BCAP31,TGM2
gluconeogenesis (GO:0006094):GO_Biological_Process_2018	0.0573348	0.234319	6.00346	2	148	9	4003	PGAM1,PGAM4
neuron projection extension (GO:1990138):GO_Biological_Process_2018	0.0573348	0.234319	6.00346	2	148	9	4003	ALCAM,NRP1
cytoskeleton-dependent intracellular transport (GO:0030705):GO_Biological_Process_2018	0.0573348	0.234319	6.00346	2	148	9	4003	TUBA1A,TUBB
nicotinamide nucleotide metabolic process (GO:0046496):GO_Biological_Process_2018	0.0573348	0.234319	6.00346	2	148	9	4003	PGAM1,PGAM4
cytokine-mediated signaling pathway (GO:0019221):GO_Biological_Process_2018	0.0579058	0.234319	1.98441	9	141	125	3887	ANXA1,BGN,COL1A2,DCN,FN1,HNRNPF,HSP90B1,ITGB1,MMP1
polymeric cytoskeletal fiber (GO:0099513):GO_Cellular_Component_2018	0.0635599	0.234319	2.47999	5	145	55	3957	ACTN1,ANXA1,MAP1A,TUBA1A,TUBB
regulation of response to external stimulus (GO:0032101):GO_Biological_Process_2018	0.0651147	0.234319	3.53752	3	147	23	3989	ANXA1,CAV1,SCARB2
regulation of stress fiber assembly (GO:0051492):GO_Biological_Process_2018	0.0651147	0.234319	3.53752	3	147	23	3989	NRP1,PFN1,SFRP1
negative regulation of MAPK cascade (GO:0043409):GO_Biological_Process_2018	0.0651147	0.234319	3.53752	3	147	23	3989	CAV1,FBLN1,SMPD1
protein complex disassembly (GO:0043241):GO_Biological_Process_2018	0.0672129	0.234319	5.40317	2	148	10	4002	CAV1,PPP1CA
negative regulation of response to endoplasmic reticulum stress (GO:1903573):GO_Biological_Process_2018	0.0672129	0.234319	5.40317	2	148	10	4002	CLU,CREB3L1
wound healing (GO:0042060):GO_Biological_Process_2018	0.0672129	0.234319	5.40317	2	148	10	4002	COL3A1,MYOF
positive regulation of transcription from RNA polymerase II promoter in response to stress (GO:0036003):GO_Biological_Process_2018	0.0672129	0.234319	5.40317	2	148	10	4002	CREB3L1,HSPA5
receptor internalization (GO:0031623):GO_Biological_Process_2018	0.0672129	0.234319	5.40317	2	148	10	4002	CAV1,ITGB1
S-adenosylmethionine-dependent methyltransferase activity (GO:0008757):GO_Molecular_Function_2018	0.0672129	0.234319	5.40317	2	148	10	4002	COMT,ICMT
smooth muscle tissue development (GO:0048745):GO_Biological_Process_2018	0.0707902	0.234319	26.8331	1	149	1	4011	MYLK
regulation of fibroblast apoptotic process (GO:2000269):GO_Biological_Process_2018	0.0707902	0.234319	26.8331	1	149	1	4011	SFRP1
negative regulation of cytokine production involved in inflammatory response (GO:1900016):GO_Biological_Process_2018	0.0707902	0.234319	26.8331	1	149	1	4011	CHID1
reverse cholesterol transport (GO:0043691):GO_Biological_Process_2018	0.0707902	0.234319	26.8331	1	149	1	4011	CLU
mononuclear cell differentiation (GO:1903131):GO_Biological_Process_2018	0.0707902	0.234319	26.8331	1	149	1	4011	MYH9
regulation of amyloid precursor protein biosynthetic process (GO:0042984):GO_Biological_Process_2018	0.0707902	0.234319	26.8331	1	149	1	4011	ITM2B
regulation of protein homooligomerization (GO:0032462):GO_Biological_Process_2018	0.0707902	0.234319	26.8331	1	149	1	4011	CLU
negative regulation of interleukin-8 secretion (GO:2000483):GO_Biological_Process_2018	0.0707902	0.234319	26.8331	1	149	1	4011	ANXA1
positive regulation of coagulation (GO:0050820):GO_Biological_Process_2018	0.0707902	0.234319	26.8331	1	149	1	4011	SERPINE1
cytoskeletal anchoring at nuclear membrane (GO:0090286):GO_Biological_Process_2018	0.0707902	0.234319	26.8331	1	149	1	4011	SYNE2
regulation of integrin-mediated signaling pathway (GO:2001044):GO_Biological_Process_2018	0.0707902	0.234319	26.8331	1	149	1	4011	FLNA
positive regulation of vesicle fusion (GO:0031340):GO_Biological_Process_2018	0.0707902	0.234319	26.8331	1	149	1	4011	ANXA1
iron ion import across plasma membrane (GO:0098711):GO_Biological_Process_2018	0.0707902	0.234319	26.8331	1	149	1	4011	STEAP3
regulation of toll-like receptor 9 signaling pathway (GO:0034163):GO_Biological_Process_2018	0.0707902	0.234319	26.8331	1	149	1	4011	PTPRS
cellular potassium ion homeostasis (GO:0030007):GO_Biological_Process_2018	0.0707902	0.234319	26.8331	1	149	1	4011	ATP1A1
gas homeostasis (GO:0033483):GO_Biological_Process_2018	0.0707902	0.234319	26.8331	1	149	1	4011	CAV1
negative regulation of dendritic spine development (GO:0061000):GO_Biological_Process_2018	0.0707902	0.234319	26.8331	1	149	1	4011	PTPRS
nucleus localization (GO:0051647):GO_Biological_Process_2018	0.0707902	0.234319	26.8331	1	149	1	4011	SYNE2
myelin assembly (GO:0032288):GO_Biological_Process_2018	0.0707902	0.234319	26.8331	1	149	1	4011	GPC1
monocyte differentiation (GO:0030224):GO_Biological_Process_2018	0.0707902	0.234319	26.8331	1	149	1	4011	MYH9
negative regulation of secretion by cell (GO:1903531):GO_Biological_Process_2018	0.0707902	0.234319	26.8331	1	149	1	4011	ANXA1
copper ion transport (GO:0006825):GO_Biological_Process_2018	0.0707902	0.234319	26.8331	1	149	1	4011	STEAP3
negative regulation of cell adhesion mediated by integrin (GO:0033629):GO_Biological_Process_2018	0.0707902	0.234319	26.8331	1	149	1	4011	SERPINE1
alpha-beta T cell activation (GO:0046631):GO_Biological_Process_2018	0.0707902	0.234319	26.8331	1	149	1	4011	ANXA1
negative regulation of intracellular transport (GO:0032387):GO_Biological_Process_2018	0.0707902	0.234319	26.8331	1	149	1	4011	SLC25A5
vascular endothelial growth factor signaling pathway (GO:0038084):GO_Biological_Process_2018	0.0707902	0.234319	26.8331	1	149	1	4011	NRP1
receptor recycling (GO:0001881):GO_Biological_Process_2018	0.0707902	0.234319	26.8331	1	149	1	4011	EHD3
heterochromatin assembly (GO:0031507):GO_Biological_Process_2018	0.0707902	0.234319	26.8331	1	149	1	4011	HMGA1
membrane repolarization (GO:0086009):GO_Biological_Process_2018	0.0707902	0.234319	26.8331	1	149	1	4011	ATP1A1
definitive hemopoiesis (GO:0060216):GO_Biological_Process_2018	0.0707902	0.234319	26.8331	1	149	1	4011	MFAP5
response to lead ion (GO:0010288):GO_Biological_Process_2018	0.0707902	0.234319	26.8331	1	149	1	4011	PPP1CA
regulation of collateral sprouting (GO:0048670):GO_Biological_Process_2018	0.0707902	0.234319	26.8331	1	149	1	4011	PTPRS
positive regulation of heterotypic cell-cell adhesion (GO:0034116):GO_Biological_Process_2018	0.0707902	0.234319	26.8331	1	149	1	4011	THY1
positive regulation of protein exit from endoplasmic reticulum (GO:0070863):GO_Biological_Process_2018	0.0707902	0.234319	26.8331	1	149	1	4011	BCAP31
granulocyte migration (GO:0097530):GO_Biological_Process_2018	0.0707902	0.234319	26.8331	1	149	1	4011	ANXA1
positive regulation of toll-like receptor 3 signaling pathway (GO:0034141):GO_Biological_Process_2018	0.0707902	0.234319	26.8331	1	149	1	4011	CAV1
positive regulation of hemostasis (GO:1900048):GO_Biological_Process_2018	0.0707902	0.234319	26.8331	1	149	1	4011	SERPINE1
positive regulation of blood circulation (GO:1903524):GO_Biological_Process_2018	0.0707902	0.234319	26.8331	1	149	1	4011	CAV1
negative regulation of peptide hormone secretion (GO:0090278):GO_Biological_Process_2018	0.0707902	0.234319	26.8331	1	149	1	4011	SFRP1
regulation of pinocytosis (GO:0048548):GO_Biological_Process_2018	0.0707902	0.234319	26.8331	1	149	1	4011	CAV1
glycosyl compound catabolic process (GO:1901658):GO_Biological_Process_2018	0.0707902	0.234319	26.8331	1	149	1	4011	FUCA2
regulation of stem cell proliferation (GO:0072091):GO_Biological_Process_2018	0.0707902	0.234319	26.8331	1	149	1	4011	FBLN1
calcium ion import into cytosol (GO:1902656):GO_Biological_Process_2018	0.0707902	0.234319	26.8331	1	149	1	4011	ATP2B4
regulation of cardiac muscle hypertrophy in response to stress (GO:1903242):GO_Biological_Process_2018	0.0707902	0.234319	26.8331	1	149	1	4011	ATP2B4
regulation of amyloid fibril formation (GO:1905906):GO_Biological_Process_2018	0.0707902	0.234319	26.8331	1	149	1	4011	CLU
hemidesmosome assembly (GO:0031581):GO_Biological_Process_2018	0.0707902	0.234319	26.8331	1	149	1	4011	LAMC1
regulation of hormone secretion (GO:0046883):GO_Biological_Process_2018	0.0707902	0.234319	26.8331	1	149	1	4011	ANXA1
calcium ion import across plasma membrane (GO:0098703):GO_Biological_Process_2018	0.0707902	0.234319	26.8331	1	149	1	4011	ATP2B4
insulin secretion involved in cellular response to glucose stimulus (GO:0035773):GO_Biological_Process_2018	0.0707902	0.234319	26.8331	1	149	1	4011	PTPRN
mesodermal cell differentiation (GO:0048333):GO_Biological_Process_2018	0.0707902	0.234319	26.8331	1	149	1	4011	ITGB1
positive regulation of cation transmembrane transport (GO:1904064):GO_Biological_Process_2018	0.0707902	0.234319	26.8331	1	149	1	4011	FLNA
detection of mechanical stimulus involved in sensory perception (GO:0050974):GO_Biological_Process_2018	0.0707902	0.234319	26.8331	1	149	1	4011	COL11A1
cardiac muscle cell membrane repolarization (GO:0099622):GO_Biological_Process_2018	0.0707902	0.234319	26.8331	1	149	1	4011	ATP1A1
membrane repolarization during action potential (GO:0086011):GO_Biological_Process_2018	0.0707902	0.234319	26.8331	1	149	1	4011	ATP1A1
regulation of Cdc42 protein signal transduction (GO:0032489):GO_Biological_Process_2018	0.0707902	0.234319	26.8331	1	149	1	4011	NRP1
organic cation transport (GO:0015695):GO_Biological_Process_2018	0.0707902	0.234319	26.8331	1	149	1	4011	SLC44A2
response to vitamin (GO:0033273):GO_Biological_Process_2018	0.0707902	0.234319	26.8331	1	149	1	4011	ALPL
regulation of coagulation (GO:0050818):GO_Biological_Process_2018	0.0707902	0.234319	26.8331	1	149	1	4011	CAV1
glucosamine-containing compound catabolic process (GO:1901072):GO_Biological_Process_2018	0.0707902	0.234319	26.8331	1	149	1	4011	CHID1
myelin maintenance (GO:0043217):GO_Biological_Process_2018	0.0707902	0.234319	26.8331	1	149	1	4011	CLU
renal absorption (GO:0070293):GO_Biological_Process_2018	0.0707902	0.234319	26.8331	1	149	1	4011	MAGED2
glycoside catabolic process (GO:0016139):GO_Biological_Process_2018	0.0707902	0.234319	26.8331	1	149	1	4011	FUCA2
cell-substrate junction assembly (GO:0007044):GO_Biological_Process_2018	0.0707902	0.234319	26.8331	1	149	1	4011	LAMC1
positive regulation of receptor binding (GO:1900122):GO_Biological_Process_2018	0.0707902	0.234319	26.8331	1	149	1	4011	NRP1
calcium-mediated signaling using intracellular calcium source (GO:0035584):GO_Biological_Process_2018	0.0707902	0.234319	26.8331	1	149	1	4011	BCAP31
extrinsic component of external side of plasma membrane (GO:0031232):GO_Cellular_Component_2018	0.0707902	0.234319	26.8331	1	149	1	4011	ANXA1
anchored component of external side of plasma membrane (GO:0031362):GO_Cellular_Component_2018	0.0707902	0.234319	26.8331	1	149	1	4011	THY1
multivesicular body (GO:0005771):GO_Cellular_Component_2018	0.0707902	0.234319	26.8331	1	149	1	4011	STEAP3
intrinsic component of external side of plasma membrane (GO:0031233):GO_Cellular_Component_2018	0.0707902	0.234319	26.8331	1	149	1	4011	THY1
perinuclear endoplasmic reticulum (GO:0097038):GO_Cellular_Component_2018	0.0707902	0.234319	26.8331	1	149	1	4011	BCAP31
filamin binding (GO:0031005):GO_Molecular_Function_2018	0.0707902	0.234319	26.8331	1	149	1	4011	FBLIM1
sodium:potassium-exchanging ATPase activity (GO:0005391):GO_Molecular_Function_2018	0.0707902	0.234319	26.8331	1	149	1	4011	ATP1A1
AT DNA binding (GO:0003680):GO_Molecular_Function_2018	0.0707902	0.234319	26.8331	1	149	1	4011	HMGA1
potassium-transporting ATPase activity (GO:0008556):GO_Molecular_Function_2018	0.0707902	0.234319	26.8331	1	149	1	4011	ATP1A1
wide pore channel activity (GO:0022829):GO_Molecular_Function_2018	0.0707902	0.234319	26.8331	1	149	1	4011	GJA1
phospholipase inhibitor activity (GO:0004859):GO_Molecular_Function_2018	0.0707902	0.234319	26.8331	1	149	1	4011	ANXA1
ankyrin binding (GO:0030506):GO_Molecular_Function_2018	0.0707902	0.234319	26.8331	1	149	1	4011	SPTBN1
choline transmembrane transporter activity (GO:0015220):GO_Molecular_Function_2018	0.0707902	0.234319	26.8331	1	149	1	4011	SLC44A2
gap junction channel activity (GO:0005243):GO_Molecular_Function_2018	0.0707902	0.234319	26.8331	1	149	1	4011	GJA1
transferase activity, transferring amino-acyl groups (GO:0016755):GO_Molecular_Function_2018	0.0707902	0.234319	26.8331	1	149	1	4011	TGM2
organic acid:sodium symporter activity (GO:0005343):GO_Molecular_Function_2018	0.0707902	0.234319	26.8331	1	149	1	4011	SLC6A6
oxidoreductase activity, oxidizing metal ions, NAD or NADP as acceptor (GO:0016723):GO_Molecular_Function_2018	0.0707902	0.234319	26.8331	1	149	1	4011	STEAP3
vinculin binding (GO:0017166):GO_Molecular_Function_2018	0.0707902	0.234319	26.8331	1	149	1	4011	ACTN1
peroxisome proliferator activated receptor binding (GO:0042975):GO_Molecular_Function_2018	0.0707902	0.234319	26.8331	1	149	1	4011	HMGA1
acetylcholine receptor regulator activity (GO:0030548):GO_Molecular_Function_2018	0.0707902	0.234319	26.8331	1	149	1	4011	LY6E
vascular endothelial growth factor-activated receptor activity (GO:0005021):GO_Molecular_Function_2018	0.0707902	0.234319	26.8331	1	149	1	4011	NRP1
GPI anchor binding (GO:0034235):GO_Molecular_Function_2018	0.0707902	0.234319	26.8331	1	149	1	4011	THY1
protein binding involved in cell-matrix adhesion (GO:0098634):GO_Molecular_Function_2018	0.0707902	0.234319	26.8331	1	149	1	4011	ITGB1
protein lipidation (GO:0006497):GO_Biological_Process_2018	0.0713909	0.235792	3.38936	3	147	24	3988	ALPL,LY6E,THY1
negative regulation of Wnt signaling pathway (GO:0030178):GO_Biological_Process_2018	0.0722758	0.238196	2.71932	4	146	40	3972	AES,CAV1,DKK3,SFRP1
regulation of cell growth (GO:0001558):GO_Biological_Process_2018	0.0751857	0.247248	2.35005	5	145	58	3954	FHL1,GJA1,RBBP7,SFRP1,WFDC1
hexose biosynthetic process (GO:0019319):GO_Biological_Process_2018	0.0776047	0.250316	4.91159	2	148	11	4001	PGAM1,PGAM4
positive regulation of intrinsic apoptotic signaling pathway (GO:2001244):GO_Biological_Process_2018	0.0776047	0.250316	4.91159	2	148	11	4001	BCAP31,CAV1
carboxylic acid transport (GO:0046942):GO_Biological_Process_2018	0.0776047	0.250316	4.91159	2	148	11	4001	SLC16A2,SLC6A6
response to peptide hormone (GO:0043434):GO_Biological_Process_2018	0.0776047	0.250316	4.91159	2	148	11	4001	CAV1,IGFBP5
positive regulation of protein localization to plasma membrane (GO:1903078):GO_Biological_Process_2018	0.0776047	0.250316	4.91159	2	148	11	4001	ITGB1,SPTBN1
peptide transport (GO:0015833):GO_Biological_Process_2018	0.0776047	0.250316	4.91159	2	148	11	4001	HSP90B1,MYH9
regulation of protein dephosphorylation (GO:0035304):GO_Biological_Process_2018	0.0776047	0.250316	4.91159	2	148	11	4001	HSP90B1,SMPD1
carboxylic acid transmembrane transporter activity (GO:0046943):GO_Molecular_Function_2018	0.0776047	0.250316	4.91159	2	148	11	4001	SLC16A2,SLC6A6
kinase inhibitor activity (GO:0019210):GO_Molecular_Function_2018	0.0776047	0.250316	4.91159	2	148	11	4001	BGN,DCN
positive regulation of intracellular signal transduction (GO:1902533):GO_Biological_Process_2018	0.0822631	0.260481	1.92598	8	142	114	3898	BCAP31,CAV1,DCN,FLNA,GJA1,ITGB1,RRAGA,SLC44A2
protein localization to plasma membrane (GO:0072659):GO_Biological_Process_2018	0.0847181	0.260481	3.12723	3	147	26	3986	EHD3,FLNA,SPTBN1
ubiquitin protein ligase binding (GO:0031625):GO_Molecular_Function_2018	0.0864554	0.260481	2.13261	7	143	90	3922	BTBD6,CLU,HSPA5,RRAGA,SLC25A5,TUBB,WFS1
regulation of receptor-mediated endocytosis (GO:0048259):GO_Biological_Process_2018	0.0884609	0.260481	4.50116	2	148	12	4000	CLU,SERPINE1
negative regulation of protein catabolic process (GO:0042177):GO_Biological_Process_2018	0.0884609	0.260481	4.50116	2	148	12	4000	FLNA,TIMP2
positive regulation of protein localization to cell periphery (GO:1904377):GO_Biological_Process_2018	0.0884609	0.260481	4.50116	2	148	12	4000	ITGB1,SPTBN1
positive regulation of stress fiber assembly (GO:0051496):GO_Biological_Process_2018	0.0884609	0.260481	4.50116	2	148	12	4000	NRP1,SFRP1
negative regulation of supramolecular fiber organization (GO:1902904):GO_Biological_Process_2018	0.0884609	0.260481	4.50116	2	148	12	4000	CLU,PFN1
regulation of cell communication (GO:0010646):GO_Biological_Process_2018	0.0884609	0.260481	4.50116	2	148	12	4000	ANXA1,NCLN
protein peptidyl-prolyl isomerization (GO:0000413):GO_Biological_Process_2018	0.0884609	0.260481	4.50116	2	148	12	4000	FKBP10,FKBP7
peptidyl-prolyl cis-trans isomerase activity (GO:0003755):GO_Molecular_Function_2018	0.0884609	0.260481	4.50116	2	148	12	4000	FKBP10,FKBP7
negative regulation of binding (GO:0051100):GO_Biological_Process_2018	0.0917516	0.260481	3.01073	3	147	27	3985	AES,CAV1,PPP1CA
axon (GO:0030424):GO_Cellular_Component_2018	0.0929662	0.260481	2.46986	4	146	44	3968	ALCAM,COMT,NRP1,PTPRS
cellular response to oxygen-containing compound (GO:1901701):GO_Biological_Process_2018	0.0969459	0.260481	2.16082	5	145	63	3949	HSP90B1,IGFBP5,RRAGA,SERPINE1,SFRP1
endocytic vesicle (GO:0030139):GO_Cellular_Component_2018	0.0990193	0.260481	2.90254	3	147	28	3984	AP2S1,HSP90B1,SPARC
sequence-specific double-stranded DNA binding (GO:1990837):GO_Molecular_Function_2018	0.0990193	0.260481	2.90254	3	147	28	3984	ELK3,HMGA1,NFE2L1
negative regulation of neuron projection development (GO:0010977):GO_Biological_Process_2018	0.099735	0.260481	4.15418	2	148	13	3999	PTPRS,THY1
regulation of cellular amide metabolic process (GO:0034248):GO_Biological_Process_2018	0.099735	0.260481	4.15418	2	148	13	3999	PGAM1,PGAM4
peptidyl-proline modification (GO:0018208):GO_Biological_Process_2018	0.099735	0.260481	4.15418	2	148	13	3999	FKBP10,FKBP7
negative regulation of cellular catabolic process (GO:0031330):GO_Biological_Process_2018	0.099735	0.260481	4.15418	2	148	13	3999	RRAGA,TIMP2
glucose metabolic process (GO:0006006):GO_Biological_Process_2018	0.099735	0.260481	4.15418	2	148	13	3999	PGAM1,PGAM4
regulation of heart contraction (GO:0008016):GO_Biological_Process_2018	0.099735	0.260481	4.15418	2	148	13	3999	ATP1A1,ATP2B4
cellular response to heat (GO:0034605):GO_Biological_Process_2018	0.099735	0.260481	4.15418	2	148	13	3999	HSPA5,RBBP7
positive regulation of cell adhesion (GO:0045785):GO_Biological_Process_2018	0.099735	0.260481	4.15418	2	148	13	3999	SIRPA,TGM2
cellular divalent inorganic cation homeostasis (GO:0072503):GO_Biological_Process_2018	0.099735	0.260481	4.15418	2	148	13	3999	ATP2B4,CAV1
cellular response to nutrient levels (GO:0031669):GO_Biological_Process_2018	0.099735	0.260481	4.15418	2	148	13	3999	RRAGA,SFRP1
negative regulation of endothelial cell proliferation (GO:0001937):GO_Biological_Process_2018	0.099735	0.260481	4.15418	2	148	13	3999	CAV1,SPARC
negative regulation of protein metabolic process (GO:0051248):GO_Biological_Process_2018	0.099735	0.260481	4.15418	2	148	13	3999	CLU,FLNA
angiotensin-activated signaling pathway (GO:0038166):GO_Biological_Process_2018	0.104295	0.260481	13.4312	1	149	2	4010	CAV1
potassium ion import (GO:0010107):GO_Biological_Process_2018	0.104295	0.260481	13.4312	1	149	2	4010	ATP1A1
Golgi to lysosome transport (GO:0090160):GO_Biological_Process_2018	0.104295	0.260481	13.4312	1	149	2	4010	EHD3
glomerular filtration (GO:0003094):GO_Biological_Process_2018	0.104295	0.260481	13.4312	1	149	2	4010	SULF2
replicative senescence (GO:0090399):GO_Biological_Process_2018	0.104295	0.260481	13.4312	1	149	2	4010	SERPINE1
heterotypic cell-cell adhesion (GO:0034113):GO_Biological_Process_2018	0.104295	0.260481	13.4312	1	149	2	4010	ITGB1
ganglion development (GO:0061548):GO_Biological_Process_2018	0.104295	0.260481	13.4312	1	149	2	4010	NRP1
atrial cardiac muscle cell action potential (GO:0086014):GO_Biological_Process_2018	0.104295	0.260481	13.4312	1	149	2	4010	GJA1
negative regulation of protein homooligomerization (GO:0032463):GO_Biological_Process_2018	0.104295	0.260481	13.4312	1	149	2	4010	CLU
regulation of membrane depolarization (GO:0003254):GO_Biological_Process_2018	0.104295	0.260481	13.4312	1	149	2	4010	FHL1
positive regulation of synapse assembly (GO:0051965):GO_Biological_Process_2018	0.104295	0.260481	13.4312	1	149	2	4010	CLSTN1
granulocyte chemotaxis (GO:0071621):GO_Biological_Process_2018	0.104295	0.260481	13.4312	1	149	2	4010	ANXA1
response to progesterone (GO:0032570):GO_Biological_Process_2018	0.104295	0.260481	13.4312	1	149	2	4010	CAV1
regulation of cell cycle phase transition (GO:1901987):GO_Biological_Process_2018	0.104295	0.260481	13.4312	1	149	2	4010	ATP2B4
regulation of triglyceride biosynthetic process (GO:0010866):GO_Biological_Process_2018	0.104295	0.260481	13.4312	1	149	2	4010	FITM2
regulation of vasoconstriction (GO:0019229):GO_Biological_Process_2018	0.104295	0.260481	13.4312	1	149	2	4010	CAV1
nuclear migration (GO:0007097):GO_Biological_Process_2018	0.104295	0.260481	13.4312	1	149	2	4010	SYNE2
relaxation of cardiac muscle (GO:0055119):GO_Biological_Process_2018	0.104295	0.260481	13.4312	1	149	2	4010	ATP1A1
negative regulation of insulin secretion (GO:0046676):GO_Biological_Process_2018	0.104295	0.260481	13.4312	1	149	2	4010	SFRP1
leukocyte adhesion to vascular endothelial cell (GO:0061756):GO_Biological_Process_2018	0.104295	0.260481	13.4312	1	149	2	4010	ITGB1
regulation of integrin activation (GO:0033623):GO_Biological_Process_2018	0.104295	0.260481	13.4312	1	149	2	4010	FBLIM1
maintenance of protein localization in endoplasmic reticulum (GO:0035437):GO_Biological_Process_2018	0.104295	0.260481	13.4312	1	149	2	4010	HSPA5
negative regulation of cell development (GO:0010721):GO_Biological_Process_2018	0.104295	0.260481	13.4312	1	149	2	4010	FBN1
regulation of bone remodeling (GO:0046850):GO_Biological_Process_2018	0.104295	0.260481	13.4312	1	149	2	4010	SFRP1
positive regulation of toll-like receptor signaling pathway (GO:0034123):GO_Biological_Process_2018	0.104295	0.260481	13.4312	1	149	2	4010	CAV1
renal filtration (GO:0097205):GO_Biological_Process_2018	0.104295	0.260481	13.4312	1	149	2	4010	SULF2
positive regulation of lipid storage (GO:0010884):GO_Biological_Process_2018	0.104295	0.260481	13.4312	1	149	2	4010	FITM2
negative regulation of fibrinolysis (GO:0051918):GO_Biological_Process_2018	0.104295	0.260481	13.4312	1	149	2	4010	SERPINE1
cellular response to epinephrine stimulus (GO:0071872):GO_Biological_Process_2018	0.104295	0.260481	13.4312	1	149	2	4010	ATP2B4
eye photoreceptor cell development (GO:0042462):GO_Biological_Process_2018	0.104295	0.260481	13.4312	1	149	2	4010	THY1
protein localization to endosome (GO:0036010):GO_Biological_Process_2018	0.104295	0.260481	13.4312	1	149	2	4010	NRP1
sympathetic ganglion development (GO:0061549):GO_Biological_Process_2018	0.104295	0.260481	13.4312	1	149	2	4010	NRP1
early endosome to Golgi transport (GO:0034498):GO_Biological_Process_2018	0.104295	0.260481	13.4312	1	149	2	4010	EHD3
pyrimidine deoxyribonucleotide biosynthetic process (GO:0009221):GO_Biological_Process_2018	0.104295	0.260481	13.4312	1	149	2	4010	DTYMK
relaxation of muscle (GO:0090075):GO_Biological_Process_2018	0.104295	0.260481	13.4312	1	149	2	4010	ATP1A1
negative regulation of DNA replication (GO:0008156):GO_Biological_Process_2018	0.104295	0.260481	13.4312	1	149	2	4010	S100A11
modification by symbiont of host morphology or physiology (GO:0044003):GO_Biological_Process_2018	0.104295	0.260481	13.4312	1	149	2	4010	RRAGA
positive regulation of axon guidance (GO:1902669):GO_Biological_Process_2018	0.104295	0.260481	13.4312	1	149	2	4010	NRP1
negative regulation of membrane protein ectodomain proteolysis (GO:0051045):GO_Biological_Process_2018	0.104295	0.260481	13.4312	1	149	2	4010	TIMP2
regulation of osteoblast proliferation (GO:0033688):GO_Biological_Process_2018	0.104295	0.260481	13.4312	1	149	2	4010	SFRP1
cellular response to low-density lipoprotein particle stimulus (GO:0071404):GO_Biological_Process_2018	0.104295	0.260481	13.4312	1	149	2	4010	ITGB1
Golgi to vacuole transport (GO:0006896):GO_Biological_Process_2018	0.104295	0.260481	13.4312	1	149	2	4010	EHD3
response to heparin (GO:0071503):GO_Biological_Process_2018	0.104295	0.260481	13.4312	1	149	2	4010	SFRP1
negative regulation of exocytosis (GO:0045920):GO_Biological_Process_2018	0.104295	0.260481	13.4312	1	149	2	4010	ANXA1
regulation of aldosterone biosynthetic process (GO:0032347):GO_Biological_Process_2018	0.104295	0.260481	13.4312	1	149	2	4010	DKK3
regulation of fibrinolysis (GO:0051917):GO_Biological_Process_2018	0.104295	0.260481	13.4312	1	149	2	4010	SERPINE1
triglyceride homeostasis (GO:0070328):GO_Biological_Process_2018	0.104295	0.260481	13.4312	1	149	2	4010	FITM2
regulation of interleukin-8 secretion (GO:2000482):GO_Biological_Process_2018	0.104295	0.260481	13.4312	1	149	2	4010	ANXA1
regulation of toll-like receptor 3 signaling pathway (GO:0034139):GO_Biological_Process_2018	0.104295	0.260481	13.4312	1	149	2	4010	CAV1
negative regulation of interferon-beta production (GO:0032688):GO_Biological_Process_2018	0.104295	0.260481	13.4312	1	149	2	4010	PTPRS
negative regulation of axon regeneration (GO:0048681):GO_Biological_Process_2018	0.104295	0.260481	13.4312	1	149	2	4010	PTPRS
actin filament network formation (GO:0051639):GO_Biological_Process_2018	0.104295	0.260481	13.4312	1	149	2	4010	ACTN1
dorsal/ventral pattern formation (GO:0009953):GO_Biological_Process_2018	0.104295	0.260481	13.4312	1	149	2	4010	SFRP1
cellular response to increased oxygen levels (GO:0036295):GO_Biological_Process_2018	0.104295	0.260481	13.4312	1	149	2	4010	CAV1
glycoside metabolic process (GO:0016137):GO_Biological_Process_2018	0.104295	0.260481	13.4312	1	149	2	4010	FUCA2
regulation of cortisol biosynthetic process (GO:2000064):GO_Biological_Process_2018	0.104295	0.260481	13.4312	1	149	2	4010	DKK3
macrophage activation (GO:0042116):GO_Biological_Process_2018	0.104295	0.260481	13.4312	1	149	2	4010	CLU
UV protection (GO:0009650):GO_Biological_Process_2018	0.104295	0.260481	13.4312	1	149	2	4010	SCARA3
positive regulation of TORC1 signaling (GO:1904263):GO_Biological_Process_2018	0.104295	0.260481	13.4312	1	149	2	4010	RRAGA
maintenance of protein location in extracellular region (GO:0071694):GO_Biological_Process_2018	0.104295	0.260481	13.4312	1	149	2	4010	FBN1
negative regulation of amyloid-beta formation (GO:1902430):GO_Biological_Process_2018	0.104295	0.260481	13.4312	1	149	2	4010	CLU
positive regulation of smoothened signaling pathway (GO:0045880):GO_Biological_Process_2018	0.104295	0.260481	13.4312	1	149	2	4010	SFRP1
regulation of catabolic process (GO:0009894):GO_Biological_Process_2018	0.104295	0.260481	13.4312	1	149	2	4010	ITGB1
regulation of cardiac muscle cell action potential involved in regulation of contraction (GO:0098909):GO_Biological_Process_2018	0.104295	0.260481	13.4312	1	149	2	4010	CAV1
hepatocyte growth factor receptor signaling pathway (GO:0048012):GO_Biological_Process_2018	0.104295	0.260481	13.4312	1	149	2	4010	NRP1
negative regulation of response to cytokine stimulus (GO:0060761):GO_Biological_Process_2018	0.104295	0.260481	13.4312	1	149	2	4010	AES
regulation of retrograde protein transport, ER to cytosol (GO:1904152):GO_Biological_Process_2018	0.104295	0.260481	13.4312	1	149	2	4010	BCAP31
adrenal gland development (GO:0030325):GO_Biological_Process_2018	0.104295	0.260481	13.4312	1	149	2	4010	DKK3
membrane repolarization during cardiac muscle cell action potential (GO:0086013):GO_Biological_Process_2018	0.104295	0.260481	13.4312	1	149	2	4010	ATP1A1
sodium ion export from cell (GO:0036376):GO_Biological_Process_2018	0.104295	0.260481	13.4312	1	149	2	4010	ATP1A1
cellular response to prostaglandin E stimulus (GO:0071380):GO_Biological_Process_2018	0.104295	0.260481	13.4312	1	149	2	4010	SFRP1
cellular response to prostaglandin stimulus (GO:0071379):GO_Biological_Process_2018	0.104295	0.260481	13.4312	1	149	2	4010	SFRP1
carnitine metabolic process (GO:0009437):GO_Biological_Process_2018	0.104295	0.260481	13.4312	1	149	2	4010	CRAT
fibrinolysis (GO:0042730):GO_Biological_Process_2018	0.104295	0.260481	13.4312	1	149	2	4010	SERPINE1
response to epinephrine (GO:0071871):GO_Biological_Process_2018	0.104295	0.260481	13.4312	1	149	2	4010	ATP2B4
regulation of protein depolymerization (GO:1901879):GO_Biological_Process_2018	0.104295	0.260481	13.4312	1	149	2	4010	MAP1A
negative regulation of protein oligomerization (GO:0032460):GO_Biological_Process_2018	0.104295	0.260481	13.4312	1	149	2	4010	CLU
regulation of translational initiation in response to stress (GO:0043558):GO_Biological_Process_2018	0.104295	0.260481	13.4312	1	149	2	4010	PPP1CA
regulation of B cell differentiation (GO:0045577):GO_Biological_Process_2018	0.104295	0.260481	13.4312	1	149	2	4010	SFRP1
leukocyte tethering or rolling (GO:0050901):GO_Biological_Process_2018	0.104295	0.260481	13.4312	1	149	2	4010	ITGB1
negative regulation of monooxygenase activity (GO:0032769):GO_Biological_Process_2018	0.104295	0.260481	13.4312	1	149	2	4010	ATP2B4
negative regulation of T-helper cell differentiation (GO:0045623):GO_Biological_Process_2018	0.104295	0.260481	13.4312	1	149	2	4010	ANXA1
cellular triglyceride homeostasis (GO:0035356):GO_Biological_Process_2018	0.104295	0.260481	13.4312	1	149	2	4010	FITM2
cardiac muscle cell contraction (GO:0086003):GO_Biological_Process_2018	0.104295	0.260481	13.4312	1	149	2	4010	ATP1A1
positive regulation of skeletal muscle tissue development (GO:0048643):GO_Biological_Process_2018	0.104295	0.260481	13.4312	1	149	2	4010	GPC1
potassium ion homeostasis (GO:0055075):GO_Biological_Process_2018	0.104295	0.260481	13.4312	1	149	2	4010	ATP1A1
regulation of ventricular cardiac muscle cell action potential (GO:0098911):GO_Biological_Process_2018	0.104295	0.260481	13.4312	1	149	2	4010	CAV1
sodium ion export (GO:0071436):GO_Biological_Process_2018	0.104295	0.260481	13.4312	1	149	2	4010	ATP1A1
hematopoietic progenitor cell differentiation (GO:0002244):GO_Biological_Process_2018	0.104295	0.260481	13.4312	1	149	2	4010	SFRP1
primary lysosome (GO:0005766):GO_Cellular_Component_2018	0.104295	0.260481	13.4312	1	149	2	4010	HEXB
extrinsic component of endosome membrane (GO:0031313):GO_Cellular_Component_2018	0.104295	0.260481	13.4312	1	149	2	4010	ANXA1
endolysosome membrane (GO:0036020):GO_Cellular_Component_2018	0.104295	0.260481	13.4312	1	149	2	4010	AP2S1
myosin filament (GO:0032982):GO_Cellular_Component_2018	0.104295	0.260481	13.4312	1	149	2	4010	MYH9
platelet alpha granule membrane (GO:0031092):GO_Cellular_Component_2018	0.104295	0.260481	13.4312	1	149	2	4010	SPARC
protein phosphatase 2B binding (GO:0030346):GO_Molecular_Function_2018	0.104295	0.260481	13.4312	1	149	2	4010	ATP2B4
O-acetyltransferase activity (GO:0016413):GO_Molecular_Function_2018	0.104295	0.260481	13.4312	1	149	2	4010	CRAT
organic cation transmembrane transporter activity (GO:0015101):GO_Molecular_Function_2018	0.104295	0.260481	13.4312	1	149	2	4010	SLC44A2
tau protein binding (GO:0048156):GO_Molecular_Function_2018	0.104295	0.260481	13.4312	1	149	2	4010	CLU
hydrolase activity, acting on acid anhydrides, in phosphorus-containing anhydrides (GO:0016818):GO_Molecular_Function_2018	0.104295	0.260481	13.4312	1	149	2	4010	ALPL
clathrin adaptor activity (GO:0035615):GO_Molecular_Function_2018	0.104295	0.260481	13.4312	1	149	2	4010	AP2S1
ion transmembrane transporter activity (GO:0015075):GO_Molecular_Function_2018	0.104295	0.260481	13.4312	1	149	2	4010	GJA1
calcium-transporting ATPase activity (GO:0005388):GO_Molecular_Function_2018	0.104295	0.260481	13.4312	1	149	2	4010	ATP2B4
sodium ion binding (GO:0031402):GO_Molecular_Function_2018	0.104295	0.260481	13.4312	1	149	2	4010	ATP1A1
ammonium transmembrane transporter activity (GO:0008519):GO_Molecular_Function_2018	0.104295	0.260481	13.4312	1	149	2	4010	SLC44A2
transcriptional activator activity, RNA polymerase II distal enhancer sequence-specific binding (GO:0001205):GO_Molecular_Function_2018	0.104295	0.260481	13.4312	1	149	2	4010	HMGA1
O-methyltransferase activity (GO:0008171):GO_Molecular_Function_2018	0.104295	0.260481	13.4312	1	149	2	4010	COMT
protein carboxyl O-methyltransferase activity (GO:0051998):GO_Molecular_Function_2018	0.104295	0.260481	13.4312	1	149	2	4010	ICMT
purine nucleobase transmembrane transporter activity (GO:0005345):GO_Molecular_Function_2018	0.104295	0.260481	13.4312	1	149	2	4010	SLC25A5
endocytic adaptor activity (GO:0098748):GO_Molecular_Function_2018	0.104295	0.260481	13.4312	1	149	2	4010	AP2S1
circulatory system development (GO:0072359):GO_Biological_Process_2018	0.106512	0.265579	2.80181	3	147	29	3983	COL3A1,FBN1,GJA1
chordate embryonic development (GO:0043009):GO_Biological_Process_2018	0.111383	0.273232	3.85694	2	148	14	3998	COL1A1,SULF2
regulation of intrinsic apoptotic signaling pathway (GO:2001242):GO_Biological_Process_2018	0.111383	0.273232	3.85694	2	148	14	3998	BCAP31,CAV1
positive regulation of cytosolic calcium ion concentration (GO:0007204):GO_Biological_Process_2018	0.111383	0.273232	3.85694	2	148	14	3998	BCAP31,CAV1
negative regulation of cellular response to growth factor stimulus (GO:0090288):GO_Biological_Process_2018	0.111383	0.273232	3.85694	2	148	14	3998	GPC1,SULF2
cell-cell adhesion via plasma-membrane adhesion molecules (GO:0098742):GO_Biological_Process_2018	0.111383	0.273232	3.85694	2	148	14	3998	ALCAM,ITGB1
regulation of cell morphogenesis (GO:0022604):GO_Biological_Process_2018	0.111383	0.273232	3.85694	2	148	14	3998	FITM2,SPARC
regulation of protein metabolic process (GO:0051246):GO_Biological_Process_2018	0.111383	0.273232	3.85694	2	148	14	3998	BTBD6,WFS1
positive regulation of receptor-mediated endocytosis (GO:0048260):GO_Biological_Process_2018	0.111383	0.273232	3.85694	2	148	14	3998	CLU,SERPINE1
specific granule membrane (GO:0035579):GO_Cellular_Component_2018	0.111383	0.273232	3.85694	2	148	14	3998	CKAP4,SLC44A2
actin-based cell projection (GO:0098858):GO_Cellular_Component_2018	0.111383	0.273232	3.85694	2	148	14	3998	ACTA2,ITGB1
sphingolipid metabolic process (GO:0006665):GO_Biological_Process_2018	0.114219	0.278341	2.7078	3	147	30	3982	GM2A,HEXB,SMPD1
regulation of Wnt signaling pathway (GO:0030111):GO_Biological_Process_2018	0.114219	0.278341	2.7078	3	147	30	3982	PPP1CA,SFRP1,SULF2
specific granule (GO:0042581):GO_Cellular_Component_2018	0.114219	0.278341	2.7078	3	147	30	3982	CKAP4,SLC44A2,TIMP2
positive regulation of Wnt signaling pathway (GO:0030177):GO_Biological_Process_2018	0.116149	0.278341	2.26198	4	146	48	3964	CAV1,COL1A1,SFRP1,SULF2
positive regulation of protein ubiquitination (GO:0031398):GO_Biological_Process_2018	0.122132	0.278341	2.61985	3	147	31	3981	CAV1,CLU,WFS1
ribonucleoprotein granule (GO:0035770):GO_Cellular_Component_2018	0.122132	0.278341	2.61985	3	147	31	3981	CKAP4,TUBA1A,TUBB
cell junction assembly (GO:0034329):GO_Biological_Process_2018	0.123365	0.278341	3.59881	2	148	15	3997	FBLIM1,FLNA
actin filament (GO:0005884):GO_Cellular_Component_2018	0.123365	0.278341	3.59881	2	148	15	3997	ACTN1,ANXA1
protein stabilization (GO:0050821):GO_Biological_Process_2018	0.128604	0.278341	2.17027	4	146	50	3962	CLU,FLNA,PFN1,WFS1
ficolin-1-rich granule (GO:0101002):GO_Cellular_Component_2018	0.128604	0.278341	2.17027	4	146	50	3962	PGAM1,PRDX4,SIRPA,TIMP2
regulation of anatomical structure morphogenesis (GO:0022603):GO_Biological_Process_2018	0.13024	0.278341	2.53722	3	147	32	3980	FITM2,SFRP1,SPARC
positive regulation of protein metabolic process (GO:0051247):GO_Biological_Process_2018	0.13024	0.278341	2.53722	3	147	32	3980	ASB5,CLU,WFS1
renal system development (GO:0072001):GO_Biological_Process_2018	0.13564	0.278341	3.37321	2	148	16	3996	SULF2,WFS1
positive regulation of cellular component biogenesis (GO:0044089):GO_Biological_Process_2018	0.13564	0.278341	3.37321	2	148	16	3996	CLSTN1,PFN1
axon development (GO:0061564):GO_Biological_Process_2018	0.13564	0.278341	3.37321	2	148	16	3996	LUM,MAP1A
clathrin-coated vesicle membrane (GO:0030665):GO_Cellular_Component_2018	0.13564	0.278341	3.37321	2	148	16	3996	AP2S1,SCARB2
ATPase binding (GO:0051117):GO_Molecular_Function_2018	0.13564	0.278341	3.37321	2	148	16	3996	CAV1,WFS1
Rac GTPase binding (GO:0048365):GO_Molecular_Function_2018	0.13564	0.278341	3.37321	2	148	16	3996	CAV1,FLNA
transmembrane receptor protein tyrosine kinase activity (GO:0004714):GO_Molecular_Function_2018	0.13564	0.278341	3.37321	2	148	16	3996	EFEMP1,NRP1
protein localization to basolateral plasma membrane (GO:1903361):GO_Biological_Process_2018	0.1366	0.278341	8.9557	1	149	3	4009	CAV1
branching involved in blood vessel morphogenesis (GO:0001569):GO_Biological_Process_2018	0.1366	0.278341	8.9557	1	149	3	4009	NRP1
dorsal/ventral axis specification (GO:0009950):GO_Biological_Process_2018	0.1366	0.278341	8.9557	1	149	3	4009	SFRP1
bleb assembly (GO:0032060):GO_Biological_Process_2018	0.1366	0.278341	8.9557	1	149	3	4009	MYLK
negative regulation of hemostasis (GO:1900047):GO_Biological_Process_2018	0.1366	0.278341	8.9557	1	149	3	4009	SERPINE1
fatty acid beta-oxidation using acyl-CoA oxidase (GO:0033540):GO_Biological_Process_2018	0.1366	0.278341	8.9557	1	149	3	4009	CRAT
positive regulation of amyloid-beta formation (GO:1902004):GO_Biological_Process_2018	0.1366	0.278341	8.9557	1	149	3	4009	CLU
I-kappaB phosphorylation (GO:0007252):GO_Biological_Process_2018	0.1366	0.278341	8.9557	1	149	3	4009	PRDX4
sterol transport (GO:0015918):GO_Biological_Process_2018	0.1366	0.278341	8.9557	1	149	3	4009	CAV1
sphingomyelin metabolic process (GO:0006684):GO_Biological_Process_2018	0.1366	0.278341	8.9557	1	149	3	4009	SMPD1
sulfur compound transport (GO:0072348):GO_Biological_Process_2018	0.1366	0.278341	8.9557	1	149	3	4009	SLC6A6
sequestering of extracellular ligand from receptor (GO:0035581):GO_Biological_Process_2018	0.1366	0.278341	8.9557	1	149	3	4009	FBN1
regulation of calcineurin-NFAT signaling cascade (GO:0070884):GO_Biological_Process_2018	0.1366	0.278341	8.9557	1	149	3	4009	ATP2B4
muscle tissue morphogenesis (GO:0060415):GO_Biological_Process_2018	0.1366	0.278341	8.9557	1	149	3	4009	MYLK
regulation of amyloid-beta clearance (GO:1900221):GO_Biological_Process_2018	0.1366	0.278341	8.9557	1	149	3	4009	CLU
positive regulation of potassium ion transmembrane transport (GO:1901381):GO_Biological_Process_2018	0.1366	0.278341	8.9557	1	149	3	4009	FLNA
negative regulation of B cell activation (GO:0050869):GO_Biological_Process_2018	0.1366	0.278341	8.9557	1	149	3	4009	SFRP1
regulation of mitochondrial outer membrane permeabilization involved in apoptotic signaling pathway (GO:1901028):GO_Biological_Process_2018	0.1366	0.278341	8.9557	1	149	3	4009	SLC25A5
heme biosynthetic process (GO:0006783):GO_Biological_Process_2018	0.1366	0.278341	8.9557	1	149	3	4009	NFE2L1
negative regulation of coagulation (GO:0050819):GO_Biological_Process_2018	0.1366	0.278341	8.9557	1	149	3	4009	SERPINE1
negative regulation of amyloid precursor protein catabolic process (GO:1902992):GO_Biological_Process_2018	0.1366	0.278341	8.9557	1	149	3	4009	CLU
positive regulation of amyloid precursor protein catabolic process (GO:1902993):GO_Biological_Process_2018	0.1366	0.278341	8.9557	1	149	3	4009	CLU
negative regulation of protein secretion (GO:0050709):GO_Biological_Process_2018	0.1366	0.278341	8.9557	1	149	3	4009	SFRP1
negative regulation of extrinsic apoptotic signaling pathway via death domain receptors (GO:1902042):GO_Biological_Process_2018	0.1366	0.278341	8.9557	1	149	3	4009	SERPINE1
regulation of lipopolysaccharide-mediated signaling pathway (GO:0031664):GO_Biological_Process_2018	0.1366	0.278341	8.9557	1	149	3	4009	SCARB2
regulation of skeletal muscle cell differentiation (GO:2001014):GO_Biological_Process_2018	0.1366	0.278341	8.9557	1	149	3	4009	GPC1
hydrogen peroxide catabolic process (GO:0042744):GO_Biological_Process_2018	0.1366	0.278341	8.9557	1	149	3	4009	PXDN
response to prostaglandin E (GO:0034695):GO_Biological_Process_2018	0.1366	0.278341	8.9557	1	149	3	4009	SFRP1
cell migration involved in sprouting angiogenesis (GO:0002042):GO_Biological_Process_2018	0.1366	0.278341	8.9557	1	149	3	4009	NRP1
insulin secretion (GO:0030073):GO_Biological_Process_2018	0.1366	0.278341	8.9557	1	149	3	4009	PTPRN
regulation of complement activation (GO:0030449):GO_Biological_Process_2018	0.1366	0.278341	8.9557	1	149	3	4009	CLU
positive regulation of smooth muscle cell migration (GO:0014911):GO_Biological_Process_2018	0.1366	0.278341	8.9557	1	149	3	4009	NRP1
positive regulation of cell communication (GO:0010647):GO_Biological_Process_2018	0.1366	0.278341	8.9557	1	149	3	4009	CLSTN1
regulation of cardiac muscle cell membrane repolarization (GO:0099623):GO_Biological_Process_2018	0.1366	0.278341	8.9557	1	149	3	4009	FLNA
regulation of synapse assembly (GO:0051963):GO_Biological_Process_2018	0.1366	0.278341	8.9557	1	149	3	4009	CLSTN1
actin filament-based transport (GO:0099515):GO_Biological_Process_2018	0.1366	0.278341	8.9557	1	149	3	4009	SYNE2
epiboly involved in wound healing (GO:0090505):GO_Biological_Process_2018	0.1366	0.278341	8.9557	1	149	3	4009	FLNA
regulation of sequestering of triglyceride (GO:0010889):GO_Biological_Process_2018	0.1366	0.278341	8.9557	1	149	3	4009	FITM2
positive regulation of cell migration involved in sprouting angiogenesis (GO:0090050):GO_Biological_Process_2018	0.1366	0.278341	8.9557	1	149	3	4009	ANXA1
negative regulation of cardiac muscle hypertrophy (GO:0010614):GO_Biological_Process_2018	0.1366	0.278341	8.9557	1	149	3	4009	ATP2B4
calcium ion transport into cytosol (GO:0060402):GO_Biological_Process_2018	0.1366	0.278341	8.9557	1	149	3	4009	ATP2B4
negative regulation of epithelial cell differentiation (GO:0030857):GO_Biological_Process_2018	0.1366	0.278341	8.9557	1	149	3	4009	CAV1
regulation of cAMP-dependent protein kinase activity (GO:2000479):GO_Biological_Process_2018	0.1366	0.278341	8.9557	1	149	3	4009	ATP2B4
positive regulation of collagen metabolic process (GO:0010714):GO_Biological_Process_2018	0.1366	0.278341	8.9557	1	149	3	4009	CREB3L1
negative regulation of bone remodeling (GO:0046851):GO_Biological_Process_2018	0.1366	0.278341	8.9557	1	149	3	4009	SFRP1
monocyte chemotaxis (GO:0002548):GO_Biological_Process_2018	0.1366	0.278341	8.9557	1	149	3	4009	ANXA1
regulation of cell communication by electrical coupling involved in cardiac conduction (GO:1901844):GO_Biological_Process_2018	0.1366	0.278341	8.9557	1	149	3	4009	CAV1
chaperone-mediated protein transport (GO:0072321):GO_Biological_Process_2018	0.1366	0.278341	8.9557	1	149	3	4009	CLU
positive regulation of collagen biosynthetic process (GO:0032967):GO_Biological_Process_2018	0.1366	0.278341	8.9557	1	149	3	4009	CREB3L1
regulation of leukocyte migration (GO:0002685):GO_Biological_Process_2018	0.1366	0.278341	8.9557	1	149	3	4009	ANXA1
skeletal muscle organ development (GO:0060538):GO_Biological_Process_2018	0.1366	0.278341	8.9557	1	149	3	4009	CAV1
mammary gland development (GO:0030879):GO_Biological_Process_2018	0.1366	0.278341	8.9557	1	149	3	4009	CAV1
regulation of peptidase activity (GO:0052547):GO_Biological_Process_2018	0.1366	0.278341	8.9557	1	149	3	4009	CAV1
negative regulation of potassium ion transmembrane transport (GO:1901380):GO_Biological_Process_2018	0.1366	0.278341	8.9557	1	149	3	4009	CAV1
cytoplasmic sequestering of protein (GO:0051220):GO_Biological_Process_2018	0.1366	0.278341	8.9557	1	149	3	4009	FLNA
chondrocyte development (GO:0002063):GO_Biological_Process_2018	0.1366	0.278341	8.9557	1	149	3	4009	SULF2
regulation of humoral immune response (GO:0002920):GO_Biological_Process_2018	0.1366	0.278341	8.9557	1	149	3	4009	CLU
regulation of plasminogen activation (GO:0010755):GO_Biological_Process_2018	0.1366	0.278341	8.9557	1	149	3	4009	SERPINE1
negative regulation of T cell receptor signaling pathway (GO:0050860):GO_Biological_Process_2018	0.1366	0.278341	8.9557	1	149	3	4009	THY1
endoderm development (GO:0007492):GO_Biological_Process_2018	0.1366	0.278341	8.9557	1	149	3	4009	LAMC1
positive regulation of non-canonical Wnt signaling pathway (GO:2000052):GO_Biological_Process_2018	0.1366	0.278341	8.9557	1	149	3	4009	SFRP1
negative regulation of cation transmembrane transport (GO:1904063):GO_Biological_Process_2018	0.1366	0.278341	8.9557	1	149	3	4009	CAV1
striated muscle tissue development (GO:0014706):GO_Biological_Process_2018	0.1366	0.278341	8.9557	1	149	3	4009	CAV1
regulation of axon regeneration (GO:0048679):GO_Biological_Process_2018	0.1366	0.278341	8.9557	1	149	3	4009	PTPRS
cellular response to corticosteroid stimulus (GO:0071384):GO_Biological_Process_2018	0.1366	0.278341	8.9557	1	149	3	4009	ANXA1
regulation of protein activation cascade (GO:2000257):GO_Biological_Process_2018	0.1366	0.278341	8.9557	1	149	3	4009	CLU
substrate-dependent cell migration, cell extension (GO:0006930):GO_Biological_Process_2018	0.1366	0.278341	8.9557	1	149	3	4009	NRP1
positive regulation of protein processing (GO:0010954):GO_Biological_Process_2018	0.1366	0.278341	8.9557	1	149	3	4009	MYH9
mesoderm formation (GO:0001707):GO_Biological_Process_2018	0.1366	0.278341	8.9557	1	149	3	4009	ITGB1
low-density lipoprotein particle receptor catabolic process (GO:0032802):GO_Biological_Process_2018	0.1366	0.278341	8.9557	1	149	3	4009	AP2S1
porphyrin-containing compound biosynthetic process (GO:0006779):GO_Biological_Process_2018	0.1366	0.278341	8.9557	1	149	3	4009	NFE2L1
proteoglycan metabolic process (GO:0006029):GO_Biological_Process_2018	0.1366	0.278341	8.9557	1	149	3	4009	SULF2
cellular response to exogenous dsRNA (GO:0071360):GO_Biological_Process_2018	0.1366	0.278341	8.9557	1	149	3	4009	CAV1
ammonium transport (GO:0015696):GO_Biological_Process_2018	0.1366	0.278341	8.9557	1	149	3	4009	SLC44A2
regulation of cardiac muscle cell membrane potential (GO:0086036):GO_Biological_Process_2018	0.1366	0.278341	8.9557	1	149	3	4009	EHD3
regulation of muscle system process (GO:0090257):GO_Biological_Process_2018	0.1366	0.278341	8.9557	1	149	3	4009	MYL9
cellular defense response (GO:0006968):GO_Biological_Process_2018	0.1366	0.278341	8.9557	1	149	3	4009	ITGB1
positive regulation of cellular senescence (GO:2000774):GO_Biological_Process_2018	0.1366	0.278341	8.9557	1	149	3	4009	HMGA1
coronary vasculature morphogenesis (GO:0060977):GO_Biological_Process_2018	0.1366	0.278341	8.9557	1	149	3	4009	NRP1
regulation of PERK-mediated unfolded protein response (GO:1903897):GO_Biological_Process_2018	0.1366	0.278341	8.9557	1	149	3	4009	HSPA5
positive regulation of release of sequestered calcium ion into cytosol (GO:0051281):GO_Biological_Process_2018	0.1366	0.278341	8.9557	1	149	3	4009	THY1
regulation of non-canonical Wnt signaling pathway (GO:2000050):GO_Biological_Process_2018	0.1366	0.278341	8.9557	1	149	3	4009	SFRP1
positive regulation of extrinsic apoptotic signaling pathway via death domain receptors (GO:1902043):GO_Biological_Process_2018	0.1366	0.278341	8.9557	1	149	3	4009	SFRP1
epithelial cell development (GO:0002064):GO_Biological_Process_2018	0.1366	0.278341	8.9557	1	149	3	4009	ACTA2
regulation of heterotypic cell-cell adhesion (GO:0034114):GO_Biological_Process_2018	0.1366	0.278341	8.9557	1	149	3	4009	THY1
negative regulation of immune system process (GO:0002683):GO_Biological_Process_2018	0.1366	0.278341	8.9557	1	149	3	4009	COL3A1
release of cytochrome c from mitochondria (GO:0001836):GO_Biological_Process_2018	0.1366	0.278341	8.9557	1	149	3	4009	CLU
intercalated disc (GO:0014704):GO_Cellular_Component_2018	0.1366	0.278341	8.9557	1	149	3	4009	GJA1
invadopodium (GO:0071437):GO_Cellular_Component_2018	0.1366	0.278341	8.9557	1	149	3	4009	ITGB1
clathrin coat of endocytic vesicle (GO:0030128):GO_Cellular_Component_2018	0.1366	0.278341	8.9557	1	149	3	4009	AP2S1
AP-2 adaptor complex (GO:0030122):GO_Cellular_Component_2018	0.1366	0.278341	8.9557	1	149	3	4009	AP2S1
lamellipodium membrane (GO:0031258):GO_Cellular_Component_2018	0.1366	0.278341	8.9557	1	149	3	4009	SYNE2
clathrin-coated endocytic vesicle membrane (GO:0030669):GO_Cellular_Component_2018	0.1366	0.278341	8.9557	1	149	3	4009	AP2S1
filopodium membrane (GO:0031527):GO_Cellular_Component_2018	0.1366	0.278341	8.9557	1	149	3	4009	SYNE2
dystrophin-associated glycoprotein complex (GO:0016010):GO_Cellular_Component_2018	0.1366	0.278341	8.9557	1	149	3	4009	SGCE
peptidase activator activity (GO:0016504):GO_Molecular_Function_2018	0.1366	0.278341	8.9557	1	149	3	4009	CAV1
anion:cation symporter activity (GO:0015296):GO_Molecular_Function_2018	0.1366	0.278341	8.9557	1	149	3	4009	SLC6A6
insulin-like growth factor II binding (GO:0031995):GO_Molecular_Function_2018	0.1366	0.278341	8.9557	1	149	3	4009	IGFBP5
alkali metal ion binding (GO:0031420):GO_Molecular_Function_2018	0.1366	0.278341	8.9557	1	149	3	4009	ATP1A1
MHC class I protein binding (GO:0042288):GO_Molecular_Function_2018	0.1366	0.278341	8.9557	1	149	3	4009	TUBB
potassium ion binding (GO:0030955):GO_Molecular_Function_2018	0.1366	0.278341	8.9557	1	149	3	4009	ATP1A1
frizzled binding (GO:0005109):GO_Molecular_Function_2018	0.1366	0.278341	8.9557	1	149	3	4009	SFRP1
chemokine binding (GO:0019956):GO_Molecular_Function_2018	0.1366	0.278341	8.9557	1	149	3	4009	ITGB1
metalloendopeptidase inhibitor activity (GO:0008191):GO_Molecular_Function_2018	0.1366	0.278341	8.9557	1	149	3	4009	TIMP2
MHC protein binding (GO:0042287):GO_Molecular_Function_2018	0.1366	0.278341	8.9557	1	149	3	4009	TUBB
actin-dependent ATPase activity (GO:0030898):GO_Molecular_Function_2018	0.1366	0.278341	8.9557	1	149	3	4009	MYH9
ATPase coupled ion transmembrane transporter activity (GO:0042625):GO_Molecular_Function_2018	0.1366	0.278341	8.9557	1	149	3	4009	ATP2B4
macromolecular complex assembly (GO:0065003):GO_Biological_Process_2018	0.138533	0.28077	2.45987	3	147	33	3979	CAPG,HMGA1,LAMC1
ion transmembrane transport (GO:0034220):GO_Biological_Process_2018	0.138533	0.28077	2.45987	3	147	33	3979	ATP1A1,ATP2B4,GJA1
cellular response to transforming growth factor beta stimulus (GO:0071560):GO_Biological_Process_2018	0.138533	0.28077	2.45987	3	147	33	3979	COL1A2,COL3A1,SFRP1
actin filament binding (GO:0051015):GO_Molecular_Function_2018	0.138533	0.28077	2.45987	3	147	33	3979	ACTN1,FLNA,MYH9
cellular response to starvation (GO:0009267):GO_Biological_Process_2018	0.147001	0.293316	2.38699	3	147	34	3978	HSPA5,RRAGA,SFRP1
regulation of protein binding (GO:0043393):GO_Biological_Process_2018	0.147001	0.293316	2.38699	3	147	34	3978	AES,CAV1,PPP1CA
regulation of proteolysis (GO:0030162):GO_Biological_Process_2018	0.148174	0.293316	3.17412	2	148	17	3995	BTBD6,CAV1
response to interleukin-1 (GO:0070555):GO_Biological_Process_2018	0.148174	0.293316	3.17412	2	148	17	3995	AES,SFRP1
positive regulation of cell morphogenesis involved in differentiation (GO:0010770):GO_Biological_Process_2018	0.148174	0.293316	3.17412	2	148	17	3995	FLNA,NRP1
regulation of fibroblast proliferation (GO:0048145):GO_Biological_Process_2018	0.148174	0.293316	3.17412	2	148	17	3995	FN1,SFRP1
gland development (GO:0048732):GO_Biological_Process_2018	0.148174	0.293316	3.17412	2	148	17	3995	CAV1,DKK3
cellular response to hormone stimulus (GO:0032870):GO_Biological_Process_2018	0.148174	0.293316	3.17412	2	148	17	3995	ATP1A1,CAV1
negative regulation of cell adhesion (GO:0007162):GO_Biological_Process_2018	0.148174	0.293316	3.17412	2	148	17	3995	FBLN1,SERPINE1
regulation of Rho protein signal transduction (GO:0035023):GO_Biological_Process_2018	0.148174	0.293316	3.17412	2	148	17	3995	COL3A1,NRP1
positive regulation of apoptotic signaling pathway (GO:2001235):GO_Biological_Process_2018	0.148174	0.293316	3.17412	2	148	17	3995	BCAP31,CAV1
histone deacetylase activity (GO:0004407):GO_Molecular_Function_2018	0.148174	0.293316	3.17412	2	148	17	3995	HMG20B,RBBP7
protein kinase inhibitor activity (GO:0004860):GO_Molecular_Function_2018	0.148174	0.293316	3.17412	2	148	17	3995	BGN,DCN
protein deacetylase activity (GO:0033558):GO_Molecular_Function_2018	0.148174	0.293316	3.17412	2	148	17	3995	HMG20B,RBBP7
positive regulation of hydrolase activity (GO:0051345):GO_Biological_Process_2018	0.155082	0.293316	2.00765	4	146	54	3958	ITGB1,PFN1,SFRP1,THY1
response to cytokine (GO:0034097):GO_Biological_Process_2018	0.155633	0.293316	2.31816	3	147	35	3977	AES,COL3A1,TIMP2
positive regulation of canonical Wnt signaling pathway (GO:0090263):GO_Biological_Process_2018	0.155633	0.293316	2.31816	3	147	35	3977	CAV1,COL1A1,SFRP1
response to unfolded protein (GO:0006986):GO_Biological_Process_2018	0.160931	0.293316	2.99714	2	148	18	3994	HSPA5,SERPINH1
response to metal ion (GO:0010038):GO_Biological_Process_2018	0.160931	0.293316	2.99714	2	148	18	3994	CAV1,PPP1CA
kidney development (GO:0001822):GO_Biological_Process_2018	0.160931	0.293316	2.99714	2	148	18	3994	SULF2,WFS1
regulation of protein kinase activity (GO:0045859):GO_Biological_Process_2018	0.164421	0.293316	2.25339	3	147	36	3976	BGN,DCN,THY1
heart development (GO:0007507):GO_Biological_Process_2018	0.164421	0.293316	2.25339	3	147	36	3976	COL3A1,FBN1,GJA1
regulation of potassium ion transport (GO:0043266):GO_Biological_Process_2018	0.167747	0.293316	6.71717	1	149	4	4008	FHL1
negative regulation of endocytosis (GO:0045806):GO_Biological_Process_2018	0.167747	0.293316	6.71717	1	149	4	4008	CAV1
regulation of TORC1 signaling (GO:1903432):GO_Biological_Process_2018	0.167747	0.293316	6.71717	1	149	4	4008	RRAGA
regulation of heart rate by cardiac conduction (GO:0086091):GO_Biological_Process_2018	0.167747	0.293316	6.71717	1	149	4	4008	CAV1
regulation of phagocytosis (GO:0050764):GO_Biological_Process_2018	0.167747	0.293316	6.71717	1	149	4	4008	SIRPA
negative regulation of chondrocyte differentiation (GO:0032331):GO_Biological_Process_2018	0.167747	0.293316	6.71717	1	149	4	4008	EFEMP1
positive regulation of leukocyte migration (GO:0002687):GO_Biological_Process_2018	0.167747	0.293316	6.71717	1	149	4	4008	THY1
negative regulation of antigen receptor-mediated signaling pathway (GO:0050858):GO_Biological_Process_2018	0.167747	0.293316	6.71717	1	149	4	4008	THY1
autonomic nervous system development (GO:0048483):GO_Biological_Process_2018	0.167747	0.293316	6.71717	1	149	4	4008	NRP1
glial cell differentiation (GO:0010001):GO_Biological_Process_2018	0.167747	0.293316	6.71717	1	149	4	4008	GPC1
substrate-dependent cell migration (GO:0006929):GO_Biological_Process_2018	0.167747	0.293316	6.71717	1	149	4	4008	NRP1
sympathetic nervous system development (GO:0048485):GO_Biological_Process_2018	0.167747	0.293316	6.71717	1	149	4	4008	NRP1
positive regulation of monocyte chemotaxis (GO:0090026):GO_Biological_Process_2018	0.167747	0.293316	6.71717	1	149	4	4008	SERPINE1
positive regulation of mononuclear cell migration (GO:0071677):GO_Biological_Process_2018	0.167747	0.293316	6.71717	1	149	4	4008	SERPINE1
renal water homeostasis (GO:0003091):GO_Biological_Process_2018	0.167747	0.293316	6.71717	1	149	4	4008	WFS1
regulation of endoplasmic reticulum unfolded protein response (GO:1900101):GO_Biological_Process_2018	0.167747	0.293316	6.71717	1	149	4	4008	HSPA5
negative regulation of interleukin-8 production (GO:0032717):GO_Biological_Process_2018	0.167747	0.293316	6.71717	1	149	4	4008	ANXA1
positive regulation of interleukin-8 production (GO:0032757):GO_Biological_Process_2018	0.167747	0.293316	6.71717	1	149	4	4008	SERPINE1
response to ketone (GO:1901654):GO_Biological_Process_2018	0.167747	0.293316	6.71717	1	149	4	4008	CAV1
sphingolipid catabolic process (GO:0030149):GO_Biological_Process_2018	0.167747	0.293316	6.71717	1	149	4	4008	SMPD1
regulation of cell communication by electrical coupling (GO:0010649):GO_Biological_Process_2018	0.167747	0.293316	6.71717	1	149	4	4008	CAV1
negative regulation of release of cytochrome c from mitochondria (GO:0090201):GO_Biological_Process_2018	0.167747	0.293316	6.71717	1	149	4	4008	CLU
smooth muscle contraction (GO:0006939):GO_Biological_Process_2018	0.167747	0.293316	6.71717	1	149	4	4008	MYLK
regulation of cytokine production involved in inflammatory response (GO:1900015):GO_Biological_Process_2018	0.167747	0.293316	6.71717	1	149	4	4008	CHID1
regulation of collagen biosynthetic process (GO:0032965):GO_Biological_Process_2018	0.167747	0.293316	6.71717	1	149	4	4008	CREB3L1
cellular response to osmotic stress (GO:0071470):GO_Biological_Process_2018	0.167747	0.293316	6.71717	1	149	4	4008	MYLK
keratinocyte differentiation (GO:0030216):GO_Biological_Process_2018	0.167747	0.293316	6.71717	1	149	4	4008	ANXA1
negative regulation of potassium ion transport (GO:0043267):GO_Biological_Process_2018	0.167747	0.293316	6.71717	1	149	4	4008	CAV1
regulation of fatty acid metabolic process (GO:0019217):GO_Biological_Process_2018	0.167747	0.293316	6.71717	1	149	4	4008	CAV1
regulation of membrane protein ectodomain proteolysis (GO:0051043):GO_Biological_Process_2018	0.167747	0.293316	6.71717	1	149	4	4008	TIMP2
regulation of smooth muscle contraction (GO:0006940):GO_Biological_Process_2018	0.167747	0.293316	6.71717	1	149	4	4008	CAV1
acylglycerol metabolic process (GO:0006639):GO_Biological_Process_2018	0.167747	0.293316	6.71717	1	149	4	4008	CAV1
negative regulation of peptidyl-serine phosphorylation (GO:0033137):GO_Biological_Process_2018	0.167747	0.293316	6.71717	1	149	4	4008	CAV1
positive regulation of blood coagulation (GO:0030194):GO_Biological_Process_2018	0.167747	0.293316	6.71717	1	149	4	4008	SERPINE1
phospholipid catabolic process (GO:0009395):GO_Biological_Process_2018	0.167747	0.293316	6.71717	1	149	4	4008	SMPD1
regulation of lipid biosynthetic process (GO:0046890):GO_Biological_Process_2018	0.167747	0.293316	6.71717	1	149	4	4008	FITM2
positive regulation of actin cytoskeleton reorganization (GO:2000251):GO_Biological_Process_2018	0.167747	0.293316	6.71717	1	149	4	4008	NRP1
peptide hormone secretion (GO:0030072):GO_Biological_Process_2018	0.167747	0.293316	6.71717	1	149	4	4008	PTPRN
low-density lipoprotein receptor particle metabolic process (GO:0032799):GO_Biological_Process_2018	0.167747	0.293316	6.71717	1	149	4	4008	AP2S1
dopamine receptor signaling pathway (GO:0007212):GO_Biological_Process_2018	0.167747	0.293316	6.71717	1	149	4	4008	FLNA
aorta morphogenesis (GO:0035909):GO_Biological_Process_2018	0.167747	0.293316	6.71717	1	149	4	4008	MYLK
negative regulation of chromatin silencing (GO:0031936):GO_Biological_Process_2018	0.167747	0.293316	6.71717	1	149	4	4008	HMGA1
regulation of metal ion transport (GO:0010959):GO_Biological_Process_2018	0.167747	0.293316	6.71717	1	149	4	4008	ATP1A1
PERK-mediated unfolded protein response (GO:0036499):GO_Biological_Process_2018	0.167747	0.293316	6.71717	1	149	4	4008	HSPA5
cellular response to steroid hormone stimulus (GO:0071383):GO_Biological_Process_2018	0.167747	0.293316	6.71717	1	149	4	4008	ATP1A1
positive chemotaxis (GO:0050918):GO_Biological_Process_2018	0.167747	0.293316	6.71717	1	149	4	4008	NRP1
regulation of cellular response to growth factor stimulus (GO:0090287):GO_Biological_Process_2018	0.167747	0.293316	6.71717	1	149	4	4008	FBN1
negative regulation of cartilage development (GO:0061037):GO_Biological_Process_2018	0.167747	0.293316	6.71717	1	149	4	4008	EFEMP1
regulation of membrane repolarization (GO:0060306):GO_Biological_Process_2018	0.167747	0.293316	6.71717	1	149	4	4008	CAV1
regulation of monocyte chemotaxis (GO:0090025):GO_Biological_Process_2018	0.167747	0.293316	6.71717	1	149	4	4008	SERPINE1
platelet-derived growth factor receptor signaling pathway (GO:0048008):GO_Biological_Process_2018	0.167747	0.293316	6.71717	1	149	4	4008	NRP1
cellular response to glucocorticoid stimulus (GO:0071385):GO_Biological_Process_2018	0.167747	0.293316	6.71717	1	149	4	4008	ANXA1
endocrine system development (GO:0035270):GO_Biological_Process_2018	0.167747	0.293316	6.71717	1	149	4	4008	DKK3
ER overload response (GO:0006983):GO_Biological_Process_2018	0.167747	0.293316	6.71717	1	149	4	4008	WFS1
negative regulation of androgen receptor signaling pathway (GO:0060766):GO_Biological_Process_2018	0.167747	0.293316	6.71717	1	149	4	4008	SFRP1
cellular monovalent inorganic cation homeostasis (GO:0030004):GO_Biological_Process_2018	0.167747	0.293316	6.71717	1	149	4	4008	ATP1A1
cellular sodium ion homeostasis (GO:0006883):GO_Biological_Process_2018	0.167747	0.293316	6.71717	1	149	4	4008	ATP1A1
regulation of transport (GO:0051049):GO_Biological_Process_2018	0.167747	0.293316	6.71717	1	149	4	4008	NRP1
regulation of cell cycle G1/S phase transition (GO:1902806):GO_Biological_Process_2018	0.167747	0.293316	6.71717	1	149	4	4008	ATP2B4
positive regulation of axon extension (GO:0045773):GO_Biological_Process_2018	0.167747	0.293316	6.71717	1	149	4	4008	NRP1
peptidyl-serine dephosphorylation (GO:0070262):GO_Biological_Process_2018	0.167747	0.293316	6.71717	1	149	4	4008	PPP1CA
positive regulation of cell aging (GO:0090343):GO_Biological_Process_2018	0.167747	0.293316	6.71717	1	149	4	4008	HMGA1
cellular response to catecholamine stimulus (GO:0071870):GO_Biological_Process_2018	0.167747	0.293316	6.71717	1	149	4	4008	ATP2B4
regulation of interleukin-8 production (GO:0032677):GO_Biological_Process_2018	0.167747	0.293316	6.71717	1	149	4	4008	SERPINE1
membrane protein ectodomain proteolysis (GO:0006509):GO_Biological_Process_2018	0.167747	0.293316	6.71717	1	149	4	4008	MYH9
regulation of vascular endothelial growth factor signaling pathway (GO:1900746):GO_Biological_Process_2018	0.167747	0.293316	6.71717	1	149	4	4008	DCN
lipid particle organization (GO:0034389):GO_Biological_Process_2018	0.167747	0.293316	6.71717	1	149	4	4008	FITM2
leukocyte cell-cell adhesion (GO:0007159):GO_Biological_Process_2018	0.167747	0.293316	6.71717	1	149	4	4008	ITGB1
regulation of insulin-like growth factor receptor signaling pathway (GO:0043567):GO_Biological_Process_2018	0.167747	0.293316	6.71717	1	149	4	4008	IGFBP5
cardiac muscle cell action potential (GO:0086001):GO_Biological_Process_2018	0.167747	0.293316	6.71717	1	149	4	4008	ATP1A1
negative regulation of osteoclast differentiation (GO:0045671):GO_Biological_Process_2018	0.167747	0.293316	6.71717	1	149	4	4008	FBN1
peptide catabolic process (GO:0043171):GO_Biological_Process_2018	0.167747	0.293316	6.71717	1	149	4	4008	ANPEP
ceramide biosynthetic process (GO:0046513):GO_Biological_Process_2018	0.167747	0.293316	6.71717	1	149	4	4008	SMPD1
endolysosome (GO:0036019):GO_Cellular_Component_2018	0.167747	0.293316	6.71717	1	149	4	4008	AP2S1
apical dendrite (GO:0097440):GO_Cellular_Component_2018	0.167747	0.293316	6.71717	1	149	4	4008	CLU
clathrin adaptor complex (GO:0030131):GO_Cellular_Component_2018	0.167747	0.293316	6.71717	1	149	4	4008	AP2S1
semaphorin receptor activity (GO:0017154):GO_Molecular_Function_2018	0.167747	0.293316	6.71717	1	149	4	4008	NRP1
ATP transmembrane transporter activity (GO:0005347):GO_Molecular_Function_2018	0.167747	0.293316	6.71717	1	149	4	4008	SLC25A5
anion:anion antiporter activity (GO:0015301):GO_Molecular_Function_2018	0.167747	0.293316	6.71717	1	149	4	4008	SLC25A5
intramolecular oxidoreductase activity, transposing S-S bonds (GO:0016864):GO_Molecular_Function_2018	0.167747	0.293316	6.71717	1	149	4	4008	PDIA6
Ral GTPase binding (GO:0017160):GO_Molecular_Function_2018	0.167747	0.293316	6.71717	1	149	4	4008	FLNA
sulfuric ester hydrolase activity (GO:0008484):GO_Molecular_Function_2018	0.167747	0.293316	6.71717	1	149	4	4008	SULF2
monocarboxylic acid transmembrane transporter activity (GO:0008028):GO_Molecular_Function_2018	0.167747	0.293316	6.71717	1	149	4	4008	SLC16A2
protein disulfide isomerase activity (GO:0003756):GO_Molecular_Function_2018	0.167747	0.293316	6.71717	1	149	4	4008	PDIA6
cAMP response element binding (GO:0035497):GO_Molecular_Function_2018	0.167747	0.293316	6.71717	1	149	4	4008	CREB3L1
fibroblast growth factor binding (GO:0017134):GO_Molecular_Function_2018	0.167747	0.293316	6.71717	1	149	4	4008	GPC1
cation-transporting ATPase activity (GO:0019829):GO_Molecular_Function_2018	0.167747	0.293316	6.71717	1	149	4	4008	ATP2B4
ATPase activity, coupled to transmembrane movement of ions, phosphorylative mechanism (GO:0015662):GO_Molecular_Function_2018	0.167747	0.293316	6.71717	1	149	4	4008	ATP2B4
adenyl nucleotide binding (GO:0030554):GO_Molecular_Function_2018	0.167747	0.293316	6.71717	1	149	4	4008	PFN1
calcium-dependent phospholipid binding (GO:0005544):GO_Molecular_Function_2018	0.167747	0.293316	6.71717	1	149	4	4008	ANXA1
metalloaminopeptidase activity (GO:0070006):GO_Molecular_Function_2018	0.167747	0.293316	6.71717	1	149	4	4008	ANPEP
DNA-(apurinic or apyrimidinic site) lyase activity (GO:0003906):GO_Molecular_Function_2018	0.167747	0.293316	6.71717	1	149	4	4008	HMGA1
spectrin binding (GO:0030507):GO_Molecular_Function_2018	0.167747	0.293316	6.71717	1	149	4	4008	PTPRN
adenyl-nucleotide exchange factor activity (GO:0000774):GO_Molecular_Function_2018	0.167747	0.293316	6.71717	1	149	4	4008	PFN1
hydrolase activity, hydrolyzing O-glycosyl compounds (GO:0004553):GO_Molecular_Function_2018	0.167747	0.293316	6.71717	1	149	4	4008	CHID1
arylsulfatase activity (GO:0004065):GO_Molecular_Function_2018	0.167747	0.293316	6.71717	1	149	4	4008	SULF2
microfilament motor activity (GO:0000146):GO_Molecular_Function_2018	0.167747	0.293316	6.71717	1	149	4	4008	MYH9
non-canonical Wnt signaling pathway (GO:0035567):GO_Biological_Process_2018	0.173353	0.30195	2.19191	3	147	37	3975	AP2S1,PFN1,SFRP1
positive regulation of endothelial cell migration (GO:0010595):GO_Biological_Process_2018	0.17388	0.30195	2.83878	2	148	19	3993	NRP1,SPARC
hemopoiesis (GO:0030097):GO_Biological_Process_2018	0.17388	0.30195	2.83878	2	148	19	3993	MFAP5,SFRP1
positive regulation of peptidyl-tyrosine phosphorylation (GO:0050731):GO_Biological_Process_2018	0.17388	0.30195	2.83878	2	148	19	3993	CSPG4,NRP1
regulation of protein localization to plasma membrane (GO:1903076):GO_Biological_Process_2018	0.17388	0.30195	2.83878	2	148	19	3993	ITGB1,SPTBN1
G-protein coupled receptor binding (GO:0001664):GO_Molecular_Function_2018	0.17388	0.30195	2.83878	2	148	19	3993	FLNA,SFRP1
regulation of programmed cell death (GO:0043067):GO_Biological_Process_2018	0.185938	0.320675	2.02989	5	145	67	3945	ACTN1,CLU,MAGED1,STEAP3,WFS1
negative regulation of transforming growth factor beta receptor signaling pathway (GO:0030512):GO_Biological_Process_2018	0.18699	0.320675	2.69626	2	148	20	3992	CAV1,FBN1
regulation of epithelial to mesenchymal transition (GO:0010717):GO_Biological_Process_2018	0.18699	0.320675	2.69626	2	148	20	3992	COL1A1,SFRP1
cell morphogenesis involved in neuron differentiation (GO:0048667):GO_Biological_Process_2018	0.18699	0.320675	2.69626	2	148	20	3992	LUM,MAP1A
regulation of insulin secretion (GO:0050796):GO_Biological_Process_2018	0.18699	0.320675	2.69626	2	148	20	3992	SFRP1,SLC25A5
negative regulation of cell death (GO:0060548):GO_Biological_Process_2018	0.18699	0.320675	2.69626	2	148	20	3992	CLU,WFS1
negative regulation of response to external stimulus (GO:0032102):GO_Biological_Process_2018	0.18699	0.320675	2.69626	2	148	20	3992	PTPRS,SERPINE1
positive regulation of peptidyl-serine phosphorylation (GO:0033138):GO_Biological_Process_2018	0.18699	0.320675	2.69626	2	148	20	3992	ATP2B4,CAV1
cellular response to BMP stimulus (GO:0071773):GO_Biological_Process_2018	0.18699	0.320675	2.69626	2	148	20	3992	FSTL1,SFRP1
cytoskeleton organization (GO:0007010):GO_Biological_Process_2018	0.191613	0.320675	2.0785	3	147	39	3973	FITM2,SYNE2,THY1
transmembrane receptor protein serine/threonine kinase signaling pathway (GO:0007178):GO_Biological_Process_2018	0.191613	0.320675	2.0785	3	147	39	3973	COL1A2,COL3A1,FSTL1
hydrogen peroxide metabolic process (GO:0042743):GO_Biological_Process_2018	0.197778	0.320675	5.37363	1	149	5	4007	PXDN
keratan sulfate biosynthetic process (GO:0018146):GO_Biological_Process_2018	0.197778	0.320675	5.37363	1	149	5	4007	LUM
regulation of amyloid-beta formation (GO:1902003):GO_Biological_Process_2018	0.197778	0.320675	5.37363	1	149	5	4007	CLU
skeletal muscle tissue development (GO:0007519):GO_Biological_Process_2018	0.197778	0.320675	5.37363	1	149	5	4007	CAV1
response to exogenous dsRNA (GO:0043330):GO_Biological_Process_2018	0.197778	0.320675	5.37363	1	149	5	4007	CAV1
adenylate cyclase-inhibiting G-protein coupled receptor signaling pathway (GO:0007193):GO_Biological_Process_2018	0.197778	0.320675	5.37363	1	149	5	4007	FLNA
calcium ion transmembrane import into cytosol (GO:0097553):GO_Biological_Process_2018	0.197778	0.320675	5.37363	1	149	5	4007	ATP2B4
establishment of viral latency (GO:0019043):GO_Biological_Process_2018	0.197778	0.320675	5.37363	1	149	5	4007	HMGA1
negative regulation of substrate adhesion-dependent cell spreading (GO:1900025):GO_Biological_Process_2018	0.197778	0.320675	5.37363	1	149	5	4007	FBLN1
regulation of response to biotic stimulus (GO:0002831):GO_Biological_Process_2018	0.197778	0.320675	5.37363	1	149	5	4007	SCARB2
negative regulation of actin filament polymerization (GO:0030837):GO_Biological_Process_2018	0.197778	0.320675	5.37363	1	149	5	4007	PFN1
positive regulation of ruffle assembly (GO:1900029):GO_Biological_Process_2018	0.197778	0.320675	5.37363	1	149	5	4007	PFN1
regulation of protein localization to cell periphery (GO:1904375):GO_Biological_Process_2018	0.197778	0.320675	5.37363	1	149	5	4007	SPTBN1
neural crest cell migration (GO:0001755):GO_Biological_Process_2018	0.197778	0.320675	5.37363	1	149	5	4007	NRP1
semaphorin-plexin signaling pathway involved in neuron projection guidance (GO:1902285):GO_Biological_Process_2018	0.197778	0.320675	5.37363	1	149	5	4007	NRP1
artery development (GO:0060840):GO_Biological_Process_2018	0.197778	0.320675	5.37363	1	149	5	4007	NRP1
negative regulation of blood coagulation (GO:0030195):GO_Biological_Process_2018	0.197778	0.320675	5.37363	1	149	5	4007	SERPINE1
negative regulation of protein autophosphorylation (GO:0031953):GO_Biological_Process_2018	0.197778	0.320675	5.37363	1	149	5	4007	CAV1
cellular response to estradiol stimulus (GO:0071392):GO_Biological_Process_2018	0.197778	0.320675	5.37363	1	149	5	4007	SFRP1
regulation of immune effector process (GO:0002697):GO_Biological_Process_2018	0.197778	0.320675	5.37363	1	149	5	4007	CLU
endoplasmic reticulum to cytosol transport (GO:1903513):GO_Biological_Process_2018	0.197778	0.320675	5.37363	1	149	5	4007	HSP90B1
regulation of T cell receptor signaling pathway (GO:0050856):GO_Biological_Process_2018	0.197778	0.320675	5.37363	1	149	5	4007	THY1
regulation of sodium ion transmembrane transport (GO:1902305):GO_Biological_Process_2018	0.197778	0.320675	5.37363	1	149	5	4007	ATP2B4
regulation of actin polymerization or depolymerization (GO:0008064):GO_Biological_Process_2018	0.197778	0.320675	5.37363	1	149	5	4007	PFN1
regulation of chondrocyte differentiation (GO:0032330):GO_Biological_Process_2018	0.197778	0.320675	5.37363	1	149	5	4007	EFEMP1
regulation of interferon-alpha production (GO:0032647):GO_Biological_Process_2018	0.197778	0.320675	5.37363	1	149	5	4007	PTPRS
regulation of ion homeostasis (GO:2000021):GO_Biological_Process_2018	0.197778	0.320675	5.37363	1	149	5	4007	FHL1
sodium ion homeostasis (GO:0055078):GO_Biological_Process_2018	0.197778	0.320675	5.37363	1	149	5	4007	ATP1A1
T cell differentiation (GO:0030217):GO_Biological_Process_2018	0.197778	0.320675	5.37363	1	149	5	4007	ANXA1
establishment of integrated proviral latency (GO:0075713):GO_Biological_Process_2018	0.197778	0.320675	5.37363	1	149	5	4007	HMGA1
actin crosslink formation (GO:0051764):GO_Biological_Process_2018	0.197778	0.320675	5.37363	1	149	5	4007	FLNA
clathrin coat assembly (GO:0048268):GO_Biological_Process_2018	0.197778	0.320675	5.37363	1	149	5	4007	AP2S1
regulation of IRE1-mediated unfolded protein response (GO:1903894):GO_Biological_Process_2018	0.197778	0.320675	5.37363	1	149	5	4007	HSPA5
hyaluronan catabolic process (GO:0030214):GO_Biological_Process_2018	0.197778	0.320675	5.37363	1	149	5	4007	HEXB
positive regulation of signaling (GO:0023056):GO_Biological_Process_2018	0.197778	0.320675	5.37363	1	149	5	4007	CLSTN1
protein exit from endoplasmic reticulum (GO:0032527):GO_Biological_Process_2018	0.197778	0.320675	5.37363	1	149	5	4007	HSP90B1
endocytic recycling (GO:0032456):GO_Biological_Process_2018	0.197778	0.320675	5.37363	1	149	5	4007	EHD3
oxoacid metabolic process (GO:0043436):GO_Biological_Process_2018	0.197778	0.320675	5.37363	1	149	5	4007	SULF2
regulation of exocytosis (GO:0017157):GO_Biological_Process_2018	0.197778	0.320675	5.37363	1	149	5	4007	ANXA1
outflow tract septum morphogenesis (GO:0003148):GO_Biological_Process_2018	0.197778	0.320675	5.37363	1	149	5	4007	NRP1
sarcoplasmic reticulum (GO:0016529):GO_Cellular_Component_2018	0.197778	0.320675	5.37363	1	149	5	4007	SYNE2
sarcoplasm (GO:0016528):GO_Cellular_Component_2018	0.197778	0.320675	5.37363	1	149	5	4007	SYNE2
pseudopodium (GO:0031143):GO_Cellular_Component_2018	0.197778	0.320675	5.37363	1	149	5	4007	ACTN1
anchored component of plasma membrane (GO:0046658):GO_Cellular_Component_2018	0.197778	0.320675	5.37363	1	149	5	4007	THY1
insulin-like growth factor binding (GO:0005520):GO_Molecular_Function_2018	0.197778	0.320675	5.37363	1	149	5	4007	IGFBP5
nucleobase-containing compound kinase activity (GO:0019205):GO_Molecular_Function_2018	0.197778	0.320675	5.37363	1	149	5	4007	DTYMK
oligosaccharyl transferase activity (GO:0004576):GO_Molecular_Function_2018	0.197778	0.320675	5.37363	1	149	5	4007	RPN1
insulin-like growth factor I binding (GO:0031994):GO_Molecular_Function_2018	0.197778	0.320675	5.37363	1	149	5	4007	IGFBP5
dolichyl-diphosphooligosaccharide-protein glycotransferase activity (GO:0004579):GO_Molecular_Function_2018	0.197778	0.320675	5.37363	1	149	5	4007	RPN1
retinoid X receptor binding (GO:0046965):GO_Molecular_Function_2018	0.197778	0.320675	5.37363	1	149	5	4007	HMGA1
ADP transmembrane transporter activity (GO:0015217):GO_Molecular_Function_2018	0.197778	0.320675	5.37363	1	149	5	4007	SLC25A5
regulation of cell-matrix adhesion (GO:0001952):GO_Biological_Process_2018	0.200234	0.323619	2.56745	2	148	21	3991	SFRP1,THY1
calcium ion transport (GO:0006816):GO_Biological_Process_2018	0.200234	0.323619	2.56745	2	148	21	3991	ATP2B4,CAV1
regulation of protein complex assembly (GO:0043254):GO_Biological_Process_2018	0.200234	0.323619	2.56745	2	148	21	3991	FBLIM1,NCLN
cellular response to lipid (GO:0071396):GO_Biological_Process_2018	0.210333	0.339218	1.97617	3	147	41	3971	ATP1A1,SERPINE1,SFRP1
cellular response to growth factor stimulus (GO:0071363):GO_Biological_Process_2018	0.210333	0.339218	1.97617	3	147	41	3971	ANXA1,NRP1,SFRP1
hydrolase activity, acting on carbon-nitrogen (but not peptide) bonds, in linear amides (GO:0016811):GO_Molecular_Function_2018	0.213585	0.343129	2.45001	2	148	22	3990	HMG20B,RBBP7
GTPase binding (GO:0051020):GO_Molecular_Function_2018	0.213585	0.343129	2.45001	2	148	22	3990	FLNA,SPTBN1
regulation of phosphorylation (GO:0042325):GO_Biological_Process_2018	0.219842	0.343129	1.92866	3	147	42	3970	FN1,NRP1,PGAM1
hyaluronan metabolic process (GO:0030212):GO_Biological_Process_2018	0.226732	0.343129	4.4776	1	149	6	4006	HEXB
regulation of vacuole organization (GO:0044088):GO_Biological_Process_2018	0.226732	0.343129	4.4776	1	149	6	4006	SCARB2
regulation of actin cytoskeleton reorganization (GO:2000249):GO_Biological_Process_2018	0.226732	0.343129	4.4776	1	149	6	4006	NRP1
negative regulation of cytoskeleton organization (GO:0051494):GO_Biological_Process_2018	0.226732	0.343129	4.4776	1	149	6	4006	PFN1
canonical glycolysis (GO:0061621):GO_Biological_Process_2018	0.226732	0.343129	4.4776	1	149	6	4006	PGAM1
negative regulation of actin filament bundle assembly (GO:0032232):GO_Biological_Process_2018	0.226732	0.343129	4.4776	1	149	6	4006	PFN1
cellular response to dsRNA (GO:0071359):GO_Biological_Process_2018	0.226732	0.343129	4.4776	1	149	6	4006	CAV1
cellular response to alcohol (GO:0097306):GO_Biological_Process_2018	0.226732	0.343129	4.4776	1	149	6	4006	SFRP1
membrane depolarization (GO:0051899):GO_Biological_Process_2018	0.226732	0.343129	4.4776	1	149	6	4006	CAV1
positive regulation of phagocytosis (GO:0050766):GO_Biological_Process_2018	0.226732	0.343129	4.4776	1	149	6	4006	SIRPA
negative regulation of myeloid leukocyte differentiation (GO:0002762):GO_Biological_Process_2018	0.226732	0.343129	4.4776	1	149	6	4006	FBN1
regulation of cation transmembrane transport (GO:1904062):GO_Biological_Process_2018	0.226732	0.343129	4.4776	1	149	6	4006	ATP2B4
protein localization to cell surface (GO:0034394):GO_Biological_Process_2018	0.226732	0.343129	4.4776	1	149	6	4006	FLNA
negative regulation of stress fiber assembly (GO:0051497):GO_Biological_Process_2018	0.226732	0.343129	4.4776	1	149	6	4006	PFN1
regulation of microtubule depolymerization (GO:0031114):GO_Biological_Process_2018	0.226732	0.343129	4.4776	1	149	6	4006	MAP1A
B cell differentiation (GO:0030183):GO_Biological_Process_2018	0.226732	0.343129	4.4776	1	149	6	4006	ITGB1
regulation of protein localization to membrane (GO:1905475):GO_Biological_Process_2018	0.226732	0.343129	4.4776	1	149	6	4006	SPTBN1
negative regulation of endoplasmic reticulum stress-induced intrinsic apoptotic signaling pathway (GO:1902236):GO_Biological_Process_2018	0.226732	0.343129	4.4776	1	149	6	4006	CREB3L1
positive regulation of vascular endothelial growth factor production (GO:0010575):GO_Biological_Process_2018	0.226732	0.343129	4.4776	1	149	6	4006	SULF2
nucleobase-containing small molecule interconversion (GO:0015949):GO_Biological_Process_2018	0.226732	0.343129	4.4776	1	149	6	4006	DTYMK
regulation of transcription from RNA polymerase I promoter (GO:0006356):GO_Biological_Process_2018	0.226732	0.343129	4.4776	1	149	6	4006	FLNA
positive regulation of Rho protein signal transduction (GO:0035025):GO_Biological_Process_2018	0.226732	0.343129	4.4776	1	149	6	4006	COL3A1
positive regulation of cell development (GO:0010720):GO_Biological_Process_2018	0.226732	0.343129	4.4776	1	149	6	4006	SERPINF1
negative regulation of epithelial to mesenchymal transition (GO:0010719):GO_Biological_Process_2018	0.226732	0.343129	4.4776	1	149	6	4006	SFRP1
chaperone-mediated protein complex assembly (GO:0051131):GO_Biological_Process_2018	0.226732	0.343129	4.4776	1	149	6	4006	CLU
regulation of defense response to virus by virus (GO:0050690):GO_Biological_Process_2018	0.226732	0.343129	4.4776	1	149	6	4006	AP2S1
negative regulation of protein processing (GO:0010955):GO_Biological_Process_2018	0.226732	0.343129	4.4776	1	149	6	4006	SERPINE1
heterophilic cell-cell adhesion via plasma membrane cell adhesion molecules (GO:0007157):GO_Biological_Process_2018	0.226732	0.343129	4.4776	1	149	6	4006	ALCAM
negative regulation of immune response (GO:0050777):GO_Biological_Process_2018	0.226732	0.343129	4.4776	1	149	6	4006	COL3A1
regulation of epithelial cell differentiation (GO:0030856):GO_Biological_Process_2018	0.226732	0.343129	4.4776	1	149	6	4006	CAV1
regulation of protein polymerization (GO:0032271):GO_Biological_Process_2018	0.226732	0.343129	4.4776	1	149	6	4006	PFN1
amino acid transmembrane transport (GO:0003333):GO_Biological_Process_2018	0.226732	0.343129	4.4776	1	149	6	4006	SLC6A6
regulation of cellular biosynthetic process (GO:0031326):GO_Biological_Process_2018	0.226732	0.343129	4.4776	1	149	6	4006	FITM2
regulation of release of sequestered calcium ion into cytosol (GO:0051279):GO_Biological_Process_2018	0.226732	0.343129	4.4776	1	149	6	4006	THY1
vasculogenesis (GO:0001570):GO_Biological_Process_2018	0.226732	0.343129	4.4776	1	149	6	4006	CAV1
negative regulation of axon extension (GO:0030517):GO_Biological_Process_2018	0.226732	0.343129	4.4776	1	149	6	4006	PTPRS
glycolytic process through glucose-6-phosphate (GO:0061620):GO_Biological_Process_2018	0.226732	0.343129	4.4776	1	149	6	4006	PGAM1
negative regulation of toll-like receptor signaling pathway (GO:0034122):GO_Biological_Process_2018	0.226732	0.343129	4.4776	1	149	6	4006	PTPRS
regulation of secretion by cell (GO:1903530):GO_Biological_Process_2018	0.226732	0.343129	4.4776	1	149	6	4006	ANXA1
regulation of calcium ion transport into cytosol (GO:0010522):GO_Biological_Process_2018	0.226732	0.343129	4.4776	1	149	6	4006	CAV1
response to glucocorticoid (GO:0051384):GO_Biological_Process_2018	0.226732	0.343129	4.4776	1	149	6	4006	ANXA1
negative regulation of protein polymerization (GO:0032272):GO_Biological_Process_2018	0.226732	0.343129	4.4776	1	149	6	4006	PFN1
glucose catabolic process to pyruvate (GO:0061718):GO_Biological_Process_2018	0.226732	0.343129	4.4776	1	149	6	4006	PGAM1
negative regulation of smooth muscle cell proliferation (GO:0048662):GO_Biological_Process_2018	0.226732	0.343129	4.4776	1	149	6	4006	IGFBP5
negative regulation of developmental growth (GO:0048640):GO_Biological_Process_2018	0.226732	0.343129	4.4776	1	149	6	4006	PTPRS
cellular response to cAMP (GO:0071320):GO_Biological_Process_2018	0.226732	0.343129	4.4776	1	149	6	4006	IGFBP5
regulation of axon guidance (GO:1902667):GO_Biological_Process_2018	0.226732	0.343129	4.4776	1	149	6	4006	NRP1
maintenance of protein localization in organelle (GO:0072595):GO_Biological_Process_2018	0.226732	0.343129	4.4776	1	149	6	4006	HSPA5
ficolin-1-rich granule membrane (GO:0101003):GO_Cellular_Component_2018	0.226732	0.343129	4.4776	1	149	6	4006	SIRPA
integral component of lumenal side of endoplasmic reticulum membrane (GO:0071556):GO_Cellular_Component_2018	0.226732	0.343129	4.4776	1	149	6	4006	BCAP31
phosphoric diester hydrolase activity (GO:0008081):GO_Molecular_Function_2018	0.226732	0.343129	4.4776	1	149	6	4006	SMPD1
copper ion binding (GO:0005507):GO_Molecular_Function_2018	0.226732	0.343129	4.4776	1	149	6	4006	GPC1
cholesterol binding (GO:0015485):GO_Molecular_Function_2018	0.226732	0.343129	4.4776	1	149	6	4006	CAV1
disulfide oxidoreductase activity (GO:0015036):GO_Molecular_Function_2018	0.226732	0.343129	4.4776	1	149	6	4006	PDIA6
epidermal growth factor receptor binding (GO:0005154):GO_Molecular_Function_2018	0.226732	0.343129	4.4776	1	149	6	4006	EFEMP1
negative regulation of cellular amide metabolic process (GO:0034249):GO_Biological_Process_2018	0.227017	0.343129	2.34299	2	148	23	3989	CLU,IGFBP5
negative regulation of MAP kinase activity (GO:0043407):GO_Biological_Process_2018	0.227017	0.343129	2.34299	2	148	23	3989	CAV1,SMPD1
negative regulation of apoptotic signaling pathway (GO:2001234):GO_Biological_Process_2018	0.227017	0.343129	2.34299	2	148	23	3989	CLU,SLC25A5
early endosome membrane (GO:0031901):GO_Cellular_Component_2018	0.227017	0.343129	2.34299	2	148	23	3989	ANXA1,CAV1
ligand-dependent nuclear receptor transcription coactivator activity (GO:0030374):GO_Molecular_Function_2018	0.227017	0.343129	2.34299	2	148	23	3989	ACTN1,HMGA1
positive regulation of cytokine production (GO:0001819):GO_Biological_Process_2018	0.239112	0.360289	1.84018	3	147	44	3968	ANXA1,SERPINE1,SULF2
ficolin-1-rich granule lumen (GO:1904813):GO_Cellular_Component_2018	0.239112	0.360289	1.84018	3	147	44	3968	PGAM1,PRDX4,TIMP2
lysosomal transport (GO:0007041):GO_Biological_Process_2018	0.240509	0.360289	2.24491	2	148	24	3988	EHD3,SCARB2
negative regulation of intrinsic apoptotic signaling pathway (GO:2001243):GO_Biological_Process_2018	0.240509	0.360289	2.24491	2	148	24	3988	CLU,CREB3L1
positive regulation of protein localization to membrane (GO:1905477):GO_Biological_Process_2018	0.240509	0.360289	2.24491	2	148	24	3988	ITGB1,SPTBN1
positive regulation of cytoskeleton organization (GO:0051495):GO_Biological_Process_2018	0.240509	0.360289	2.24491	2	148	24	3988	NRP1,PFN1
regulation of peptidyl-serine phosphorylation (GO:0033135):GO_Biological_Process_2018	0.240509	0.360289	2.24491	2	148	24	3988	ATP2B4,CAV1
clathrin-coated vesicle (GO:0030136):GO_Cellular_Component_2018	0.240509	0.360289	2.24491	2	148	24	3988	AP2S1,SCARB2
protein kinase regulator activity (GO:0019887):GO_Molecular_Function_2018	0.240509	0.360289	2.24491	2	148	24	3988	BGN,DCN
protein transport (GO:0015031):GO_Biological_Process_2018	0.243134	0.360454	1.65239	5	145	82	3930	CLU,HSP90B1,MYH9,SPTBN1,STEAP3
positive regulation of apoptotic process (GO:0043065):GO_Biological_Process_2018	0.253261	0.360454	1.61224	5	145	84	3928	AES,BCAP31,ITGB1,SFRP1,TGM2
positive regulation of growth (GO:0045927):GO_Biological_Process_2018	0.254039	0.360454	2.1545	2	148	25	3987	SFRP1,WFS1
negative regulation of protein modification process (GO:0031400):GO_Biological_Process_2018	0.254039	0.360454	2.1545	2	148	25	3987	ATP2B4,FBLN1
monocarboxylic acid metabolic process (GO:0032787):GO_Biological_Process_2018	0.254039	0.360454	2.1545	2	148	25	3987	LDHB,SCARB2
metallopeptidase activity (GO:0008237):GO_Molecular_Function_2018	0.254039	0.360454	2.1545	2	148	25	3987	ANPEP,MMP1
Rho GTPase binding (GO:0017048):GO_Molecular_Function_2018	0.254039	0.360454	2.1545	2	148	25	3987	CAV1,FLNA
peptidyl-threonine dephosphorylation (GO:0035970):GO_Biological_Process_2018	0.254648	0.360454	3.83781	1	149	7	4005	PPP1CA
regulation of protein oligomerization (GO:0032459):GO_Biological_Process_2018	0.254648	0.360454	3.83781	1	149	7	4005	MMP1
regulation of Golgi organization (GO:1903358):GO_Biological_Process_2018	0.254648	0.360454	3.83781	1	149	7	4005	EHD3
regulation of acute inflammatory response (GO:0002673):GO_Biological_Process_2018	0.254648	0.360454	3.83781	1	149	7	4005	CLU
negative regulation of neurogenesis (GO:0050768):GO_Biological_Process_2018	0.254648	0.360454	3.83781	1	149	7	4005	COL3A1
amide biosynthetic process (GO:0043604):GO_Biological_Process_2018	0.254648	0.360454	3.83781	1	149	7	4005	SMPD1
peripheral nervous system development (GO:0007422):GO_Biological_Process_2018	0.254648	0.360454	3.83781	1	149	7	4005	GPC1
defense response to Gram-negative bacterium (GO:0050829):GO_Biological_Process_2018	0.254648	0.360454	3.83781	1	149	7	4005	SERPINE1
negative regulation of BMP signaling pathway (GO:0030514):GO_Biological_Process_2018	0.254648	0.360454	3.83781	1	149	7	4005	FBN1
nucleosome disassembly (GO:0006337):GO_Biological_Process_2018	0.254648	0.360454	3.83781	1	149	7	4005	HMGA1
chromatin disassembly (GO:0031498):GO_Biological_Process_2018	0.254648	0.360454	3.83781	1	149	7	4005	HMGA1
regulation of response to cytokine stimulus (GO:0060759):GO_Biological_Process_2018	0.254648	0.360454	3.83781	1	149	7	4005	AES
negative regulation of receptor activity (GO:2000272):GO_Biological_Process_2018	0.254648	0.360454	3.83781	1	149	7	4005	CAV1
membrane assembly (GO:0071709):GO_Biological_Process_2018	0.254648	0.360454	3.83781	1	149	7	4005	SPTBN1
regulation of cell adhesion mediated by integrin (GO:0033628):GO_Biological_Process_2018	0.254648	0.360454	3.83781	1	149	7	4005	SERPINE1
positive regulation of tumor necrosis factor superfamily cytokine production (GO:1903557):GO_Biological_Process_2018	0.254648	0.360454	3.83781	1	149	7	4005	CLU
negative regulation of endothelial cell apoptotic process (GO:2000352):GO_Biological_Process_2018	0.254648	0.360454	3.83781	1	149	7	4005	SERPINE1
positive regulation of dephosphorylation (GO:0035306):GO_Biological_Process_2018	0.254648	0.360454	3.83781	1	149	7	4005	SMPD1
epithelial cell migration (GO:0010631):GO_Biological_Process_2018	0.254648	0.360454	3.83781	1	149	7	4005	NRP1
protein localization to lysosome (GO:0061462):GO_Biological_Process_2018	0.254648	0.360454	3.83781	1	149	7	4005	SCARB2
regulation of neuron migration (GO:2001222):GO_Biological_Process_2018	0.254648	0.360454	3.83781	1	149	7	4005	COL3A1
regulation of potassium ion transmembrane transporter activity (GO:1901016):GO_Biological_Process_2018	0.254648	0.360454	3.83781	1	149	7	4005	FHL1
retrograde protein transport, ER to cytosol (GO:0030970):GO_Biological_Process_2018	0.254648	0.360454	3.83781	1	149	7	4005	HSP90B1
regulation of cardiac muscle cell contraction (GO:0086004):GO_Biological_Process_2018	0.254648	0.360454	3.83781	1	149	7	4005	CAV1
regulation of cell-cell adhesion (GO:0022407):GO_Biological_Process_2018	0.254648	0.360454	3.83781	1	149	7	4005	SIRPA
organic substance transport (GO:0071702):GO_Biological_Process_2018	0.254648	0.360454	3.83781	1	149	7	4005	CAV1
positive regulation of transcription factor import into nucleus (GO:0042993):GO_Biological_Process_2018	0.254648	0.360454	3.83781	1	149	7	4005	FLNA
negative regulation of locomotion (GO:0040013):GO_Biological_Process_2018	0.254648	0.360454	3.83781	1	149	7	4005	FBLN1
response to estradiol (GO:0032355):GO_Biological_Process_2018	0.254648	0.360454	3.83781	1	149	7	4005	SFRP1
regulation of monooxygenase activity (GO:0032768):GO_Biological_Process_2018	0.254648	0.360454	3.83781	1	149	7	4005	CAV1
entrainment of circadian clock by photoperiod (GO:0043153):GO_Biological_Process_2018	0.254648	0.360454	3.83781	1	149	7	4005	PPP1CA
regulation of chromatin silencing (GO:0031935):GO_Biological_Process_2018	0.254648	0.360454	3.83781	1	149	7	4005	HMGA1
positive regulation of fibroblast proliferation (GO:0048146):GO_Biological_Process_2018	0.254648	0.360454	3.83781	1	149	7	4005	FN1
regulation of intrinsic apoptotic signaling pathway in response to DNA damage (GO:1902229):GO_Biological_Process_2018	0.254648	0.360454	3.83781	1	149	7	4005	CLU
negative regulation of calcium-mediated signaling (GO:0050849):GO_Biological_Process_2018	0.254648	0.360454	3.83781	1	149	7	4005	ATP2B4
hexose metabolic process (GO:0019318):GO_Biological_Process_2018	0.254648	0.360454	3.83781	1	149	7	4005	FUCA2
regulation of axon extension involved in axon guidance (GO:0048841):GO_Biological_Process_2018	0.254648	0.360454	3.83781	1	149	7	4005	NRP1
epidermal cell differentiation (GO:0009913):GO_Biological_Process_2018	0.254648	0.360454	3.83781	1	149	7	4005	ANXA1
carboxylic acid catabolic process (GO:0046395):GO_Biological_Process_2018	0.254648	0.360454	3.83781	1	149	7	4005	HEXB
positive regulation of proteolysis involved in cellular protein catabolic process (GO:1903052):GO_Biological_Process_2018	0.254648	0.360454	3.83781	1	149	7	4005	CLU
regulation of cellular response to transforming growth factor beta stimulus (GO:1903844):GO_Biological_Process_2018	0.254648	0.360454	3.83781	1	149	7	4005	DKK3
stem cell differentiation (GO:0048863):GO_Biological_Process_2018	0.254648	0.360454	3.83781	1	149	7	4005	SFRP1
inorganic cation import across plasma membrane (GO:0098659):GO_Biological_Process_2018	0.254648	0.360454	3.83781	1	149	7	4005	ATP2B4
blood circulation (GO:0008015):GO_Biological_Process_2018	0.254648	0.360454	3.83781	1	149	7	4005	MYOF
tertiary granule membrane (GO:0070821):GO_Cellular_Component_2018	0.254648	0.360454	3.83781	1	149	7	4005	SIRPA
clathrin-coated endocytic vesicle (GO:0045334):GO_Cellular_Component_2018	0.254648	0.360454	3.83781	1	149	7	4005	AP2S1
retinoic acid receptor binding (GO:0042974):GO_Molecular_Function_2018	0.254648	0.360454	3.83781	1	149	7	4005	HMGA1
protein kinase C binding (GO:0005080):GO_Molecular_Function_2018	0.254648	0.360454	3.83781	1	149	7	4005	PRKCSH
aminopeptidase activity (GO:0004177):GO_Molecular_Function_2018	0.254648	0.360454	3.83781	1	149	7	4005	ANPEP
kinesin binding (GO:0019894):GO_Molecular_Function_2018	0.254648	0.360454	3.83781	1	149	7	4005	CLSTN1
sterol binding (GO:0032934):GO_Molecular_Function_2018	0.254648	0.360454	3.83781	1	149	7	4005	CAV1
nucleotide kinase activity (GO:0019201):GO_Molecular_Function_2018	0.254648	0.360454	3.83781	1	149	7	4005	DTYMK
protein homooligomerization (GO:0051260):GO_Biological_Process_2018	0.258659	0.365449	1.75923	3	147	46	3966	CAV1,EHD3,SCUBE3
positive regulation of I-kappaB kinase/NF-kappaB signaling (GO:0043123):GO_Biological_Process_2018	0.258659	0.365449	1.75923	3	147	46	3966	FLNA,GJA1,SLC44A2
regulation of transforming growth factor beta receptor signaling pathway (GO:0017015):GO_Biological_Process_2018	0.267586	0.37771	2.0712	2	148	26	3986	CAV1,DKK3
regulation of establishment of planar polarity (GO:0090175):GO_Biological_Process_2018	0.281132	0.380436	1.99404	2	148	27	3985	AP2S1,PFN1
positive regulation of plasma membrane bounded cell projection assembly (GO:0120034):GO_Biological_Process_2018	0.281132	0.380436	1.99404	2	148	27	3985	NRP1,PFN1
positive regulation of vasculature development (GO:1904018):GO_Biological_Process_2018	0.281132	0.380436	1.99404	2	148	27	3985	ITGB1,SERPINE1
phosphatase activity (GO:0016791):GO_Molecular_Function_2018	0.281132	0.380436	1.99404	2	148	27	3985	PPP1CA,PTPRS
negative regulation of wound healing (GO:0061045):GO_Biological_Process_2018	0.281562	0.380436	3.35728	1	149	8	4004	SERPINE1
negative regulation of intracellular steroid hormone receptor signaling pathway (GO:0033144):GO_Biological_Process_2018	0.281562	0.380436	3.35728	1	149	8	4004	SFRP1
cellular response to ketone (GO:1901655):GO_Biological_Process_2018	0.281562	0.380436	3.35728	1	149	8	4004	SFRP1
regulation of dendritic spine development (GO:0060998):GO_Biological_Process_2018	0.281562	0.380436	3.35728	1	149	8	4004	PTPRS
regulation of smoothened signaling pathway (GO:0008589):GO_Biological_Process_2018	0.281562	0.380436	3.35728	1	149	8	4004	SFRP1
response to growth factor (GO:0070848):GO_Biological_Process_2018	0.281562	0.380436	3.35728	1	149	8	4004	SFRP1
positive regulation of receptor activity (GO:2000273):GO_Biological_Process_2018	0.281562	0.380436	3.35728	1	149	8	4004	ITGB1
positive regulation of T cell proliferation (GO:0042102):GO_Biological_Process_2018	0.281562	0.380436	3.35728	1	149	8	4004	ANXA1
negative regulation of cell cycle G1/S phase transition (GO:1902807):GO_Biological_Process_2018	0.281562	0.380436	3.35728	1	149	8	4004	FHL1
positive regulation of lymphocyte proliferation (GO:0050671):GO_Biological_Process_2018	0.281562	0.380436	3.35728	1	149	8	4004	ANXA1
cholesterol homeostasis (GO:0042632):GO_Biological_Process_2018	0.281562	0.380436	3.35728	1	149	8	4004	CAV1
regulation of mitochondrial fission (GO:0090140):GO_Biological_Process_2018	0.281562	0.380436	3.35728	1	149	8	4004	DCN
regulation of transcription factor import into nucleus (GO:0042990):GO_Biological_Process_2018	0.281562	0.380436	3.35728	1	149	8	4004	FLNA
positive regulation of mitochondrial fission (GO:0090141):GO_Biological_Process_2018	0.281562	0.380436	3.35728	1	149	8	4004	DCN
modulation by virus of host morphology or physiology (GO:0019048):GO_Biological_Process_2018	0.281562	0.380436	3.35728	1	149	8	4004	RRAGA
negative regulation of cell-matrix adhesion (GO:0001953):GO_Biological_Process_2018	0.281562	0.380436	3.35728	1	149	8	4004	SERPINE1
ferric iron transport (GO:0015682):GO_Biological_Process_2018	0.281562	0.380436	3.35728	1	149	8	4004	STEAP3
sterol homeostasis (GO:0055092):GO_Biological_Process_2018	0.281562	0.380436	3.35728	1	149	8	4004	CAV1
regulation of interleukin-2 production (GO:0032663):GO_Biological_Process_2018	0.281562	0.380436	3.35728	1	149	8	4004	ANXA1
regulation of protein homodimerization activity (GO:0043496):GO_Biological_Process_2018	0.281562	0.380436	3.35728	1	149	8	4004	HSPA5
regulation of ion transmembrane transporter activity (GO:0032412):GO_Biological_Process_2018	0.281562	0.380436	3.35728	1	149	8	4004	FHL1
pattern recognition receptor signaling pathway (GO:0002221):GO_Biological_Process_2018	0.281562	0.380436	3.35728	1	149	8	4004	HSP90B1
cellular response to unfolded protein (GO:0034620):GO_Biological_Process_2018	0.281562	0.380436	3.35728	1	149	8	4004	HSPA5
artery morphogenesis (GO:0048844):GO_Biological_Process_2018	0.281562	0.380436	3.35728	1	149	8	4004	NRP1
triglyceride metabolic process (GO:0006641):GO_Biological_Process_2018	0.281562	0.380436	3.35728	1	149	8	4004	CAV1
peptidyl-tyrosine dephosphorylation (GO:0035335):GO_Biological_Process_2018	0.281562	0.380436	3.35728	1	149	8	4004	PTPRS
photoperiodism (GO:0009648):GO_Biological_Process_2018	0.281562	0.380436	3.35728	1	149	8	4004	PPP1CA
regulation of vascular endothelial growth factor production (GO:0010574):GO_Biological_Process_2018	0.281562	0.380436	3.35728	1	149	8	4004	SULF2
cellular response to topologically incorrect protein (GO:0035967):GO_Biological_Process_2018	0.281562	0.380436	3.35728	1	149	8	4004	HSPA5
cellular response to glucose stimulus (GO:0071333):GO_Biological_Process_2018	0.281562	0.380436	3.35728	1	149	8	4004	PTPRN
regulation of cell migration involved in sprouting angiogenesis (GO:0090049):GO_Biological_Process_2018	0.281562	0.380436	3.35728	1	149	8	4004	ANXA1
Golgi to plasma membrane protein transport (GO:0043001):GO_Biological_Process_2018	0.281562	0.380436	3.35728	1	149	8	4004	SPTBN1
transferrin transport (GO:0033572):GO_Biological_Process_2018	0.281562	0.380436	3.35728	1	149	8	4004	STEAP3
positive regulation of nitrogen compound metabolic process (GO:0051173):GO_Biological_Process_2018	0.281562	0.380436	3.35728	1	149	8	4004	WFS1
CHD-type complex (GO:0090545):GO_Cellular_Component_2018	0.281562	0.380436	3.35728	1	149	8	4004	RBBP7
aggresome (GO:0016235):GO_Cellular_Component_2018	0.281562	0.380436	3.35728	1	149	8	4004	SYNE2
NuRD complex (GO:0016581):GO_Cellular_Component_2018	0.281562	0.380436	3.35728	1	149	8	4004	RBBP7
Wnt-activated receptor activity (GO:0042813):GO_Molecular_Function_2018	0.281562	0.380436	3.35728	1	149	8	4004	SFRP1
actin monomer binding (GO:0003785):GO_Molecular_Function_2018	0.281562	0.380436	3.35728	1	149	8	4004	PFN1
UDP-glycosyltransferase activity (GO:0008194):GO_Molecular_Function_2018	0.281562	0.380436	3.35728	1	149	8	4004	HEXB
secondary active transmembrane transporter activity (GO:0015291):GO_Molecular_Function_2018	0.281562	0.380436	3.35728	1	149	8	4004	SLC16A2
acetylglucosaminyltransferase activity (GO:0008375):GO_Molecular_Function_2018	0.281562	0.380436	3.35728	1	149	8	4004	HEXB
ADP binding (GO:0043531):GO_Molecular_Function_2018	0.281562	0.380436	3.35728	1	149	8	4004	MYH9
potassium channel regulator activity (GO:0015459):GO_Molecular_Function_2018	0.281562	0.380436	3.35728	1	149	8	4004	FLNA
regulation of signal transduction (GO:0009966):GO_Biological_Process_2018	0.284383	0.383904	1.86742	4	146	58	3954	CLU,IGFBP5,NCLN,SCARB2
negative regulation of cell proliferation (GO:0008285):GO_Biological_Process_2018	0.288384	0.388959	1.58108	6	144	103	3909	FBLN1,HMGA1,IGFBP5,MAGED1,S100A11,SFRP1
perinuclear region of cytoplasm (GO:0048471):GO_Cellular_Component_2018	0.291373	0.392642	1.56548	6	144	104	3908	BCAP31,CAV1,CLU,HSP90B1,ITGB1,LAMB1
positive regulation of supramolecular fiber organization (GO:1902905):GO_Biological_Process_2018	0.294659	0.395312	1.92239	2	148	28	3984	CLU,PFN1
regulation of inflammatory response (GO:0050727):GO_Biological_Process_2018	0.294659	0.395312	1.92239	2	148	28	3984	ANXA1,SERPINE1
cellular response to organic substance (GO:0071310):GO_Biological_Process_2018	0.294659	0.395312	1.92239	2	148	28	3984	IGFBP5,SFRP1
Wnt signaling pathway, planar cell polarity pathway (GO:0060071):GO_Biological_Process_2018	0.294659	0.395312	1.92239	2	148	28	3984	AP2S1,PFN1
tertiary granule (GO:0070820):GO_Cellular_Component_2018	0.294659	0.395312	1.92239	2	148	28	3984	SIRPA,TIMP2
plasma membrane bounded cell projection assembly (GO:0120031):GO_Biological_Process_2018	0.300278	0.396232	1.74517	4	146	62	3950	EHD3,FLNA,MYLK,NRP1
regulation of endoplasmic reticulum stress-induced intrinsic apoptotic signaling pathway (GO:1902235):GO_Biological_Process_2018	0.307511	0.396232	2.98374	1	149	9	4003	CREB3L1
B cell activation (GO:0042113):GO_Biological_Process_2018	0.307511	0.396232	2.98374	1	149	9	4003	ITGB1
homophilic cell adhesion via plasma membrane adhesion molecules (GO:0007156):GO_Biological_Process_2018	0.307511	0.396232	2.98374	1	149	9	4003	ITGB1
lymphocyte differentiation (GO:0030098):GO_Biological_Process_2018	0.307511	0.396232	2.98374	1	149	9	4003	ITGB1
connective tissue development (GO:0061448):GO_Biological_Process_2018	0.307511	0.396232	2.98374	1	149	9	4003	SULF2
negative regulation of G1/S transition of mitotic cell cycle (GO:2000134):GO_Biological_Process_2018	0.307511	0.396232	2.98374	1	149	9	4003	FHL1
carbohydrate homeostasis (GO:0033500):GO_Biological_Process_2018	0.307511	0.396232	2.98374	1	149	9	4003	WFS1
positive regulation of sprouting angiogenesis (GO:1903672):GO_Biological_Process_2018	0.307511	0.396232	2.98374	1	149	9	4003	ANXA1
chondrocyte differentiation (GO:0002062):GO_Biological_Process_2018	0.307511	0.396232	2.98374	1	149	9	4003	SULF2
retinoid metabolic process (GO:0001523):GO_Biological_Process_2018	0.307511	0.396232	2.98374	1	149	9	4003	GPC1
positive regulation of synaptic transmission (GO:0050806):GO_Biological_Process_2018	0.307511	0.396232	2.98374	1	149	9	4003	CLSTN1
diterpenoid metabolic process (GO:0016101):GO_Biological_Process_2018	0.307511	0.396232	2.98374	1	149	9	4003	GPC1
receptor catabolic process (GO:0032801):GO_Biological_Process_2018	0.307511	0.396232	2.98374	1	149	9	4003	AP2S1
positive regulation of filopodium assembly (GO:0051491):GO_Biological_Process_2018	0.307511	0.396232	2.98374	1	149	9	4003	NRP1
positive regulation of Ras protein signal transduction (GO:0046579):GO_Biological_Process_2018	0.307511	0.396232	2.98374	1	149	9	4003	COL3A1
phospholipid biosynthetic process (GO:0008654):GO_Biological_Process_2018	0.307511	0.396232	2.98374	1	149	9	4003	FITM2
positive regulation of cytokine secretion (GO:0050715):GO_Biological_Process_2018	0.307511	0.396232	2.98374	1	149	9	4003	SPTBN1
regulation of supramolecular fiber organization (GO:1902903):GO_Biological_Process_2018	0.307511	0.396232	2.98374	1	149	9	4003	MAP1A
positive regulation of TOR signaling (GO:0032008):GO_Biological_Process_2018	0.307511	0.396232	2.98374	1	149	9	4003	RRAGA
regulation of osteoclast differentiation (GO:0045670):GO_Biological_Process_2018	0.307511	0.396232	2.98374	1	149	9	4003	FBN1
chaperone mediated protein folding requiring cofactor (GO:0051085):GO_Biological_Process_2018	0.307511	0.396232	2.98374	1	149	9	4003	HSPA5
regulation of axon extension (GO:0030516):GO_Biological_Process_2018	0.307511	0.396232	2.98374	1	149	9	4003	PTPRS
neuron migration (GO:0001764):GO_Biological_Process_2018	0.307511	0.396232	2.98374	1	149	9	4003	NRP1
protein-DNA complex disassembly (GO:0032986):GO_Biological_Process_2018	0.307511	0.396232	2.98374	1	149	9	4003	HMGA1
antigen processing and presentation of peptide antigen via MHC class I (GO:0002474):GO_Biological_Process_2018	0.307511	0.396232	2.98374	1	149	9	4003	BCAP31
membrane protein proteolysis (GO:0033619):GO_Biological_Process_2018	0.307511	0.396232	2.98374	1	149	9	4003	MYH9
carboxylic acid transmembrane transport (GO:1905039):GO_Biological_Process_2018	0.307511	0.396232	2.98374	1	149	9	4003	SLC6A6
regulation of microtubule polymerization or depolymerization (GO:0031110):GO_Biological_Process_2018	0.307511	0.396232	2.98374	1	149	9	4003	MAP1A
positive regulation of nitric oxide biosynthetic process (GO:0045429):GO_Biological_Process_2018	0.307511	0.396232	2.98374	1	149	9	4003	CLU
positive regulation of organelle organization (GO:0010638):GO_Biological_Process_2018	0.307511	0.396232	2.98374	1	149	9	4003	ANXA1
ceramide metabolic process (GO:0006672):GO_Biological_Process_2018	0.307511	0.396232	2.98374	1	149	9	4003	SMPD1
regulation of androgen receptor signaling pathway (GO:0060765):GO_Biological_Process_2018	0.307511	0.396232	2.98374	1	149	9	4003	SFRP1
CENP-A containing nucleosome assembly (GO:0034080):GO_Biological_Process_2018	0.307511	0.396232	2.98374	1	149	9	4003	RBBP7
CENP-A containing chromatin organization (GO:0061641):GO_Biological_Process_2018	0.307511	0.396232	2.98374	1	149	9	4003	RBBP7
regulation of protein processing (GO:0070613):GO_Biological_Process_2018	0.307511	0.396232	2.98374	1	149	9	4003	CLU
negative regulation of ossification (GO:0030279):GO_Biological_Process_2018	0.307511	0.396232	2.98374	1	149	9	4003	SFRP1
positive regulation of nitric oxide metabolic process (GO:1904407):GO_Biological_Process_2018	0.307511	0.396232	2.98374	1	149	9	4003	CLU
positive regulation of reactive oxygen species biosynthetic process (GO:1903428):GO_Biological_Process_2018	0.307511	0.396232	2.98374	1	149	9	4003	CLU
phosphatidylcholine biosynthetic process (GO:0006656):GO_Biological_Process_2018	0.307511	0.396232	2.98374	1	149	9	4003	SLC44A2
myelination (GO:0042552):GO_Biological_Process_2018	0.307511	0.396232	2.98374	1	149	9	4003	GPC1
action potential (GO:0001508):GO_Biological_Process_2018	0.307511	0.396232	2.98374	1	149	9	4003	SCARB2
chromatin remodeling at centromere (GO:0031055):GO_Biological_Process_2018	0.307511	0.396232	2.98374	1	149	9	4003	RBBP7
regulation of actin filament bundle assembly (GO:0032231):GO_Biological_Process_2018	0.307511	0.396232	2.98374	1	149	9	4003	PFN1
clathrin-dependent endocytosis (GO:0072583):GO_Biological_Process_2018	0.307511	0.396232	2.98374	1	149	9	4003	AP2S1
endosomal part (GO:0044440):GO_Cellular_Component_2018	0.307511	0.396232	2.98374	1	149	9	4003	ANXA1
positive regulation of angiogenesis (GO:0045766):GO_Biological_Process_2018	0.308151	0.396232	1.85572	2	148	29	3983	ITGB1,SERPINE1
positive regulation of protein modification by small protein conjugation or removal (GO:1903322):GO_Biological_Process_2018	0.308151	0.396232	1.85572	2	148	29	3983	CAV1,WFS1
cellular response to fibroblast growth factor stimulus (GO:0044344):GO_Biological_Process_2018	0.308151	0.396232	1.85572	2	148	29	3983	HNRNPF,SFRP1
transmembrane transport (GO:0055085):GO_Biological_Process_2018	0.309453	0.397569	1.68979	4	146	64	3948	ATP1A1,ATP2B4,GJA1,SLC44A2
transforming growth factor beta receptor signaling pathway (GO:0007179):GO_Biological_Process_2018	0.321594	0.41177	1.79335	2	148	30	3982	COL1A2,COL3A1
regulation of organelle organization (GO:0033043):GO_Biological_Process_2018	0.321594	0.41177	1.79335	2	148	30	3982	EHD3,SCARB2
establishment of protein localization to membrane (GO:0090150):GO_Biological_Process_2018	0.321594	0.41177	1.79335	2	148	30	3982	ICMT,SPTBN1
regulation of protein catabolic process (GO:0042176):GO_Biological_Process_2018	0.321594	0.41177	1.79335	2	148	30	3982	ASB5,FLNA
Golgi vesicle transport (GO:0048193):GO_Biological_Process_2018	0.329899	0.415593	1.58881	4	146	68	3944	BCAP31,EHD3,KDELR3,SPTBN1
apoptotic mitochondrial changes (GO:0008637):GO_Biological_Process_2018	0.332529	0.415593	2.68488	1	149	10	4002	CLU
cell chemotaxis (GO:0060326):GO_Biological_Process_2018	0.332529	0.415593	2.68488	1	149	10	4002	NRP1
myeloid leukocyte differentiation (GO:0002573):GO_Biological_Process_2018	0.332529	0.415593	2.68488	1	149	10	4002	MYH9
cartilage development (GO:0051216):GO_Biological_Process_2018	0.332529	0.415593	2.68488	1	149	10	4002	SULF2
negative regulation of fibroblast proliferation (GO:0048147):GO_Biological_Process_2018	0.332529	0.415593	2.68488	1	149	10	4002	SFRP1
positive regulation of tumor necrosis factor production (GO:0032760):GO_Biological_Process_2018	0.332529	0.415593	2.68488	1	149	10	4002	CLU
response to cAMP (GO:0051591):GO_Biological_Process_2018	0.332529	0.415593	2.68488	1	149	10	4002	IGFBP5
negative regulation of DNA metabolic process (GO:0051053):GO_Biological_Process_2018	0.332529	0.415593	2.68488	1	149	10	4002	S100A11
regulation of transmembrane receptor protein serine/threonine kinase signaling pathway (GO:0090092):GO_Biological_Process_2018	0.332529	0.415593	2.68488	1	149	10	4002	DKK3
positive regulation of catalytic activity (GO:0043085):GO_Biological_Process_2018	0.332529	0.415593	2.68488	1	149	10	4002	CAV1
bone development (GO:0060348):GO_Biological_Process_2018	0.332529	0.415593	2.68488	1	149	10	4002	SULF2
negative regulation of ERK1 and ERK2 cascade (GO:0070373):GO_Biological_Process_2018	0.332529	0.415593	2.68488	1	149	10	4002	FBLN1
inactivation of MAPK activity (GO:0000188):GO_Biological_Process_2018	0.332529	0.415593	2.68488	1	149	10	4002	CAV1
negative regulation of endothelial cell migration (GO:0010596):GO_Biological_Process_2018	0.332529	0.415593	2.68488	1	149	10	4002	DCN
regulation of carbohydrate catabolic process (GO:0043470):GO_Biological_Process_2018	0.332529	0.415593	2.68488	1	149	10	4002	PGAM1
negative regulation of intrinsic apoptotic signaling pathway in response to DNA damage (GO:1902230):GO_Biological_Process_2018	0.332529	0.415593	2.68488	1	149	10	4002	CLU
amino acid transport (GO:0006865):GO_Biological_Process_2018	0.332529	0.415593	2.68488	1	149	10	4002	SLC6A6
regulation of T cell proliferation (GO:0042129):GO_Biological_Process_2018	0.332529	0.415593	2.68488	1	149	10	4002	ANXA1
nitrogen compound transport (GO:0071705):GO_Biological_Process_2018	0.332529	0.415593	2.68488	1	149	10	4002	SLC6A6
regulation of cellular senescence (GO:2000772):GO_Biological_Process_2018	0.332529	0.415593	2.68488	1	149	10	4002	HMGA1
regulation of endothelial cell apoptotic process (GO:2000351):GO_Biological_Process_2018	0.332529	0.415593	2.68488	1	149	10	4002	SERPINE1
ESC/E(Z) complex (GO:0035098):GO_Cellular_Component_2018	0.332529	0.415593	2.68488	1	149	10	4002	RBBP7
single-stranded RNA binding (GO:0003727):GO_Molecular_Function_2018	0.332529	0.415593	2.68488	1	149	10	4002	HNRNPF
exopeptidase activity (GO:0008238):GO_Molecular_Function_2018	0.332529	0.415593	2.68488	1	149	10	4002	ANPEP
phospholipase activity (GO:0004620):GO_Molecular_Function_2018	0.332529	0.415593	2.68488	1	149	10	4002	SMPD1
protein serine/threonine kinase activator activity (GO:0043539):GO_Molecular_Function_2018	0.332529	0.415593	2.68488	1	149	10	4002	FAM20A
phosphotransferase activity, phosphate group as acceptor (GO:0016776):GO_Molecular_Function_2018	0.332529	0.415593	2.68488	1	149	10	4002	DTYMK
enhancer binding (GO:0035326):GO_Molecular_Function_2018	0.332529	0.415593	2.68488	1	149	10	4002	HMGA1
negative regulation of macromolecule metabolic process (GO:0010605):GO_Biological_Process_2018	0.348275	0.434556	1.68047	2	148	32	3980	AES,SFRP1
recycling endosome (GO:0055037):GO_Cellular_Component_2018	0.348275	0.434556	1.68047	2	148	32	3980	EHD3,TUBA1A
positive regulation of phosphatidylinositol 3-kinase signaling (GO:0014068):GO_Biological_Process_2018	0.356649	0.436736	2.44029	1	149	11	4001	DCN
regulation of cell-substrate adhesion (GO:0010810):GO_Biological_Process_2018	0.356649	0.436736	2.44029	1	149	11	4001	THY1
regulation of protein ubiquitination involved in ubiquitin-dependent protein catabolic process (GO:2000058):GO_Biological_Process_2018	0.356649	0.436736	2.44029	1	149	11	4001	CLU
negative regulation of epithelial cell migration (GO:0010633):GO_Biological_Process_2018	0.356649	0.436736	2.44029	1	149	11	4001	DCN
nuclear transport (GO:0051169):GO_Biological_Process_2018	0.356649	0.436736	2.44029	1	149	11	4001	HMGA1
organophosphate biosynthetic process (GO:0090407):GO_Biological_Process_2018	0.356649	0.436736	2.44029	1	149	11	4001	FITM2
'de novo' posttranslational protein folding (GO:0051084):GO_Biological_Process_2018	0.356649	0.436736	2.44029	1	149	11	4001	HSPA5
positive regulation of transport (GO:0051050):GO_Biological_Process_2018	0.356649	0.436736	2.44029	1	149	11	4001	ANXA1
centromere complex assembly (GO:0034508):GO_Biological_Process_2018	0.356649	0.436736	2.44029	1	149	11	4001	RBBP7
regulation of megakaryocyte differentiation (GO:0045652):GO_Biological_Process_2018	0.356649	0.436736	2.44029	1	149	11	4001	MYL9
regulation of release of cytochrome c from mitochondria (GO:0090199):GO_Biological_Process_2018	0.356649	0.436736	2.44029	1	149	11	4001	CLU
negative regulation of catabolic process (GO:0009895):GO_Biological_Process_2018	0.356649	0.436736	2.44029	1	149	11	4001	FLNA
regulation of ossification (GO:0030278):GO_Biological_Process_2018	0.356649	0.436736	2.44029	1	149	11	4001	SFRP1
calcium-mediated signaling (GO:0019722):GO_Biological_Process_2018	0.356649	0.436736	2.44029	1	149	11	4001	BCAP31
protein targeting to vacuole (GO:0006623):GO_Biological_Process_2018	0.356649	0.436736	2.44029	1	149	11	4001	SCARB2
protein destabilization (GO:0031648):GO_Biological_Process_2018	0.356649	0.436736	2.44029	1	149	11	4001	NCLN
regulation of coenzyme metabolic process (GO:0051196):GO_Biological_Process_2018	0.356649	0.436736	2.44029	1	149	11	4001	PGAM1
regulation of vasculature development (GO:1901342):GO_Biological_Process_2018	0.356649	0.436736	2.44029	1	149	11	4001	SFRP1
azurophil granule membrane (GO:0035577):GO_Cellular_Component_2018	0.356649	0.436736	2.44029	1	149	11	4001	CKAP4
metalloexopeptidase activity (GO:0008235):GO_Molecular_Function_2018	0.356649	0.436736	2.44029	1	149	11	4001	ANPEP
heme binding (GO:0020037):GO_Molecular_Function_2018	0.356649	0.436736	2.44029	1	149	11	4001	PXDN
amino acid transmembrane transporter activity (GO:0015171):GO_Molecular_Function_2018	0.356649	0.436736	2.44029	1	149	11	4001	SLC6A6
sodium ion transmembrane transporter activity (GO:0015081):GO_Molecular_Function_2018	0.356649	0.436736	2.44029	1	149	11	4001	ATP1A1
inflammatory response (GO:0006954):GO_Biological_Process_2018	0.361489	0.442307	1.62915	2	148	33	3979	ANXA1,NFE2L1
dephosphorylation (GO:0016311):GO_Biological_Process_2018	0.374605	0.454923	1.58085	2	148	34	3978	PPP1CA,PTPRS
regulation of vesicle-mediated transport (GO:0060627):GO_Biological_Process_2018	0.374605	0.454923	1.58085	2	148	34	3978	AP2S1,NRP1
regulation of cell motility (GO:2000145):GO_Biological_Process_2018	0.374605	0.454923	1.58085	2	148	34	3978	FBLN1,FLNA
modulation of chemical synaptic transmission (GO:0050804):GO_Biological_Process_2018	0.379902	0.454923	2.23654	1	149	12	4000	CLSTN1
histone exchange (GO:0043486):GO_Biological_Process_2018	0.379902	0.454923	2.23654	1	149	12	4000	RBBP7
negative regulation of cell-substrate adhesion (GO:0010812):GO_Biological_Process_2018	0.379902	0.454923	2.23654	1	149	12	4000	FBLN1
regulation of axonogenesis (GO:0050770):GO_Biological_Process_2018	0.379902	0.454923	2.23654	1	149	12	4000	THY1
positive regulation of endothelial cell proliferation (GO:0001938):GO_Biological_Process_2018	0.379902	0.454923	2.23654	1	149	12	4000	NRP1
positive regulation of leukocyte chemotaxis (GO:0002690):GO_Biological_Process_2018	0.379902	0.454923	2.23654	1	149	12	4000	SERPINE1
regulation of smooth muscle cell proliferation (GO:0048660):GO_Biological_Process_2018	0.379902	0.454923	2.23654	1	149	12	4000	IGFBP5
negative regulation of type I interferon production (GO:0032480):GO_Biological_Process_2018	0.379902	0.454923	2.23654	1	149	12	4000	PTPRS
regulation of ATP metabolic process (GO:1903578):GO_Biological_Process_2018	0.379902	0.454923	2.23654	1	149	12	4000	PGAM1
glucose homeostasis (GO:0042593):GO_Biological_Process_2018	0.379902	0.454923	2.23654	1	149	12	4000	WFS1
protein N-linked glycosylation via asparagine (GO:0018279):GO_Biological_Process_2018	0.379902	0.454923	2.23654	1	149	12	4000	RPN1
mitotic spindle assembly (GO:0090307):GO_Biological_Process_2018	0.379902	0.454923	2.23654	1	149	12	4000	FLNA
cell-cell junction assembly (GO:0007043):GO_Biological_Process_2018	0.379902	0.454923	2.23654	1	149	12	4000	GJA1
regulation of ATPase activity (GO:0043462):GO_Biological_Process_2018	0.379902	0.454923	2.23654	1	149	12	4000	PFN1
negative regulation of autophagy (GO:0010507):GO_Biological_Process_2018	0.379902	0.454923	2.23654	1	149	12	4000	RRAGA
negative regulation of proteolysis (GO:0045861):GO_Biological_Process_2018	0.379902	0.454923	2.23654	1	149	12	4000	TIMP2
branching morphogenesis of an epithelial tube (GO:0048754):GO_Biological_Process_2018	0.379902	0.454923	2.23654	1	149	12	4000	NRP1
positive regulation of inflammatory response (GO:0050729):GO_Biological_Process_2018	0.379902	0.454923	2.23654	1	149	12	4000	SERPINE1
positive regulation of protein dephosphorylation (GO:0035307):GO_Biological_Process_2018	0.379902	0.454923	2.23654	1	149	12	4000	SMPD1
regulation of protein modification process (GO:0031399):GO_Biological_Process_2018	0.379902	0.454923	2.23654	1	149	12	4000	FN1
positive regulation of phosphate metabolic process (GO:0045937):GO_Biological_Process_2018	0.379902	0.454923	2.23654	1	149	12	4000	NRP1
disordered domain specific binding (GO:0097718):GO_Molecular_Function_2018	0.379902	0.454923	2.23654	1	149	12	4000	FN1
transcription factor activity, RNA polymerase II distal enhancer sequence-specific binding (GO:0003705):GO_Molecular_Function_2018	0.379902	0.454923	2.23654	1	149	12	4000	HMGA1
phosphoric ester hydrolase activity (GO:0042578):GO_Molecular_Function_2018	0.379902	0.454923	2.23654	1	149	12	4000	PPP1CA
regulation of neuron projection development (GO:0010975):GO_Biological_Process_2018	0.387611	0.462691	1.5353	2	148	35	3977	PTPRS,SCARB2
regulation of cell cycle G2/M phase transition (GO:1902749):GO_Biological_Process_2018	0.387611	0.462691	1.5353	2	148	35	3977	TUBA1A,TUBB
ciliary basal body-plasma membrane docking (GO:0097711):GO_Biological_Process_2018	0.387611	0.462691	1.5353	2	148	35	3977	TUBA1A,TUBB
protein phosphatase binding (GO:0019903):GO_Molecular_Function_2018	0.387611	0.462691	1.5353	2	148	35	3977	ATP2B4,HSP90B1
negative regulation of apoptotic process (GO:0043066):GO_Biological_Process_2018	0.390523	0.465801	1.37409	8	142	158	3854	ANXA1,CAV1,FLNA,HSP90B1,HSPA5,ITGB1,SFRP1,WFS1
actin cytoskeleton (GO:0015629):GO_Cellular_Component_2018	0.396079	0.466655	1.4856	5	145	91	3921	ACTN1,ANXA1,FLNA,MYH9,MYLK
protein homodimerization activity (GO:0042803):GO_Molecular_Function_2018	0.39877	0.466655	1.33878	8	142	162	3850	ACTN1,FLNA,HEXB,MASP1,MYH9,NFE2L1,RRAGA,S100A11
actin filament organization (GO:0007015):GO_Biological_Process_2018	0.400498	0.466655	1.4923	2	148	36	3976	ACTN1,FLNA
negative regulation of response to DNA damage stimulus (GO:2001021):GO_Biological_Process_2018	0.402321	0.466655	2.06397	1	149	13	3999	CLU
monocarboxylic acid transport (GO:0015718):GO_Biological_Process_2018	0.402321	0.466655	2.06397	1	149	13	3999	SLC16A2
negative regulation of gene expression, epigenetic (GO:0045814):GO_Biological_Process_2018	0.402321	0.466655	2.06397	1	149	13	3999	RBBP7
peptidyl-asparagine modification (GO:0018196):GO_Biological_Process_2018	0.402321	0.466655	2.06397	1	149	13	3999	RPN1
cellular senescence (GO:0090398):GO_Biological_Process_2018	0.402321	0.466655	2.06397	1	149	13	3999	HMGA1
regulation of generation of precursor metabolites and energy (GO:0043467):GO_Biological_Process_2018	0.402321	0.466655	2.06397	1	149	13	3999	PGAM1
positive regulation of response to external stimulus (GO:0032103):GO_Biological_Process_2018	0.402321	0.466655	2.06397	1	149	13	3999	SERPINE1
positive regulation of fat cell differentiation (GO:0045600):GO_Biological_Process_2018	0.402321	0.466655	2.06397	1	149	13	3999	SFRP1
positive regulation of defense response (GO:0031349):GO_Biological_Process_2018	0.402321	0.466655	2.06397	1	149	13	3999	SERPINE1
neurogenesis (GO:0022008):GO_Biological_Process_2018	0.402321	0.466655	2.06397	1	149	13	3999	BTBD6
fatty acid beta-oxidation (GO:0006635):GO_Biological_Process_2018	0.402321	0.466655	2.06397	1	149	13	3999	CRAT
substantia nigra development (GO:0021762):GO_Biological_Process_2018	0.402321	0.466655	2.06397	1	149	13	3999	HSPA5
actin filament bundle assembly (GO:0051017):GO_Biological_Process_2018	0.402321	0.466655	2.06397	1	149	13	3999	HSP90B1
aminoglycan biosynthetic process (GO:0006023):GO_Biological_Process_2018	0.402321	0.466655	2.06397	1	149	13	3999	GPC1
DNA replication-independent nucleosome assembly (GO:0006336):GO_Biological_Process_2018	0.402321	0.466655	2.06397	1	149	13	3999	RBBP7
regulation of interferon-beta production (GO:0032648):GO_Biological_Process_2018	0.402321	0.466655	2.06397	1	149	13	3999	PTPRS
negative regulation of inflammatory response (GO:0050728):GO_Biological_Process_2018	0.402321	0.466655	2.06397	1	149	13	3999	CHID1
positive regulation of cysteine-type endopeptidase activity (GO:2001056):GO_Biological_Process_2018	0.402321	0.466655	2.06397	1	149	13	3999	BCAP31
peptidyl-tyrosine modification (GO:0018212):GO_Biological_Process_2018	0.402321	0.466655	2.06397	1	149	13	3999	EFEMP1
sprouting angiogenesis (GO:0002040):GO_Biological_Process_2018	0.402321	0.466655	2.06397	1	149	13	3999	NRP1
defense response to bacterium (GO:0042742):GO_Biological_Process_2018	0.402321	0.466655	2.06397	1	149	13	3999	SERPINE1
regulation of endocytosis (GO:0030100):GO_Biological_Process_2018	0.402321	0.466655	2.06397	1	149	13	3999	AP2S1
base-excision repair (GO:0006284):GO_Biological_Process_2018	0.402321	0.466655	2.06397	1	149	13	3999	HMGA1
response to amino acid (GO:0043200):GO_Biological_Process_2018	0.402321	0.466655	2.06397	1	149	13	3999	RRAGA
regulation of peptide hormone secretion (GO:0090276):GO_Biological_Process_2018	0.402321	0.466655	2.06397	1	149	13	3999	SLC25A5
SCF ubiquitin ligase complex (GO:0019005):GO_Cellular_Component_2018	0.402321	0.466655	2.06397	1	149	13	3999	BTBD6
microbody lumen (GO:0031907):GO_Cellular_Component_2018	0.402321	0.466655	2.06397	1	149	13	3999	CRAT
ruffle membrane (GO:0032587):GO_Cellular_Component_2018	0.402321	0.466655	2.06397	1	149	13	3999	ITGB1
peroxisomal matrix (GO:0005782):GO_Cellular_Component_2018	0.402321	0.466655	2.06397	1	149	13	3999	CRAT
methyltransferase activity (GO:0008168):GO_Molecular_Function_2018	0.402321	0.466655	2.06397	1	149	13	3999	COMT
transferase activity, transferring hexosyl groups (GO:0016758):GO_Molecular_Function_2018	0.402321	0.466655	2.06397	1	149	13	3999	HEXB
phosphatidylinositol-4,5-bisphosphate binding (GO:0005546):GO_Molecular_Function_2018	0.402321	0.466655	2.06397	1	149	13	3999	PFN1
small GTPase binding (GO:0031267):GO_Molecular_Function_2018	0.402321	0.466655	2.06397	1	149	13	3999	FLNA
cytoskeleton (GO:0005856):GO_Cellular_Component_2018	0.403432	0.467586	1.32178	8	142	164	3848	CLU,FLNA,MYH9,MYLK,SPTBN1,SYNE2,TUBA1A,TUBB
positive regulation of protein phosphorylation (GO:0001934):GO_Biological_Process_2018	0.405941	0.469776	1.43711	5	145	94	3918	ATP2B4,CAV1,CSPG4,FAM20A,NRP1
positive regulation of cell proliferation (GO:0008284):GO_Biological_Process_2018	0.405941	0.469776	1.43711	5	145	94	3918	FN1,LAMB1,LAMC1,SFRP1,SLC25A5
lipid biosynthetic process (GO:0008610):GO_Biological_Process_2018	0.423934	0.483221	1.91621	1	149	14	3998	FITM2
cellular response to amino acid stimulus (GO:0071230):GO_Biological_Process_2018	0.423934	0.483221	1.91621	1	149	14	3998	RRAGA
positive regulation of blood vessel endothelial cell migration (GO:0043536):GO_Biological_Process_2018	0.423934	0.483221	1.91621	1	149	14	3998	ANXA1
regulation of vesicle fusion (GO:0031338):GO_Biological_Process_2018	0.423934	0.483221	1.91621	1	149	14	3998	ANXA1
positive regulation of response to stimulus (GO:0048584):GO_Biological_Process_2018	0.423934	0.483221	1.91621	1	149	14	3998	HMGA1
regulation of extrinsic apoptotic signaling pathway (GO:2001236):GO_Biological_Process_2018	0.423934	0.483221	1.91621	1	149	14	3998	CAV1
regulation of tumor necrosis factor production (GO:0032680):GO_Biological_Process_2018	0.423934	0.483221	1.91621	1	149	14	3998	CLU
sphingolipid biosynthetic process (GO:0030148):GO_Biological_Process_2018	0.423934	0.483221	1.91621	1	149	14	3998	SMPD1
positive regulation of ATPase activity (GO:0032781):GO_Biological_Process_2018	0.423934	0.483221	1.91621	1	149	14	3998	PFN1
cellular response to amino acid starvation (GO:0034198):GO_Biological_Process_2018	0.423934	0.483221	1.91621	1	149	14	3998	RRAGA
regulation of glycolytic process (GO:0006110):GO_Biological_Process_2018	0.423934	0.483221	1.91621	1	149	14	3998	PGAM1
positive regulation of epithelial to mesenchymal transition (GO:0010718):GO_Biological_Process_2018	0.423934	0.483221	1.91621	1	149	14	3998	COL1A1
positive regulation of cell death (GO:0010942):GO_Biological_Process_2018	0.423934	0.483221	1.91621	1	149	14	3998	CLU
regulation of filopodium assembly (GO:0051489):GO_Biological_Process_2018	0.423934	0.483221	1.91621	1	149	14	3998	NRP1
regulation of epithelial cell migration (GO:0010632):GO_Biological_Process_2018	0.423934	0.483221	1.91621	1	149	14	3998	PFN1
heterochromatin (GO:0000792):GO_Cellular_Component_2018	0.423934	0.483221	1.91621	1	149	14	3998	HMGA1
specific granule lumen (GO:0035580):GO_Cellular_Component_2018	0.423934	0.483221	1.91621	1	149	14	3998	TIMP2
protein kinase activator activity (GO:0030295):GO_Molecular_Function_2018	0.423934	0.483221	1.91621	1	149	14	3998	FAM20A
metalloendopeptidase activity (GO:0004222):GO_Molecular_Function_2018	0.423934	0.483221	1.91621	1	149	14	3998	MMP1
pyrophosphatase activity (GO:0016462):GO_Molecular_Function_2018	0.423934	0.483221	1.91621	1	149	14	3998	ALPL
neuron projection morphogenesis (GO:0048812):GO_Biological_Process_2018	0.426321	0.485576	1.72137	3	147	47	3965	ALCAM,LUM,MAP1A
ion transport (GO:0006811):GO_Biological_Process_2018	0.430463	0.489926	1.6851	3	147	48	3964	ATP1A1,ATP2B4,GJA1
regulation of ERK1 and ERK2 cascade (GO:0070372):GO_Biological_Process_2018	0.43485	0.494177	1.6503	3	147	49	3963	FBLN1,FN1,NRP1
positive regulation of multicellular organismal process (GO:0051240):GO_Biological_Process_2018	0.43485	0.494177	1.6503	3	147	49	3963	COL1A1,PFN1,SERPINE1
positive regulation of cell differentiation (GO:0045597):GO_Biological_Process_2018	0.444295	0.499831	1.5848	3	147	51	3961	COL1A1,GPC1,SFRP1
actomyosin structure organization (GO:0031032):GO_Biological_Process_2018	0.444771	0.499831	1.78804	1	149	15	3997	MYH9
cellular response to glucose starvation (GO:0042149):GO_Biological_Process_2018	0.444771	0.499831	1.78804	1	149	15	3997	HSPA5
negative regulation of cell projection organization (GO:0031345):GO_Biological_Process_2018	0.444771	0.499831	1.78804	1	149	15	3997	PTPRS
cellular response to interleukin-12 (GO:0071349):GO_Biological_Process_2018	0.444771	0.499831	1.78804	1	149	15	3997	HNRNPF
cellular response to peptide (GO:1901653):GO_Biological_Process_2018	0.444771	0.499831	1.78804	1	149	15	3997	CAV1
regulation of neurogenesis (GO:0050767):GO_Biological_Process_2018	0.444771	0.499831	1.78804	1	149	15	3997	SERPINF1
regulation of cellular component movement (GO:0051270):GO_Biological_Process_2018	0.444771	0.499831	1.78804	1	149	15	3997	ACTN1
regulation of cytokine production (GO:0001817):GO_Biological_Process_2018	0.444771	0.499831	1.78804	1	149	15	3997	ANXA1
regulation of DNA replication (GO:0006275):GO_Biological_Process_2018	0.444771	0.499831	1.78804	1	149	15	3997	S100A11
Golgi to plasma membrane transport (GO:0006893):GO_Biological_Process_2018	0.444771	0.499831	1.78804	1	149	15	3997	SPTBN1
positive regulation of neuron death (GO:1901216):GO_Biological_Process_2018	0.444771	0.499831	1.78804	1	149	15	3997	CLU
interleukin-12-mediated signaling pathway (GO:0035722):GO_Biological_Process_2018	0.444771	0.499831	1.78804	1	149	15	3997	HNRNPF
cytoplasmic vesicle membrane (GO:0030659):GO_Cellular_Component_2018	0.444771	0.499831	1.78804	1	149	15	3997	VOPP1
calcium ion transmembrane transporter activity (GO:0015085):GO_Molecular_Function_2018	0.444771	0.499831	1.78804	1	149	15	3997	ATP2B4
positive regulation of GTPase activity (GO:0043547):GO_Biological_Process_2018	0.449325	0.503829	1.55394	3	147	52	3960	ITGB1,SFRP1,THY1
GTP binding (GO:0005525):GO_Molecular_Function_2018	0.449325	0.503829	1.55394	3	147	52	3960	RRAGA,TUBA1A,TUBB
transcriptional activator activity, RNA polymerase II core promoter proximal region sequence-specific binding (GO:0001077):GO_Molecular_Function_2018	0.449325	0.503829	1.55394	3	147	52	3960	CREB3L1,ELK3,NFE2L1
endopeptidase activity (GO:0004175):GO_Molecular_Function_2018	0.454541	0.5093	1.52424	3	147	53	3959	MASP1,MMP1,SFRP1
positive regulation of signal transduction (GO:0009967):GO_Biological_Process_2018	0.459929	0.514023	1.49565	3	147	54	3958	FLNA,SFRP1,SULF2
phosphatidylcholine metabolic process (GO:0046470):GO_Biological_Process_2018	0.464859	0.514023	1.6759	1	149	16	3996	SLC44A2
positive regulation of macroautophagy (GO:0016239):GO_Biological_Process_2018	0.464859	0.514023	1.6759	1	149	16	3996	DCN
regulation of defense response (GO:0031347):GO_Biological_Process_2018	0.464859	0.514023	1.6759	1	149	16	3996	ANXA1
positive regulation of actin filament polymerization (GO:0030838):GO_Biological_Process_2018	0.464859	0.514023	1.6759	1	149	16	3996	PFN1
protein import (GO:0017038):GO_Biological_Process_2018	0.464859	0.514023	1.6759	1	149	16	3996	CLU
retrograde transport, endosome to Golgi (GO:0042147):GO_Biological_Process_2018	0.464859	0.514023	1.6759	1	149	16	3996	EHD3
regulation of G0 to G1 transition (GO:0070316):GO_Biological_Process_2018	0.464859	0.514023	1.6759	1	149	16	3996	RBBP7
negative regulation of G0 to G1 transition (GO:0070317):GO_Biological_Process_2018	0.464859	0.514023	1.6759	1	149	16	3996	RBBP7
regulation of plasma membrane bounded cell projection assembly (GO:0120032):GO_Biological_Process_2018	0.464859	0.514023	1.6759	1	149	16	3996	CAV1
regulation of RNA metabolic process (GO:0051252):GO_Biological_Process_2018	0.464859	0.514023	1.6759	1	149	16	3996	HNRNPF
regulation of phosphoprotein phosphatase activity (GO:0043666):GO_Biological_Process_2018	0.464859	0.514023	1.6759	1	149	16	3996	HSP90B1
cell morphogenesis (GO:0000902):GO_Biological_Process_2018	0.464859	0.514023	1.6759	1	149	16	3996	CLU
lipid transport (GO:0006869):GO_Biological_Process_2018	0.464859	0.514023	1.6759	1	149	16	3996	CAV1
negative regulation of protein modification by small protein conjugation or removal (GO:1903321):GO_Biological_Process_2018	0.464859	0.514023	1.6759	1	149	16	3996	CAV1
recycling endosome membrane (GO:0055038):GO_Cellular_Component_2018	0.464859	0.514023	1.6759	1	149	16	3996	EHD3
tertiary granule lumen (GO:1904724):GO_Cellular_Component_2018	0.464859	0.514023	1.6759	1	149	16	3996	TIMP2
PDZ domain binding (GO:0030165):GO_Molecular_Function_2018	0.464859	0.514023	1.6759	1	149	16	3996	ATP2B4
positive regulation of cellular process (GO:0048522):GO_Biological_Process_2018	0.471563	0.521057	1.30636	6	144	124	3888	CAV1,FLNA,FN1,RRAGA,SFRP1,SLC25A5
regulation of G2/M transition of mitotic cell cycle (GO:0010389):GO_Biological_Process_2018	0.477005	0.52592	1.41588	3	147	57	3955	FHL1,TUBA1A,TUBB
cytoplasmic ribonucleoprotein granule (GO:0036464):GO_Cellular_Component_2018	0.477005	0.52592	1.41588	3	147	57	3955	CKAP4,TUBA1A,TUBB
purine ribonucleoside binding (GO:0032550):GO_Molecular_Function_2018	0.477005	0.52592	1.41588	3	147	57	3955	RRAGA,TUBA1A,TUBB
regulation of apoptotic process (GO:0042981):GO_Biological_Process_2018	0.480465	0.528879	1.25481	11	139	238	3774	ACTN1,ANXA1,CLU,FLNA,HSP90B1,HSPA5,ITGB1,MAGED1,SFRP1,STEAP3,TGM2
regulation of GTPase activity (GO:0043087):GO_Biological_Process_2018	0.482961	0.528879	1.39113	3	147	58	3954	ITGB1,SFRP1,THY1
guanyl ribonucleotide binding (GO:0032561):GO_Molecular_Function_2018	0.482961	0.528879	1.39113	3	147	58	3954	RRAGA,TUBA1A,TUBB
purine ribonucleoside triphosphate binding (GO:0035639):GO_Molecular_Function_2018	0.4837	0.528879	1.26424	6	144	128	3884	ATP1A1,HSPA5,MYH9,RRAGA,TUBA1A,TUBB
divalent metal ion transport (GO:0070838):GO_Biological_Process_2018	0.484225	0.528879	1.57695	1	149	17	3995	CAV1
positive regulation of protein import into nucleus (GO:0042307):GO_Biological_Process_2018	0.484225	0.528879	1.57695	1	149	17	3995	FLNA
regulation of TOR signaling (GO:0032006):GO_Biological_Process_2018	0.484225	0.528879	1.57695	1	149	17	3995	RRAGA
negative regulation of extrinsic apoptotic signaling pathway (GO:2001237):GO_Biological_Process_2018	0.484225	0.528879	1.57695	1	149	17	3995	SERPINE1
G-protein coupled receptor signaling pathway, coupled to cyclic nucleotide second messenger (GO:0007187):GO_Biological_Process_2018	0.484225	0.528879	1.57695	1	149	17	3995	ANXA1
regulation of G1/S transition of mitotic cell cycle (GO:2000045):GO_Biological_Process_2018	0.484225	0.528879	1.57695	1	149	17	3995	FHL1
ATPase regulator activity (GO:0060590):GO_Molecular_Function_2018	0.484225	0.528879	1.57695	1	149	17	3995	PFN1
motor activity (GO:0003774):GO_Molecular_Function_2018	0.484225	0.528879	1.57695	1	149	17	3995	MYH9
G-protein coupled receptor activity (GO:0004930):GO_Molecular_Function_2018	0.484225	0.528879	1.57695	1	149	17	3995	SFRP1
regulation of I-kappaB kinase/NF-kappaB signaling (GO:0043122):GO_Biological_Process_2018	0.495201	0.539702	1.34411	3	147	60	3952	FLNA,GJA1,SLC44A2
cytoplasmic vesicle (GO:0031410):GO_Cellular_Component_2018	0.495201	0.539702	1.34411	3	147	60	3952	CAV1,MYOF,NRP1
microtubule (GO:0005874):GO_Cellular_Component_2018	0.495201	0.539702	1.34411	3	147	60	3952	MAP1A,TUBA1A,TUBB
regulation of cellular catabolic process (GO:0031329):GO_Biological_Process_2018	0.502894	0.542239	1.48899	1	149	18	3994	RRAGA
positive regulation of protein binding (GO:0032092):GO_Biological_Process_2018	0.502894	0.542239	1.48899	1	149	18	3994	CAV1
regulation of neuron death (GO:1901214):GO_Biological_Process_2018	0.502894	0.542239	1.48899	1	149	18	3994	CLU
regulation of cellular ketone metabolic process (GO:0010565):GO_Biological_Process_2018	0.502894	0.542239	1.48899	1	149	18	3994	CAV1
positive regulation of cell projection organization (GO:0031346):GO_Biological_Process_2018	0.502894	0.542239	1.48899	1	149	18	3994	SCARB2
fatty acid metabolic process (GO:0006631):GO_Biological_Process_2018	0.502894	0.542239	1.48899	1	149	18	3994	SCARB2
positive regulation of homeostatic process (GO:0032846):GO_Biological_Process_2018	0.502894	0.542239	1.48899	1	149	18	3994	CAV1
protein N-linked glycosylation (GO:0006487):GO_Biological_Process_2018	0.502894	0.542239	1.48899	1	149	18	3994	RPN1
BMP signaling pathway (GO:0030509):GO_Biological_Process_2018	0.502894	0.542239	1.48899	1	149	18	3994	FSTL1
negative regulation of cellular response to transforming growth factor beta stimulus (GO:1903845):GO_Biological_Process_2018	0.502894	0.542239	1.48899	1	149	18	3994	CAV1
retrograde vesicle-mediated transport, Golgi to ER (GO:0006890):GO_Biological_Process_2018	0.502894	0.542239	1.48899	1	149	18	3994	KDELR3
epidermal growth factor receptor signaling pathway (GO:0007173):GO_Biological_Process_2018	0.502894	0.542239	1.48899	1	149	18	3994	EFEMP1
intermediate filament cytoskeleton (GO:0045111):GO_Cellular_Component_2018	0.502894	0.542239	1.48899	1	149	18	3994	SYNE2
nuclear transcription factor complex (GO:0044798):GO_Cellular_Component_2018	0.502894	0.542239	1.48899	1	149	18	3994	HMGA1
oxidoreductase activity, acting on the CH-OH group of donors, NAD or NADP as acceptor (GO:0016616):GO_Molecular_Function_2018	0.502894	0.542239	1.48899	1	149	18	3994	LDHB
early endosome (GO:0005769):GO_Cellular_Component_2018	0.514231	0.554069	1.27915	3	147	63	3949	ANXA1,CAV1,NRP1
positive regulation of neurogenesis (GO:0050769):GO_Biological_Process_2018	0.520892	0.555716	1.4103	1	149	19	3993	SERPINF1
negative regulation of protein serine/threonine kinase activity (GO:0071901):GO_Biological_Process_2018	0.520892	0.555716	1.4103	1	149	19	3993	SMPD1
response to tumor necrosis factor (GO:0034612):GO_Biological_Process_2018	0.520892	0.555716	1.4103	1	149	19	3993	SFRP1
regulation of myeloid cell differentiation (GO:0045637):GO_Biological_Process_2018	0.520892	0.555716	1.4103	1	149	19	3993	MYL9
cellular amide metabolic process (GO:0043603):GO_Biological_Process_2018	0.520892	0.555716	1.4103	1	149	19	3993	SMPD1
response to reactive oxygen species (GO:0000302):GO_Biological_Process_2018	0.520892	0.555716	1.4103	1	149	19	3993	PTPRN
positive regulation of gene expression, epigenetic (GO:0045815):GO_Biological_Process_2018	0.520892	0.555716	1.4103	1	149	19	3993	HMGA1
positive regulation of proteasomal protein catabolic process (GO:1901800):GO_Biological_Process_2018	0.520892	0.555716	1.4103	1	149	19	3993	CLU
negative regulation of G2/M transition of mitotic cell cycle (GO:0010972):GO_Biological_Process_2018	0.520892	0.555716	1.4103	1	149	19	3993	FHL1
positive regulation of catabolic process (GO:0009896):GO_Biological_Process_2018	0.520892	0.555716	1.4103	1	149	19	3993	ASB5
protein tyrosine phosphatase activity (GO:0004725):GO_Molecular_Function_2018	0.520892	0.555716	1.4103	1	149	19	3993	PTPRS
cation transmembrane transporter activity (GO:0008324):GO_Molecular_Function_2018	0.520892	0.555716	1.4103	1	149	19	3993	ATP2B4
enhancer sequence-specific DNA binding (GO:0001158):GO_Molecular_Function_2018	0.520892	0.555716	1.4103	1	149	19	3993	HMGA1
cytokine receptor binding (GO:0005126):GO_Molecular_Function_2018	0.520892	0.555716	1.4103	1	149	19	3993	PXDN
transcriptional activator activity, RNA polymerase II transcription regulatory region sequence-specific binding (GO:0001228):GO_Molecular_Function_2018	0.537146	0.567833	1.39996	4	146	77	3935	CREB3L1,ELK3,HMGA1,NFE2L1
cellular response to acid chemical (GO:0071229):GO_Biological_Process_2018	0.538243	0.567833	1.33949	1	149	20	3992	RRAGA
regulation of phosphatidylinositol 3-kinase signaling (GO:0014066):GO_Biological_Process_2018	0.538243	0.567833	1.33949	1	149	20	3992	DCN
peptidyl-tyrosine phosphorylation (GO:0018108):GO_Biological_Process_2018	0.538243	0.567833	1.33949	1	149	20	3992	EFEMP1
negative regulation of neuron apoptotic process (GO:0043524):GO_Biological_Process_2018	0.538243	0.567833	1.33949	1	149	20	3992	WFS1
protein targeting to membrane (GO:0006612):GO_Biological_Process_2018	0.538243	0.567833	1.33949	1	149	20	3992	ICMT
cellular protein catabolic process (GO:0044257):GO_Biological_Process_2018	0.538243	0.567833	1.33949	1	149	20	3992	AP2S1
positive regulation of cellular component organization (GO:0051130):GO_Biological_Process_2018	0.538243	0.567833	1.33949	1	149	20	3992	CLSTN1
negative regulation of developmental process (GO:0051093):GO_Biological_Process_2018	0.538243	0.567833	1.33949	1	149	20	3992	SFRP1
cellular response to decreased oxygen levels (GO:0036294):GO_Biological_Process_2018	0.538243	0.567833	1.33949	1	149	20	3992	SFRP1
spindle assembly (GO:0051225):GO_Biological_Process_2018	0.538243	0.567833	1.33949	1	149	20	3992	FLNA
histone methyltransferase complex (GO:0035097):GO_Cellular_Component_2018	0.538243	0.567833	1.33949	1	149	20	3992	RBBP7
peroxisomal part (GO:0044439):GO_Cellular_Component_2018	0.538243	0.567833	1.33949	1	149	20	3992	CRAT
phosphatidylinositol bisphosphate binding (GO:1902936):GO_Molecular_Function_2018	0.538243	0.567833	1.33949	1	149	20	3992	PFN1
protein serine/threonine phosphatase activity (GO:0004722):GO_Molecular_Function_2018	0.538243	0.567833	1.33949	1	149	20	3992	PPP1CA
growth factor receptor binding (GO:0070851):GO_Molecular_Function_2018	0.538243	0.567833	1.33949	1	149	20	3992	EFEMP1
cilium assembly (GO:0060271):GO_Biological_Process_2018	0.551993	0.581934	1.31297	4	146	82	3930	EHD3,FLNA,TUBA1A,TUBB
negative regulation of protein ubiquitination (GO:0031397):GO_Biological_Process_2018	0.554969	0.583033	1.2754	1	149	21	3991	CAV1
regulation of hydrolase activity (GO:0051336):GO_Biological_Process_2018	0.554969	0.583033	1.2754	1	149	21	3991	CAV1
cellular response to molecule of bacterial origin (GO:0071219):GO_Biological_Process_2018	0.554969	0.583033	1.2754	1	149	21	3991	SERPINE1
negative regulation of neuron differentiation (GO:0045665):GO_Biological_Process_2018	0.554969	0.583033	1.2754	1	149	21	3991	PTPRS
regulation of MAP kinase activity (GO:0043405):GO_Biological_Process_2018	0.554969	0.583033	1.2754	1	149	21	3991	SMPD1
positive regulation of macromolecule metabolic process (GO:0010604):GO_Biological_Process_2018	0.555343	0.583033	1.29682	4	146	83	3929	ACTA2,CLU,FN1,WFS1
DNA-dependent DNA replication (GO:0006261):GO_Biological_Process_2018	0.571093	0.595445	1.21714	1	149	22	3990	HMGA1
negative regulation of cell cycle G2/M phase transition (GO:1902750):GO_Biological_Process_2018	0.571093	0.595445	1.21714	1	149	22	3990	FHL1
regulation of phosphatase activity (GO:0010921):GO_Biological_Process_2018	0.571093	0.595445	1.21714	1	149	22	3990	HSP90B1
I-kappaB kinase/NF-kappaB signaling (GO:0007249):GO_Biological_Process_2018	0.571093	0.595445	1.21714	1	149	22	3990	PRDX4
response to calcium ion (GO:0051592):GO_Biological_Process_2018	0.571093	0.595445	1.21714	1	149	22	3990	CAV1
regulation of fat cell differentiation (GO:0045598):GO_Biological_Process_2018	0.571093	0.595445	1.21714	1	149	22	3990	SFRP1
regulation of protein secretion (GO:0050708):GO_Biological_Process_2018	0.571093	0.595445	1.21714	1	149	22	3990	SLC25A5
positive regulation of autophagy (GO:0010508):GO_Biological_Process_2018	0.571093	0.595445	1.21714	1	149	22	3990	DCN
negative regulation of transmembrane receptor protein serine/threonine kinase signaling pathway (GO:0090101):GO_Biological_Process_2018	0.571093	0.595445	1.21714	1	149	22	3990	CAV1
DNA duplex unwinding (GO:0032508):GO_Biological_Process_2018	0.571093	0.595445	1.21714	1	149	22	3990	HMGA1
response to lipid (GO:0033993):GO_Biological_Process_2018	0.586637	0.608721	1.16394	1	149	23	3989	ALPL
negative regulation of cytokine production (GO:0001818):GO_Biological_Process_2018	0.586637	0.608721	1.16394	1	149	23	3989	CHID1
regulation of actin filament polymerization (GO:0030833):GO_Biological_Process_2018	0.586637	0.608721	1.16394	1	149	23	3989	PFN1
toll-like receptor signaling pathway (GO:0002224):GO_Biological_Process_2018	0.586637	0.608721	1.16394	1	149	23	3989	HSP90B1
nucleosome organization (GO:0034728):GO_Biological_Process_2018	0.586637	0.608721	1.16394	1	149	23	3989	HMGA1
cellular response to lipopolysaccharide (GO:0071222):GO_Biological_Process_2018	0.586637	0.608721	1.16394	1	149	23	3989	SERPINE1
cysteine-type peptidase activity (GO:0008234):GO_Molecular_Function_2018	0.586637	0.608721	1.16394	1	149	23	3989	SFRP1
positive regulation of protein polymerization (GO:0032273):GO_Biological_Process_2018	0.601621	0.621716	1.11518	1	149	24	3988	PFN1
mitotic cytokinesis (GO:0000281):GO_Biological_Process_2018	0.601621	0.621716	1.11518	1	149	24	3988	SPTBN1
antigen processing and presentation of exogenous peptide antigen (GO:0002478):GO_Biological_Process_2018	0.601621	0.621716	1.11518	1	149	24	3988	AP2S1
antigen processing and presentation of peptide antigen via MHC class II (GO:0002495):GO_Biological_Process_2018	0.601621	0.621716	1.11518	1	149	24	3988	AP2S1
antigen processing and presentation of exogenous peptide antigen via MHC class II (GO:0019886):GO_Biological_Process_2018	0.601621	0.621716	1.11518	1	149	24	3988	AP2S1
nuclear matrix (GO:0016363):GO_Cellular_Component_2018	0.601621	0.621716	1.11518	1	149	24	3988	SPARC
Golgi subcompartment (GO:0098791):GO_Cellular_Component_2018	0.613322	0.632333	1.20068	5	145	112	3900	CAV1,CHID1,GJA1,KDELR3,SCARB2
regulation of RNA splicing (GO:0043484):GO_Biological_Process_2018	0.616066	0.632333	1.07029	1	149	25	3987	HNRNPF
cytoskeleton-dependent cytokinesis (GO:0061640):GO_Biological_Process_2018	0.616066	0.632333	1.07029	1	149	25	3987	SPTBN1
peptide metabolic process (GO:0006518):GO_Biological_Process_2018	0.616066	0.632333	1.07029	1	149	25	3987	ANPEP
fibroblast growth factor receptor signaling pathway (GO:0008543):GO_Biological_Process_2018	0.616066	0.632333	1.07029	1	149	25	3987	HNRNPF
negative regulation of multicellular organismal process (GO:0051241):GO_Biological_Process_2018	0.616066	0.632333	1.07029	1	149	25	3987	SFRP1
negative regulation of neuron death (GO:1901215):GO_Biological_Process_2018	0.616066	0.632333	1.07029	1	149	25	3987	WFS1
mitotic nuclear division (GO:0140014):GO_Biological_Process_2018	0.616066	0.632333	1.07029	1	149	25	3987	FLNA
core promoter sequence-specific DNA binding (GO:0001046):GO_Molecular_Function_2018	0.616066	0.632333	1.07029	1	149	25	3987	NFE2L1
cysteine-type endopeptidase activity (GO:0004197):GO_Molecular_Function_2018	0.616066	0.632333	1.07029	1	149	25	3987	SFRP1
negative regulation of programmed cell death (GO:0043069):GO_Biological_Process_2018	0.635468	0.651806	1.24416	6	144	130	3882	ANXA1,FLNA,HSP90B1,HSPA5,SFRP1,WFS1
kinase binding (GO:0019900):GO_Molecular_Function_2018	0.657447	0.673895	1.1273	6	144	143	3869	ACTA2,CAV1,CSPG4,FLNA,PGAM1,THY1
regulation of macroautophagy (GO:0016241):GO_Biological_Process_2018	0.663077	0.679206	1.34178	2	148	40	3972	DCN,RRAGA
phosphate-containing compound metabolic process (GO:0006796):GO_Biological_Process_2018	0.66753	0.682845	1.30874	2	148	41	3971	FAM20A,PPP1CA
peptidase activity, acting on L-amino acid peptides (GO:0070011):GO_Molecular_Function_2018	0.66753	0.682845	1.30874	2	148	41	3971	ANPEP,MMP1
regulation of MAPK cascade (GO:0043408):GO_Biological_Process_2018	0.672105	0.686135	1.27726	2	148	42	3970	CAV1,FN1
regulation of protein ubiquitination (GO:0031396):GO_Biological_Process_2018	0.672105	0.686135	1.27726	2	148	42	3970	CAV1,WFS1
ATPase activity, coupled (GO:0042623):GO_Molecular_Function_2018	0.672105	0.686135	1.27726	2	148	42	3970	HSPA5,MYH9
cellular protein complex assembly (GO:0043623):GO_Biological_Process_2018	0.676786	0.689522	1.24725	2	148	43	3969	AP2S1,CLU
positive regulation of protein modification process (GO:0031401):GO_Biological_Process_2018	0.676786	0.689522	1.24725	2	148	43	3969	FAM20A,SMPD1
protein dephosphorylation (GO:0006470):GO_Biological_Process_2018	0.676786	0.689522	1.24725	2	148	43	3969	PPP1CA,PTPRS
negative regulation of sequence-specific DNA binding transcription factor activity (GO:0043433):GO_Biological_Process_2018	0.681561	0.69392	1.21861	2	148	44	3968	FLNA,WFS1
negative regulation of cellular macromolecule biosynthetic process (GO:2000113):GO_Biological_Process_2018	0.683056	0.694975	1.10625	7	143	170	3842	AES,DKK3,ELK3,HMGA1,IGFBP5,S100A11,SFRP1
ER to Golgi vesicle-mediated transport (GO:0006888):GO_Biological_Process_2018	0.686417	0.697926	1.19124	2	148	45	3967	BCAP31,SPTBN1
phosphoprotein phosphatase activity (GO:0004721):GO_Molecular_Function_2018	0.696322	0.707523	1.13998	2	148	47	3965	PPP1CA,PTPRS
negative regulation of intracellular signal transduction (GO:1902532):GO_Biological_Process_2018	0.701351	0.712155	1.11596	2	148	48	3964	ATP2B4,CAV1
cilium organization (GO:0044782):GO_Biological_Process_2018	0.706416	0.716818	1.0929	2	148	49	3963	EHD3,FLNA
G2/M transition of mitotic cell cycle (GO:0000086):GO_Biological_Process_2018	0.711509	0.721021	1.07076	2	148	50	3962	TUBA1A,TUBB
cell cycle G2/M phase transition (GO:0044839):GO_Biological_Process_2018	0.711509	0.721021	1.07076	2	148	50	3962	TUBA1A,TUBB
positive regulation of phosphorylation (GO:0042327):GO_Biological_Process_2018	0.721744	0.730416	1.02911	2	148	52	3960	FAM20A,NRP1
proteolysis (GO:0006508):GO_Biological_Process_2018	0.721744	0.730416	1.02911	2	148	52	3960	ANPEP,MMP1
regulation of gene expression (GO:0010468):GO_Biological_Process_2018	0.733056	0.74137	1.07487	10	140	250	3762	ACTA2,AES,CLU,EFEMP1,FN1,HMG20B,HMGA1,HNRNPF,MAGED1,SFRP1
protein oligomerization (GO:0051259):GO_Biological_Process_2018	0.737925	0.745796	1.2201	3	147	66	3946	CAV1,EHD3,SCUBE3
regulation of protein phosphorylation (GO:0001932):GO_Biological_Process_2018	0.739972	0.747367	1.20159	3	147	67	3945	FAM20A,FBLN1,FN1
positive regulation of programmed cell death (GO:0043068):GO_Biological_Process_2018	0.751496	0.758501	1.11675	3	147	72	3940	ITGB1,SFRP1,TGM2
protein heterodimerization activity (GO:0046982):GO_Molecular_Function_2018	0.75661	0.763154	1.086	3	147	74	3938	HEXB,ITGB1,RRAGA
nervous system development (GO:0007399):GO_Biological_Process_2018	0.761953	0.768032	1.05694	3	147	76	3936	BTBD6,ITM2B,SMPD1
Golgi membrane (GO:0000139):GO_Cellular_Component_2018	0.792414	0.798205	1.05024	4	146	102	3910	CAV1,GJA1,KDELR3,SCARB2
proteasome-mediated ubiquitin-dependent protein catabolic process (GO:0043161):GO_Biological_Process_2018	0.794166	0.799439	1.03977	4	146	103	3909	BTBD6,HSP90B1,HSPA5,WFS1
transition metal ion binding (GO:0046914):GO_Molecular_Function_2018	0.79596	0.800714	1.02951	4	146	104	3908	ANPEP,GPC1,SMPD1,TIMP2
negative regulation of mitotic cell cycle phase transition (GO:1901991):GO_Biological_Process_2018	1	1	1.02891	1	149	26	3986	FHL1
positive regulation of neuron projection development (GO:0010976):GO_Biological_Process_2018	1	1	1.02891	1	149	26	3986	SCARB2
negative regulation of phosphorylation (GO:0042326):GO_Biological_Process_2018	1	1	1.02891	1	149	26	3986	FBLN1
positive regulation of neuron differentiation (GO:0045666):GO_Biological_Process_2018	1	1	1.02891	1	149	26	3986	SCARB2
calcium ion transmembrane transport (GO:0070588):GO_Biological_Process_2018	1	1	1.02891	1	149	26	3986	ATP2B4
Rho protein signal transduction (GO:0007266):GO_Biological_Process_2018	1	1	1.02891	1	149	26	3986	COL1A2
ephrin receptor signaling pathway (GO:0048013):GO_Biological_Process_2018	1	1	1.02891	1	149	26	3986	AP2S1
peroxisome (GO:0005777):GO_Cellular_Component_2018	1	1	1.02891	1	149	26	3986	CRAT
microbody (GO:0042579):GO_Cellular_Component_2018	1	1	1.02891	1	149	26	3986	CRAT
