# Supplementary material for: Dissecting Herpes Simplex Virus 1-Induced Host Shutoff at the RNA Level
Source: J Virol. 2021 Jan 13;95(3):e01399-20. doi: 10.1128/JVI.01399-20 (PMC7925104; doi:10.1128/JVI.01399-20)
Supplement: Supplemental file 6 [file JVI.01399-20-sd006.xlsx]

## Sheet: orange cluster
S6 Dataset (A): log2 fold-changes for orange upregulated cluster. Fold-changes are color-coded in shades of red (log2 fold-change >0) and blue (log2 fold-change <0).
			4sU-RNA (WT)								total RNA (WT)				4sU-RNA (Δvhs)								total RNA (Δvhs)				Subcellular RNA fractions
Ensembl GeneID	Associated Gene Name	Description	0-1h p.i. (WT)	1-2h p.i. (WT)	2-3h p.i. (WT)	3-4h p.i. (WT)	4-5h p.i. (WT)	5-6h p.i. (WT)	6-7h p.i. (WT)	7-8h p.i. (WT)	2h p.i. (WT)	4h p.i. (WT)	6h p.i. (WT)	8h p.i. (WT)	0-1h p.i. (dvhs)	1-2h p.i. (dvhs)	2-3h p.i. (dvhs)	3-4h p.i. (dvhs)	4-5h p.i. (dvhs)	5-6h p.i. (dvhs)	6-7h p.i. (dvhs)	7-8h p.i. (dvhs)	2h p.i. (dvhs)	4h p.i. (dvhs)	6h p.i. (dvhs)	8h p.i. (dvhs)	Chromatin (WT)	Cytoplasm (WT)	Nucleoplasm (WT)	Chromatin (dvhs)	Cytoplasm (dvhs)	Nucleoplasm (dvhs)
ENSG00000166016	ABTB2	ankyrin repeat and BTB (POZ) domain containing 2 [Source:HGNC Symbol;Acc:23842]	0.05	0.21	1.02	1.93	3.52	4.11	4.58	4.79	-0.15	1.49	3.03	4.04	0.1	-0.01	0.36	1.57	2.79	3.44	3.57	4.11	0	0.57	2.21	2.84	4.28	2.27	4.24	4.06	1.34	3.68
ENSG00000169252	ADRB2	adrenoceptor beta 2, surface [Source:HGNC Symbol;Acc:286]	0.05	0.16	0.85	2.09	2.78	2.83	3.31	3.52	0.36	2.29	3.3	3.8	0.07	-0.07	0.3	1.39	1.92	1.99	1.95	1.73	0.07	0.99	2.01	2.14	5.09	2.34	5.28	4.81	1.15	4.48
ENSG00000166669	ATF7IP2	activating transcription factor 7 interacting protein 2 [Source:HGNC Symbol;Acc:20397]	0	-0.06	0.48	1.43	2.89	3.64	4.33	4.8	-0.08	1.02	2.07	3.24	0.02	0	0.23	1.41	2.31	2.74	2.91	2.64	0	0.27	2.08	2.88	3.24	2.28	5.17	2.95	0.24	3.95
ENSG00000141582	CBX4	chromobox homolog 4 [Source:HGNC Symbol;Acc:1554]	-0.02	0.51	1.96	2.96	3.45	3.35	2.79	1.85	0.15	2.15	2.72	2.24	-0.06	0.1	0.62	2.07	2.8	2.85	2.91	3.04	0.06	2.02	3.34	3.89	2.76	4.34	3.87	2.68	4.05	3.89
ENSG00000103196	CRISPLD2	cysteine-rich secretory protein LCCL domain containing 2 [Source:HGNC Symbol;Acc:25248]	0.04	0.18	0.68	1.87	3.49	4.2	4.84	5.22	0.09	0.71	1.77	2.8	0.19	0.06	0.41	1.92	3.23	3.95	4.16	4.65	-0.03	0.42	1.64	2.52	5.52	3.32	4.76	4.77	1.49	3.62
ENSG00000198719	DLL1	delta-like 1 (Drosophila) [Source:HGNC Symbol;Acc:2908]	-0.02	0.1	2.54	4.78	5.8	6.07	5.77	5.77	0.17	2.87	4.27	5.05	-0.09	0.03	0.96	3.39	4.71	5.05	4.82	4.84	-0.03	2.32	4.23	4.22	6.25	4.73	7.46	5.31	2.62	5.93
ENSG00000116106	EPHA4	EPH receptor A4 [Source:HGNC Symbol;Acc:3388]	0.03	0.24	0.58	1.48	2.55	3.27	3.88	4.26	0.32	1.18	2.58	3.5	-0.04	0.03	0.33	1.46	2.25	2.77	2.99	2.95	0.09	0.59	1.95	2.37	4.57	2.36	3.6	4.2	1.3	2.57
ENSG00000086619	ERO1LB	ERO1-like beta (S. cerevisiae) [Source:HGNC Symbol;Acc:14355]	0.03	0.07	0.39	1.95	3.54	4.76	5.8	6.66	-0.13	0.48	2.25	3.95	-0.01	0.04	0.28	1.83	3.12	4.04	4.74	5.12	0.04	0.2	1.37	2.15	6.65	1.81	5.5	5.93	0.81	4.15
ENSG00000139438	FAM222A	family with sequence similarity 222, member A [Source:HGNC Symbol;Acc:25915]	-0.02	-0.03	0.72	2.73	3.97	4.67	5.42	5.56	-0.08	1.61	2.65	3.27	-0.02	0.01	0.64	2.86	3.76	4.29	4.18	4.88	0.03	0.8	1.96	2.61	5.33	2.79	4.26	4.76	2.38	3.78
ENSG00000068078	FGFR3	fibroblast growth factor receptor 3 [Source:HGNC Symbol;Acc:3690]	-0.05	0.09	1.37	2.94	3.91	4.13	4.47	4.49	-0.07	1.35	2.7	3.63	-0.07	-0.03	0.45	1.94	3.05	3.27	3.15	3.61	-0.05	0.67	1.76	2.07	5.5	3.51	3.95	4.7	2.34	2.92
ENSG00000170345	FOS	FBJ murine osteosarcoma viral oncogene homolog [Source:HGNC Symbol;Acc:3796]	0.48	0.79	2.12	3.22	4.13	3.84	3.44	2.66	0.95	3.47	4.62	4.3	1.15	-0.04	0.65	2.43	3.47	3.59	3.32	3.35	-0.01	1.83	3.01	2.9	3.62	4.89	5.09	3.26	2.97	4.36
ENSG00000130222	GADD45G	growth arrest and DNA-damage-inducible, gamma [Source:HGNC Symbol;Acc:4097]	0.04	0.14	1.31	2.72	3.96	3.59	3.32	3.39	0.07	0.96	0.73	0.23	0.05	0	0.42	1.69	2.83	2.93	2.68	3.06	0.01	1.2	2.32	2.57	4.89	2.9	5.85	3.85	1.14	3.87
ENSG00000148798	INA	internexin neuronal intermediate filament protein, alpha [Source:HGNC Symbol;Acc:6057]	0.11	0.13	2.05	3.47	4.2	4.45	4.37	4.31	-0.03	0.96	1.6	1.59	-0.07	-0.03	1.24	3.4	4.23	4.49	4.71	4.2	-0.03	0.95	2.06	2.52	4.99	3.69	5.3	5.06	2.83	4.71
ENSG00000104722	NEFM	neurofilament, medium polypeptide [Source:HGNC Symbol;Acc:7734]	-0.01	0.05	1.38	2.9	3.82	3.83	4.37	4.54	0.02	1.36	1.91	2.44	0.07	0.09	1.25	3.39	4.16	4.4	4.79	4.48	0.01	0.48	0.83	1.02	5.08	3.74	4.07	3.89	1.4	3.66
ENSG00000171246	NPTX1	neuronal pentraxin I [Source:HGNC Symbol;Acc:7952]	0.01	0.21	2.7	4.67	5.54	5.85	6.23	5.82	0.09	2.95	3.98	3.99	0.12	0.34	1.14	3.79	5.21	5.42	5.28	5.65	0.03	1.35	2.04	1.67	5.01	2.63	4.37	4.21	1.27	3.1
ENSG00000106236	NPTX2	neuronal pentraxin II [Source:HGNC Symbol;Acc:7953]	-0.01	0.51	2.02	4.13	5.51	6.29	6.98	7.11	0.16	1.6	3.29	4.57	0.06	0.37	1.46	3.8	5.41	6.32	6.41	7.65	0.02	1.69	4.12	5.13	7.29	4.95	6.93	6.71	4.49	6.01
ENSG00000108551	RASD1	RAS, dexamethasone-induced 1 [Source:HGNC Symbol;Acc:15828]	0.04	1.59	4.69	5.85	6.66	6.82	6.44	5.45	0.53	4.61	6.25	6.39	0.02	0.3	0.91	3.46	4.83	5.48	5.25	5.91	0.2	4.55	6.2	6.37	6.61	8.15	7.46	6.27	7.35	6.96
ENSG00000261889	RP11-473M20.16		0.03	0.42	0.58	1.1	2.54	3.27	4.72	5.16	0.64	1.63	3.14	5.68	0.03	0.05	0.09	0.49	1.18	1.55	2.38	4.05	0	0.36	1.25	2.71	3.01	7.13	3.33	2.67	5.61	2.72
ENSG00000142178	SIK1	salt-inducible kinase 1 [Source:HGNC Symbol;Acc:11142]	0.13	0.45	2.16	3.18	3.44	3.28	2.84	2.6	0.21	2.09	2.85	3	0.25	0.04	0.83	2.42	2.84	2.71	2.24	2.34	0.07	1.68	2.88	2.96	3.72	3.27	4.76	3.52	2.95	4.07
ENSG00000124216	SNAI1	snail family zinc finger 1 [Source:HGNC Symbol;Acc:11128]	0.14	0.28	0.36	1.43	2.11	2.24	2.53	2.85	0.33	2.16	3.77	5.09	0.05	0.04	0.09	1.03	1.81	1.96	2.12	2.64	0.02	0.92	2.45	2.84	3.64	4.49	4.76	2.96	2.77	3.81
ENSG00000095637	SORBS1	sorbin and SH3 domain containing 1 [Source:HGNC Symbol;Acc:14565]	0.03	-0.14	-0.12	0.49	2.09	3.49	4.82	5.7	-0.1	0.35	2.11	3.64	0.17	0.13	0.08	1.18	2.52	4.17	5.32	5.58	-0.04	-0.04	1.21	2.57	6.11	2.69	5.12	5.41	0.86	3.98
ENSG00000178726	THBD	thrombomodulin [Source:HGNC Symbol;Acc:11784]	0.05	0.36	2.23	3.78	4.55	4.67	4.11	2.91	0.15	2.6	3.31	3.17	0.03	0.14	0.9	2.79	3.47	3.67	3.39	3.36	0.01	1.73	3.1	3.6	3.64	5.61	5.1	3.44	4.98	5.13
ENSG00000173530	TNFRSF10D	tumor necrosis factor receptor superfamily, member 10d, decoy with truncated death domain [Source:HGNC Symbol;Acc:11907]	0.06	0.4	1.26	2.31	2.8	3.04	3.15	3.19	-0.02	0.89	1.4	2.2	0.02	0.09	0.8	2.02	2.66	2.67	2.73	2.79	0.06	0.75	1.6	1.99	4.15	2.03	4.12	4.06	1.72	3.43
ENSG00000111981	ULBP1	UL16 binding protein 1 [Source:HGNC Symbol;Acc:14893]	-0.03	-0.2	0.31	1.47	2.02	2.36	2.43	2.69	0.12	0.88	1.26	1.01	0.07	-0.07	0.62	2.26	3.15	3.32	3.29	2.84	-0.03	0.2	0.69	0.85	4.72	2.02	5.24	3.68	1.41	2.93

## Sheet: red cluster
S6 Dataset (B): log2 fold-changes for red upregulated cluster. Fold-changes are color-coded in shades of red (log2 fold-change >0) and blue (log2 fold-change <0).
			4sU-RNA (WT)								total RNA (WT)				4sU-RNA (Δvhs)								total RNA (Δvhs)				Subcellular RNA fractions
Ensembl GeneID	Associated Gene Name	Description	0-1h p.i. (WT)	1-2h p.i. (WT)	2-3h p.i. (WT)	3-4h p.i. (WT)	4-5h p.i. (WT)	5-6h p.i. (WT)	6-7h p.i. (WT)	7-8h p.i. (WT)	2h p.i. (WT)	4h p.i. (WT)	6h p.i. (WT)	8h p.i. (WT)	0-1h p.i. (dvhs)	1-2h p.i. (dvhs)	2-3h p.i. (dvhs)	3-4h p.i. (dvhs)	4-5h p.i. (dvhs)	5-6h p.i. (dvhs)	6-7h p.i. (dvhs)	7-8h p.i. (dvhs)	2h p.i. (dvhs)	4h p.i. (dvhs)	6h p.i. (dvhs)	8h p.i. (dvhs)	Chromatin (WT)	Cytoplasm (WT)	Nucleoplasm (WT)	Chromatin (dvhs)	Cytoplasm (dvhs)	Nucleoplasm (dvhs)
ENSG00000139826	ABHD13	abhydrolase domain containing 13 [Source:HGNC Symbol;Acc:20293]	-0.02	0.01	0	0.18	0.18	0.35	0.73	0.78	-0.07	0.14	0.41	0.63	0.1	0.1	0.12	0.13	0.29	0.15	0.06	-0.42	0.1	-0.1	-0.14	-0.25	1.48	-0.38	1.98	1.01	-0.55	0.68
ENSG00000107897	ACBD5	acyl-CoA binding domain containing 5 [Source:HGNC Symbol;Acc:23338]	0.01	0.18	0.42	0.55	0.76	0.78	0.94	1.14	-0.14	-0.12	-0.11	-0.12	-0.14	0.04	0.12	0.34	0.37	0.41	0.28	0.01	0.05	0	0.16	0.08	1.31	-0.3	1.11	1.02	-0.27	0.18
ENSG00000170222	ADPRM	ADP-ribose/CDP-alcohol diphosphatase, manganese-dependent [Source:HGNC Symbol;Acc:30925]	0.12	0.12	-0.01	-0.38	-0.29	0.32	1.13	1.14	0.12	0.22	0.53	0.67	0.04	-0.02	0.05	-0.15	-0.07	0.12	-0.27	0.16	0	-0.09	-0.12	-0.24	1.78	0.66	2.16	1.48	-0.51	0.36
ENSG00000119682	AREL1	apoptosis resistant E3 ubiquitin protein ligase 1 [Source:HGNC Symbol;Acc:20363]	-0.08	0.03	0.17	0.21	0.64	0.69	1.28	1.44	-0.39	-0.44	-0.29	0.15	-0.06	-0.04	0.04	0.36	0.49	0.69	0.92	0.99	0.01	-0.07	-0.18	-0.47	1.48	-1.05	0.14	1.34	-0.48	-0.09
ENSG00000164144	ARFIP1	ADP-ribosylation factor interacting protein 1 [Source:HGNC Symbol;Acc:21496]	-0.08	-0.05	-0.05	0.24	0.49	0.76	1.2	1.27	-0.08	-0.1	-0.17	-0.13	-0.05	0.07	0.21	0.4	0.59	0.8	0.92	0.95	0.05	-0.02	0.07	-0.01	1.58	-0.56	0.95	1.53	-0.29	0.42
ENSG00000146376	ARHGAP18	Rho GTPase activating protein 18 [Source:HGNC Symbol;Acc:21035]	0	0	-0.23	-0.06	0.3	0.29	0.74	1.05	-0.17	-0.19	0.09	0.32	-0.1	-0.01	0.04	0.12	0.15	0.25	0.33	0	0.03	-0.08	-0.05	-0.09	1.45	-0.41	0.22	1.12	-0.38	-0.18
ENSG00000113369	ARRDC3	arrestin domain containing 3 [Source:HGNC Symbol;Acc:29263]	0.05	0.19	0.4	-0.17	-0.53	-0.54	-0.43	-0.39	0.39	1.25	0.63	0.15	0.15	0.18	0.31	0.09	-0.12	-0.37	-0.41	-0.71	0.23	-0.01	-0.4	-0.63	1.58	-0.54	2.71	1.17	-1.93	1.18
ENSG00000183475	ASB7	ankyrin repeat and SOCS box containing 7 [Source:HGNC Symbol;Acc:17182]	-0.06	0.15	-0.01	0.24	0.33	0.28	0.61	0.6	-0.43	0.03	-0.06	0.01	-0.15	0.08	0.15	0.28	0.19	0.18	0.08	-0.41	-0.01	-0.06	-0.19	-0.55	1.4	-0.7	2.17	1.15	-1.1	1.26
ENSG00000143970	ASXL2	additional sex combs like 2 (Drosophila) [Source:HGNC Symbol;Acc:23805]	0.04	-0.06	0.17	0.31	0.65	0.89	1.35	1.87	0.27	0.52	0.91	1.55	-0.05	0.07	0.21	0.49	0.51	0.61	0.95	0.76	0.02	0	-0.18	-0.48	1.86	0.16	1.2	1.3	-0.72	0.31
ENSG00000138138	ATAD1	ATPase family, AAA domain containing 1 [Source:HGNC Symbol;Acc:25903]	0.06	0.1	0.21	0.26	0.52	0.8	1	1.62	-0.01	-0.01	-0.14	0.04	0.07	0.08	0.13	0.34	0.53	0.72	0.77	0.74	0.08	0.03	0.08	0.16	1.66	-0.5	0.66	1.24	0.08	0.32
ENSG00000118217	ATF6	activating transcription factor 6 [Source:HGNC Symbol;Acc:791]	-0.04	-0.28	-0.19	-0.03	0.28	0.82	1.54	1.97	-0.11	-0.14	-0.31	0.01	0.03	0	0.05	0.37	0.61	1.08	1.55	1.44	0.02	0.18	0.49	0.71	1.65	-0.24	0.06	1.56	0.97	0.64
ENSG00000198513	ATL1	atlastin GTPase 1 [Source:HGNC Symbol;Acc:11231]	-0.05	-0.08	0.57	0.91	0.96	1.12	0.99	1.1	-0.22	-0.12	-0.39	-0.63	-0.04	0.02	0.28	0.5	0.6	0.42	0.24	0.04	-0.04	0.17	0.29	0.17	1.36	-0.53	0.55	1.02	-0.02	0.14
ENSG00000114439	BBX	bobby sox homolog (Drosophila) [Source:HGNC Symbol;Acc:14422]	-0.12	-0.59	-0.41	0.24	0.55	0.73	1.37	1.72	-0.65	-0.55	-0.48	0.25	0.07	-0.19	0.29	0.73	0.77	0.94	1.2	1.14	0.02	-0.07	0.1	0.14	1.61	-1.64	0.51	1.29	-0.05	0.33
ENSG00000105829	BET1	Bet1 golgi vesicular membrane trafficking protein [Source:HGNC Symbol;Acc:14562]	0.02	0.04	-0.26	-0.22	-0.55	-0.35	0.01	0.82	0.25	0.16	0.23	0.36	-0.1	-0.06	-0.07	-0.51	-0.24	-0.26	-0.13	-0.03	-0.01	-0.17	-0.33	-0.45	1.97	-0.59	1.39	1.4	-0.54	0.12
ENSG00000117475	BLZF1	basic leucine zipper nuclear factor 1 [Source:HGNC Symbol;Acc:1065]	0.03	0.1	-0.1	-0.05	-0.1	0.06	0.27	0.74	-0.13	-0.25	-0.32	-0.54	-0.02	-0.03	-0.11	-0.11	-0.07	0.04	0.29	-0.01	0.06	-0.07	-0.08	-0.05	1.57	-0.26	1.32	1.18	-0.23	0.28
ENSG00000157764	BRAF	v-raf murine sarcoma viral oncogene homolog B [Source:HGNC Symbol;Acc:1097]	0.06	-0.15	-0.1	0.19	0.46	0.72	1.08	1.5	0.19	0.15	0.37	0.89	0.06	0.02	0.05	0.27	0.36	0.54	0.75	0.48	0.03	-0.1	-0.14	-0.27	1.48	-0.16	1.01	1.19	-0.27	0.24
ENSG00000136261	BZW2	basic leucine zipper and W2 domains 2 [Source:HGNC Symbol;Acc:18808]	0.01	-0.09	-0.01	0.31	0.68	0.86	1.09	1.22	-0.11	-0.05	-0.16	0.01	0.05	0.01	-0.02	0.3	0.57	0.72	0.7	0.96	-0.01	0.14	0.34	0.54	2.01	0.03	0.76	1.67	0.02	0.43
ENSG00000165813	C10orf118	chromosome 10 open reading frame 118 [Source:HGNC Symbol;Acc:24349]	0	0.13	-0.18	0.16	0.39	0.85	1.13	1.4	0.13	0.37	0.53	0.66	0.05	0.16	0.14	0.65	0.88	1.17	1.64	1.08	0.07	-0.14	-0.04	-0.06	1.99	-0.08	1.88	1.87	-0.99	1.15
ENSG00000111412	C12orf49	chromosome 12 open reading frame 49 [Source:HGNC Symbol;Acc:26128]	-0.01	0.15	0.29	0.61	0.53	0.71	0.78	0.58	-0.05	-0.03	0.06	-0.01	-0.07	0.06	0.19	0.44	0.49	0.69	0.4	0.63	0.03	0.16	0.29	0.28	1.59	0.31	1.27	1.3	-0.07	0.55
ENSG00000078237	C12orf5	chromosome 12 open reading frame 5 [Source:HGNC Symbol;Acc:1185]	-0.11	0.15	0.37	0.44	0.51	0.56	1.08	1.23	-0.1	-0.08	-0.33	-0.61	-0.1	0.06	0.39	0.59	0.66	0.61	0.7	0.51	0	0.18	0.17	0.08	1.78	-0.48	1.97	1.74	-0.53	0.95
ENSG00000128891	C15orf57	chromosome 15 open reading frame 57 [Source:HGNC Symbol;Acc:28295]	0.1	0.11	0.39	0.62	0.85	1.14	1.34	1.18	0.03	0.14	0.15	-0.3	-0.06	0.01	0.01	0.17	0.44	0.61	0.58	0.59	-0.01	-0.09	-0.15	-0.3	1.26	-0.05	1.65	1.2	-0.29	0.85
ENSG00000182831	C16orf72	chromosome 16 open reading frame 72 [Source:HGNC Symbol;Acc:30103]	0.03	0.24	-0.01	0.07	0.34	0.44	0.56	0.51	0.05	0.28	0.39	0.34	-0.15	0.06	0	-0.06	-0.05	-0.05	-0.15	-0.31	0.04	-0.14	-0.39	-0.78	1.26	0.18	1.67	1.04	-0.4	0.68
ENSG00000152242	C18orf25	chromosome 18 open reading frame 25 [Source:HGNC Symbol;Acc:28172]	-0.03	-0.02	-0.24	-0.15	0.39	0.53	1.08	1.15	-0.16	-0.24	-0.18	0.16	-0.03	0.02	-0.06	-0.02	0.18	0.24	0.23	0.23	0.06	-0.34	-0.59	-0.8	1.98	-0.8	2.05	1.68	-1.38	1
ENSG00000135974	C2orf49	chromosome 2 open reading frame 49 [Source:HGNC Symbol;Acc:28772]	-0.01	0.06	-0.12	-0.12	0.06	0	0.7	1.08	0.21	0.57	0.66	0.66	-0.01	0.05	-0.02	0.06	0.19	0.32	0.41	0.12	0.01	-0.19	-0.42	-0.65	1.77	-0.13	2.26	1.52	-1.13	1.1
ENSG00000181744	C3orf58	chromosome 3 open reading frame 58 [Source:HGNC Symbol;Acc:28490]	0	0.01	-0.03	0.06	0.14	0.21	-0.23	-0.49	0.16	0.35	0.49	0.58	0.08	0.1	0.17	0.19	0.01	-0.21	-0.28	-0.55	0.1	-0.07	-0.06	0.01	1.67	1.04	1.9	1.25	0.19	1.21
ENSG00000196821	C6orf106	chromosome 6 open reading frame 106 [Source:HGNC Symbol;Acc:21215]	0.01	-0.12	0	0.16	0.55	0.79	0.76	0.97	-0.08	-0.15	-0.01	0.3	-0.13	-0.01	-0.04	0.13	0.31	0.57	0.63	0.9	-0.04	0.07	0.14	0.06	1.23	-0.12	0.46	1.25	-0.18	0.32
ENSG00000198668	CALM1	calmodulin 1 (phosphorylase kinase, delta) [Source:HGNC Symbol;Acc:1442]	-0.03	0.04	0.06	0.3	0.46	0.43	0.57	0.69	-0.35	-0.4	-0.75	-1.25	0.02	0.05	0.05	0.33	0.58	0.58	0.7	0.77	0.02	0.15	0.31	0.47	1.59	-0.47	1.11	1.27	0.22	0.47
ENSG00000105879	CBLL1	Cbl proto-oncogene-like 1, E3 ubiquitin protein ligase [Source:HGNC Symbol;Acc:21225]	0.02	-0.01	-0.26	-0.18	-0.29	-0.19	0.13	0.36	0.29	0.76	0.89	0.92	0.03	0.06	0.04	0.04	-0.06	-0.04	0.17	-0.46	0.05	0.03	0.03	0.11	1.41	0.15	2.37	1.17	-0.4	1.08
ENSG00000180329	CCDC43	coiled-coil domain containing 43 [Source:HGNC Symbol;Acc:26472]	0.07	0.11	0.18	0.4	0.41	0.58	0.71	0.94	0.12	0.25	0.46	0.48	0.12	0.05	0.04	0.31	0.4	0.58	0.98	0.55	0.07	0.09	0.06	-0.03	2.15	0.34	2.35	2.04	-0.36	1.19
ENSG00000133773	CCDC59	coiled-coil domain containing 59 [Source:HGNC Symbol;Acc:25005]	0.09	0.12	-0.15	-0.31	-0.02	-0.19	0.43	0.8	0.14	0.3	0.39	0.63	0.18	0	0.02	0.1	0.02	0.24	0.56	0.17	0	-0.12	-0.47	-0.52	1.99	-0.23	1.47	1.44	-0.81	0.5
ENSG00000198087	CD2AP	CD2-associated protein [Source:HGNC Symbol;Acc:14258]	-0.03	-0.1	-0.07	-0.04	0.18	0.22	0.71	1.19	0.04	0.06	0.03	0.26	0.1	0.1	0.18	0.25	0.19	0.29	0.54	0.23	0.07	-0.06	-0.13	-0.18	1.55	-0.55	1.7	1.07	-0.59	0.33
ENSG00000164045	CDC25A	cell division cycle 25A [Source:HGNC Symbol;Acc:1725]	0	0.28	0.24	0.1	0	-0.1	-0.37	-0.2	-0.02	0.34	0.18	-0.28	-0.08	0	0.06	0.17	0.03	-0.33	-0.56	-0.68	0	0.13	-0.24	-0.58	1.34	-0.05	0.71	1.15	-1.27	-0.17
ENSG00000168438	CDC40	cell division cycle 40 [Source:HGNC Symbol;Acc:17350]	-0.05	0.05	0.1	0.27	0.15	0.56	0.74	1.1	0.37	0.48	0.77	0.72	-0.03	0.02	0.09	0.22	0.42	0.32	0.47	0.21	0.04	-0.06	-0.15	-0.33	1.22	0.11	1.04	1.11	-0.96	-0.1
ENSG00000134371	CDC73	cell division cycle 73 [Source:HGNC Symbol;Acc:16783]	0.01	-0.12	-0.13	0	0.2	0.19	0.79	1.1	0.11	0.11	0.21	0.35	0.05	0.01	0.05	0.13	0.08	0.3	0.44	0.32	0.04	-0.04	-0.07	0.02	1.41	-0.13	0.75	1.14	-0.16	0.07
ENSG00000100532	CGRRF1	cell growth regulator with ring finger domain 1 [Source:HGNC Symbol;Acc:15528]	-0.01	0.25	0.19	0.49	0.86	0.8	1.22	0.87	-0.07	0.21	0.13	-0.13	-0.07	0.08	0.16	0.1	0.26	0.25	0.08	0.09	0.06	0.11	0.05	-0.32	1.54	-0.34	1.91	1.17	-0.76	0.24
ENSG00000106554	CHCHD3	coiled-coil-helix-coiled-coil-helix domain containing 3 [Source:HGNC Symbol;Acc:21906]	0	-0.06	0.14	0.27	0.46	0.81	1.13	1.67	0.11	0.02	0.01	-0.05	0.06	-0.12	0.09	0.32	0.51	0.57	1.11	1.06	-0.04	0.2	0.09	0.26	1.53	-0.15	0.73	1.27	0.02	0.44
ENSG00000153922	CHD1	chromodomain helicase DNA binding protein 1 [Source:HGNC Symbol;Acc:1915]	-0.02	0.24	0.21	0.06	0.49	0.64	1.09	1.13	-0.06	0.31	0.39	0.54	-0.02	0.17	0.12	0.32	0.22	0.41	0.65	0.02	0.05	-0.16	-0.38	-0.92	1.43	0.08	0.76	1.18	-0.81	0
ENSG00000086065	CHMP5	charged multivesicular body protein 5 [Source:HGNC Symbol;Acc:26942]	-0.05	0	-0.01	0.07	0.15	0.06	0.47	0.7	0.06	0.06	-0.07	-0.12	0.03	0.01	0.15	0.17	0.34	0.52	0.87	0.96	0.02	0.11	0.3	0.58	1.72	0.58	0.62	1.05	0.46	0.24
ENSG00000164597	COG5	component of oligomeric golgi complex 5 [Source:HGNC Symbol;Acc:14857]	0.07	-0.09	0.13	0.26	0.73	0.96	1.36	1.72	-0.01	0.09	0.2	0.47	0.09	-0.04	0.02	0.33	0.47	0.8	1.11	0.96	0.02	0.05	0.25	0.43	1.33	0.39	0.71	1.34	0.41	0.44
ENSG00000145781	COMMD10	COMM domain containing 10 [Source:HGNC Symbol;Acc:30201]	0.01	-0.07	-0.07	0.12	0.41	0.42	1.24	1.55	-0.08	-0.04	-0.14	-0.03	0.11	0.04	0.05	0.17	0.24	0.64	0.44	0.87	-0.02	0.04	0.22	0.4	1.35	0.18	1.56	1.07	0.1	0.47
ENSG00000166200	COPS2	COP9 signalosome subunit 2 [Source:HGNC Symbol;Acc:30747]	0.1	0.07	0.09	0.21	0.47	0.56	0.98	1.25	0.22	0.37	0.59	0.8	0.09	0.04	0.11	0.3	0.5	0.6	0.88	0.52	0.09	0.13	0.24	0.33	2.29	0.28	1.64	2.04	-0.11	0.77
ENSG00000113742	CPEB4	cytoplasmic polyadenylation element binding protein 4 [Source:HGNC Symbol;Acc:21747]	-0.07	-0.11	-0.12	-0.03	0.3	0.69	1.13	1.54	-0.16	-0.02	0.08	0.64	-0.04	0.1	0.08	0.11	0.16	0.43	0.55	0.38	0.05	-0.28	-0.35	-0.35	2.13	-0.41	2.72	1.72	-0.82	1.47
ENSG00000166266	CUL5	cullin 5 [Source:HGNC Symbol;Acc:2556]	-0.01	-0.03	-0.16	-0.03	0.23	0.28	0.62	0.83	-0.08	-0.12	-0.07	0.02	0.04	0.05	0.05	0.16	0.3	0.46	0.56	0.37	0.09	-0.05	0.02	0.05	1.09	-0.43	0.69	1.08	-0.12	0.04
ENSG00000138231	DBR1	debranching RNA lariats 1 [Source:HGNC Symbol;Acc:15594]	0.03	0.15	0.11	0.39	0.67	0.42	0.51	0.59	0.2	0.64	0.91	0.7	-0.06	0.03	0.07	0.16	0.3	0.31	0.34	-0.14	-0.01	-0.17	-0.38	-1.12	1.71	0.72	1.7	1.11	-1.35	0.15
ENSG00000137992	DBT	dihydrolipoamide branched chain transacylase E2 [Source:HGNC Symbol;Acc:2698]	0.04	0.01	0.14	0.41	0.42	0.64	1.04	1.05	0.11	0.03	0.18	0.26	-0.14	0.05	0.18	0.4	0.6	0.62	0.55	0.49	-0.05	-0.04	0.24	0.38	1.32	0.27	1.81	1.11	-0.15	0.81
ENSG00000175197	DDIT3	DNA-damage-inducible transcript 3 [Source:HGNC Symbol;Acc:2726]	0.01	0.17	0.23	0.42	0.92	1.19	1.05	1.58	-0.12	0.58	0.77	1.33	-0.04	-0.02	0.07	0.38	0.65	0.71	0.97	1.12	-0.05	0.02	-0.08	-0.4	1.96	-0.27	1.79	1.04	-1.29	0.82
ENSG00000215301	DDX3X	DEAD (Asp-Glu-Ala-Asp) box helicase 3, X-linked [Source:HGNC Symbol;Acc:2745]	0.03	0.02	0.01	0.32	0.32	0.29	0.18	-0.06	-0.03	-0.01	-0.28	-0.82	0.03	0.01	0.01	0.36	0.44	0.47	0.41	-0.05	0.09	0.06	0.2	0.2	1.09	-0.1	0.2	1.02	0.27	0.01
ENSG00000035499	DEPDC1B	DEP domain containing 1B [Source:HGNC Symbol;Acc:24902]	-0.01	0.01	0.05	0.25	0.81	1.14	1.67	2	-0.09	0.09	0.42	1.28	0.07	0.05	0.13	0.31	0.37	0.32	0.4	0.46	-0.01	-0.08	-0.07	-0.2	1.65	-0.61	1.63	1.34	-0.86	0.62
ENSG00000102780	DGKH	diacylglycerol kinase, eta [Source:HGNC Symbol;Acc:2854]	0.07	0.01	0.47	0.42	0.84	0.89	1.44	1.71	0.39	0.48	1.07	1.51	0.08	0.1	0.15	0.38	0.45	0.51	0.56	0.22	0.03	-0.31	-0.29	-0.54	1.46	0.02	1.26	1.06	-0.72	-0.07
ENSG00000147202	DIAPH2	diaphanous-related formin 2 [Source:HGNC Symbol;Acc:2877]	0.11	-0.12	-0.1	0.07	0.56	0.83	1.25	1.97	0.1	0.08	0.34	0.73	0.06	0.04	0.02	0.24	0.38	0.65	1.09	0.94	0.07	0.01	0.18	0.28	1.18	0.59	0.65	1.07	0.56	0.39
ENSG00000083520	DIS3	DIS3 mitotic control homolog (S. cerevisiae) [Source:HGNC Symbol;Acc:20604]	0.14	0.19	0.09	0.31	0.39	0.48	0.74	0.85	0.21	0.36	0.64	0.62	0.12	0.02	0.07	0.25	0.24	0.37	0.58	0.01	0.14	0.05	0.02	-0.03	1.51	0.73	0.98	1.06	-0.14	-0.08
ENSG00000128917	DLL4	delta-like 4 (Drosophila) [Source:HGNC Symbol;Acc:2910]	-0.12	-0.02	0.02	0.5	0.95	0.91	0.95	0.43	-0.15	0.21	0.19	-0.21	-0.14	-0.06	-0.12	-0.16	-0.03	-0.3	-0.64	-0.65	-0.03	-0.67	-1.31	-2.38	1.58	0.39	1.66	1	-0.65	0.93
ENSG00000128590	DNAJB9	DnaJ (Hsp40) homolog, subfamily B, member 9 [Source:HGNC Symbol;Acc:6968]	0.03	-0.18	-0.63	-0.77	-0.65	-0.81	-0.89	-1.2	-0.09	-0.24	-0.82	-1.55	0.02	-0.08	-0.07	-0.42	-0.33	-0.15	-0.35	-0.51	0.04	-0.06	-0.11	-0.09	1.57	0.28	0.86	1.56	0.33	0.46
ENSG00000102580	DNAJC3	DnaJ (Hsp40) homolog, subfamily C, member 3 [Source:HGNC Symbol;Acc:9439]	0.03	0.02	-0.01	0.25	0.21	0.41	0.19	-0.02	0.01	-0.12	-0.2	-0.29	0.02	0.07	0.01	0.24	0.26	0.36	0.44	0.19	0.08	-0.01	0.23	0.42	1.33	0.88	0.61	1.55	0.68	0.54
ENSG00000188641	DPYD	dihydropyrimidine dehydrogenase [Source:HGNC Symbol;Acc:3012]	-0.11	-0.14	-0.2	-0.09	0.26	0.5	1.14	1.71	0.02	-0.05	0.22	0.87	0.07	0	-0.01	0.14	0.26	0.34	0.32	0.57	0.04	0	0.19	0.38	1.42	-0.19	0.38	1.24	0.52	0.22
ENSG00000138166	DUSP5	dual specificity phosphatase 5 [Source:HGNC Symbol;Acc:3071]	-0.04	-0.05	-0.5	-0.24	-0.09	-0.06	0.1	0	0.13	0.71	0.88	1.03	0.1	0.02	0.1	0.26	0.41	0.28	0.06	0	0.1	0.08	0.03	-0.33	2.25	1.22	2.26	1.56	-0.16	1.18
ENSG00000157540	DYRK1A	dual-specificity tyrosine-(Y)-phosphorylation regulated kinase 1A [Source:HGNC Symbol;Acc:3091]	-0.01	0.01	-0.03	0.11	0.39	0.63	0.86	1.05	-0.34	0.18	0.23	0.55	0.02	0.1	0.06	0.15	0.17	0.31	0.38	0.24	0.09	-0.06	-0.09	-0.4	1.36	-0.59	1.34	1.02	-0.81	0.64
ENSG00000172071	EIF2AK3	eukaryotic translation initiation factor 2-alpha kinase 3 [Source:HGNC Symbol;Acc:3255]	0	0.21	0.18	0.26	0.5	0.66	0.46	0.67	-0.01	0.11	0.31	0.15	-0.07	0.06	0.11	0.41	0.55	0.51	0.64	0.13	0.08	0.1	0.27	0.17	1.71	-0.02	1.05	1.8	-0.73	0.62
ENSG00000175390	EIF3F	eukaryotic translation initiation factor 3, subunit F [Source:HGNC Symbol;Acc:3275]	0.01	-0.11	0.08	0.34	0.48	0.79	1.27	1.69	0.24	0.48	0.73	1.13	0.03	-0.11	-0.02	0.14	0.47	0.71	1.02	1.16	-0.04	0.14	0.22	0.38	1.25	0.79	1.19	1.03	-0.02	0.83
ENSG00000147677	EIF3H	eukaryotic translation initiation factor 3, subunit H [Source:HGNC Symbol;Acc:3273]	0.07	0.12	0.15	0.16	0.51	0.52	0.85	1.19	0.14	0.16	0.27	0.22	0.04	-0.05	0.07	0.17	0.53	0.56	1.03	1.05	-0.06	0.17	0.28	0.54	1.96	0.35	0.59	1.62	0.31	0.51
ENSG00000100664	EIF5	eukaryotic translation initiation factor 5 [Source:HGNC Symbol;Acc:3299]	0.05	0.04	-0.03	-0.24	-0.16	-0.23	0.05	0.18	-0.42	-0.61	-0.9	-0.58	0.06	-0.04	-0.02	0.04	0.1	0.13	0.21	0	0.02	-0.1	-0.21	-0.1	1.65	-0.9	0.89	1.34	-0.5	0.18
ENSG00000120690	ELF1	E74-like factor 1 (ets domain transcription factor) [Source:HGNC Symbol;Acc:3316]	-0.02	0.16	0.05	0.28	0.42	0.7	1.19	1.54	-0.08	0.41	0.8	1.37	-0.01	0.12	0.17	0.38	0.44	0.68	0.85	0.62	0.01	0.1	0.32	0.22	2.09	0.27	1.92	1.93	-0.14	1.23
ENSG00000089048	ESF1	ESF1, nucleolar pre-rRNA processing protein, homolog (S. cerevisiae) [Source:HGNC Symbol;Acc:15898]	0	0.05	0.04	0.1	0.34	0.41	0.96	1.47	0.24	0.34	0.54	0.71	0.1	0.11	0.18	0.32	0.27	0.65	1.02	0.59	0	-0.18	-0.51	-0.5	1.57	0.61	1.19	1.07	-0.13	0.21
ENSG00000065809	FAM107B	family with sequence similarity 107, member B [Source:HGNC Symbol;Acc:23726]	0	-0.08	-0.43	-0.36	0.06	0.4	0.82	1.07	-0.54	-0.67	-0.76	-0.54	-0.01	0.05	-0.14	-0.26	-0.15	-0.14	-0.16	-0.11	0.08	0.03	-0.1	-0.17	1.74	-1.07	1.49	1.31	-0.46	0.71
ENSG00000177150	FAM210A	family with sequence similarity 210, member A [Source:HGNC Symbol;Acc:28346]	-0.02	0.21	0.04	-0.18	0.39	0.35	0.7	1.03	0.09	0.12	0.07	-0.03	-0.21	0.01	-0.05	-0.04	0.05	0.1	-0.08	0.41	-0.05	-0.21	-0.47	-0.61	1.56	-0.36	2.19	1.14	-0.83	1.09
ENSG00000112773	FAM46A	family with sequence similarity 46, member A [Source:HGNC Symbol;Acc:18345]	0.01	0.03	0.02	-0.17	-0.48	-0.77	-1.17	-1.23	0.29	0.8	0.3	-0.35	0.02	0.06	0.23	0.15	-0.06	-0.25	-0.62	-1.32	0.12	-0.2	-0.74	-1.86	1.46	-0.56	1.28	1.12	-2	0.38
ENSG00000151422	FER	fer (fps/fes related) tyrosine kinase [Source:HGNC Symbol;Acc:3655]	0.06	-0.06	-0.16	0.2	0.38	0.59	1.47	1.91	-0.01	-0.08	0.22	0.99	0.06	0.05	0.03	0.42	0.4	0.49	0.71	0.49	0.05	-0.1	-0.07	-0.11	1.69	0.04	1.3	1.27	-0.29	0.31
ENSG00000118689	FOXO3	forkhead box O3 [Source:HGNC Symbol;Acc:3821]	0.04	0.09	-0.06	-0.01	0.29	0.5	0.9	0.88	0.12	0.5	0.79	1.14	0.06	0.09	0.01	0.31	0.36	0.42	0.19	-0.08	-0.02	-0.22	-0.21	-0.56	1.68	-0.13	1.47	1.23	-0.74	0.54
ENSG00000135968	GCC2	GRIP and coiled-coil domain containing 2 [Source:HGNC Symbol;Acc:23218]	-0.05	-0.01	0.03	0.31	0.48	0.64	0.9	1.41	0.26	0.35	0.57	0.83	0.01	0.11	0.16	0.64	0.61	0.92	1.3	0.74	0.06	-0.02	0.04	0.09	1.42	0.66	1.01	1.23	0.1	0.52
ENSG00000196505	GDAP2	ganglioside induced differentiation associated protein 2 [Source:HGNC Symbol;Acc:18010]	0	-0.13	0.15	0.48	0.94	1.04	1.54	1.73	-0.19	-0.32	-0.01	0.62	-0.02	0.06	0.06	0.37	0.45	0.73	0.97	0.83	0.07	0	0.15	0.18	1.59	-1.11	1.2	1.29	-0.37	0.31
ENSG00000164949	GEM	GTP binding protein overexpressed in skeletal muscle [Source:HGNC Symbol;Acc:4234]	0.07	0.36	-0.01	-0.05	0.28	0.57	0.71	0.87	0.41	0.84	0.56	0.25	-0.02	0.1	-0.12	-0.32	-0.16	-0.17	-0.15	-0.3	0.06	-0.56	-0.5	-0.45	1.59	-0.1	2.43	1.15	-1.5	1.29
ENSG00000156052	GNAQ	guanine nucleotide binding protein (G protein), q polypeptide [Source:HGNC Symbol;Acc:4390]	0.02	-0.2	-0.03	0.09	0.36	0.65	1.11	1.42	-0.1	-0.19	0.02	0.23	0.13	-0.04	0.21	0.4	0.47	0.51	0.64	0.51	0.06	0	0.1	0.21	1.37	-0.23	1	1.14	-0.07	0.56
ENSG00000163938	GNL3	guanine nucleotide binding protein-like 3 (nucleolar) [Source:HGNC Symbol;Acc:29931]	0.04	0.12	0.07	-0.11	-0.14	-0.23	0.01	0.18	0.18	0.37	0.78	1.19	0.04	0.02	0.11	0.28	0.34	0.25	0.39	-0.02	0.02	0.01	-0.14	-0.4	1.42	0.33	1.23	1.21	-0.55	0.46
ENSG00000183098	GPC6	glypican 6 [Source:HGNC Symbol;Acc:4454]	0	-0.32	-0.46	-0.19	0.04	0.27	0.81	1.06	-0.29	-0.47	-0.43	-0.31	0.08	-0.01	0.22	0.57	0.72	0.72	1.37	1.76	0.02	0.03	0.44	0.61	1.22	-0.31	0.14	1.26	1.26	0.96
ENSG00000109519	GRPEL1	GrpE-like 1, mitochondrial (E. coli) [Source:HGNC Symbol;Acc:19696]	0.03	0.12	0.27	0.17	0.19	0.25	-0.06	-0.51	0.26	0.49	0.55	0.3	0	-0.02	0.12	0.32	0.48	0.23	0.01	-0.02	0.01	0.13	0	-0.08	1.8	0.22	1.28	1.5	-0.39	0.49
ENSG00000105856	HBP1	HMG-box transcription factor 1 [Source:HGNC Symbol;Acc:23200]	0.09	0.03	-0.22	-0.15	-0.08	-0.04	0.47	1.07	0.16	0.32	0.16	0.07	0.07	-0.01	-0.04	-0.06	0.17	0.27	0.56	0.65	0.02	-0.03	-0.04	-0.12	1.73	-0.06	1.16	1.16	-0.36	0.24
ENSG00000148110	HIATL1	hippocampus abundant transcript-like 1 [Source:HGNC Symbol;Acc:23376]	-0.07	-0.07	0.16	0.41	0.58	0.6	0.81	0.86	-0.16	-0.19	-0.1	0.03	0	0.04	0.22	0.45	0.6	0.74	0.79	0.71	0.01	0.12	0.33	0.45	1.27	0.55	0.64	1	0.5	0.42
ENSG00000119471	HSDL2	hydroxysteroid dehydrogenase like 2 [Source:HGNC Symbol;Acc:18572]	-0.08	-0.03	0.05	0.25	0.28	0.68	0.76	1.23	-0.02	0.07	0.29	0.32	0	0.1	0.2	0.46	0.58	0.74	1.05	0.69	-0.02	0.08	0.29	0.52	1.22	0.29	0.67	1.2	0.22	0.16
ENSG00000120694	HSPH1	heat shock 105kDa/110kDa protein 1 [Source:HGNC Symbol;Acc:16969]	0.01	0.03	-0.13	0.5	0.84	1.03	1.24	1.48	0.01	-0.08	-0.14	-0.29	-0.19	0.17	0.28	0.55	0.92	1.08	1.24	1.08	0.01	0.05	0.04	0.13	1.06	0.01	0.12	1.05	0.23	0.16
ENSG00000095574	IKZF5	IKAROS family zinc finger 5 (Pegasus) [Source:HGNC Symbol;Acc:14283]	0.01	0.11	0.01	0.21	0.49	0.55	0.96	1.27	0.28	0.6	0.76	0.8	0	0.01	-0.08	0.04	0.07	0.37	0.37	-0.02	0.07	-0.11	-0.26	-0.33	1.55	0	2.46	1.19	-0.68	0.97
ENSG00000205339	IPO7	importin 7 [Source:HGNC Symbol;Acc:9852]	0.07	0	-0.14	-0.06	0.05	0.04	0.18	0.32	-0.05	-0.15	-0.18	-0.1	-0.01	0.02	-0.12	-0.02	-0.01	0.08	0.25	-0.22	0.05	-0.02	-0.03	-0.01	1.01	0.09	-0.16	1.09	0.15	-0.11
ENSG00000139620	KANSL2	KAT8 regulatory NSL complex subunit 2 [Source:HGNC Symbol;Acc:26024]	0.04	0.27	0.37	0.42	0.74	0.74	1.1	1.46	0.16	0.65	0.81	1.38	0.03	0.01	0.12	0.47	0.58	0.58	0.32	0.61	0.01	0.1	-0.01	-0.29	2.44	0.32	2.25	2.2	-0.77	1.31
ENSG00000006459	KDM7A	lysine (K)-specific demethylase 7A [Source:HGNC Symbol;Acc:22224]	0.11	0.3	0.32	0.34	0.33	0.85	0.73	0.98	0.35	0.65	0.84	0.95	0.05	0.08	0.22	0.3	0.23	0.31	0.35	0.05	0.02	-0.17	-0.25	-0.53	1.67	0.55	1.93	1.2	-0.59	0.43
ENSG00000049130	KITLG	KIT ligand [Source:HGNC Symbol;Acc:6343]	-0.1	-0.33	-0.69	-0.96	-1.03	-1.31	-1.15	-1.22	-0.34	-0.82	-1.11	-1.39	0	0	-0.16	-0.39	-0.53	-0.68	-0.81	-1.45	0.05	-0.25	-0.46	-0.52	1.26	-0.9	0.45	1.12	-0.33	-0.19
ENSG00000111615	KRR1	KRR1, small subunit (SSU) processome component, homolog (yeast) [Source:HGNC Symbol;Acc:5176]	0.06	0.11	0.13	0.15	0.2	0.34	0.5	0.53	0.02	0.08	-0.28	-0.16	0.16	0.09	0.16	0.39	0.34	0.41	0.54	0.24	0.02	-0.05	0.01	-0.07	1.79	-1.35	1.42	1.56	-0.48	0.68
ENSG00000179630	LACC1	laccase (multicopper oxidoreductase) domain containing 1 [Source:HGNC Symbol;Acc:26789]	0.01	-0.15	-0.41	-0.07	-0.3	-0.16	-0.15	0.1	-0.01	-0.05	0.06	0.47	0.1	0.01	0.04	0.18	0.39	0.44	0.87	0.3	0.04	0.02	0.1	-0.04	1.5	1.01	1.19	1.28	0.57	0.6
ENSG00000161813	LARP4	La ribonucleoprotein domain family, member 4 [Source:HGNC Symbol;Acc:24320]	-0.02	0.11	0.12	0.26	0.67	0.66	1.13	1.41	0.19	0.32	0.48	0.9	-0.23	0.12	0.11	0.21	0.29	0.53	0.66	0.34	0.01	-0.08	-0.18	-0.42	1.52	0.13	1.35	1.41	-0.54	0.29
ENSG00000174106	LEMD3	LEM domain containing 3 [Source:HGNC Symbol;Acc:28887]	-0.11	0.18	0.04	-0.23	-0.08	-0.03	0.54	0.79	0.18	0.52	0.98	1.26	-0.01	0.06	0.17	0.22	0.22	0.29	0.38	0.33	0.08	-0.03	-0.05	-0.4	1.68	1.28	1.23	1.39	-0.01	0.5
ENSG00000189308	LIN54	lin-54 homolog (C. elegans) [Source:HGNC Symbol;Acc:25397]	-0.04	-0.01	-0.15	-0.27	-0.05	-0.03	0.3	0.43	-0.16	0.18	0.3	0.4	-0.07	0.08	0.1	0.09	-0.06	0.12	0.13	-0.21	0.09	-0.07	-0.29	-0.66	1.45	-0.59	1.22	1.2	-0.91	0.44
ENSG00000081026	MAGI3	membrane associated guanylate kinase, WW and PDZ domain containing 3 [Source:HGNC Symbol;Acc:29647]	-0.07	-0.3	-0.26	-0.03	0.24	0.39	0.89	1.47	-0.08	0.05	0.45	1.02	-0.05	-0.18	-0.03	0.1	-0.1	0.16	0.13	-0.1	-0.03	-0.2	-0.25	-0.3	1.21	-0.26	0.51	1.04	-0.28	0.22
ENSG00000156026	MCU	mitochondrial calcium uniporter [Source:HGNC Symbol;Acc:23526]	0.05	0.13	0.25	0.17	0.39	0.48	0.64	0.84	0.22	0.38	0.76	0.96	0.03	-0.01	0.07	0.37	0.36	0.35	0.52	0.12	-0.01	0.02	0.13	0.2	1.46	0.28	1.62	1.11	-0.24	0.59
ENSG00000108510	MED13	mediator complex subunit 13 [Source:HGNC Symbol;Acc:22474]	0	-0.06	-0.08	-0.13	0.11	0.18	0.64	1.01	-0.16	-0.19	-0.03	0.35	-0.08	0.08	0.11	0.08	0.11	0.21	0.44	0.07	0.06	-0.08	-0.1	-0.33	1.32	-0.1	0.91	1.15	-0.36	0.12
ENSG00000136146	MED4	mediator complex subunit 4 [Source:HGNC Symbol;Acc:17903]	0.03	0.09	0.14	0.42	0.57	0.63	0.99	1.18	0.16	0.37	0.65	0.98	0	0.01	0.03	0.14	0.2	0.36	0.55	0.06	0.02	0	-0.04	-0.41	1.5	-0.06	1.5	1.24	-0.86	0.42
ENSG00000111142	METAP2	methionyl aminopeptidase 2 [Source:HGNC Symbol;Acc:16672]	0.03	0.04	0.04	0.22	0.49	0.56	1.18	1.66	0.12	0.25	0.34	0.49	0.11	0.08	0.15	0.42	0.58	0.79	1.17	1.29	0.03	0.17	0.29	0.44	2.01	0.43	1.1	1.57	0.33	0.36
ENSG00000107745	MICU1	mitochondrial calcium uptake 1 [Source:HGNC Symbol;Acc:1530]	-0.03	-0.11	0.22	0.5	0.86	1.07	1.48	1.92	0.01	0.12	0.27	0.49	-0.03	-0.13	0.1	0.24	0.47	0.71	1.05	1.32	-0.02	0.24	0.45	0.71	1.33	0.72	0.48	1.09	0.66	0.68
ENSG00000155545	MIER3	mesoderm induction early response 1, family member 3 [Source:HGNC Symbol;Acc:26678]	0	0.33	0.36	0.46	0.5	0.39	0.56	0.57	0.73	1.52	1.52	1.58	-0.07	0.14	0.24	0.29	0.22	0.08	0.07	-0.44	0.1	-0.07	-0.29	-0.68	1.76	0.5	1.92	1.37	-1.96	0.58
ENSG00000112996	MRPS30	mitochondrial ribosomal protein S30 [Source:HGNC Symbol;Acc:8769]	0.06	0.07	0.21	0.29	0.33	0.44	0.57	0.55	0.1	0.27	0.18	0.28	0.02	0.05	0.2	0.36	0.31	0.48	0.6	0.21	0.05	-0.05	0.11	0.15	1.61	0.25	1.6	1.17	-0.26	0.51
ENSG00000174579	MSL2	male-specific lethal 2 homolog (Drosophila) [Source:HGNC Symbol;Acc:25544]	-0.04	0.05	-0.27	-0.58	-0.75	-0.62	-0.78	-0.6	0.28	0.74	0.47	0.77	-0.05	0.08	0.07	-0.2	-0.51	-0.65	-0.74	-1.41	0.08	-0.17	-0.49	-1.02	1.11	-0.2	1.79	1.12	-1.02	0.92
ENSG00000143033	MTF2	metal response element binding transcription factor 2 [Source:HGNC Symbol;Acc:29535]	-0.02	0.06	0.05	0.23	0.47	0.81	1.19	1.31	0.02	0.44	0.63	1.14	-0.07	0.03	0.07	0.27	0.39	0.52	0.65	0.34	0.03	-0.14	-0.07	-0.09	1.9	0	1.63	1.53	-1	0.66
ENSG00000164134	NAA15	N(alpha)-acetyltransferase 15, NatA auxiliary subunit [Source:HGNC Symbol;Acc:30782]	-0.05	-0.05	-0.04	0.21	0.67	0.74	1.46	1.92	-0.24	-0.43	-0.4	-0.13	-0.03	0.09	0.09	0.38	0.45	0.82	1.23	0.88	0.04	-0.02	-0.06	-0.19	1.52	-0.24	0.71	1.43	-0.11	0.34
ENSG00000111300	NAA25	N(alpha)-acetyltransferase 25, NatB auxiliary subunit [Source:HGNC Symbol;Acc:25783]	0.04	0.21	0.47	0.62	0.69	0.93	0.98	1.38	0.06	0.03	0.21	0.35	-0.01	0.06	0.11	0.36	0.33	0.42	0.34	0.04	0.03	0.06	0.09	-0.02	1.22	0.2	0.71	1.18	-0.25	0.13
ENSG00000105835	NAMPT	nicotinamide phosphoribosyltransferase [Source:HGNC Symbol;Acc:30092]	0.13	0.16	-0.03	0.26	0.56	0.78	1.06	1.14	0.17	0.41	0.55	0.45	0.2	0.04	0	0.17	0.34	0.39	0.59	0.04	0.1	0.04	0.05	0.07	1.58	0.04	1.08	1.13	-0.09	0.04
ENSG00000084676	NCOA1	nuclear receptor coactivator 1 [Source:HGNC Symbol;Acc:7668]	-0.06	-0.49	-0.06	0.1	0.52	0.74	1.26	1.68	-0.43	-0.39	0.05	0.77	0.03	-0.14	0.08	0.27	0.34	0.61	1.08	0.77	-0.01	-0.08	-0.05	-0.02	1.16	-0.53	0.06	1.07	-0.14	0.09
ENSG00000124151	NCOA3	nuclear receptor coactivator 3 [Source:HGNC Symbol;Acc:7670]	0.03	-0.15	-0.01	0.08	0.48	0.58	1.07	1.1	-0.08	-0.03	0.09	0.26	-0.05	0.02	-0.01	0	0.12	0.36	0.57	0.37	0.04	-0.22	-0.4	-0.63	1.53	-0.27	0.62	1.26	-0.62	-0.13
ENSG00000102471	NDFIP2	Nedd4 family interacting protein 2 [Source:HGNC Symbol;Acc:18537]	0.04	0.1	0.08	0.35	0.29	0.34	0.3	0.62	-0.03	-0.12	-0.4	-0.45	0.14	0	0.01	0.1	0.22	0.37	0.39	0.68	0.05	0.01	0.26	0.48	1.42	-0.9	0.93	1.04	0.54	0.54
ENSG00000172260	NEGR1	neuronal growth regulator 1 [Source:HGNC Symbol;Acc:17302]	0.06	-0.21	-0.3	-0.14	0.29	0.72	1.11	1.74	0.02	0.09	0.45	1.19	0.18	0.02	0.08	0.48	0.49	0.91	1.31	1.03	0.06	0.15	0.52	0.71	1.73	0.22	1.13	1.69	0.83	0.85
ENSG00000165246	NLGN4Y	neuroligin 4, Y-linked [Source:HGNC Symbol;Acc:15529]	-0.1	-0.29	-0.21	0	0.14	0.28	0.78	1.51	-0.06	-0.25	-0.02	0.41	0.09	0.06	0.09	0.38	0.55	0.65	0.83	0.92	-0.01	0.04	0.19	0.32	1.11	0.13	0.44	1.05	0.7	0.96
ENSG00000115761	NOL10	nucleolar protein 10 [Source:HGNC Symbol;Acc:25862]	0.06	0.06	0.13	0.46	0.74	0.7	1.24	1.59	-0.12	-0.25	-0.2	0.02	-0.07	0.01	-0.03	0.14	0.48	0.7	0.91	0.92	-0.01	0.07	0.13	0.28	1.34	-0.06	-0.16	1.09	0.01	-0.18
ENSG00000130935	NOL11	nucleolar protein 11 [Source:HGNC Symbol;Acc:24557]	0.02	0.16	0.04	0.15	0.02	0.12	0.53	0.63	0.02	0.06	0.11	0.1	-0.01	-0.04	-0.03	-0.01	0.05	0.12	0.25	0.1	0.09	-0.06	-0.07	-0.35	1.31	0.19	0.16	1.07	-0.52	-0.53
ENSG00000108256	NUFIP2	nuclear fragile X mental retardation protein interacting protein 2 [Source:HGNC Symbol;Acc:17634]	-0.01	0.2	0.09	-0.11	0.09	0.35	0.83	1.23	0.19	0.43	0.4	0.73	-0.13	0.14	0.06	-0.09	-0.18	-0.02	0.15	-0.2	0.11	-0.3	-0.59	-0.72	1.96	0	2.78	1.24	-1.33	0.97
ENSG00000111331	OAS3	2'-5'-oligoadenylate synthetase 3, 100kDa [Source:HGNC Symbol;Acc:8088]	-0.06	-0.14	0.03	-0.04	-0.13	0.38	0.65	0.64	0.01	0.26	0.27	0.67	-0.06	-0.03	0.01	0.34	0.59	1.1	1.36	1.54	-0.03	0.2	0.33	0.56	1.15	0.19	0.72	1.03	0.52	0.91
ENSG00000115758	ODC1	ornithine decarboxylase 1 [Source:HGNC Symbol;Acc:8109]	0.01	0.04	0.4	0.82	0.75	0.56	0.55	0.27	-0.3	-0.34	-0.52	-0.8	0.01	-0.06	0.21	0.69	0.83	0.57	0.36	0.39	0	0.25	0.4	0.49	2.14	-0.26	0.08	1.87	0.19	-0.14
ENSG00000115421	PAPOLG	poly(A) polymerase gamma [Source:HGNC Symbol;Acc:14982]	-0.06	0.1	0.18	0.34	0.58	0.61	0.95	1.27	0	0.52	0.29	0.72	-0.05	0.15	0.21	0.44	0.48	0.42	0.64	0.43	0.04	0.04	0.02	-0.24	2.1	-0.15	1.5	1.28	-0.91	0.21
ENSG00000116117	PARD3B	par-3 family cell polarity regulator beta [Source:HGNC Symbol;Acc:14446]	0.02	-0.25	-0.13	0.08	0.37	0.74	1.43	2.06	0.01	0	0.48	1.22	0.13	0.01	-0.05	0.24	0.31	0.7	0.91	0.91	-0.01	0	0.01	0.16	1.38	0.76	0.99	1.31	0.37	0.7
ENSG00000139946	PELI2	pellino E3 ubiquitin protein ligase family member 2 [Source:HGNC Symbol;Acc:8828]	-0.04	-0.06	-0.33	-0.34	0	0.22	0.62	0.68	-0.02	0.14	0.22	0.43	0.03	0.02	0.07	0.18	0.58	0.62	0.48	0.28	0.03	0.02	0.1	-0.03	1.88	-0.08	2.02	1.46	-0.51	1.18
ENSG00000113068	PFDN1	prefoldin subunit 1 [Source:HGNC Symbol;Acc:8866]	0.03	-0.1	-0.2	0	0.08	0.28	0.73	1.15	-0.16	-0.24	-0.48	-0.55	-0.01	-0.04	-0.14	-0.12	0.06	0.23	0.53	0.99	-0.05	0.15	0.2	0.46	1.33	-0.74	0.08	1.02	-0.07	0.13
ENSG00000102309	PIN4	protein (peptidylprolyl cis/trans isomerase) NIMA-interacting, 4 (parvulin) [Source:HGNC Symbol;Acc:8992]	-0.03	-0.14	-0.27	-0.43	0.26	0.47	1.13	1.69	0.13	0.19	0.41	1	-0.01	-0.03	-0.11	-0.25	0.29	0.53	1.17	1.66	-0.05	0.16	0.24	0.68	2.03	0.15	1.43	1.5	0.4	0.2
ENSG00000182621	PLCB1	phospholipase C, beta 1 (phosphoinositide-specific) [Source:HGNC Symbol;Acc:15917]	0	-0.09	-0.18	0.08	0.3	0.54	1.25	1.82	-0.1	-0.21	0.01	0.51	0.14	0.04	-0.01	0.19	0.26	0.63	0.82	0.6	0.06	0.07	0.26	0.47	1.48	0.18	0.18	1.2	0.35	0.42
ENSG00000145632	PLK2	polo-like kinase 2 [Source:HGNC Symbol;Acc:19699]	0.01	0.17	0.33	0.39	0.46	0.49	0.5	0.42	0.59	1.13	0.88	0.99	0.05	-0.02	0.19	0.51	0.65	0.51	0.52	0.23	0.03	0.27	0.35	0.15	2.25	0.36	2	1.75	-1.28	0.83
ENSG00000138035	PNPT1	polyribonucleotide nucleotidyltransferase 1 [Source:HGNC Symbol;Acc:23166]	-0.03	0.05	0.01	0.26	0.27	0.11	0.64	0.68	0.02	0.01	0.17	0.04	-0.04	0.01	0.06	0.24	0.35	0.5	0.69	0.47	0.03	-0.05	0.02	0.2	1.29	0.01	0.46	1.1	0.11	0.07
ENSG00000186951	PPARA	peroxisome proliferator-activated receptor alpha [Source:HGNC Symbol;Acc:9232]	-0.11	-0.21	-0.09	-0.29	0.07	0.07	0.51	0.51	-0.4	-0.35	-0.23	0.08	-0.07	0.07	0.21	0.39	0.58	0.68	0.59	0.6	-0.06	-0.02	0.07	-0.09	1.21	-1.26	1.38	1.07	-0.67	0.73
ENSG00000117751	PPP1R8	protein phosphatase 1, regulatory subunit 8 [Source:HGNC Symbol;Acc:9296]	0.08	0.1	0.2	0.15	0.43	0.43	0.74	0.7	0.16	0.51	0.83	1.03	0	-0.02	0.04	0.14	0.25	0.11	0.25	0.14	0	0.13	-0.1	-0.64	1.27	0.07	0.69	1.01	-0.75	0.08
ENSG00000185532	PRKG1	protein kinase, cGMP-dependent, type I [Source:HGNC Symbol;Acc:9414]	0.07	-0.06	-0.03	0.06	0.41	0.69	1.25	1.79	0.03	0.08	0.07	0.59	0.07	0.02	0	0.16	0.23	0.46	0.89	0.85	0.02	-0.05	0.09	0.19	1.21	0.14	1.04	1.02	0.39	0.71
ENSG00000134748	PRPF38A	pre-mRNA processing factor 38A [Source:HGNC Symbol;Acc:25930]	-0.03	0.03	-0.01	0.05	0.13	0.28	0.93	1.46	-0.05	0.1	0.11	0.54	-0.02	0.01	0.05	0.29	0.31	0.36	0.61	0.17	-0.05	-0.12	-0.48	-0.67	1.66	-0.22	1.67	1.3	-1.13	0.69
ENSG00000197170	PSMD12	proteasome (prosome, macropain) 26S subunit, non-ATPase, 12 [Source:HGNC Symbol;Acc:9557]	0.04	-0.02	-0.03	0.09	0.18	0.24	0.24	0.56	0.15	0.01	-0.16	-0.5	0.1	0.06	0.13	0.23	0.33	0.37	0.6	0.34	0.05	0.03	0.02	0.07	1.18	-0.48	0.88	1.07	0.02	0.16
ENSG00000112245	PTP4A1	protein tyrosine phosphatase type IVA, member 1 [Source:HGNC Symbol;Acc:9634]	0.04	0.04	0.07	-0.17	-0.33	-0.35	-0.22	-0.24	0.17	0.02	0.13	0.31	0.1	0.06	0.2	0.08	-0.04	-0.13	0.08	-0.06	0.06	-0.01	-0.04	-0.01	1.47	0.07	1.75	1.17	-0.22	0.48
ENSG00000152894	PTPRK	protein tyrosine phosphatase, receptor type, K [Source:HGNC Symbol;Acc:9674]	0.04	-0.11	-0.2	0	0.11	0.18	0.63	1.16	0.05	0.01	0.22	0.87	0.14	0.01	0.01	0.29	0.38	0.53	0.77	0.73	0.03	-0.02	0.06	0.14	1.16	0.15	-0.52	1.1	0.69	0.19
ENSG00000138069	RAB1A	RAB1A, member RAS oncogene family [Source:HGNC Symbol;Acc:9758]	0	0.01	0.1	0.33	0.58	0.63	0.83	0.88	0.11	0.11	0.27	0.41	0.03	0.01	0.06	0.27	0.6	0.84	1.1	1.37	0	0.05	0.08	0.19	1.22	0.38	1.1	1.26	0.17	0.52
ENSG00000173166	RAPH1	Ras association (RalGDS/AF-6) and pleckstrin homology domains 1 [Source:HGNC Symbol;Acc:14436]	0.09	0.06	-0.11	-0.14	0.2	0.49	1	1.37	0.23	0.07	0.48	0.97	-0.05	0.1	-0.18	-0.23	-0.18	0.06	0.36	0.24	0.07	-0.29	-0.45	-0.59	1.42	-0.02	1.58	1.04	-0.65	0.41
ENSG00000119707	RBM25	RNA binding motif protein 25 [Source:HGNC Symbol;Acc:23244]	-0.06	0.11	0.11	0.07	0.36	0.63	1.26	1.63	0.14	0.21	0.79	1.41	0.03	0.08	0.11	0.4	0.4	0.75	1.26	0.8	0.01	-0.12	-0.16	-0.52	1.36	0.47	0.89	1.04	-0.1	0.07
ENSG00000144642	RBMS3	RNA binding motif, single stranded interacting protein 3 [Source:HGNC Symbol;Acc:13427]	-0.07	-0.3	-0.08	0.14	0.58	0.69	1.34	1.71	-0.41	-0.46	-0.29	0.59	0.11	0.01	-0.01	0.38	0.41	0.65	0.84	0.7	0.06	-0.07	0.07	0.18	1.63	-0.61	1.57	1.35	-0.12	0.66
ENSG00000168214	RBPJ	recombination signal binding protein for immunoglobulin kappa J region [Source:HGNC Symbol;Acc:5724]	0.02	0.09	-0.02	0.23	0.64	0.69	1.03	1.07	0.07	0.08	0.31	0.41	-0.02	0.11	0.12	0.35	0.45	0.62	0.78	0.61	0.07	0.01	0.09	0.07	1.58	-0.06	1.24	1.31	-0.27	0.14
ENSG00000135870	RC3H1	ring finger and CCCH-type domains 1 [Source:HGNC Symbol;Acc:29434]	0.04	0.14	0.16	0.28	0.4	0.55	0.69	0.93	0.24	0.32	0.32	0.45	-0.17	0.06	0.08	0.19	0.14	0.25	0.34	-0.1	0.08	-0.16	-0.08	-0.19	1.38	-0.21	1.65	1.3	-0.7	0.68
ENSG00000135002	RFK	riboflavin kinase [Source:HGNC Symbol;Acc:30324]	-0.05	0.1	-0.06	-0.23	-0.21	-0.17	-0.46	-0.3	0.12	0.07	0.03	-0.46	-0.04	0.02	0.1	0.07	0.18	0.07	0.19	-0.22	0.08	0.05	0.09	0.17	1.54	-0.31	1.46	1.14	-0.3	0.68
ENSG00000181827	RFX7	regulatory factor X, 7 [Source:HGNC Symbol;Acc:25777]	-0.05	-0.14	0.21	0.5	0.53	0.67	0.99	1.02	0.29	0.7	0.94	1.44	-0.03	0.02	0.38	0.7	0.62	0.54	0.59	0.08	0.06	0.09	-0.05	-0.25	1.53	0.03	2.36	1.36	-0.86	1.21
ENSG00000143344	RGL1	ral guanine nucleotide dissociation stimulator-like 1 [Source:HGNC Symbol;Acc:30281]	-0.04	-0.11	-0.08	0.21	0.38	0.63	0.97	1.51	-0.28	-0.07	0.42	1.07	-0.03	-0.13	0	0.47	0.79	0.93	1.02	0.94	0.02	-0.01	0.24	0.08	2.19	-0.72	1.29	2.34	-0.37	0.94
ENSG00000164327	RICTOR	RPTOR independent companion of MTOR, complex 2 [Source:HGNC Symbol;Acc:28611]	0.06	0.2	0.1	0.11	0.22	0.29	0.49	0.76	0.22	0.39	0.51	0.63	0.03	0.12	0.11	0.12	0.17	0.18	0.14	-0.48	0.11	-0.15	-0.22	-0.4	1.58	0.26	0.91	1.18	-0.89	-0.02
ENSG00000117000	RLF	rearranged L-myc fusion [Source:HGNC Symbol;Acc:10025]	-0.04	0.12	-0.06	0.06	0.45	0.69	1.02	1.11	0.46	0.71	0.91	1.22	-0.09	0.08	0.04	0.18	0.38	0.49	0.67	0.13	0.08	-0.07	0.03	-0.07	2.27	0.61	2.06	2.13	-1.43	0.94
ENSG00000123091	RNF11	ring finger protein 11 [Source:HGNC Symbol;Acc:10056]	-0.03	-0.11	-0.29	-0.14	-0.13	0.11	0.16	0.03	-0.07	-0.24	-0.29	-0.52	0.02	0.08	0.21	0.32	0.56	0.73	0.85	1.05	0.05	0.12	0.36	0.58	1.44	-0.27	1.37	1.36	0.03	0.81
ENSG00000137393	RNF144B	ring finger protein 144B [Source:HGNC Symbol;Acc:21578]	-0.01	0.15	-0.43	-0.38	0.05	0.06	0.14	0.14	0.19	0.08	-0.3	-0.35	-0.01	-0.03	-0.12	0	0.09	-0.12	0.08	-0.93	0.03	-0.27	-0.31	-0.87	1.92	-0.37	2.03	1.9	-1.12	1.03
ENSG00000121481	RNF2	ring finger protein 2 [Source:HGNC Symbol;Acc:10061]	-0.04	0.07	-0.18	0.04	0.28	0.14	0.15	0.22	-0.07	-0.04	-0.1	-0.34	-0.19	0	0	-0.2	-0.09	-0.2	-0.27	-0.32	0.06	-0.03	-0.1	-0.09	1.44	-0.07	1.41	1.2	-0.33	0.14
ENSG00000101654	RNMT	RNA (guanine-7-) methyltransferase [Source:HGNC Symbol;Acc:10075]	0.04	0.09	-0.02	0.06	0.29	0.38	0.63	1.04	-0.03	-0.11	-0.12	-0.07	0.03	0.04	0.13	0.5	0.65	0.66	0.75	0.48	0.07	-0.07	-0.1	-0.52	1.39	-0.54	1.47	1.09	-0.8	0.57
ENSG00000112306	RPS12	ribosomal protein S12 [Source:HGNC Symbol;Acc:10385]	0.04	0.15	0.24	0.37	0.61	0.5	0.53	0.24	0.21	0.59	0.65	1.11	0.12	-0.03	-0.01	0.25	0.57	0.62	0.64	1.32	-0.08	0.17	0.28	0.51	1.51	1.05	1.76	1.22	0.15	0.78
ENSG00000117118	SDHB	succinate dehydrogenase complex, subunit B, iron sulfur (Ip) [Source:HGNC Symbol;Acc:10681]	-0.01	0.09	0.37	0.6	0.57	0.92	0.51	0.46	0.34	0.4	0.4	0.22	0.01	-0.03	0.09	0.22	0.5	0.39	0.57	0.77	-0.01	0.24	0.29	0.58	1.62	0.15	0.56	1.2	0.01	0.14
ENSG00000142864	SERBP1	SERPINE1 mRNA binding protein 1 [Source:HGNC Symbol;Acc:17860]	0.06	-0.07	0.08	0.16	0.42	0.58	1.02	1.41	0.09	0.04	-0.08	-0.07	0.02	0.03	0.08	0.35	0.5	0.75	1.07	1.03	0	0.13	0.24	0.39	1.55	-0.06	0.71	1.3	0.37	0.43
ENSG00000080546	SESN1	sestrin 1 [Source:HGNC Symbol;Acc:21595]	-0.1	0.32	0.61	0.57	0.61	0.59	1.12	1.45	-0.06	0.35	0.66	0.94	-0.03	0.15	0.51	0.79	0.75	0.53	0.78	0.59	0.04	0.11	0.04	-0.3	1.54	0.26	2.21	1.28	-1.18	1.2
ENSG00000130766	SESN2	sestrin 2 [Source:HGNC Symbol;Acc:20746]	-0.17	-0.44	-0.19	-0.1	0.12	0.15	0.26	0.22	-0.22	0.57	0.99	1.15	-0.12	-0.02	0.3	0.74	0.87	0.68	0.33	1	-0.13	0.58	0.82	0.58	1.4	1.23	2.17	1.17	-0.15	1.44
ENSG00000164023	SGMS2	sphingomyelin synthase 2 [Source:HGNC Symbol;Acc:28395]	-0.05	-0.01	-0.31	-0.4	0.14	-0.02	0.13	0.08	-0.61	-0.9	-0.99	-0.61	0.1	0.15	0.02	0.17	0.46	0.49	0.68	0.38	0.1	0.03	0.29	0.32	1.98	-1.01	1.25	1.52	0.35	0.62
ENSG00000148339	SLC25A25	solute carrier family 25 (mitochondrial carrier; phosphate carrier), member 25 [Source:HGNC Symbol;Acc:20663]	0.01	0.15	-0.06	-0.02	0.29	0.35	0.28	0.22	0.4	0.97	0.86	1.02	0	-0.06	-0.09	-0.01	0.14	-0.12	-0.4	-0.24	0.02	-0.09	0.08	0.01	1.9	0.76	1.73	1.36	-0.58	0.62
ENSG00000174032	SLC25A30	solute carrier family 25, member 30 [Source:HGNC Symbol;Acc:27371]	-0.04	0.28	0.51	0.7	0.81	0.48	0.55	0.37	0.21	0.54	0.54	0.72	-0.11	0.1	0.28	0.49	0.44	0.26	0.24	-0.02	0.06	0.08	0.14	0.13	1.75	-0.8	1.57	1.54	-0.44	0.53
ENSG00000136867	SLC31A2	solute carrier family 31 (copper transporter), member 2 [Source:HGNC Symbol;Acc:11017]	-0.02	0.14	0.14	0.21	0.12	0.65	1.06	0.97	-0.03	-0.05	-0.31	-0.21	-0.08	0	-0.03	-0.14	0.02	0.18	0.01	0.17	0.04	0.01	0.1	0.03	2.03	-0.17	1.3	1.48	0.25	0.75
ENSG00000163681	SLMAP	sarcolemma associated protein [Source:HGNC Symbol;Acc:16643]	-0.06	-0.45	-0.03	0.09	0.33	0.69	1.16	1.61	-0.53	-0.53	-0.28	0.3	0.01	-0.01	0.15	0.43	0.6	0.77	0.98	0.96	0.02	0.03	0.18	0.13	1.42	-0.83	0.8	1.21	0.01	0.7
ENSG00000175387	SMAD2	SMAD family member 2 [Source:HGNC Symbol;Acc:6768]	0.03	-0.02	0.19	0.37	0.78	0.94	1.3	1.53	-0.09	-0.22	-0.15	0.07	-0.03	0.09	0.1	0.35	0.36	0.51	0.73	0.42	0.09	0.03	0.08	0.16	1.3	-0.25	1.28	1.02	-0.13	0.28
ENSG00000116698	SMG7	SMG7 nonsense mediated mRNA decay factor [Source:HGNC Symbol;Acc:16792]	-0.06	-0.06	0.08	0.34	0.43	0.55	0.75	0.94	-0.09	0.18	0.26	0.64	-0.08	0.08	0.13	0.26	0.3	0.22	0.53	0.23	-0.09	0.31	0.44	0.56	1.32	-0.41	0.06	1.04	-0.06	0.03
ENSG00000119953	SMNDC1	survival motor neuron domain containing 1 [Source:HGNC Symbol;Acc:16900]	0.08	0.27	0.34	0.33	0.26	0.66	0.93	1.08	0.55	0.88	1.19	1.39	0.19	0.15	0.33	0.5	0.69	0.68	0.78	0.66	0.1	0.17	0.08	0	1.47	-0.01	2.05	1.12	-0.55	0.76
ENSG00000139343	SNRPF	small nuclear ribonucleoprotein polypeptide F [Source:HGNC Symbol;Acc:11162]	-0.01	-0.14	-0.34	-0.22	-0.08	-0.13	0.32	0.81	-0.07	-0.2	-0.53	-0.35	0.13	-0.02	0.05	0.14	0.37	0.45	1.11	0.96	0	0.19	0.15	0.59	1.72	-0.52	0.95	1.23	-0.09	0.06
ENSG00000158480	SPATA2	spermatogenesis associated 2 [Source:HGNC Symbol;Acc:14681]	-0.03	-0.09	-0.03	-0.1	0.2	0.37	0.61	0.52	0.17	0.63	1.35	1.33	0.01	-0.05	0.05	0.2	0.37	0.37	0.51	0.79	0.02	0.11	0.64	1.04	1.45	0.79	2.02	1.05	0.6	1.39
ENSG00000118363	SPCS2	signal peptidase complex subunit 2 homolog (S. cerevisiae) [Source:HGNC Symbol;Acc:28962]	0.02	-0.09	0.03	0.14	0.28	0.49	0.71	0.92	0.32	0.28	0.29	0.15	0.12	0.05	-0.02	0.26	0.21	0.82	1.05	1.31	-0.1	0	0.2	0.23	1.1	0.52	0.92	1.04	0.46	0.41
ENSG00000010072	SPRTN	SprT-like N-terminal domain [Source:HGNC Symbol;Acc:25356]	0.04	0.2	-0.05	-0.09	0.11	0.22	0.57	1.01	0.22	0.44	0.23	0.19	-0.04	0.05	-0.07	-0.08	-0.08	0.1	0.14	-0.01	0.05	-0.26	-0.44	-0.75	1.58	-0.49	1.62	1.07	-1.24	0.7
ENSG00000179119	SPTY2D1	SPT2, Suppressor of Ty, domain containing 1 (S. cerevisiae) [Source:HGNC Symbol;Acc:26818]	0.03	0.26	-0.01	0.03	0.16	0.16	0.54	0.87	0.34	0.72	0.85	0.88	-0.06	0.04	-0.01	-0.04	0.08	0.25	0.16	-0.17	0.08	-0.07	-0.32	-0.36	2.09	0.67	2.32	1.64	-0.98	1.02
ENSG00000151304	SRFBP1	serum response factor binding protein 1 [Source:HGNC Symbol;Acc:26333]	0	-0.11	-0.29	-0.17	0.04	0.08	0.51	1.1	0.12	0.26	0.22	0.33	-0.07	0.02	-0.06	-0.11	0.01	-0.03	0.41	0.41	0.04	-0.16	-0.3	-0.3	1.92	-0.16	1.67	1.38	-0.57	0.59
ENSG00000112081	SRSF3	serine/arginine-rich splicing factor 3 [Source:HGNC Symbol;Acc:10785]	0.04	0.27	0.35	0.35	0.57	0.7	0.98	0.93	0.17	0.53	0.93	1.05	0.19	0.06	0.28	0.57	0.77	0.79	0.85	0.65	0.03	0.19	0.21	0	1.53	0.44	1.98	1.42	-0.38	0.98
ENSG00000124193	SRSF6	serine/arginine-rich splicing factor 6 [Source:HGNC Symbol;Acc:10788]	0.08	0.16	0.3	0.44	0.51	0.65	0.74	0.68	0.23	0.53	0.62	0.47	0.16	-0.04	0.16	0.54	0.68	0.71	0.72	0.59	0.07	0.13	0.13	0.03	1.25	0.66	1.71	1.22	-0.06	0.79
ENSG00000169895	SYAP1	synapse associated protein 1 [Source:HGNC Symbol;Acc:16273]	0.03	-0.18	-0.16	0.39	0.46	0.52	0.52	0.64	0.01	-0.08	-0.07	-0.18	0.1	0.03	0.09	0.44	0.54	0.86	1.06	0.96	0.03	0.15	0.35	0.59	1.15	0.25	0.99	1.02	0.36	0.5
ENSG00000108239	TBC1D12	TBC1 domain family, member 12 [Source:HGNC Symbol;Acc:29082]	0	0.08	0.29	0.33	0.51	0.63	1.33	1.76	0.06	0.39	0.75	1.31	0.05	-0.01	0.22	0.31	0.12	0.33	0.5	0.61	0.1	0.02	-0.11	-0.34	2.03	0.35	2.08	1.5	-0.59	1.11
ENSG00000072274	TFRC	transferrin receptor [Source:HGNC Symbol;Acc:11763]	-0.01	-0.05	0.16	0.6	0.9	1.12	1.04	1	-0.16	-0.32	-0.34	-0.5	-0.07	0	0.04	0.41	0.89	1.06	1.2	1.18	0.04	0.09	0.43	0.59	1.38	0.71	-0.22	1.39	1.32	0.6
ENSG00000069702	TGFBR3	transforming growth factor, beta receptor III [Source:HGNC Symbol;Acc:11774]	-0.04	-0.18	-0.01	-0.07	0.23	0.4	0.51	0.66	-0.14	0.02	0.2	0.12	0.03	-0.12	0.08	0.25	0.41	0.32	0.07	-0.01	0.07	0.01	0.19	0.07	1.6	-0.32	0.2	1.02	-0.65	-0.19
ENSG00000137574	TGS1	trimethylguanosine synthase 1 [Source:HGNC Symbol;Acc:17843]	0.02	0.11	-0.07	0.03	0.15	0.38	0.81	1.18	-0.04	0.22	0.24	0.2	-0.03	0.01	0.08	0.1	0.14	0.27	0.46	-0.02	0.06	-0.1	-0.31	-0.69	1.49	-0.27	1.25	1.15	-0.91	0.3
ENSG00000131931	THAP1	THAP domain containing, apoptosis associated protein 1 [Source:HGNC Symbol;Acc:20856]	0.02	0.05	-0.32	-0.53	-0.29	-0.03	0.56	0.71	0.2	0.13	0.17	0.01	0.05	-0.02	0	-0.17	-0.06	-0.08	0.29	-0.04	-0.05	-0.23	-0.44	-0.56	2.06	-0.3	2.43	1.38	-1.12	1.06
ENSG00000143183	TMCO1	transmembrane and coiled-coil domains 1 [Source:HGNC Symbol;Acc:18188]	0.03	-0.06	0.07	0.15	0.2	0.1	0.16	0.06	-0.01	-0.05	-0.33	-0.93	0	-0.03	0	0.09	0.51	0.47	0.81	0.65	0	0.11	0.27	0.51	1.22	0.01	0.07	1.24	0.79	0.47
ENSG00000215712	TMEM242	transmembrane protein 242 [Source:HGNC Symbol;Acc:17206]	-0.06	0	0.14	0.15	0.34	0.92	1.24	1.62	0.04	0.09	0.36	0.28	0.03	-0.03	-0.07	-0.14	0.27	0.51	0.79	0.61	-0.02	-0.04	0.08	0.04	1.52	0.06	1.05	1.15	-0.14	0.59
ENSG00000118503	TNFAIP3	tumor necrosis factor, alpha-induced protein 3 [Source:HGNC Symbol;Acc:11896]	-0.08	-0.27	-0.78	-1.22	-1.21	-1.04	-0.53	-0.14	0.47	0.56	0.39	0.92	-0.01	-0.06	-0.26	-0.57	-0.72	-0.88	-0.68	-0.76	-0.04	-0.65	-1.12	-1.22	1.63	0.52	2.25	1.15	-1.49	1.23
ENSG00000143337	TOR1AIP1	torsin A interacting protein 1 [Source:HGNC Symbol;Acc:29456]	0.02	0.04	0.2	0.43	0.52	0.44	0.67	0.72	-0.13	-0.1	-0.46	-0.58	0.09	0.07	0.39	0.69	0.78	0.81	1.03	0.87	0.05	0.22	0.47	0.69	1.65	-0.16	0.94	1.38	0.76	0.82
ENSG00000092203	TOX4	TOX high mobility group box family member 4 [Source:HGNC Symbol;Acc:20161]	0.02	0.06	0.06	0.21	0.63	0.93	1.63	2.3	-0.1	-0.12	-0.03	0.46	-0.09	-0.06	-0.12	-0.04	0.23	0.59	0.91	0.75	-0.05	0.11	0.17	0.23	1.55	-0.21	0.91	1.37	-0.03	0.38
ENSG00000183665	TRMT12	tRNA methyltransferase 12 homolog (S. cerevisiae) [Source:HGNC Symbol;Acc:26091]	-0.01	-0.11	-0.26	-0.47	-0.28	-0.33	0.39	0	-0.17	-0.1	-0.11	-0.01	-0.04	-0.03	-0.07	-0.19	-0.07	-0.23	-0.09	-0.81	0.04	-0.15	-0.64	-1.27	1.64	-0.31	1.22	1.11	-0.96	0.39
ENSG00000092439	TRPM7	transient receptor potential cation channel, subfamily M, member 7 [Source:HGNC Symbol;Acc:17994]	-0.03	-0.01	-0.03	0	0.34	0.53	1.07	1.51	-0.15	-0.39	-0.23	0.23	-0.01	0.11	0.07	0.16	0.17	0.45	0.66	0.28	0.01	-0.19	-0.12	-0.04	1.14	-0.49	0.49	1	0.04	-0.02
ENSG00000105849	TWISTNB	TWIST neighbor [Source:HGNC Symbol;Acc:18027]	0	-0.05	-0.2	-0.11	-0.32	-0.15	-0.28	-0.06	0.11	0.2	0.1	-0.26	0.06	0.03	0.06	-0.15	-0.12	-0.24	-0.06	-1	0.07	-0.06	-0.18	-0.41	1.45	-0.26	1.1	1.02	-0.73	0.26
ENSG00000111647	UHRF1BP1L	UHRF1 binding protein 1-like [Source:HGNC Symbol;Acc:29102]	0.06	0.18	0.24	0.29	0.66	1.02	1.45	1.94	0	-0.09	0.09	0.29	0.02	0.05	0.08	0.24	0.26	0.63	0.85	0.68	0.12	0.02	0.19	0.22	1.76	0.41	1.11	1.6	0.35	0.38
ENSG00000140740	UQCRC2	ubiquinol-cytochrome c reductase core protein II [Source:HGNC Symbol;Acc:12586]	0.02	0.04	0.04	0.26	0.41	0.57	1.22	1.91	-0.06	-0.07	-0.07	0.21	0.02	0.06	-0.03	0.3	0.53	0.73	1.16	1.25	-0.01	0.14	0.27	0.43	1.28	-0.22	-0.13	1.25	0.25	0.07
ENSG00000135913	USP37	ubiquitin specific peptidase 37 [Source:HGNC Symbol;Acc:20063]	-0.02	0.12	0.18	0.22	0.56	0.64	0.82	0.91	-0.14	0.27	0.27	0.29	-0.2	0.09	0.14	0.32	0.37	0.27	0.14	-0.17	0.05	0.06	0.02	-0.3	1.74	-0.4	1.29	1.48	-1.91	0.05
ENSG00000170185	USP38	ubiquitin specific peptidase 38 [Source:HGNC Symbol;Acc:20067]	-0.03	0.12	-0.1	0.18	0.7	0.91	1.32	1.54	0	0.39	0.72	0.96	-0.02	0.03	0.11	0.33	0.59	0.67	0.7	0.73	0.09	0	0.07	-0.08	2.58	0.12	1.93	2.18	-0.67	0.86
ENSG00000164338	UTP15	UTP15, U3 small nucleolar ribonucleoprotein, homolog (S. cerevisiae) [Source:HGNC Symbol;Acc:25758]	0.03	0.1	0.08	-0.02	-0.17	-0.24	0.36	1	-0.07	-0.15	-0.14	0.06	0.12	0.07	0.12	0.24	0.22	0.22	0.56	0.3	0.01	-0.14	-0.28	-0.64	1.85	-0.23	1.13	1.4	-0.31	0.17
ENSG00000124333	VAMP7	vesicle-associated membrane protein 7 [Source:HGNC Symbol;Acc:11486]	-0.01	-0.02	0.06	0.34	0.25	0.53	0.13	-0.1	-0.1	-0.23	-0.24	-0.75	0.03	-0.03	0.11	0.23	0.25	0.13	0.58	0.67	0.07	0.2	0.41	0.7	1.65	-0.39	0.81	1.62	-0.11	0.45
ENSG00000123124	WWP1	WW domain containing E3 ubiquitin protein ligase 1 [Source:HGNC Symbol;Acc:17004]	-0.04	-0.06	0.09	0.42	0.61	0.82	1.12	1.43	-0.04	0.08	0.45	0.89	-0.03	0.08	0.12	0.33	0.2	0.28	0.46	0.08	0.05	0.07	0.08	0.05	1.45	0.24	0.32	1.44	-0.11	-0.16
ENSG00000143324	XPR1	xenotropic and polytropic retrovirus receptor 1 [Source:HGNC Symbol;Acc:12827]	-0.02	-0.29	-0.2	0.4	0.91	1.13	1.24	1.23	-0.22	-0.22	-0.14	-0.33	0.02	-0.12	0.08	0.51	0.68	0.86	1.26	0.95	0.03	0.05	0.34	0.47	1.46	-0.16	0.2	1.25	0.39	0.17
ENSG00000176105	YES1	v-yes-1 Yamaguchi sarcoma viral oncogene homolog 1 [Source:HGNC Symbol;Acc:12841]	-0.02	-0.18	-0.24	-0.1	0.09	0.38	0.46	0.82	-0.31	-0.55	-0.65	-0.7	0.09	0.1	0.13	0.34	0.3	0.55	0.75	0.77	0.1	0.08	0.32	0.48	1.17	-0.66	0.55	1.17	0.01	0.19
ENSG00000136758	YME1L1	YME1-like 1 ATPase [Source:HGNC Symbol;Acc:12843]	0.02	-0.13	-0.13	0.12	0.2	0.46	0.67	1.1	-0.16	-0.26	-0.34	-0.21	0.03	0.02	0.04	0.28	0.33	0.51	0.81	0.68	0.01	0.13	0.36	0.56	1.33	-0.26	0.14	1.17	0.47	0.18
ENSG00000180667	YOD1	YOD1 deubiquitinase [Source:HGNC Symbol;Acc:25035]	0.16	0.28	-0.24	-0.68	-0.79	-0.64	-0.47	-0.14	0.97	0.96	0.78	1.04	0.34	-0.04	-0.15	-0.32	-0.35	-0.44	-0.56	-0.89	0.09	-0.65	-0.94	-0.97	2.12	0.64	2.65	1.35	-2.47	0.89
ENSG00000205189	ZBTB10	zinc finger and BTB domain containing 10 [Source:HGNC Symbol;Acc:30953]	0.02	0.18	0.2	0.56	0.68	0.77	0.92	0.9	0.24	0.74	0.88	1.09	-0.05	0.17	0.16	0.14	0.13	0.17	0.16	-0.56	0.05	-0.23	-0.33	-0.61	1.68	-0.28	1.47	1.08	-0.79	0.23
ENSG00000178381	ZFAND2A	zinc finger, AN1-type domain 2A [Source:HGNC Symbol;Acc:28073]	0.13	0.27	0.34	0.19	0.25	0.49	0.88	0.97	0.22	0.39	0.74	1.08	0.04	-0.05	-0.06	-0.07	0.12	0.13	0.14	0.22	0.02	0.15	0.07	0.23	1.36	0.71	1.06	1.05	0.16	0.47
ENSG00000172667	ZMAT3	zinc finger, matrin-type 3 [Source:HGNC Symbol;Acc:29983]	-0.02	-0.09	0.08	0.28	0.35	0.35	0.53	0.8	-0.03	-0.18	-0.17	-0.07	-0.01	0.08	0.32	0.73	0.82	0.91	1.05	0.91	0.08	0.05	0.3	0.3	1.81	-0.63	1.68	1.78	0.02	1.01
ENSG00000083844	ZNF264	zinc finger protein 264 [Source:HGNC Symbol;Acc:13057]	0	0.2	0.21	0	0.19	0.17	0.38	0.31	0.34	0.65	0.61	0.67	-0.14	0.07	-0.03	0.03	0.05	0.06	-0.21	-0.38	0.04	-0.12	-0.22	-0.4	1.06	-0.03	1.99	1.08	-0.72	1.08
ENSG00000185947	ZNF267	zinc finger protein 267 [Source:HGNC Symbol;Acc:13060]	0.09	0.15	-0.11	-0.29	-0.32	-0.38	0.1	0.32	0.93	0.92	0.8	0.84	0.21	0.09	0.06	0.11	-0.01	0.05	-0.01	-0.48	0.05	-0.38	-0.52	-0.55	1.65	-0.2	2.51	1.24	-1.69	1.74
ENSG00000188994	ZNF292	zinc finger protein 292 [Source:HGNC Symbol;Acc:18410]	-0.02	0.11	0.05	0.31	0.77	0.81	1.26	1.3	0.55	0.73	1.01	1.42	-0.02	0.14	0.16	0.46	0.45	0.6	0.83	0.37	0.08	-0.18	-0.17	-0.48	1.48	0.29	1.71	1.5	-1.35	0.78
ENSG00000075407	ZNF37A	zinc finger protein 37A [Source:HGNC Symbol;Acc:13102]	-0.08	-0.29	-0.3	-0.04	0.47	0.74	1.5	1.77	-0.54	-0.35	-0.28	-0.01	-0.11	0.11	0.07	0.3	0.51	0.94	1.56	1	0	-0.22	-0.32	-0.56	1.17	-0.97	1.14	1.16	-0.66	0.49
ENSG00000188283	ZNF383	zinc finger protein 383 [Source:HGNC Symbol;Acc:18609]	0	-0.1	-0.25	-0.15	0.07	0.52	0.84	0.8	0.03	0.19	0.29	0.34	-0.02	-0.03	-0.08	-0.31	0	0.27	0.44	0.1	0	-0.24	-0.34	-0.38	1.46	0.12	2.62	1.33	-0.62	1.39
ENSG00000127081	ZNF484	zinc finger protein 484 [Source:HGNC Symbol;Acc:23385]	-0.02	-0.02	-0.2	-0.04	0.15	0.12	0.16	0.17	0.24	0.64	0.62	0.81	-0.08	0.03	0.07	0.09	0.12	0.1	-0.02	-0.43	0.08	-0.23	-0.32	-0.71	1.53	-0.58	1.81	1.56	-0.99	0.77
ENSG00000173545	ZNF622	zinc finger protein 622 [Source:HGNC Symbol;Acc:30958]	0.03	0.17	0.22	0.32	0.61	0.52	0.83	1.23	0.22	0.47	0.82	1.03	0.01	0.01	0.11	0.3	0.45	0.53	0.67	0.77	0.04	0.18	-0.04	-0.49	1.94	0.9	1.25	1.29	-0.34	0.55
ENSG00000198551	ZNF627	zinc finger protein 627 [Source:HGNC Symbol;Acc:30570]	-0.01	0.18	-0.05	-0.44	-0.6	-0.63	-0.58	-0.2	0.63	0.98	0.51	0.95	-0.09	-0.01	-0.05	-0.42	-0.4	-0.53	-0.87	-0.99	0.16	-0.19	-0.6	-1.44	1.71	-0.49	1.33	1.38	-2.19	0.02
ENSG00000170100	ZNF778	zinc finger protein 778 [Source:HGNC Symbol;Acc:26479]	0.03	0.34	0.28	0.22	0.18	0.07	0.42	0.74	0.65	0.98	0.79	1.52	-0.04	-0.03	-0.05	0.05	-0.09	-0.11	-0.06	-0.12	0.01	-0.11	-0.34	-0.54	1.81	0.39	1.64	1.44	-1.18	0.61
ENSG00000170396	ZNF804A	zinc finger protein 804A [Source:HGNC Symbol;Acc:21711]	0.03	0.02	-0.12	-0.38	-0.31	-0.28	0.42	0.68	-0.02	0.14	0.15	0.6	0.04	0.03	0.02	-0.01	-0.06	0.01	0.29	-0.24	0.02	-0.29	-0.46	-0.6	1.78	-0.2	2.33	1.55	-1.01	1.82
ENSG00000185869	ZNF829	zinc finger protein 829 [Source:HGNC Symbol;Acc:34032]	0.02	-0.01	-0.34	-0.55	-0.25	0.03	0.22	0.69	0.2	0.46	0.29	0.15	0.07	0.03	0	-0.06	0.05	0.21	0.57	0.06	-0.04	-0.43	-0.87	-1.3	1.9	-0.41	2.36	1.42	-1.33	1.18

## Sheet: blue cluster
S6 Dataset (C): log2 fold-changes for blue upregulated cluster. Fold-changes are color-coded in shades of red (log2 fold-change >0) and blue (log2 fold-change <0).
			4sU-RNA (WT)								total RNA (WT)				4sU-RNA (Δvhs)								total RNA (Δvhs)				Subcellular RNA fractions
Ensembl GeneID	Associated Gene Name	Description	0-1h p.i. (WT)	1-2h p.i. (WT)	2-3h p.i. (WT)	3-4h p.i. (WT)	4-5h p.i. (WT)	5-6h p.i. (WT)	6-7h p.i. (WT)	7-8h p.i. (WT)	2h p.i. (WT)	4h p.i. (WT)	6h p.i. (WT)	8h p.i. (WT)	0-1h p.i. (dvhs)	1-2h p.i. (dvhs)	2-3h p.i. (dvhs)	3-4h p.i. (dvhs)	4-5h p.i. (dvhs)	5-6h p.i. (dvhs)	6-7h p.i. (dvhs)	7-8h p.i. (dvhs)	2h p.i. (dvhs)	4h p.i. (dvhs)	6h p.i. (dvhs)	8h p.i. (dvhs)	Chromatin (WT)	Cytoplasm (WT)	Nucleoplasm (WT)	Chromatin (dvhs)	Cytoplasm (dvhs)	Nucleoplasm (dvhs)
ENSG00000114770	ABCC5	ATP-binding cassette, sub-family C (CFTR/MRP), member 5 [Source:HGNC Symbol;Acc:56]	-0.09	-0.15	0.62	1.49	2.63	3.3	3.8	4.11	0.1	1.29	2.66	3.53	-0.25	-0.06	0.35	1.3	2.06	2.47	2.59	2.65	-0.01	0.29	1.28	1.5	2.97	2.13	1.96	2.65	0.59	1.39
ENSG00000011198	ABHD5	abhydrolase domain containing 5 [Source:HGNC Symbol;Acc:21396]	0.02	0.17	0.54	1.52	2.64	3.08	3.7	3.81	0.02	0.69	1.37	2.07	-0.12	0.02	0.19	1	1.81	2.36	2.54	2.5	0.01	0.07	0.59	0.68	4.29	0.52	3.77	3.95	-0.12	2.63
ENSG00000196177	ACADSB	acyl-CoA dehydrogenase, short/branched chain [Source:HGNC Symbol;Acc:91]	-0.1	-0.13	-0.08	0.54	1.47	2.07	2.7	3.17	-0.14	0.12	0.85	1.43	0	-0.02	0.15	0.67	1.56	2.03	2.41	2.18	0.03	0.11	0.71	1.03	2.88	0.27	2.8	2.44	0.31	1.84
ENSG00000144891	AGTR1	angiotensin II receptor, type 1 [Source:HGNC Symbol;Acc:336]	-0.02	-0.02	0.14	1.03	2.19	2.59	3.18	3.32	-0.16	0.18	0.95	1.27	0.11	0.05	0.12	0.78	1.46	1.83	2	2.01	0	0.14	0.5	0.64	3.82	0.6	3.02	3.33	0.39	1.84
ENSG00000081181	ARG2	arginase 2 [Source:HGNC Symbol;Acc:664]	0	-0.09	-0.02	0.66	1.18	1.79	2.35	1.81	0.03	0.31	0.51	0.47	-0.03	-0.01	-0.06	0.83	1.65	2.12	2.37	1.82	-0.01	0.15	0.43	0.59	4.21	0.49	3.27	3.54	-0.22	1.93
ENSG00000169093	ASMTL	acetylserotonin O-methyltransferase-like [Source:HGNC Symbol;Acc:751]	0	0.14	0.44	1.22	2.35	2.64	3.31	3.48	0	0.38	0.58	0.82	0.06	-0.05	0.11	1.15	1.88	2.28	2.4	3.13	-0.07	0.24	0.57	0.89	1.52	0.73	1.05	1.5	0.57	1.03
ENSG00000175866	BAIAP2	BAI1-associated protein 2 [Source:HGNC Symbol;Acc:947]	0.06	0.39	0.72	1.11	2.36	3.23	3.92	4.1	0.27	0.84	2.17	2.92	-0.08	0.05	-0.04	0.36	0.94	1.81	2.28	3.24	-0.03	0.13	0.32	0.63	2.52	1.61	2.07	1.82	0.15	1.31
ENSG00000085185	BCORL1	BCL6 corepressor-like 1 [Source:HGNC Symbol;Acc:25657]	-0.1	-0.11	0.72	1.44	2.35	2.85	3.31	3.6	-0.07	0.99	1.69	2.04	-0.13	0.1	0.56	1.39	1.94	2.23	2.43	2.71	-0.05	0.58	1.23	1.4	1.68	1.7	2.08	1.37	0.73	1.77
ENSG00000176171	BNIP3	BCL2/adenovirus E1B 19kDa interacting protein 3 [Source:HGNC Symbol;Acc:1084]	0.04	0.07	0.86	1.77	2.08	2.24	1.77	1.82	-0.01	0.37	0.45	0.07	-0.1	-0.01	0.44	1.61	2.03	1.99	1.85	1.75	-0.01	0.3	0.54	0.75	2.51	0.29	2.39	2.47	0.4	1.68
ENSG00000173588	CCDC41	coiled-coil domain containing 41 [Source:HGNC Symbol;Acc:17966]	0	-0.04	0.39	1.15	2.05	2.62	3.2	3.55	-0.08	0.47	1.66	2.54	0.06	0.08	0.26	1.04	1.54	2.1	2.31	2.1	0	-0.01	0.55	0.54	2.58	0.79	2.1	2.21	0.25	1.18
ENSG00000112149	CD83	CD83 molecule [Source:HGNC Symbol;Acc:1703]	-0.06	0.01	0.19	1.1	2.16	2.66	3.3	3.56	-0.07	0.1	0.64	1.06	-0.13	-0.04	0.03	0.97	1.7	2.09	2.11	2.56	0.01	0.11	0.8	0.87	4.5	1.07	3.57	4.06	0.67	2.28
ENSG00000105664	COMP	cartilage oligomeric matrix protein [Source:HGNC Symbol;Acc:2227]	0.01	-0.05	0.67	1.7	2.03	2.41	2.49	2.71	0.07	0.74	1.43	2.41	-0.02	-0.01	0.76	2.58	3.47	3.81	3.66	3.76	0	0.57	1.1	0.8	3.33	1.98	2.16	2.28	1.32	1.82
ENSG00000107864	CPEB3	cytoplasmic polyadenylation element binding protein 3 [Source:HGNC Symbol;Acc:21746]	0.05	0.11	0.38	0.52	1.14	1.52	2.35	2.76	0.2	0.88	1.79	2.43	0.03	0.02	0.26	0.82	0.99	1.15	1.51	1.57	0.03	0.29	1.13	1.47	2.67	0.39	4.95	2.44	-0.22	3.24
ENSG00000143162	CREG1	cellular repressor of E1A-stimulated genes 1 [Source:HGNC Symbol;Acc:2351]	0.01	0.19	0.41	0.7	1.81	1.96	2.02	3.04	0.02	0.18	0.47	0.92	0.02	-0.02	0.11	0.77	1.33	1.73	1.92	2.47	0	0.23	0.53	0.79	2.58	1.28	2.33	1.87	0.96	1.18
ENSG00000176102	CSTF3	cleavage stimulation factor, 3' pre-RNA, subunit 3, 77kDa [Source:HGNC Symbol;Acc:2485]	-0.03	0.12	0.41	0.86	1.42	1.86	2.47	3.12	0.29	0.41	0.83	1.35	0.05	0.07	0.2	0.75	1.16	1.58	1.87	1.85	-0.02	-0.08	0.17	0.47	2.29	0.76	1.3	1.76	-0.12	0.2
ENSG00000128512	DOCK4	dedicator of cytokinesis 4 [Source:HGNC Symbol;Acc:19192]	-0.01	0.12	0.14	0.83	2.18	3.06	3.93	4.51	0.03	0.55	2.03	3	0.02	0.03	0.05	1.02	1.95	2.42	2.83	2.75	-0.01	0.13	1.05	1.53	3	1.38	0.93	2.69	0.74	0.7
ENSG00000141543	EIF4A3	eukaryotic translation initiation factor 4A3 [Source:HGNC Symbol;Acc:18683]	0.02	0.37	1.42	1.94	2.27	2.3	2.45	2.28	0.06	0.81	0.94	0.93	-0.06	0.05	0.57	1.52	1.89	1.88	1.87	1.88	0.01	0.59	0.81	0.72	2.46	0.57	1.36	2.42	0.39	1.13
ENSG00000127507	EMR2	egf-like module containing, mucin-like, hormone receptor-like 2 [Source:HGNC Symbol;Acc:3337]	0.06	0.24	0.58	1.68	2.57	3.1	3.35	3.41	0.15	0.85	1.76	2.29	0.06	0.07	0.29	1.24	2.06	2.09	2.14	1.95	-0.01	0.2	0.85	0.99	2.89	1.34	2.46	2.75	0.77	1.59
ENSG00000167280	ENGASE	endo-beta-N-acetylglucosaminidase [Source:HGNC Symbol;Acc:24622]	-0.05	0.1	0.56	1.59	2.54	2.94	3.32	3.36	0.33	1.48	2.96	3.87	0.02	-0.04	0.13	0.92	1.68	1.98	2.1	2.77	-0.09	0.17	0.84	0.89	2.05	1.97	2.3	1.58	0.29	1.53
ENSG00000178607	ERN1	endoplasmic reticulum to nucleus signaling 1 [Source:HGNC Symbol;Acc:3449]	0.03	0.28	0.56	0.92	1.8	2.26	2.84	3.38	0.19	0.96	1.64	2.57	-0.01	0.05	0.25	1.03	1.54	1.86	2	2.29	0.01	0.47	1.3	1.73	3.3	1.78	3.05	2.92	0.68	2.05
ENSG00000114416	FXR1	fragile X mental retardation, autosomal homolog 1 [Source:HGNC Symbol;Acc:4023]	0.04	0	0.29	0.83	1.17	1.43	2.04	2.6	0.27	0.65	1.08	1.68	0.03	0.04	0.23	0.91	1.11	1.38	1.93	1.76	0	0.1	0.28	0.31	2.2	0.78	1.17	1.86	0.04	0.45
ENSG00000131459	GFPT2	glutamine-fructose-6-phosphate transaminase 2 [Source:HGNC Symbol;Acc:4242]	0.04	0.2	0.74	1.09	2.08	2.48	3.18	3.67	0.02	0.14	0.39	0.84	-0.03	0.08	0.2	0.85	1.44	1.77	2.04	2.61	0.03	0.22	0.35	0.52	2.49	0.42	0.52	1.45	0.67	0.55
ENSG00000112699	GMDS	GDP-mannose 4,6-dehydratase [Source:HGNC Symbol;Acc:4369]	-0.01	-0.16	0.26	0.24	1.27	1.68	2.35	2.88	0.08	0.19	0.7	1.36	0.1	0.01	0.02	0.56	1.14	1.3	1.96	2.15	-0.03	0.18	0.28	0.51	1.57	0.63	1.22	1.3	0.67	1.03
ENSG00000171723	GPHN	gephyrin [Source:HGNC Symbol;Acc:15465]	0.05	-0.02	0.24	0.65	1.33	1.64	2.98	4.19	0.1	0.57	1.2	2.4	0.01	-0.01	0.13	0.82	1.09	1.62	2.19	2.54	0.01	0.12	0.5	0.84	2.64	0.8	1.65	2.34	-0.11	1.24
ENSG00000134202	GSTM3	glutathione S-transferase mu 3 (brain) [Source:HGNC Symbol;Acc:4635]	-0.1	-0.11	0.73	1.58	2.04	2.45	2.6	2.88	0.11	0.67	0.79	0.92	-0.04	-0.04	0.23	1.26	1.93	2.16	2.73	2.39	0	0.22	0.54	0.7	3.18	0.9	3.09	2.9	0.47	1.95
ENSG00000137947	GTF2B	general transcription factor IIB [Source:HGNC Symbol;Acc:4648]	0.05	0.3	0.44	1.04	1.81	1.9	2.67	3.21	0.23	0.76	1.3	2.19	-0.04	0.02	0.11	0.47	1.03	1.13	1.51	1.56	0.02	0.05	0.36	0.6	4.04	0.45	3.27	3.7	-0.57	2.19
ENSG00000102786	INTS6	integrator complex subunit 6 [Source:HGNC Symbol;Acc:14879]	0	0.26	0.72	1.13	2.02	2.56	3.42	4.06	0.04	0.92	2.08	3.01	-0.07	0.14	0.4	0.98	1.45	1.96	2.61	2.67	-0.01	0.22	0.79	1.28	3.66	1.28	3.67	2.81	-0.1	2.22
ENSG00000150995	ITPR1	inositol 1,4,5-trisphosphate receptor, type 1 [Source:HGNC Symbol;Acc:6180]	0.02	0.06	0.11	0.55	1.56	2.59	3.83	4.75	0.11	0.38	1.49	2.87	-0.05	0.01	-0.04	0.39	1.21	2.09	2.95	3.51	-0.02	-0.01	0.55	1.05	3.46	1.98	0.69	3.04	1.23	0.74
ENSG00000174010	KLHL15	kelch-like family member 15 [Source:HGNC Symbol;Acc:29347]	0.06	0.24	0.07	0.56	1.64	2.12	2.52	2.81	0.09	0.54	0.98	1.64	0	0.15	0.27	0.66	1.2	1.44	1.42	1.26	0.17	0.08	0.68	0.68	3.81	0.49	4.5	3.54	-0.3	3.22
ENSG00000214113	LYRM4	LYR motif containing 4 [Source:HGNC Symbol;Acc:21365]	0.09	0.22	0.6	1.06	1.87	2.48	3.16	3.44	0.06	0.21	0.53	1.16	0.01	0.04	0.07	0.48	1.03	1.35	1.89	2.39	-0.01	0.15	0.47	0.59	1.89	0.22	2.04	1.69	0	1.55
ENSG00000173926	MARCH3	membrane-associated ring finger (C3HC4) 3, E3 ubiquitin protein ligase [Source:HGNC Symbol;Acc:28728]	0.02	-0.02	0.23	1.36	3.43	4.05	4.71	4.79	-0.41	0.03	1.36	2.41	-0.02	-0.01	0.13	1.03	1.94	2.44	2.59	2.74	-0.04	0.09	0.8	1.08	4.62	0.81	4.79	4.23	-0.04	3.8
ENSG00000133131	MORC4	MORC family CW-type zinc finger 4 [Source:HGNC Symbol;Acc:23485]	0.06	0.29	0.6	1.38	2.29	2.62	3.02	3.62	-0.02	0.26	0.7	0.94	-0.06	0.03	0.24	1.29	1.97	2.35	2.68	2.69	0.03	0.22	0.61	0.83	2.92	0.73	1.61	2.57	0.2	1.03
ENSG00000141562	NARF	nuclear prelamin A recognition factor [Source:HGNC Symbol;Acc:29916]	0.03	0.08	1.06	2.71	3.74	4.04	4.16	4.33	-0.3	0.73	1.38	1.52	-0.12	-0.02	0.4	1.78	2.79	3.05	2.89	2.99	0.01	0.47	1.16	1.34	3.23	1.08	2.73	2.51	0.06	1.75
ENSG00000104419	NDRG1	N-myc downstream regulated 1 [Source:HGNC Symbol;Acc:7679]	0.11	0.3	0.53	1.18	2.1	2.45	2.61	2.73	0.1	0.51	0.83	0.69	0.07	0	0.22	1.14	1.93	2.17	2.21	2.56	0.03	0.46	0.97	1.41	2.77	1.53	2.91	2.13	1.03	2.12
ENSG00000100285	NEFH	neurofilament, heavy polypeptide [Source:HGNC Symbol;Acc:7737]	-0.03	-0.15	1.17	2.37	3.25	3.73	3.77	4.09	-0.08	0.69	0.99	2.61	-0.06	0.03	0.68	2.25	3.11	3.5	3.73	3.61	-0.02	0.66	1.39	1.84	2.96	1.78	3.42	2.07	0.92	2.3
ENSG00000138650	PCDH10	protocadherin 10 [Source:HGNC Symbol;Acc:13404]	-0.03	-0.14	0.12	0.98	1.55	1.75	2.14	2.26	-0.58	0.18	1.32	2.31	0.14	-0.03	0.07	0.8	1.23	1.29	1.55	1.41	0.02	0.31	0.78	1.07	4.54	1.4	3.8	3.55	1.89	2.96
ENSG00000099139	PCSK5	proprotein convertase subtilisin/kexin type 5 [Source:HGNC Symbol;Acc:8747]	-0.09	-0.22	0	0.77	1.59	1.93	2.78	3.79	-0.13	0.47	0.99	2.18	0.12	-0.02	0.28	1.52	1.96	2.19	2.52	3.15	-0.01	0.4	0.88	1.11	2.91	1.29	1.33	2.49	0.87	1.66
ENSG00000170525	PFKFB3	6-phosphofructo-2-kinase/fructose-2,6-biphosphatase 3 [Source:HGNC Symbol;Acc:8874]	0.05	0.35	0.63	1.33	2.15	2.51	2.88	3.09	0.05	1.05	1.74	2.32	-0.03	0.05	0.2	0.89	1.43	1.61	1.59	2.01	0.03	0.33	1.08	1.3	3.83	1.17	3.37	3.26	0.12	2.44
ENSG00000117461	PIK3R3	phosphoinositide-3-kinase, regulatory subunit 3 (gamma) [Source:HGNC Symbol;Acc:8981]	-0.03	0.08	0.44	0.71	2.15	2.88	3.59	4.08	-0.3	0.46	1.32	2.21	-0.14	0.13	0.2	0.63	1.48	2.12	2.46	2.58	-0.04	0.22	0.81	1.18	3.95	0.82	3.79	3.41	-0.51	2.54
ENSG00000198805	PNP	purine nucleoside phosphorylase [Source:HGNC Symbol;Acc:7892]	0.09	0.54	1.13	1.79	2.1	1.74	1.48	1.07	-0.04	0.42	0.27	-0.11	0.04	0.02	0.29	1.13	1.53	1.45	1.32	0.89	-0.02	0.38	0.52	0.34	3.18	1.33	2.76	2.99	0.55	1.88
ENSG00000127948	POR	P450 (cytochrome) oxidoreductase [Source:HGNC Symbol;Acc:9208]	-0.02	0.03	0.53	1.2	2.12	2.56	2.93	3.21	-0.16	0.16	0.65	1.13	-0.05	-0.02	0.2	0.69	1.43	1.68	1.73	2.8	-0.05	0.24	0.47	0.63	1.98	0.66	0.42	1.43	0.61	0.92
ENSG00000163590	PPM1L	protein phosphatase, Mg2+/Mn2+ dependent, 1L [Source:HGNC Symbol;Acc:16381]	-0.02	-0.08	-0.03	0.55	1.85	2.46	3.86	4.49	-0.27	-0.3	0.95	2.24	0.05	0.05	0.42	1.36	2.38	3.19	3.73	3.63	0.01	0.18	1.12	1.39	4.68	0.93	4.22	4.16	0.64	3.02
ENSG00000184203	PPP1R2	protein phosphatase 1, regulatory (inhibitor) subunit 2 [Source:HGNC Symbol;Acc:9288]	0.02	0.14	0.56	1.12	1.35	1.28	1.11	1.21	0.09	0.09	0.04	-0.39	0.21	0.14	0.51	1.11	1.42	1.31	1.4	1.03	0.11	0.23	0.46	0.73	2.31	0.54	2.43	2.01	0.47	1.39
ENSG00000121039	RDH10	retinol dehydrogenase 10 (all-trans) [Source:HGNC Symbol;Acc:19975]	-0.08	0.25	0.68	1.37	1.95	2.04	2.22	2.04	-0.16	0.02	0.31	0.28	-0.01	0.08	0.49	1.27	1.64	1.72	1.45	1.38	0	0.24	0.64	0.78	1.73	0.22	2.11	1.46	0.67	1.37
ENSG00000242732	RGAG4	retrotransposon gag domain containing 4 [Source:HGNC Symbol;Acc:29430]	0.05	0.1	1.53	2.75	3.25	3.52	3.48	3.4	0.21	1.41	1.84	1.8	-0.02	0.01	0.51	2.05	2.85	2.91	2.9	2.83	-0.05	0.36	0.8	0.76	2.75	2.01	2.81	2.22	0.57	1.83
ENSG00000122484	RPAP2	RNA polymerase II associated protein 2 [Source:HGNC Symbol;Acc:25791]	0.02	-0.22	0.17	0.58	1.51	2.06	2.89	3.42	0.04	0.16	0.82	1.75	-0.14	0.05	0.12	0.53	0.88	1.58	2.13	1.77	-0.03	-0.12	0.09	0.38	2	0.09	2.28	1.62	-0.58	1.43
ENSG00000170542	SERPINB9	serpin peptidase inhibitor, clade B (ovalbumin), member 9 [Source:HGNC Symbol;Acc:8955]	-0.05	0.07	0.6	1.7	2.43	2.65	2.95	2.95	-0.3	0.19	0.34	0.77	-0.03	0.06	0.36	1.46	1.82	1.96	2.07	2.04	-0.06	0.31	0.91	1.05	2.47	0.05	2.7	2.34	0.35	1.88
ENSG00000064651	SLC12A2	solute carrier family 12 (sodium/potassium/chloride transporter), member 2 [Source:HGNC Symbol;Acc:10911]	0.03	0.02	0.26	0.83	1.93	2.48	3.33	3.56	0.08	0.31	1.36	1.97	-0.01	0.06	0.18	1.09	1.91	2.44	2.71	2.64	0.09	0.15	0.91	1.18	3.6	1.59	1.75	3.14	1.08	1.14
ENSG00000155380	SLC16A1	solute carrier family 16 (monocarboxylate transporter), member 1 [Source:HGNC Symbol;Acc:10922]	0.07	0.41	1.21	2.25	2.57	2.75	2.79	2.77	-0.04	0.42	0.67	0.98	0.01	0.22	0.74	1.87	2.17	2.27	2.28	1.98	0.11	0.42	0.85	1.02	2.68	0.91	2.7	2.79	1.57	1.85
ENSG00000144741	SLC25A26	solute carrier family 25 (S-adenosylmethionine carrier), member 26 [Source:HGNC Symbol;Acc:20661]	0.09	0.26	0.53	1.3	2	2.58	3.01	3.21	0.02	0.25	0.77	1.19	0.16	0.12	0.1	1.08	1.58	1.92	2.25	2.16	0.02	0.23	0.45	0.46	2.49	0.25	1.96	2.36	0.04	1.38
ENSG00000130821	SLC6A8	solute carrier family 6 (neurotransmitter transporter), member 8 [Source:HGNC Symbol;Acc:11055]	0.01	0.12	1.7	3.23	3.91	3.96	3.85	3.1	0.02	1.85	2.77	2.79	-0.02	0.11	0.78	2.72	3.79	3.97	3.69	3.91	-0.03	0.88	1.75	1.7	3	2.51	3.21	2.81	1.84	2.85
ENSG00000090020	SLC9A1	solute carrier family 9, subfamily A (NHE1, cation proton antiporter 1), member 1 [Source:HGNC Symbol;Acc:11071]	-0.06	-0.26	-0.03	0.3	1.4	2.15	2.97	3.6	0.13	1.18	2.33	3.24	0.01	0.01	0.19	0.85	1.53	2.17	2.54	3.21	0	0.31	0.77	1.1	1.66	0.54	1.61	1.56	0.92	1.55
ENSG00000185215	TNFAIP2	tumor necrosis factor, alpha-induced protein 2 [Source:HGNC Symbol;Acc:11895]	-0.1	0.22	1.26	2.55	3.29	3.64	3.88	3.86	-0.24	1.01	1.67	2.07	-0.04	0	0.47	1.66	2.38	2.53	2.39	3.06	-0.03	0.63	1.32	1.47	2.65	1.19	2.27	2.17	1.19	1.82
ENSG00000154310	TNIK	TRAF2 and NCK interacting kinase [Source:HGNC Symbol;Acc:30765]	0.03	-0.13	-0.06	0.41	1.15	1.57	2.94	3.8	-0.11	0.03	0.68	2.01	0.05	-0.04	0.04	0.56	0.77	1.5	2.33	2.15	0	-0.09	0.07	0.36	2.84	0.16	0.5	2.38	-0.09	0.35
ENSG00000141510	TP53	tumor protein p53 [Source:HGNC Symbol;Acc:11998]	0.01	-0.08	0.45	1.03	1.56	1.91	2.33	2.55	-0.03	0.17	0.47	0.78	-0.01	-0.1	0.15	0.93	1.44	1.64	1.89	2.33	-0.07	0.24	0.52	0.88	1.36	0.28	1.55	1.37	0.22	1.1
ENSG00000137285	TUBB2B	tubulin, beta 2B class IIb [Source:HGNC Symbol;Acc:30829]	0.05	0.08	1.88	2.61	3.31	3.22	2.82	2.53	-0.13	0.63	0.19	-0.23	-0.01	0	0.74	2.27	3.03	3.14	3.21	3.05	0	0.91	1.31	2.14	2.01	0.85	1.81	2.1	1.49	2.42
ENSG00000223547	ZNF844	zinc finger protein 844 [Source:HGNC Symbol;Acc:25932]	0.05	0.09	0.39	0.75	1.2	1.68	2.56	3.23	0.65	1.52	2.01	3.01	0.03	-0.05	0.12	0.54	1.02	1.46	1.93	2.16	-0.04	0.05	0.61	0.91	3.87	1.09	3.75	3.44	-0.65	2.53

## Sheet: green cluster
S6 Dataset (D): log2 fold-changes for green upregulated cluster. Fold-changes are color-coded in shades of red (log2 fold-change >0) and blue (log2 fold-change <0).
			4sU-RNA (WT)								total RNA (WT)				4sU-RNA (Δvhs)								total RNA (Δvhs)				Subcellular RNA fractions
Ensembl GeneID	Associated Gene Name	Description	0-1h p.i. (WT)	1-2h p.i. (WT)	2-3h p.i. (WT)	3-4h p.i. (WT)	4-5h p.i. (WT)	5-6h p.i. (WT)	6-7h p.i. (WT)	7-8h p.i. (WT)	2h p.i. (WT)	4h p.i. (WT)	6h p.i. (WT)	8h p.i. (WT)	0-1h p.i. (dvhs)	1-2h p.i. (dvhs)	2-3h p.i. (dvhs)	3-4h p.i. (dvhs)	4-5h p.i. (dvhs)	5-6h p.i. (dvhs)	6-7h p.i. (dvhs)	7-8h p.i. (dvhs)	2h p.i. (dvhs)	4h p.i. (dvhs)	6h p.i. (dvhs)	8h p.i. (dvhs)	Chromatin (WT)	Cytoplasm (WT)	Nucleoplasm (WT)	Chromatin (dvhs)	Cytoplasm (dvhs)	Nucleoplasm (dvhs)
ENSG00000253190	AC084082.3		-0.06	0.04	-0.28	0.43	1.75	1.27	2.32	1.7	-0.17	0.32	0.75	1.83	0.02	0.02	0.03	0.13	0.28	0.41	1.15	1.54	-0.09	0.16	0.08	0.97	2.54	2.96	2.1	1.98	1.15	2.15
ENSG00000078124	ACER3	alkaline ceramidase 3 [Source:HGNC Symbol;Acc:16066]	0.04	-0.07	0.1	0.42	1.37	1.78	2.35	2.4	-0.04	0.01	0.18	0.45	0.04	-0.01	0.04	0.31	0.73	1.18	1.36	1.26	0.08	0.06	0.36	0.55	2.32	0.3	2.06	1.83	0.66	0.9
ENSG00000121989	ACVR2A	activin A receptor, type IIA [Source:HGNC Symbol;Acc:173]	-0.09	0.05	0.55	1.07	1.25	1.43	1.93	2.02	-0.01	0.67	0.91	1.59	-0.06	0.08	0.46	1.11	1.26	1.34	1.27	0.92	0.02	0.36	0.5	0.54	2.82	1.01	2.83	2.47	0.25	1.62
ENSG00000123505	AMD1	adenosylmethionine decarboxylase 1 [Source:HGNC Symbol;Acc:457]	0.01	0.19	0.17	0.29	0.61	0.62	0.92	0.94	0.35	0.69	1.14	1.46	-0.07	0.07	0.02	0.02	0.18	0.24	0.23	0.02	0.07	-0.15	-0.32	-0.57	3.12	0.27	2.67	2.75	-0.92	1.47
ENSG00000169621	APLF	aprataxin and PNKP like factor [Source:HGNC Symbol;Acc:28724]	0.06	0.1	0.39	0.67	1.42	1.96	2.98	3.79	0.22	0.53	1.2	2.32	0.01	0	0.01	0.43	0.44	1.32	1.81	1.8	-0.01	0.22	0.44	0.71	1.82	1.03	1.67	1.14	0.07	1.11
ENSG00000134909	ARHGAP32	Rho GTPase activating protein 32 [Source:HGNC Symbol;Acc:17399]	0.02	-0.32	0.24	0.8	1.26	1.49	1.82	2.14	-0.04	0.41	1	1.7	0.01	-0.17	0.13	0.53	0.59	0.74	1.02	0.96	-0.03	-0.06	0.07	-0.06	1.69	-0.01	0.69	1.35	-0.32	0.26
ENSG00000032219	ARID4A	AT rich interactive domain 4A (RBP1-like) [Source:HGNC Symbol;Acc:9885]	-0.01	0.19	0.39	0.79	1.1	1.22	1.52	1.84	0.25	0.79	0.99	1.34	-0.03	0.21	0.44	1.03	0.97	1.21	1.53	0.98	-0.01	0.04	0.08	-0.01	1.45	0.35	0.93	1.34	-0.28	0.18
ENSG00000166377	ATP9B	ATPase, class II, type 9B [Source:HGNC Symbol;Acc:13541]	0.1	0.06	0.37	0.77	1.39	1.77	2.36	2.37	0.16	0.53	1.02	1.63	0.06	-0.05	0.06	0.56	0.82	0.95	1.03	1.05	-0.01	0.08	0.37	0.27	1.3	1.45	0.64	1.15	0.87	0.74
ENSG00000006453	BAIAP2L1	BAI1-associated protein 2-like 1 [Source:HGNC Symbol;Acc:21649]	0.01	0.07	0.35	0.75	1.12	1.32	1.77	2.01	-0.01	0.18	0.33	0.09	-0.04	-0.05	0.04	0.52	0.95	1.08	1.18	1.23	0.01	0.13	0.28	0.59	1.56	0.21	1.42	1.3	0.26	0.85
ENSG00000183337	BCOR	BCL6 corepressor [Source:HGNC Symbol;Acc:20893]	-0.01	0.77	1.73	1.88	2.26	2.29	2.5	2.61	0.31	1.61	2.06	2.41	-0.19	0.37	0.88	1.59	1.55	1.45	1.39	1.02	0.12	0.89	0.8	0.44	2.05	0.74	2.42	1.77	-0.23	1.48
ENSG00000125845	BMP2	bone morphogenetic protein 2 [Source:HGNC Symbol;Acc:1069]	-0.02	0.15	0.31	0.71	1.03	1.11	0.91	1.11	0	0.8	1.15	0.86	0.06	-0.04	0.23	0.9	1.21	1.27	0.95	0.77	0.05	0.41	1.08	1.18	2.2	1.16	2.29	1.8	1.61	2.19
ENSG00000159388	BTG2	BTG family, member 2 [Source:HGNC Symbol;Acc:1131]	-0.06	1.02	1.66	1.82	2.09	2.12	2.18	2.27	0.68	2.61	2.42	2.19	-0.17	0.29	0.98	1.78	2	1.89	1.96	2.03	0.28	1.43	1.62	1.41	3.14	1.44	3.47	2.68	0.11	2.56
ENSG00000166167	BTRC	beta-transducin repeat containing E3 ubiquitin protein ligase [Source:HGNC Symbol;Acc:1144]	0.03	-0.11	0.19	0.68	1.28	1.58	1.91	2.21	0.07	0.11	0.26	0.36	0.02	-0.03	0.04	0.33	0.57	1.03	1.26	1.05	-0.04	-0.06	-0.17	-0.33	1.49	-0.07	0.91	1.28	-0.39	0.32
ENSG00000158636	C11orf30	chromosome 11 open reading frame 30 [Source:HGNC Symbol;Acc:18071]	-0.09	-0.03	0.02	0.15	0.37	0.73	1.46	1.95	0.12	0.5	1.07	1.94	-0.06	0.12	0.23	0.31	0.43	0.63	1.07	0.83	-0.04	-0.01	0.04	0.09	1.6	0.11	1.6	1.22	-0.38	0.78
ENSG00000155621	C9orf85	chromosome 9 open reading frame 85 [Source:HGNC Symbol;Acc:28784]	0	0.18	0.27	0.86	1.44	1.65	2.33	2.49	0.26	0.83	0.99	1.6	-0.07	0.03	0.22	0.58	1.04	1.32	1.24	1.28	0.02	0.12	0.31	0.49	1.91	0.55	2.54	1.76	-0.36	1.43
ENSG00000090061	CCNK	cyclin K [Source:HGNC Symbol;Acc:1596]	0.03	0.05	0.53	0.91	0.95	1.2	1.51	1.69	0.41	0.91	1.11	1.65	0.06	0.04	0.28	0.95	1.16	1.31	1.68	1.72	0.05	0.57	0.63	0.52	1.18	0.31	1.67	1.25	0.26	1.26
ENSG00000163660	CCNL1	cyclin L1 [Source:HGNC Symbol;Acc:20569]	0.08	0.28	0.39	0.54	0.71	0.86	0.99	0.99	0.91	1.48	1.63	1.79	0.31	0.12	0.32	0.8	0.84	0.9	1.07	0.62	0.16	0.22	0.36	0.24	1.41	1.28	2.28	1.06	-0.44	1.27
ENSG00000163249	CCNYL1	cyclin Y-like 1 [Source:HGNC Symbol;Acc:26868]	0.05	0.15	0.29	0.44	0.86	1.19	1.56	2	0.15	0.12	0.58	1.12	0.04	0.12	0.02	0.2	0.45	0.76	1.22	1.47	-0.02	0.01	0.13	0.34	1.85	0.51	1.69	1.34	0.04	0.88
ENSG00000176386	CDC26	cell division cycle 26 [Source:HGNC Symbol;Acc:17839]	0.13	-0.07	-0.11	-0.28	0.52	0.64	1.14	2.04	0.23	0.39	0.87	0.96	0.08	0	0.1	0.17	0.57	0.77	1.38	1.05	-0.07	-0.19	-0.02	-0.19	2.21	0.51	1.4	1.45	-0.09	0.93
ENSG00000065883	CDK13	cyclin-dependent kinase 13 [Source:HGNC Symbol;Acc:1733]	-0.05	0.03	0.21	0.48	0.9	0.89	1.28	1.53	-0.05	0.35	0.81	1.44	0.02	0.04	0.22	0.59	0.66	0.71	0.84	0.54	0.01	0.15	0.16	-0.07	1.3	0.24	1.2	1.24	-0.02	0.85
ENSG00000145996	CDKAL1	CDK5 regulatory subunit associated protein 1-like 1 [Source:HGNC Symbol;Acc:21050]	-0.03	-0.03	-0.04	0.09	0.62	1.23	1.82	2.6	-0.01	0.08	0.45	0.85	0.01	-0.03	-0.02	0.24	0.37	0.64	0.93	1.13	0.01	0.07	0.35	0.63	1.57	0.72	1.4	1.29	0.38	0.59
ENSG00000147883	CDKN2B	cyclin-dependent kinase inhibitor 2B (p15, inhibits CDK4) [Source:HGNC Symbol;Acc:1788]	0.07	0.17	0.39	1.01	1.06	1.36	1.51	1.69	0.09	0.89	1.03	0.88	0.03	-0.01	0.28	0.84	1.25	1.15	1.29	0.78	0.01	0.31	0.21	0.4	2.3	0.26	2.67	1.36	-0.58	1.34
ENSG00000153721	CNKSR3	CNKSR family member 3 [Source:HGNC Symbol;Acc:23034]	0	0.09	0.53	0.86	1.31	1.29	1.57	1.72	-0.12	0.39	0.6	0.72	0.04	0.08	0.35	0.91	0.97	1	0.93	0.95	-0.02	0.16	0.17	-0.16	1.35	-0.33	1.13	1.02	-0.64	0.54
ENSG00000080802	CNOT4	CCR4-NOT transcription complex, subunit 4 [Source:HGNC Symbol;Acc:7880]	-0.06	-0.05	0	0.34	0.78	1	1.42	1.61	0.06	0.53	1.06	1.74	-0.03	0.04	0.11	0.38	0.59	0.61	0.9	0.68	-0.02	0.11	0.38	0.69	1.51	0.68	2.51	1.13	0.06	1.34
ENSG00000113163	COL4A3BP	collagen, type IV, alpha 3 (Goodpasture antigen) binding protein [Source:HGNC Symbol;Acc:2205]	0.01	0.15	0.56	0.96	1.36	1.94	2.33	2.74	0.42	0.84	1.42	1.93	-0.05	0.09	0.23	0.66	0.76	1.09	1.35	1.19	0	-0.04	0.15	0.23	2.17	0.38	2.03	1.69	-0.69	0.88
ENSG00000116761	CTH	cystathionase (cystathionine gamma-lyase) [Source:HGNC Symbol;Acc:2501]	0.01	-0.24	-0.23	0.34	0.82	1.38	1.54	2.19	0	0.22	0.66	1.5	0.08	-0.09	0.15	1	1.61	1.82	2.06	1.77	-0.02	0.04	0.6	0.65	2.51	0.43	2.47	2.34	-0.34	1.51
ENSG00000152404	CWF19L2	CWF19-like 2, cell cycle control (S. pombe) [Source:HGNC Symbol;Acc:26508]	0.07	0.05	0.45	0.58	1.09	1.37	2.18	2.52	0.23	0.23	0.75	1.38	0.14	0.08	0.1	0.54	0.78	1.29	1.44	1.18	0.04	-0.03	0.14	0.07	1.61	0.19	0.78	1.48	0.18	0.55
ENSG00000172115	CYCS	cytochrome c, somatic [Source:HGNC Symbol;Acc:19986]	0.07	0.13	0.16	0.45	0.67	0.93	1.16	1.35	0.25	0.41	0.32	0.1	0.1	-0.02	0.06	0.52	0.77	0.99	1.3	1.36	0.02	0.1	0.31	0.51	2.34	0.28	2.12	1.97	0.16	1.26
ENSG00000165359	DDX26B	DEAD/H (Asp-Glu-Ala-Asp/His) box polypeptide 26B [Source:HGNC Symbol;Acc:27334]	-0.04	0.07	0.26	0.64	1.58	2.2	2.54	2.74	0.25	0.58	1.37	2.52	-0.13	0.09	0.12	0.61	1.15	1.64	1.93	1.81	0.1	-0.02	0.13	0.17	2.62	1.19	2.77	1.84	-0.3	1.51
ENSG00000174485	DENND4A	DENN/MADD domain containing 4A [Source:HGNC Symbol;Acc:24321]	0.03	-0.03	-0.14	0.08	0.72	0.93	1.75	2.13	0.14	0.11	0.46	1.16	-0.06	0.07	-0.08	0.01	0.38	0.88	1.4	0.99	0.05	-0.13	-0.14	-0.23	1.47	0.07	1.12	1.47	-0.28	0.37
ENSG00000086061	DNAJA1	DnaJ (Hsp40) homolog, subfamily A, member 1 [Source:HGNC Symbol;Acc:5229]	0.06	0.07	0.43	1.21	1.4	1.29	1.31	1.21	-0.09	0.11	-0.22	-0.61	-0.15	0.07	0.32	0.81	1.14	1.19	1.19	1.07	0.01	0.2	0.34	0.5	1.46	-0.18	0.62	1.35	0.2	0.25
ENSG00000140403	DNAJA4	DnaJ (Hsp40) homolog, subfamily A, member 4 [Source:HGNC Symbol;Acc:14885]	0.06	-0.01	0.36	0.81	1.57	1.49	2.23	2.51	-0.04	0.01	0.17	1.2	0.07	-0.03	-0.01	0.72	0.97	1.22	1.41	1.7	-0.03	-0.02	0.14	0.29	2.27	-0.77	2.25	2.01	0.11	0.97
ENSG00000088387	DOCK9	dedicator of cytokinesis 9 [Source:HGNC Symbol;Acc:14132]	0.04	-0.08	0.1	0.49	1.07	1.27	1.63	2.01	-0.02	0.08	0.38	0.77	-0.05	-0.14	-0.08	0.25	0.5	0.74	0.83	0.9	0	0.04	0.06	-0.04	1.03	-0.16	-0.55	1.1	0.05	-0.14
ENSG00000264364	DYNLL2	dynein, light chain, LC8-type 2 [Source:HGNC Symbol;Acc:24596]	-0.06	-0.01	0.13	0.63	0.99	0.92	1.23	1.34	-0.08	0.32	0.43	0.55	-0.06	0.07	0.16	0.77	1.03	1.09	1.11	1	-0.04	0.05	0.19	0.05	2.17	0.24	1.55	1.73	0.26	0.75
ENSG00000156976	EIF4A2	eukaryotic translation initiation factor 4A2 [Source:HGNC Symbol;Acc:3284]	0.05	0.21	0.54	0.68	0.68	0.59	0.76	0.87	0.26	0.78	0.86	1.64	0.14	0.02	0.34	0.76	0.8	0.59	0.58	0.33	0.06	0.4	0.55	0.55	1.49	0.68	1.75	1.02	-0.04	0.57
ENSG00000151247	EIF4E	eukaryotic translation initiation factor 4E [Source:HGNC Symbol;Acc:3287]	0	0.04	0.17	0.46	1.06	1.19	1.9	2.46	0.19	0.23	0.49	0.73	-0.1	0.09	0.11	0.48	0.61	0.89	1.11	1.01	-0.02	0.01	-0.01	-0.07	2.33	0.68	3.07	1.99	-0.32	1.86
ENSG00000109911	ELP4	elongator acetyltransferase complex subunit 4 [Source:HGNC Symbol;Acc:1171]	0	0.07	0.03	0.52	0.58	0.87	1.63	2.06	-0.09	0.17	0.39	1.05	-0.05	-0.12	0.1	0.28	0.51	0.62	0.95	0.75	0	0.14	0.2	0.42	1.76	0.04	1.56	1.38	0.1	0.84
ENSG00000116016	EPAS1	endothelial PAS domain protein 1 [Source:HGNC Symbol;Acc:3374]	0	-0.32	-0.23	0.37	0.83	0.97	1.15	1.33	-0.26	-0.25	-0.56	-0.51	0.08	-0.02	0.17	0.9	1.32	1.48	1.69	1.88	-0.01	0.14	0.42	0.62	1.35	-0.48	0.86	1.34	0.48	1.12
ENSG00000142627	EPHA2	EPH receptor A2 [Source:HGNC Symbol;Acc:3386]	-0.09	0.4	0.41	0.67	1.25	1.47	1.61	1.65	0.21	0.76	1.23	1.55	-0.22	0.01	0.02	0.22	0.56	0.48	0.32	0.73	-0.04	0.11	0.52	0.7	2.12	1.53	1.69	1.67	0.86	1.38
ENSG00000049167	ERCC8	excision repair cross-complementing rodent repair deficiency, complementation group 8 [Source:HGNC Symbol;Acc:3439]	0.01	0.01	0.15	0.26	1.01	1.14	1.86	2.43	-0.05	0.23	0.26	0.72	0.02	0.1	0.03	0.52	0.83	1.19	1.19	1.22	0.02	0.06	0.24	0.52	2.04	0.36	1.95	1.76	0.02	0.9
ENSG00000144036	EXOC6B	exocyst complex component 6B [Source:HGNC Symbol;Acc:17085]	0.06	-0.18	0.02	0.17	0.56	0.92	1.49	2	0.12	0.01	0.43	0.86	0.04	-0.07	-0.16	0.09	0.33	0.65	0.94	0.85	-0.01	0.04	0.08	0.13	1.18	0.31	-0.04	1.12	0.28	0.17
ENSG00000155744	FAM126B	family with sequence similarity 126, member B [Source:HGNC Symbol;Acc:28593]	0	0.19	0.14	0.28	1.01	1.3	1.77	2.36	0.37	0.67	1.11	1.97	-0.11	0.19	0.11	0.17	0.31	0.74	0.92	0.73	0.05	-0.18	0.21	0.09	2.56	0.15	3.04	2.21	-1.26	1.96
ENSG00000165669	FAM204A	family with sequence similarity 204, member A [Source:HGNC Symbol;Acc:25794]	0	0.09	0.28	0.68	0.86	1.31	1.72	1.97	-0.02	0.11	0.1	0.31	0.05	0.03	0.05	0.39	0.66	0.92	1.04	1.09	0.05	0.12	0.33	0.56	1.68	-0.35	1.75	1.31	-0.01	0.83
ENSG00000047346	FAM214A	family with sequence similarity 214, member A [Source:HGNC Symbol;Acc:25609]	0.02	0.35	0.16	0.39	0.94	1.26	1.73	1.9	0.16	0.47	0.94	1.1	0.08	0.16	0.05	0.27	0.41	0.79	0.94	0.63	0.09	-0.25	-0.16	-0.35	1.08	-0.09	2.22	1.07	-0.85	1.01
ENSG00000183508	FAM46C	family with sequence similarity 46, member C [Source:HGNC Symbol;Acc:24712]	0.03	0.11	0.11	0.53	1.01	1.13	2.1	2.49	0.1	0.41	0.87	1.08	-0.14	-0.1	-0.02	0.28	0.84	0.99	0.84	1.22	0	-0.02	0.35	0.46	1.82	0.18	2.01	1.24	-0.99	0.74
ENSG00000204923	FBXO48	F-box protein 48 [Source:HGNC Symbol;Acc:33857]	0.01	-0.02	-0.02	-0.09	0.77	1.2	2.48	3.19	-0.07	0.13	0.74	1.89	-0.21	-0.03	-0.24	-0.37	-0.18	0.36	1.24	0.99	0.06	-0.26	-0.46	0.05	2.22	0.25	2.56	1.71	-1.27	1.34
ENSG00000182263	FIGN	fidgetin [Source:HGNC Symbol;Acc:13285]	-0.03	0.24	0.16	0.68	1.12	1.53	1.97	2.42	0.54	1.36	1.93	2.52	-0.06	0.11	0.1	0.46	0.59	0.91	1.16	0.81	0.12	0.13	0.58	0.62	1.74	0.46	3.16	1.57	-1.35	1.99
ENSG00000096060	FKBP5	FK506 binding protein 5 [Source:HGNC Symbol;Acc:3721]	-0.06	-0.01	0.81	1.21	1.56	1.87	2.3	2.83	-0.22	-0.01	0.01	0.7	-0.01	0.1	0.54	1.39	1.26	1.14	1.46	1.16	-0.03	0.15	0.22	0.24	2.13	0.01	1.23	1.76	0.16	0.46
ENSG00000166225	FRS2	fibroblast growth factor receptor substrate 2 [Source:HGNC Symbol;Acc:16971]	-0.12	-0.06	0	0.2	0.43	0.51	0.9	1.21	-0.35	0.12	0.36	0.93	-0.02	0.13	0.25	0.45	0.6	0.64	0.61	0.45	0.1	0.07	0.22	0.22	3.09	-0.86	3.27	2.67	-1.12	1.78
ENSG00000177283	FZD8	frizzled family receptor 8 [Source:HGNC Symbol;Acc:4046]	0.03	0.07	0.91	1.61	1.82	1.66	1.63	0.93	0	1.97	2.28	1.79	0.02	0	0.34	1.36	1.73	1.64	1.21	0.91	-0.02	0.33	0.38	-0.31	2.48	2.63	2.81	2.01	1.29	2.03
ENSG00000099860	GADD45B	growth arrest and DNA-damage-inducible, beta [Source:HGNC Symbol;Acc:4096]	0.16	0.56	0.48	0.64	0.99	0.84	0.85	0.74	0.7	2.2	2.21	2.38	0.05	-0.02	0.06	0.6	0.92	0.78	0.7	0.87	0.07	0.55	0.52	0.33	2.59	2.24	3.87	2.16	0.19	3.05
ENSG00000156958	GALK2	galactokinase 2 [Source:HGNC Symbol;Acc:4119]	-0.03	-0.12	0.17	0.65	1.12	1.05	1.44	1.79	0.09	0.35	0.6	1.57	0.11	0.14	0.38	0.63	0.83	0.94	1.07	1.18	-0.02	0.11	0.24	0.28	1.31	0.2	1.06	1.06	0.03	0.36
ENSG00000135821	GLUL	glutamate-ammonia ligase [Source:HGNC Symbol;Acc:4341]	0.08	0.36	1	1.62	1.9	1.89	1.58	1.4	0.22	0.76	1.08	1.26	0.04	-0.01	0.31	1.1	1.48	1.28	1.13	0.96	0.03	0.42	0.8	1.01	1.7	1.57	1.93	1.38	0.57	0.93
ENSG00000092978	GPATCH2	G patch domain containing 2 [Source:HGNC Symbol;Acc:25499]	0.03	-0.01	0.1	0.32	0.44	0.75	1.52	2.13	0.32	0.58	0.91	1.35	0.11	0.05	0.12	0.34	0.35	0.55	0.87	0.84	0.05	-0.09	-0.06	-0.14	1.34	0.65	2.57	1.09	-0.87	1.43
ENSG00000117262	GPR89A	G protein-coupled receptor 89A [Source:HGNC Symbol;Acc:31984]	0.22	0.13	0.41	0.98	1.43	1.5	1.6	2.27	0.27	0.54	0.39	1.03	-0.06	0.13	0.19	0.65	0.74	0.8	0.74	0.54	0.05	0.36	0.45	0.49	1.5	-0.26	1.71	1.17	0.48	0.41
ENSG00000188342	GTF2F2	general transcription factor IIF, polypeptide 2, 30kDa [Source:HGNC Symbol;Acc:4653]	0.07	0	0.02	0.43	0.64	1.01	1.45	1.61	0.01	0.15	0.19	0.37	0.08	0	0.08	0.33	0.54	0.72	0.96	0.97	0	0.02	0.06	0.16	1.74	-0.34	1.44	1.61	-0.18	0.65
ENSG00000112339	HBS1L	HBS1-like (S. cerevisiae) [Source:HGNC Symbol;Acc:4834]	-0.01	-0.01	0.11	0.67	1.05	1.45	1.98	2.26	0.06	0.24	0.35	0.53	0.11	0.08	0.2	0.6	0.86	1.13	1.71	1.44	0.04	0.21	0.49	0.66	2.07	0.1	0.83	1.86	0.37	0.5
ENSG00000165259	HDX	highly divergent homeobox [Source:HGNC Symbol;Acc:26411]	0.04	-0.15	-0.03	-0.04	0.66	1.12	2.09	2.82	0.17	0.55	1.03	2.06	0.04	-0.02	0	0.23	0.56	0.93	1.26	1.28	-0.05	-0.22	0.03	0.03	2.47	0.42	2.38	1.82	-0.66	1.44
ENSG00000198265	HELZ	helicase with zinc finger [Source:HGNC Symbol;Acc:16878]	0.03	-0.17	-0.05	0.08	0.5	0.95	1.58	2.04	0.02	0.01	0.39	1.11	0	0.1	0.14	0.51	0.68	1.07	1.52	1.23	0.05	-0.02	0.27	0.36	1.8	0.14	1.36	1.7	-0.15	0.75
ENSG00000198130	HIBCH	3-hydroxyisobutyryl-CoA hydrolase [Source:HGNC Symbol;Acc:4908]	0.07	-0.02	0.37	0.85	1.14	1.48	1.64	2.09	0.22	0.51	0.89	1.51	0.01	0.04	0.04	0.49	0.66	0.74	0.82	0.78	-0.07	-0.09	0.04	0.19	1.26	0.12	1.36	1.08	0.13	0.57
ENSG00000181218	HIST3H2A	histone cluster 3, H2a [Source:HGNC Symbol;Acc:20507]	-0.01	0.64	1.43	2.1	2.36	2.35	1.74	0.74	0.1	0.63	1.04	1.3	-0.14	0.02	0.21	0.32	0.99	0.74	0.2	0.57	0.06	0.92	1.51	1.9	1.97	1.69	2.2	1.93	1.39	2.13
ENSG00000142149	HUNK	hormonally up-regulated Neu-associated kinase [Source:HGNC Symbol;Acc:13326]	0.01	0.15	0.44	0.87	1.35	1.64	2.31	2.76	-0.06	0.51	1.11	1.63	-0.03	0.02	0.18	0.61	0.82	0.92	0.99	0.98	-0.02	0.15	0.32	0.24	2.15	0.58	1.48	1.56	-0.33	0.97
ENSG00000115738	ID2	inhibitor of DNA binding 2, dominant negative helix-loop-helix protein [Source:HGNC Symbol;Acc:5361]	0.08	0.27	-0.2	0.09	0.42	0.08	-0.23	-1.2	0.35	1.02	1.18	1.1	0.02	0.04	0.01	0.27	0.68	0.51	0.3	0.15	0.1	0.02	0.67	0.83	2.81	2.68	4.03	2.5	1.48	2.95
ENSG00000172201	ID4	inhibitor of DNA binding 4, dominant negative helix-loop-helix protein [Source:HGNC Symbol;Acc:5363]	0.11	0.56	0.68	1.27	1.49	1.59	1.61	1.45	0.5	1.69	2.17	2.35	0.1	0.09	0.24	0.91	1.18	1.17	1.26	0.89	0.14	0.28	0.75	0.73	3.68	3.57	4.89	3.12	1.99	3.72
ENSG00000067064	IDI1	isopentenyl-diphosphate delta isomerase 1 [Source:HGNC Symbol;Acc:5387]	0.06	0.27	0.44	0.91	1.19	1.08	1.08	0.9	-0.02	0.2	0.05	0.06	0.16	0.12	0.26	0.9	1.12	1.09	1.13	0.58	0.07	0.1	0.16	0.11	1.34	-0.32	1.63	1.37	-0.32	0.72
ENSG00000119922	IFIT2	interferon-induced protein with tetratricopeptide repeats 2 [Source:HGNC Symbol;Acc:5409]	-0.04	0.06	0.8	1.12	0.92	0.62	-0.1	0.07	0.11	0.95	1.38	1.03	0.1	0.61	1.87	2.59	2.71	2.57	2.49	1.8	0.1	1.7	2.3	2.03	3.21	3.53	3.46	2.66	2.75	1.74
ENSG00000153487	ING1	inhibitor of growth family, member 1 [Source:HGNC Symbol;Acc:6062]	0.05	0.46	0.65	1.14	1.35	1.22	1.12	1.04	0.12	1.12	1.11	1.19	0.06	0.11	0.23	0.63	1	0.88	0.86	0.63	0.04	0.44	0.54	0.31	1.54	0.56	2.7	1.44	0.12	2.18
ENSG00000125347	IRF1	interferon regulatory factor 1 [Source:HGNC Symbol;Acc:6116]	0.09	0.51	0.89	1.43	1.9	2.09	2.53	2.66	0.51	1.8	2.13	2.58	0.02	0.07	0.39	1.16	1.44	1.58	1.66	2	0.05	0.7	0.82	0.59	2.57	1.38	3.29	2.36	-0.23	2.51
ENSG00000185950	IRS2	insulin receptor substrate 2 [Source:HGNC Symbol;Acc:6126]	0.08	-0.02	-0.12	0.13	0.49	0.74	0.65	0.46	0.22	0.91	1.31	1.13	0.2	-0.08	0.11	0.71	0.86	0.83	0.47	0.71	0.07	0.23	0.67	0.59	1.66	1.47	2.66	1.31	0.78	2.23
ENSG00000170561	IRX2	iroquois homeobox 2 [Source:HGNC Symbol;Acc:14359]	0.09	0.55	1.32	1.71	1.91	1.97	1.78	1.32	0.47	2.07	2.4	2.56	0.07	0.06	0.36	1.18	1.38	1.18	1.06	0.81	0.05	0.49	0.73	0.55	2.27	2.02	3.36	1.83	0.42	2.5
ENSG00000163376	KBTBD8	kelch repeat and BTB (POZ) domain containing 8 [Source:HGNC Symbol;Acc:30691]	0.06	0.23	-0.23	-0.35	-0.22	-0.42	0.14	0.16	0.84	1.21	1.08	1.09	0.08	0.04	-0.12	-0.26	-0.23	-0.28	-0.27	-0.42	0.05	-0.39	-0.43	-0.74	4.31	0.66	4.19	4.03	-1.14	2.96
ENSG00000147050	KDM6A	lysine (K)-specific demethylase 6A [Source:HGNC Symbol;Acc:12637]	0.01	-0.09	0.02	0.27	0.75	1.01	1.64	2.1	0.43	0.95	1.45	2.15	0	-0.02	0.17	0.58	0.64	0.89	1.09	1.06	0.01	0.01	0.1	-0.28	2.38	1.04	2.33	2.16	-0.55	1.2
ENSG00000122203	KIAA1191	KIAA1191 [Source:HGNC Symbol;Acc:29209]	-0.02	0.13	0.48	1.02	1.59	1.73	1.69	1.9	-0.1	-0.02	0.08	0.16	-0.04	0.04	0.19	0.74	1.1	1.21	1.32	1.45	-0.03	0.24	0.44	0.66	1.91	0.22	2.14	1.46	-0.07	1.12
ENSG00000151657	KIN	KIN, antigenic determinant of recA protein homolog (mouse) [Source:HGNC Symbol;Acc:6327]	0.05	0.23	0.46	1.01	1.65	1.82	2.33	2.75	0.31	0.78	1.22	1.63	0	-0.01	0.28	0.78	1.07	1.37	1.64	1.73	-0.02	0.02	0.13	0.12	2.57	-0.25	1.97	2.25	-0.75	0.76
ENSG00000118922	KLF12	Kruppel-like factor 12 [Source:HGNC Symbol;Acc:6346]	0.01	-0.04	-0.17	0.18	0.49	0.86	1.64	2.33	0.02	0.32	0.81	1.71	0.06	0.06	0.13	0.52	0.56	0.74	0.99	0.61	0.1	-0.07	0.11	-0.01	2.39	-0.3	2.58	1.99	-1.06	1.55
ENSG00000162413	KLHL21	kelch-like family member 21 [Source:HGNC Symbol;Acc:29041]	0.12	0.89	1.8	2.38	2.72	2.7	2.2	1.59	0.4	1.83	2.17	1.95	-0.02	0.09	0.48	1.62	2.12	2.07	1.64	1.72	0.13	1.04	1.58	1.38	2.65	2.34	3.55	2.75	1.46	2.96
ENSG00000002549	LAP3	leucine aminopeptidase 3 [Source:HGNC Symbol;Acc:18449]	0	0	0.45	1.14	1.46	1.59	1.77	1.92	-0.17	0.03	-0.31	-0.72	0.04	-0.05	0.3	1.03	1.45	1.52	1.52	1.71	0.02	0.3	0.55	0.82	2.24	0.17	0.64	1.97	0.74	0.66
ENSG00000133424	LARGE	like-glycosyltransferase [Source:HGNC Symbol;Acc:6511]	0	-0.03	-0.02	0.28	1.02	1.78	2.43	3.12	-0.37	-0.39	0.12	1.01	0.2	0.01	0.11	0.47	0.83	1.22	1.32	1.83	0.03	0.16	0.23	0.35	1.39	-0.01	-0.15	1.31	0.39	0.77
ENSG00000106003	LFNG	LFNG O-fucosylpeptide 3-beta-N-acetylglucosaminyltransferase [Source:HGNC Symbol;Acc:6560]	0.1	0.54	0.97	1.38	2.13	2.18	2.1	1.34	0.31	1.61	2.25	2.45	-0.07	0.02	-0.04	0.5	0.98	0.93	0.59	1.04	0.07	0	0.22	-0.4	2.52	1.94	3.14	1.7	-0.18	2.09
ENSG00000100600	LGMN	legumain [Source:HGNC Symbol;Acc:9472]	0	-0.11	0.23	0.89	1.21	1.33	1.29	1.52	-0.15	-0.14	-0.28	-0.4	0	-0.07	0.06	0.93	1.51	1.69	1.8	2.11	-0.03	0.27	0.62	0.99	1.74	1.08	0.08	1.73	1.46	1.17
ENSG00000273015	LINC00938	long intergenic non-protein coding RNA 938 [Source:HGNC Symbol;Acc:48630]	-0.01	0.32	0.5	0.51	0.73	0.88	1.63	2.08	0.6	1.15	1.68	2.51	0.18	0.14	0.43	0.71	0.84	0.81	1.09	1.07	0.04	0.12	0.27	0.43	2.1	0.59	2.45	1.15	-0.08	1.06
ENSG00000170860	LSM3	LSM3 homolog, U6 small nuclear RNA associated (S. cerevisiae) [Source:HGNC Symbol;Acc:17874]	0	-0.12	0	0.15	0.61	0.9	1.78	2.34	-0.01	0.11	0.06	-0.07	0.01	-0.03	0.03	0.45	0.94	1.03	1.84	1.7	-0.04	0.26	0.4	0.68	2.55	-0.17	1.87	2.11	0.43	1.17
ENSG00000151276	MAGI1	membrane associated guanylate kinase, WW and PDZ domain containing 1 [Source:HGNC Symbol;Acc:946]	0	-0.05	0.04	0.32	0.84	0.96	1.51	2.22	-0.16	-0.13	0.17	0.63	0.03	0.05	0.01	0.26	0.07	0.43	0.64	0.86	-0.01	-0.04	-0.23	-0.44	1.25	0.03	0.85	1.07	-0.35	0.44
ENSG00000140941	MAP1LC3B	microtubule-associated protein 1 light chain 3 beta [Source:HGNC Symbol;Acc:13352]	0.07	0.15	0.59	1.16	1.26	1.41	1.41	1.41	0.1	0.41	0.33	0.25	0.03	0.04	0.2	0.78	1.11	1.42	1.64	1.64	0.01	0.18	0.29	0.46	2.02	0.19	1.96	1.92	0.28	1.02
ENSG00000073803	MAP3K13	mitogen-activated protein kinase kinase kinase 13 [Source:HGNC Symbol;Acc:6852]	0	-0.42	-0.24	0.16	0.73	1.01	1.93	2.24	-0.09	0.1	0.44	1.16	0.04	-0.1	0.13	0.45	0.86	1.23	1.57	1.66	-0.08	0.1	0.55	0.82	2.26	0.03	2.77	2.14	-0.16	1.73
ENSG00000107968	MAP3K8	mitogen-activated protein kinase kinase kinase 8 [Source:HGNC Symbol;Acc:6860]	0.13	0.45	0.1	0.78	1	1.08	1.04	0.67	0.69	1.19	1.27	1.64	0.1	0.03	0.06	0.61	1.05	0.99	0.9	0.42	0.1	0.57	1.27	1.27	2.38	0.67	3.8	1.94	-0.81	1.94
ENSG00000175130	MARCKSL1	MARCKS-like 1 [Source:HGNC Symbol;Acc:7142]	0.04	0.22	0.74	1.42	1.8	2.08	2.16	1.98	0.14	1.2	1.41	1.68	0.02	-0.06	0.04	0.64	1.25	1.36	1.4	1.83	-0.08	0.22	0.32	0.37	2.57	0.74	1.61	1.9	0.24	1.1
ENSG00000011258	MBTD1	mbt domain containing 1 [Source:HGNC Symbol;Acc:19866]	0.03	0.37	0.53	0.73	1.05	1.23	1.76	2.07	0.42	0.89	1.26	1.99	-0.01	0.15	0.27	0.61	0.49	0.65	0.77	0.62	0.08	0.08	0.4	0.58	1.54	0.29	2.25	1.07	-0.88	0.82
ENSG00000063322	MED29	mediator complex subunit 29 [Source:HGNC Symbol;Acc:23074]	-0.01	-0.11	0.18	0.98	1.34	1.55	1.87	1.92	-0.01	0.38	0.5	0.27	-0.01	-0.02	0.14	0.66	1	1.27	1.31	1.41	-0.04	0.22	0.35	0.49	1.59	-0.28	2.05	1.31	-0.22	1.31
ENSG00000168389	MFSD2A	major facilitator superfamily domain containing 2A [Source:HGNC Symbol;Acc:25897]	0.02	0.31	0.44	0.72	0.94	0.92	0.86	0.99	0.06	0.63	0.87	0.74	-0.04	0	0.2	0.51	0.67	0.46	0.19	0.41	0.03	0.2	0.48	0.53	1.48	1.66	1.73	1.18	1.42	1.42
ENSG00000128585	MKLN1	muskelin 1, intracellular mediator containing kelch motifs [Source:HGNC Symbol;Acc:7109]	0.06	-0.03	0.29	0.71	1.17	1.34	1.63	1.79	0.44	0.65	1.04	1.6	0.07	0.1	0.18	0.6	0.68	0.93	1.04	0.83	0.05	-0.02	0.09	-0.1	1.58	0.6	1.39	1.36	-0.62	0.25
ENSG00000007944	MYLIP	myosin regulatory light chain interacting protein [Source:HGNC Symbol;Acc:21155]	0.09	0.23	0.59	1.4	1.73	1.76	2.02	2.13	0.51	1.84	1.86	2.13	0.03	-0.03	0.21	0.79	1.13	1.05	0.97	0.79	0.05	0.34	0.65	0.43	1.86	0.51	2.83	1.58	-1.28	1.77
ENSG00000157483	MYO1E	myosin IE [Source:HGNC Symbol;Acc:7599]	-0.03	-0.03	0.01	0.16	0.83	1.25	1.78	2.05	-0.13	-0.15	0.12	0.33	0.01	-0.04	-0.11	0.19	0.54	1	1.23	1.32	0.01	-0.01	0.01	0.08	1.63	0.42	-0.36	1.38	0.14	0
ENSG00000122497	NBPF14	neuroblastoma breakpoint family, member 14 [Source:HGNC Symbol;Acc:25232]	-0.01	0	0.25	0.72	1.12	1.38	2	2.5	0.36	0.61	1.12	2.12	-0.04	0.13	0.05	0.55	0.5	0.68	1.02	0.72	0.01	0.17	0.14	0.09	1.1	1.22	-0.06	1.12	0.02	0.09
ENSG00000100906	NFKBIA	nuclear factor of kappa light polypeptide gene enhancer in B-cells inhibitor, alpha [Source:HGNC Symbol;Acc:7797]	0.05	-0.06	-0.66	-0.5	0.07	0.39	0.48	0.48	0.76	0.86	1.11	1.62	0.12	-0.05	-0.12	-0.09	0.09	0.09	0.18	0.13	-0.07	-0.24	-0.15	-0.12	2.21	1.21	3.1	1.65	-1.3	2.07
ENSG00000101361	NOP56	NOP56 ribonucleoprotein [Source:HGNC Symbol;Acc:15911]	-0.03	0.26	0.73	0.84	0.95	1.08	1.19	1.35	0.17	0.42	0.68	1.27	-0.05	-0.04	0.14	0.36	0.44	0.28	0.24	0.35	-0.09	0.23	0.11	0.07	1.62	1.05	1.13	1.15	-0.12	0.64
ENSG00000030066	NUP160	nucleoporin 160kDa [Source:HGNC Symbol;Acc:18017]	0.02	0.09	0.28	0.56	1.02	1.16	1.59	1.86	0.02	0.08	0.25	0.32	-0.16	-0.01	0.01	0.15	0.42	0.62	0.7	0.75	-0.02	-0.05	-0.03	-0.08	1.31	0.59	-0.49	1.23	0.05	-0.42
ENSG00000163002	NUP35	nucleoporin 35kDa [Source:HGNC Symbol;Acc:29797]	0.07	0.24	0.28	0.67	1.01	1.23	1.92	2.3	-0.01	0.21	0.5	1.11	-0.1	0	0.07	0.21	0.56	0.61	0.79	0.71	0.04	0.2	0.2	0.2	1.91	0.57	1.59	1.65	0.23	0.83
ENSG00000065154	OAT	ornithine aminotransferase [Source:HGNC Symbol;Acc:8091]	0.05	0.09	0.21	1.01	1.3	1.15	0.89	0.65	-0.19	-0.32	-1.15	-1.39	0.14	0.06	0.25	1.09	1.72	1.68	1.63	1.45	0.07	0.21	0.47	0.67	1.61	-0.89	0.57	1.63	0.6	0.53
ENSG00000079482	OPHN1	oligophrenin 1 [Source:HGNC Symbol;Acc:8148]	0.05	-0.1	-0.15	0.2	0.83	0.99	1.91	2.61	0.05	-0.16	0.46	1.06	0	-0.03	-0.12	0.15	0.32	0.73	1.02	1.08	0	-0.01	0.05	0.13	1.91	-0.22	0.34	1.64	-0.1	0.3
ENSG00000115947	ORC4	origin recognition complex, subunit 4 [Source:HGNC Symbol;Acc:8490]	-0.04	0.07	0.13	0.62	1.04	1.27	1.75	1.91	-0.02	0.16	0.39	0.78	-0.07	0.11	0.13	0.59	0.86	1.08	0.97	0.58	0.07	0.02	0.1	0.02	1.79	0.41	1.78	1.37	-0.32	0.55
ENSG00000110435	PDHX	pyruvate dehydrogenase complex, component X [Source:HGNC Symbol;Acc:21350]	-0.07	0.1	0.06	0.07	0.32	0.74	0.96	1.22	0.27	0.49	0.86	1.68	-0.03	0.1	0.17	0.18	0.38	0.48	0.55	0.63	0.01	0	-0.03	-0.07	1.67	0.4	1.82	1.19	-0.37	0.63
ENSG00000165650	PDZD8	PDZ domain containing 8 [Source:HGNC Symbol;Acc:26974]	0.01	-0.16	0.05	0.53	0.86	1.1	1.16	1.27	-0.21	-0.05	0.33	0.63	-0.05	0.15	0.29	0.71	0.72	0.97	1.03	0.7	0.06	0.04	0.23	0.25	1.95	0.6	1.93	1.76	0.27	1.09
ENSG00000204138	PHACTR4	phosphatase and actin regulator 4 [Source:HGNC Symbol;Acc:25793]	0.05	-0.14	0.17	0.32	0.87	1.15	1.74	2.2	-0.01	0.13	0.7	1.56	0.01	0.05	0.09	0.44	0.81	1.21	1.48	1.26	0.01	0.07	0.23	0.25	1.79	-0.09	1.73	1.32	-0.49	0.99
ENSG00000172943	PHF8	PHD finger protein 8 [Source:HGNC Symbol;Acc:20672]	-0.05	0.04	0.44	0.64	1.1	1.41	2.11	2.59	-0.1	-0.05	-0.01	0.65	-0.09	-0.04	0.15	0.52	0.89	1.2	1.3	1.54	-0.05	0.05	0.15	0.16	1.27	0.27	0.12	1.13	-0.08	0.21
ENSG00000181649	PHLDA2	pleckstrin homology-like domain, family A, member 2 [Source:HGNC Symbol;Acc:12385]	0.07	0.47	1.16	1.75	2.23	2.53	2.24	1.87	0.15	1.34	2.01	2.34	0.04	0.09	0.37	1.23	1.9	1.95	1.9	2.65	-0.05	0.5	0.84	1.33	3.1	1.36	3.44	2.61	1.25	2.88
ENSG00000081913	PHLPP1	PH domain and leucine rich repeat protein phosphatase 1 [Source:HGNC Symbol;Acc:20610]	0	0	0.66	0.97	1.17	1.58	1.79	1.89	0.17	0.62	1.19	1.45	0.07	0.06	0.19	0.48	0.57	0.46	0.57	0.93	0.01	0.4	0.67	0.71	1.49	1.06	1.29	1.1	0.7	0.92
ENSG00000051382	PIK3CB	phosphatidylinositol-4,5-bisphosphate 3-kinase, catalytic subunit beta [Source:HGNC Symbol;Acc:8976]	-0.02	-0.17	-0.05	0.49	0.76	1.05	1.44	1.84	0.11	0.17	0.66	1.34	-0.06	-0.12	0.1	0.35	0.51	0.63	0.85	0.81	0	-0.02	0.08	-0.01	1.51	0.13	0.47	1.68	-0.08	-0.14
ENSG00000154822	PLCL2	phospholipase C-like 2 [Source:HGNC Symbol;Acc:9064]	0.02	0.03	0.31	0.67	1.13	1.4	2	2.11	0.16	0.82	1.46	1.87	0.01	0.03	0.21	0.61	0.81	1	1	1.12	0.05	0.13	0.18	0.31	2.29	1.1	2.53	2.13	-0.6	1.47
ENSG00000141682	PMAIP1	phorbol-12-myristate-13-acetate-induced protein 1 [Source:HGNC Symbol;Acc:9108]	-0.05	0	0.14	0.43	0.72	0.61	1.11	1.38	0.3	0.92	1.24	1.51	0.2	0.09	0.44	0.68	0.88	0.88	1.1	1.03	0.13	0.25	0.24	0.2	2.95	0.88	3.34	2.38	-0.53	2.35
ENSG00000170836	PPM1D	protein phosphatase, Mg2+/Mn2+ dependent, 1D [Source:HGNC Symbol;Acc:9277]	-0.01	0.46	0.68	1.08	1.3	1.33	1.87	2.4	0.39	1.72	2.22	2.99	-0.09	0.13	0.58	1.21	1.41	1.4	1.77	1.72	0.06	0.78	1.12	1.01	3.41	1.61	2.98	3.28	-0.07	2.34
ENSG00000116731	PRDM2	PR domain containing 2, with ZNF domain [Source:HGNC Symbol;Acc:9347]	0.05	0.13	0.17	0.56	1.08	1.24	1.79	2.15	0.39	0.79	1.35	2	-0.07	0.02	0	0.31	0.54	0.8	1.05	0.84	0.03	-0.23	-0.18	-0.2	1.83	0.67	2.12	1.51	-0.7	1.1
ENSG00000171132	PRKCE	protein kinase C, epsilon [Source:HGNC Symbol;Acc:9401]	-0.03	-0.06	-0.06	0.25	0.94	1.25	1.98	2.58	-0.03	0.23	0.87	1.45	0.07	0	-0.04	0.5	0.77	0.77	0.8	1.2	0.07	-0.01	0.36	0.46	1.85	0.33	1.61	1.53	-0.14	1.19
ENSG00000196504	PRPF40A	PRP40 pre-mRNA processing factor 40 homolog A (S. cerevisiae) [Source:HGNC Symbol;Acc:16463]	0.08	0.18	0.48	1.09	1.52	1.74	2.04	2.25	0.1	0.28	0.56	0.92	0.05	0.1	0.24	0.8	1.06	1.23	1.66	1.25	0.06	0.07	0.23	0.36	2.03	0.2	0.77	1.67	0.32	0.29
ENSG00000111215	PRR4	proline rich 4 (lacrimal) [Source:HGNC Symbol;Acc:18020]	0.05	-0.02	0.27	0.75	1	1.33	2.18	2.37	0.26	0.42	1.39	2.64	0.03	-0.07	0.08	0.45	0.5	0.72	1.14	0.29	0.03	0.24	0.6	0.77	1.45	0.71	2.75	1.24	0.38	1.39
ENSG00000121390	PSPC1	paraspeckle component 1 [Source:HGNC Symbol;Acc:20320]	0.01	0.21	0.68	1.04	1.62	2.07	2.53	3.05	0.4	0.95	1.71	2.48	-0.04	0.05	0.31	0.93	1.2	1.36	1.42	1.25	0.02	0.25	0.5	0.75	1.72	0.46	2.13	1.65	0.72	1.47
ENSG00000117569	PTBP2	polypyrimidine tract binding protein 2 [Source:HGNC Symbol;Acc:17662]	0.06	0.24	0.54	1.1	1.61	1.78	2.45	2.88	0.37	0.83	1.62	2.53	0.13	0.05	0.24	0.45	0.58	0.67	0.99	0.76	0.06	0.08	0.48	0.58	1.45	0.7	2.12	1.06	-0.23	1.01
ENSG00000132300	PTCD3	pentatricopeptide repeat domain 3 [Source:HGNC Symbol;Acc:24717]	0	0.26	0.4	0.73	1.16	1.27	1.84	2.09	0.3	0.84	1.44	2.24	-0.07	0	0.07	0.51	0.73	0.97	1.18	1.05	0	0.08	0.43	0.59	2.23	0.61	1.58	1.84	-0.05	0.73
ENSG00000088179	PTPN4	protein tyrosine phosphatase, non-receptor type 4 (megakaryocyte) [Source:HGNC Symbol;Acc:9656]	0.04	-0.3	0.07	0.5	0.93	1.09	1.58	1.93	0.06	0.27	0.6	0.96	0.04	-0.05	0.14	0.43	0.7	0.9	1.15	0.92	0	-0.02	0.18	0.13	1.75	0.03	1.58	1.6	-0.43	0.63
ENSG00000156675	RAB11FIP1	RAB11 family interacting protein 1 (class I) [Source:HGNC Symbol;Acc:30265]	0.01	0	0.13	0.71	0.96	1.29	1.27	1.07	0.07	0.26	0.57	0.99	-0.05	0.04	0.15	0.85	1.15	1.11	1.09	0.78	-0.02	-0.09	0.21	0.08	1.69	0.46	1.57	1.47	0.02	0.79
ENSG00000116473	RAP1A	RAP1A, member of RAS oncogene family [Source:HGNC Symbol;Acc:9855]	-0.08	-0.03	0.04	0.32	0.79	1.04	1.29	1.58	0.13	0.01	-0.01	0.13	0.04	0.07	0.16	0.38	0.71	0.87	1.06	0.91	0	0.14	0.21	0.31	1.45	-0.09	1.92	1.11	0.15	0.66
ENSG00000122257	RBBP6	retinoblastoma binding protein 6 [Source:HGNC Symbol;Acc:9889]	0.02	0.14	0.53	0.89	1.08	1.3	1.67	1.93	0.2	0.5	0.95	1.43	0.14	0.11	0.46	0.94	1.01	1.16	1.52	1.01	0.03	0.14	0.16	0.04	1.53	0.32	1.87	1.18	-0.35	0.95
ENSG00000143207	RFWD2	ring finger and WD repeat domain 2, E3 ubiquitin protein ligase [Source:HGNC Symbol;Acc:17440]	0.04	-0.05	0.16	0.58	0.96	1.35	2.08	2.43	0.15	0.15	0.62	1.19	0.02	-0.1	0.01	0.14	0.31	0.35	0.45	0.72	-0.03	0.12	0.16	0.15	1.26	0.61	1.32	1.03	-0.14	0.57
ENSG00000116741	RGS2	regulator of G-protein signaling 2, 24kDa [Source:HGNC Symbol;Acc:9998]	0.11	0.57	0.87	0.89	0.83	0.56	0.5	0.01	0.68	1.98	1.81	1.81	0.06	0.05	0.28	0.57	0.9	0.71	0.65	0.23	0.13	0.47	0.29	-0.44	2.7	1.18	2.75	2.28	-1.37	1.64
ENSG00000101782	RIOK3	RIO kinase 3 [Source:HGNC Symbol;Acc:11451]	0.08	0.23	0.6	1.06	1.2	1.42	1.72	2.01	0.17	0.34	0.64	0.78	-0.07	0.06	0.19	0.59	0.73	0.8	0.92	0.73	0.11	0.12	0.47	0.7	2.36	0.77	2.35	1.94	-0.03	1.1
ENSG00000111880	RNGTT	RNA guanylyltransferase and 5'-phosphatase [Source:HGNC Symbol;Acc:10073]	-0.01	-0.1	-0.06	0.3	0.75	1.1	1.48	1.71	-0.02	0.09	0.23	0.46	0.02	-0.1	0.11	0.39	0.56	0.74	0.9	0.7	0.03	0.02	0.27	0.43	2.14	-0.15	1.16	1.78	0.14	0.71
ENSG00000260977	RP11-333I13.1		0.06	0.16	0.96	1.36	1.64	1.75	2.37	3.13	0.15	0.45	0.8	1.78	-0.02	0.14	0.29	0.79	0.9	0.87	1.27	1.47	0	-0.02	0.16	0.24	1.5	0.91	3.25	1.26	-0.07	1.81
ENSG00000263731	RP11-498C9.15		0.09	0.03	0.34	0.6	0.95	1.43	1.79	2.34	0.13	0.07	0.28	0.67	0.02	0.03	0.13	0.45	0.76	1.16	1.55	1.32	0.01	0.04	0.29	0.35	1.51	0.63	1.89	1.18	0.15	1.19
ENSG00000186468	RPS23	ribosomal protein S23 [Source:HGNC Symbol;Acc:10410]	0.09	0.19	0.29	0.44	0.83	0.84	1.08	0.87	0.34	0.56	0.65	0.92	0.08	-0.06	0.01	0.3	0.59	0.77	0.9	1.08	-0.06	0.13	0.27	0.47	2.44	0.74	1.59	2.02	0.09	1
ENSG00000067533	RRP15	ribosomal RNA processing 15 homolog (S. cerevisiae) [Source:HGNC Symbol;Acc:24255]	0.03	-0.21	-0.09	0.26	0.52	0.93	1.4	1.9	-0.06	-0.18	-0.14	0.16	0.13	0.09	0.13	0.55	0.87	1.25	1.75	1.63	0.01	0.04	0.21	0.27	2.28	-0.15	2.06	2.06	-0.23	1.17
ENSG00000150459	SAP18	Sin3A-associated protein, 18kDa [Source:HGNC Symbol;Acc:10530]	0.02	0.03	0.39	0.69	0.73	0.58	1.16	1.18	0.17	0.32	0.31	0.57	0.03	-0.09	0.17	0.65	0.93	0.97	1	0.97	-0.03	0.31	0.5	0.71	1.74	0.48	1.4	1.37	0.42	0.86
ENSG00000075856	SART3	squamous cell carcinoma antigen recognized by T cells 3 [Source:HGNC Symbol;Acc:16860]	-0.01	0.17	0.31	0.59	0.86	1.12	1.56	2.05	0.17	0.31	0.72	1.07	0.01	0.05	0.18	0.48	0.69	0.88	1.17	1.25	-0.04	0.11	0.04	-0.13	1.43	0.67	-0.07	1.18	-0.35	-0.33
ENSG00000119042	SATB2	SATB homeobox 2 [Source:HGNC Symbol;Acc:21637]	-0.04	-0.11	0.22	0.47	0.92	1.61	2.34	2.67	0.14	0.53	1.47	2.33	0.03	0.12	0.34	0.81	0.97	1.2	1.52	1.4	-0.01	0.01	0.42	0.62	2.65	0.62	3.68	1.96	0.07	2.2
ENSG00000140386	SCAPER	S-phase cyclin A-associated protein in the ER [Source:HGNC Symbol;Acc:13081]	0.04	0.02	0.1	0.34	0.95	1.39	2.33	2.8	0.01	0.15	0.67	1.57	0.08	-0.01	0.09	0.54	0.69	1.06	1.3	1.14	0.03	-0.02	0.22	0.42	1.59	0.9	0.86	1.37	-0.14	0.1
ENSG00000112701	SENP6	SUMO1/sentrin specific peptidase 6 [Source:HGNC Symbol;Acc:20944]	-0.01	-0.01	0.15	0.39	0.9	1.01	1.6	1.92	0.16	0.23	0.61	1.31	0.03	0.12	0.2	0.57	0.7	0.95	1.23	1.11	0	-0.11	-0.05	-0.07	1.28	-0.05	0.85	1.11	-0.11	0.22
ENSG00000164300	SERINC5	serine incorporator 5 [Source:HGNC Symbol;Acc:18825]	0.03	-0.09	0.36	0.52	0.74	1.2	1.53	1.66	0.01	-0.13	0.21	0.6	0.03	0.02	0.14	0.33	0.57	0.74	0.89	0.84	-0.02	0.09	0.04	0.36	1.68	0.62	1.22	1.53	0.86	1.07
ENSG00000197019	SERTAD1	SERTA domain containing 1 [Source:HGNC Symbol;Acc:17932]	-0.02	0.67	1	1.18	1.52	1.43	1.31	0.76	0.26	1.6	2.39	2.76	-0.07	0	0.18	0.67	1.02	0.86	0.49	0.95	0.05	0.92	1.65	1.6	2.91	3.11	2.96	2.71	2.18	2.54
ENSG00000118515	SGK1	serum/glucocorticoid regulated kinase 1 [Source:HGNC Symbol;Acc:10810]	0.09	-0.04	-0.19	0.27	0.5	0.57	0.69	0.66	0.75	0.96	0.95	1.31	0.16	-0.08	-0.02	0.38	0.66	0.45	0.41	0.31	0.03	0.23	0.7	0.85	3.09	0.95	3.44	2.69	-0.97	2.08
ENSG00000160584	SIK3	SIK family kinase 3 [Source:HGNC Symbol;Acc:29165]	0.03	0.06	0.38	1.02	1.7	2.14	2.68	2.94	0.35	1.02	1.79	2.58	-0.01	-0.06	0.06	0.6	0.98	1.22	1.56	1.63	0.07	0.16	0.49	0.71	1.79	1.23	1.26	1.49	0.04	0.48
ENSG00000039123	SKIV2L2	superkiller viralicidic activity 2-like 2 (S. cerevisiae) [Source:HGNC Symbol;Acc:18734]	0.05	0.01	0.04	0.41	0.89	0.99	1.68	2.26	0.04	0.05	0.12	0.43	0	0.07	0.1	0.49	0.82	1.07	1.37	1.15	0.05	0	0.04	0.07	1.29	0.64	0.06	1.16	0.38	-0.32
ENSG00000151729	SLC25A4	solute carrier family 25 (mitochondrial carrier; adenine nucleotide translocator), member 4 [Source:HGNC Symbol;Acc:10990]	-0.06	0.07	0.32	0.83	1.04	0.91	1.28	1.4	-0.03	0.21	0.29	-0.16	0.08	-0.04	0.08	0.92	1.35	1.39	1.51	1.44	-0.03	0.16	0.23	0.4	1.45	0.32	1.25	1.54	0.05	0.92
ENSG00000100796	SMEK1	SMEK homolog 1, suppressor of mek1 (Dictyostelium) [Source:HGNC Symbol;Acc:20219]	0	0.2	0.36	0.67	1.05	1.42	1.89	2.36	-0.15	0.15	0.41	1.08	-0.01	0.1	0.3	0.78	0.9	1.11	1.39	1.33	0.05	0.17	0.25	0.32	1.86	-0.01	1.91	1.89	-0.29	0.97
ENSG00000266402	SNORA76	small nucleolar RNA, H/ACA box 76 [Source:HGNC Symbol;Acc:32662]	-0.08	0.12	0.75	1.05	1.56	1.84	2.33	2.66	-0.25	0.65	1.52	2.94	0.05	-0.04	0.25	0.86	1.44	1.68	1.42	2.67	-0.05	0.51	0.87	1.1	2.24	4.25	3.26	1.6	2.28	2.62
ENSG00000123352	SPATS2	spermatogenesis associated, serine-rich 2 [Source:HGNC Symbol;Acc:18650]	-0.06	-0.21	0.01	0.55	1.04	1.11	1.75	2.17	-0.15	0	0.17	0.81	-0.03	0	0.15	0.59	0.82	0.93	1.19	1.33	-0.04	0.1	0.35	0.54	1.31	-0.15	0.71	1.18	0.12	0.36
ENSG00000161547	SRSF2	serine/arginine-rich splicing factor 2 [Source:HGNC Symbol;Acc:10783]	0	0.33	0.67	0.95	1.24	1.35	1.36	1.28	0.21	0.77	1.09	1.37	0.21	0.03	0.35	0.96	1.3	1.27	1.08	1.21	0.04	0.31	0.52	0.58	1.55	0.53	1.98	1.46	0.22	1.42
ENSG00000115875	SRSF7	serine/arginine-rich splicing factor 7 [Source:HGNC Symbol;Acc:10789]	0.04	0.27	0.63	1.11	1.29	1.29	1.51	1.57	0.22	0.61	0.62	0.74	0.14	0.02	0.33	0.9	1.15	1.12	1.04	1.23	0.05	0.32	0.42	0.54	1.92	0.49	2.15	1.61	0.17	1.19
ENSG00000136738	STAM	signal transducing adaptor molecule (SH3 domain and ITAM motif) 1 [Source:HGNC Symbol;Acc:11357]	0.04	0.01	0.16	0.35	0.57	0.82	1.44	1.89	0.12	0.45	0.84	1.4	0.09	0.06	0.14	0.38	0.58	0.73	1.18	1.28	0.03	0.02	0.05	0	2.38	0.38	1.25	2.04	-0.21	0.54
ENSG00000165416	SUGT1	SGT1, suppressor of G2 allele of SKP1 (S. cerevisiae) [Source:HGNC Symbol;Acc:16987]	-0.06	-0.17	0.04	0.64	1.2	1.5	2.08	2.37	-0.15	-0.18	-0.29	0.14	-0.05	0.11	0.22	0.56	0.81	1.13	1.51	1.34	0.05	0.01	0.14	0.23	2.09	-0.6	1.85	1.63	-0.19	0.65
ENSG00000165632	TAF3	TAF3 RNA polymerase II, TATA box binding protein (TBP)-associated factor, 140kDa [Source:HGNC Symbol;Acc:17303]	0.06	-0.12	-0.13	0.31	0.72	0.9	1.16	1.7	0.13	0.55	0.91	1.7	0.03	-0.03	0.18	0.77	0.87	0.98	1.52	1.23	-0.04	0.08	0.23	0.44	1.37	1.37	2.04	1.26	0.56	1.61
ENSG00000115183	TANC1	tetratricopeptide repeat, ankyrin repeat and coiled-coil containing 1 [Source:HGNC Symbol;Acc:29364]	0	0	0.22	0.23	0.71	0.97	1.52	1.86	-0.02	0.39	0.59	1.19	0.01	-0.12	-0.03	0.25	0.36	0.47	0.56	0.58	-0.04	-0.09	-0.22	-0.37	1.11	0.23	0.33	1.13	-0.35	0.32
ENSG00000106052	TAX1BP1	Tax1 (human T-cell leukemia virus type I) binding protein 1 [Source:HGNC Symbol;Acc:11575]	-0.02	-0.01	-0.03	0.62	1.02	1.34	1.55	1.75	0.09	0.33	0.59	0.91	0.04	0.06	0.07	0.79	1.36	1.57	1.9	1.55	0.03	0.1	0.44	0.67	2.01	0.42	1.25	1.91	0.52	0.83
ENSG00000065491	TBC1D22B	TBC1 domain family, member 22B [Source:HGNC Symbol;Acc:21602]	-0.08	0.15	0.06	0.47	1.07	1.62	1.98	2.62	-0.16	0.3	0.84	1.76	-0.08	-0.03	0.11	0.52	0.93	1.08	1.32	1.72	-0.03	0.08	0.69	1.21	2.34	0.58	3.04	1.89	-0.74	1.91
ENSG00000154582	TCEB1	transcription elongation factor B (SIII), polypeptide 1 (15kDa, elongin C) [Source:HGNC Symbol;Acc:11617]	-0.02	-0.03	-0.06	0.33	0.97	1.07	1.64	1.93	-0.05	0.2	0.37	0.78	0.03	0.02	0.07	0.22	0.86	1.15	1.4	1.56	0.01	0.17	0.34	0.56	2.65	0.05	2.62	2.15	0.21	1.68
ENSG00000180190	TDRP	testis development related protein [Source:HGNC Symbol;Acc:26951]	-0.02	0.16	0.6	1.55	1.93	1.94	1.65	1.27	0.02	0.71	1.31	1.16	0.06	0.13	0.35	1.29	1.49	1.34	1.23	0.69	0.04	0.14	0.31	-0.01	2.52	0.41	3.34	2.34	-0.03	2.09
ENSG00000198586	TLK1	tousled-like kinase 1 [Source:HGNC Symbol;Acc:11841]	0.02	-0.03	0.07	0.4	0.76	1.03	1.69	2.02	0.25	0.28	0.73	1.09	0.07	0.05	0.08	0.43	0.49	0.66	1.03	0.75	0.01	-0.04	0.04	-0.05	1.38	-0.01	1.48	1.3	-0.45	0.44
ENSG00000146872	TLK2	tousled-like kinase 2 [Source:HGNC Symbol;Acc:11842]	-0.02	-0.03	0.17	0.4	0.64	0.88	1.32	1.64	-0.3	0.22	0.36	0.66	-0.04	0.03	0.13	0.41	0.52	0.61	0.94	0.91	0.01	0.13	0	-0.25	1.42	0.14	0.72	1.29	-0.44	-0.02
ENSG00000141232	TOB1	transducer of ERBB2, 1 [Source:HGNC Symbol;Acc:11979]	-0.03	0.52	0.83	1.11	1.13	0.96	0.58	-0.1	0.4	1.48	1.44	0.7	-0.03	0.17	0.56	1.09	1.25	1.09	1.18	0.69	0.08	0.8	1.24	1.27	2.05	2.08	2.6	1.78	1.74	1.94
ENSG00000066651	TRMT11	tRNA methyltransferase 11 homolog (S. cerevisiae) [Source:HGNC Symbol;Acc:21080]	0.03	0.02	0.04	0.09	0.59	0.6	1.24	1.73	0.17	0.44	0.84	1.28	0.12	0	0.12	0.51	0.67	0.8	1.01	0.76	-0.02	-0.04	0.1	0.24	1.63	-0.26	0.57	1.33	-0.29	0.32
ENSG00000144357	UBR3	ubiquitin protein ligase E3 component n-recognin 3 (putative) [Source:HGNC Symbol;Acc:30467]	0.01	-0.1	0.1	0.43	0.94	1.29	1.78	2.21	0.3	0.3	0.82	1.31	-0.02	0	0.03	0.28	0.4	0.89	1.13	1.07	0.02	-0.05	0.11	0.1	1.59	1.43	0.85	1.57	0.59	0.43
ENSG00000135655	USP15	ubiquitin specific peptidase 15 [Source:HGNC Symbol;Acc:12613]	-0.02	0.12	0.15	0.5	0.85	1.1	1.65	2.05	0.22	0.51	0.96	1.51	0.13	0.13	0.22	0.57	0.73	0.99	1.36	1.15	0.01	-0.01	0.16	0.37	2.47	0.83	1.83	2.17	0	0.92
ENSG00000148429	USP6NL	USP6 N-terminal like [Source:HGNC Symbol;Acc:16858]	-0.05	-0.01	0.34	0.77	1.44	1.8	2.3	2.57	-0.32	0.15	0.45	0.84	0.03	0.02	0.22	0.68	0.87	1.02	1.43	1.37	-0.01	0.1	0.17	0.03	1.78	-0.04	1.47	1.39	-0.41	0.79
ENSG00000198382	UVRAG	UV radiation resistance associated [Source:HGNC Symbol;Acc:12640]	-0.04	-0.16	-0.09	0.32	0.65	0.95	1.4	1.67	-0.08	0.04	0.43	0.84	0.02	-0.12	0.02	0.23	0.24	0.26	0.34	0.29	0.08	0.08	0.2	0.35	1.8	0.41	1.84	1.32	-0.12	0.65
ENSG00000111424	VDR	vitamin D (1,25- dihydroxyvitamin D3) receptor [Source:HGNC Symbol;Acc:12679]	0.03	-0.02	-0.01	0.48	1.02	1.44	1.82	1.82	0	0.16	0.52	0.4	0.01	-0.01	0.1	0.5	1.12	1.37	1.39	1.7	0.01	-0.05	0.16	0.14	2.04	0.6	1.64	1.79	0.45	1.23
ENSG00000141252	VPS53	vacuolar protein sorting 53 homolog (S. cerevisiae) [Source:HGNC Symbol;Acc:25608]	0.05	-0.03	0.23	0.6	1.09	1.57	2.26	2.68	0.04	0.02	0.37	0.9	0.06	-0.02	0.08	0.43	0.74	1.24	1.59	1.88	-0.04	0.07	0.18	0.23	1.29	0.65	0.45	1.16	0.18	0.5
ENSG00000139668	WDFY2	WD repeat and FYVE domain containing 2 [Source:HGNC Symbol;Acc:20482]	0.07	0.05	0.38	0.45	0.93	1.1	1.32	1.51	0.16	0.28	0.48	0.7	0.11	0.03	0.11	0.41	0.64	0.78	0.7	0.9	0	-0.08	-0.09	-0.29	1.54	0.2	1.51	1.3	-0.49	0.87
ENSG00000082068	WDR70	WD repeat domain 70 [Source:HGNC Symbol;Acc:25495]	0.06	-0.04	-0.13	0.16	0.51	0.75	1.76	2.29	0.05	0.05	0.26	0.82	0.06	-0.09	0.09	0.44	0.55	0.67	0.98	0.98	-0.03	-0.03	-0.02	0.08	1.72	-0.04	0.48	1.42	-0.45	0.07
ENSG00000100811	YY1	YY1 transcription factor [Source:HGNC Symbol;Acc:12856]	-0.01	0.24	0.53	0.95	1.15	1.33	1.47	1.54	0.08	0.34	0.67	0.82	-0.09	0.11	0.27	0.62	0.77	0.9	1.04	1.21	0.04	0.13	0.34	0.43	1.54	0.27	1.88	1.37	0.17	1.16
ENSG00000163874	ZC3H12A	zinc finger CCCH-type containing 12A [Source:HGNC Symbol;Acc:26259]	0.07	0.6	0.99	1.67	2.19	2.13	1.49	0.8	0.79	1.78	1.85	1.63	0.07	-0.03	0.14	0.86	1.28	1.15	0.89	1.08	0.05	1.07	1.93	2	2.04	3.26	3.37	1.86	2.35	2.68
ENSG00000105939	ZC3HAV1	zinc finger CCCH-type, antiviral 1 [Source:HGNC Symbol;Acc:23721]	-0.03	-0.05	0.36	0.39	0.56	0.95	1.03	1.38	-0.01	0.05	0.15	0.11	-0.12	0.11	0.44	0.75	0.75	0.91	1.16	0.82	0.02	0.18	0.44	0.65	1.42	1.25	1.94	1.09	0.85	1.23
ENSG00000168228	ZCCHC4	zinc finger, CCHC domain containing 4 [Source:HGNC Symbol;Acc:22917]	0	0.18	0.13	0.31	0.58	0.93	1.44	2.31	0.07	0.31	0.62	1.33	-0.03	0.07	0.02	0.25	0.21	0.78	1.09	1.24	0.02	-0.21	-0.34	-0.39	1.9	-0.16	1.32	1.38	-0.98	0.43
ENSG00000121741	ZMYM2	zinc finger, MYM-type 2 [Source:HGNC Symbol;Acc:12989]	-0.05	0.02	0.45	0.95	1.49	1.71	2.11	2.25	0.01	0.48	0.92	1.42	-0.03	0.12	0.29	0.73	0.88	1.12	1.18	0.96	0.04	0.02	0.06	-0.24	1.56	0.38	1.5	1.27	-0.67	0.25
ENSG00000105708	ZNF14	zinc finger protein 14 [Source:HGNC Symbol;Acc:12924]	0.01	0.17	0.13	0.07	0.33	0.18	0.41	0.68	0.61	0.94	0.94	1.08	-0.06	0	0.11	0.23	0.4	0.6	0.52	0.29	0.01	-0.03	0.32	0.11	2.28	0.08	3.08	2.43	-1.98	1.91
ENSG00000196724	ZNF418	zinc finger protein 418 [Source:HGNC Symbol;Acc:20647]	0.02	0.07	0.18	0.24	0.66	0.68	1.43	1.71	0.3	0.56	1.37	2.42	-0.08	0.04	-0.05	0.17	0.28	0.71	0.73	0.58	0.01	-0.24	-0.03	0.32	1.46	1.35	1.54	1.23	0.03	0.83
ENSG00000197808	ZNF461	zinc finger protein 461 [Source:HGNC Symbol;Acc:21629]	0.04	0.25	0.15	0.34	0.73	1.06	1.3	1.45	0.47	0.88	0.84	1.23	-0.03	0.07	0.02	0.04	0.44	0.42	0.7	0.11	0.02	-0.03	0.21	0.7	1.99	0.42	3.73	1.83	-1.36	2.42
ENSG00000164048	ZNF589	zinc finger protein 589 [Source:HGNC Symbol;Acc:16747]	-0.05	-0.07	0.32	0.8	1.37	1.55	2	2.19	0.03	0.72	1.19	1.99	-0.15	-0.03	0.23	0.78	1.13	1.29	1.2	0.74	-0.1	-0.21	0	-0.3	1.55	0.55	2.18	1.01	-0.97	1.11
ENSG00000167981	ZNF597	zinc finger protein 597 [Source:HGNC Symbol;Acc:26573]	0.04	0.16	0.06	0.16	0.56	0.85	1.33	1.31	0.48	0.98	1.19	1.51	0.01	-0.04	-0.02	-0.14	0.06	0.08	0.5	-0.02	0.05	-0.16	-0.26	-0.51	2.57	0.83	3.41	2.35	-1.27	2.19
ENSG00000196152	ZNF79	zinc finger protein 79 [Source:HGNC Symbol;Acc:13153]	-0.07	0.22	-0.01	-0.22	0.47	0.71	1.62	2.33	0.54	1.02	1.22	2.06	-0.22	0.08	0.14	0.1	0.38	0.66	1.03	1.55	0.01	-0.03	-0.11	0.24	2.13	0.22	2.19	1.94	-1.3	1.36
ENSG00000146757	ZNF92	zinc finger protein 92 [Source:HGNC Symbol;Acc:13168]	0.03	0.19	-0.18	-0.3	0.04	0.29	0.61	1.02	1.33	1.47	1.62	2.09	0.21	-0.01	-0.02	0.07	0.27	0.36	0.73	0.2	0.06	-0.24	0.21	0.55	2.68	0.76	4	2.29	-1.35	2.42
ENSG00000130449	ZSWIM6	zinc finger, SWIM-type containing 6 [Source:HGNC Symbol;Acc:29316]	0.04	0.14	0.31	0.38	0.64	0.78	1.4	1.7	0.72	1.11	1.67	2.35	0.14	0.13	0.19	0.42	0.47	0.67	1.05	0.97	0.05	0.09	0.43	0.48	1.7	1.5	2.4	1.34	0.08	1.37
