# Supplementary material for: Dissecting Herpes Simplex Virus 1-Induced Host Shutoff at the RNA Level
Source: J Virol. 2021 Jan 13;95(3):e01399-20. doi: 10.1128/JVI.01399-20 (PMC7925104; doi:10.1128/JVI.01399-20)
Supplement: Supplemental file 7 [file JVI.01399-20-sd007.xlsx]

## Sheet: S7 Dataset
S7 Dataset:Unique non-overlapping H3K4me3 peak regions. Only peak regions of length ≥500 were included for each sample. Annotation to closest genes was performed using ChIPseeker.
FeatureID	seqnames	start	end	overlapping peaks for individual samples	mean score	width	annotation	geneChr	geneStart	geneEnd	geneLength	geneStrand	geneId	transcriptId	symbol	distanceToTSS	flanking genes	distances to flanking genes
chr1:16924-17618	chr1	16924	17618	WT_1_chr1.8	0.507902	695	Exon (ENST00000541675/ENSG00000227232, exon 4 of 9)	1	12010	13670	1661	1	ENSG00000223972	ENST00000450305	DDX11L1	4914	ENSG00000227232;ENSG00000227232;ENSG00000227232;ENSG00000227232;ENSG00000227232	0;0;0;0;0
chr1:28588-29857	chr1	28588	29857	WT_1_chr1.12,WT_2_chr1.7,Uninf_1_chr1.10,Uninf_2_chr1.5	2.27757	1270	Promoter (<=1kb)	1	14363	29370	15008	2	ENSG00000227232	ENST00000423562	WASH7P	0	ENSG00000227232;ENSG00000227232;ENSG00000227232;ENSG00000227232;ENSG00000227232;ENSG00000243485;ENSG00000243485;ENSG00000243485	0;0;0;0;0;0
chr1:712610-715742	chr1	712610	715742	Uninf_2_chr1.30,Uninf_1_chr1.27,WT_1_chr1.31,WT_2_chr1.26	10.5653	3133	Promoter (<=1kb)	1	700237	714006	13770	2	ENSG00000228327	ENST00000428504	RP11-206L10.2	0	ENSG00000228327;ENSG00000237491;ENSG00000237491;ENSG00000237491;ENSG00000237491;ENSG00000237491;ENSG00000237491;ENSG00000237491;ENSG00000237491;ENSG00000237491;ENSG00000237491;ENSG00000237491;ENSG00000237491;ENSG00000237491;ENSG00000237491;ENSG00000237491;ENSG00000237491;ENSG00000237491	0;0;0;0;0;0;0;0;0;0;0;0;0;0;0
chr1:724927-725563	chr1	724927	725563	Uninf_1_chr1.29	0.607243	637	Intron (ENST00000429505/ENSG00000237491, intron 1 of 2)	1	721320	722513	1194	1	ENSG00000237491	ENST00000358533	RP11-206L10.9	3607	ENSG00000237491;ENSG00000237491;ENSG00000237491;ENSG00000237491;ENSG00000237491;ENSG00000237491;ENSG00000237491;ENSG00000237491;ENSG00000237491;ENSG00000237491;ENSG00000237491;ENSG00000237491	0;0;0;0;0;0;0;0;0;0;0;0
chr1:760817-765082	chr1	760817	765082	Uninf_1_chr1.39,WT_1_chr1.35,Uninf_2_chr1.45,WT_2_chr1.37,Uninf_2_chr1.47	4.82835	4266	Promoter (<=1kb)	1	761586	762902	1317	2	ENSG00000225880	ENST00000473798	LINC00115	0	ENSG00000225880;ENSG00000225880;ENSG00000228794;ENSG00000228794;ENSG00000228794;ENSG00000228794;ENSG00000228794;ENSG00000228794;ENSG00000228794;ENSG00000228794;ENSG00000228794;ENSG00000228794	0;0;0;0;0;0;0;0;0;0;0
chr1:839117-841363	chr1	839117	841363	WT_1_chr1.38,WT_2_chr1.48,Uninf_2_chr1.50,Uninf_1_chr1.43	1.28063	2247	Promoter (<=1kb)	1	840214	851356	11143	1	ENSG00000272438	ENST00000607769	RP11-54O7.16	0	ENSG00000272438	0
chr1:857893-862201	chr1	857893	862201	WT_1_chr1.44,Uninf_1_chr1.48,WT_2_chr1.58,Uninf_2_chr1.54	1.83406	4309	Promoter (<=1kb)	1	860260	874671	14412	1	ENSG00000187634	ENST00000420190	SAMD11	0	ENSG00000187634;ENSG00000187634;ENSG00000187634;ENSG00000187634;ENSG00000223764;ENSG00000223764;ENSG00000223764;ENSG00000268179	0;0;0;0;0
chr1:874982-878760	chr1	874982	878760	WT_1_chr1.49,Uninf_1_chr1.52,WT_2_chr1.65,Uninf_2_chr1.59,Uninf_1_chr1.54	0.749328	3779	Promoter (<=1kb)	1	875726	877553	1828	1	ENSG00000187634	ENST00000478729	SAMD11	0	ENSG00000187634;ENSG00000187634;ENSG00000187634;ENSG00000187634;ENSG00000187634;ENSG00000187634;ENSG00000187634;ENSG00000187634;ENSG00000187634;ENSG00000188976;ENSG00000188976	0;0;0;0;0;0;0;0;0;0;0
chr1:892585-897884	chr1	892585	897884	Uninf_2_chr1.62,WT_2_chr1.68,Uninf_1_chr1.56,WT_1_chr1.51,Uninf_2_chr1.65	6.10491	5300	Promoter (<=1kb)	1	895967	901095	5129	1	ENSG00000187961	ENST00000338591	KLHL17	0	ENSG00000187583;ENSG00000187583;ENSG00000187583;ENSG00000187961;ENSG00000187961;ENSG00000187961;ENSG00000187961;ENSG00000188976;ENSG00000188976;ENSG00000188976;ENSG00000188976	0;0;0;0;0;0;0;0;0
chr1:901054-903127	chr1	901054	903127	WT_1_chr1.56,WT_2_chr1.74,Uninf_1_chr1.60,Uninf_2_chr1.67	2.33915	2074	Promoter (<=1kb)	1	901877	910488	8612	1	ENSG00000187583	ENST00000379410	PLEKHN1	0	ENSG00000187583;ENSG00000187583;ENSG00000187583;ENSG00000187583;ENSG00000187961;ENSG00000187961	0;0;0;0;0
chr1:911272-912076	chr1	911272	912076	WT_1_chr1.58,WT_2_chr1.77,Uninf_1_chr1.62	0.525651	805	Promoter (<=1kb)	1	910585	912021	1437	2	ENSG00000187642	ENST00000479361	C1orf170	0	ENSG00000187583;ENSG00000187583;ENSG00000187583;ENSG00000187642;ENSG00000187642;ENSG00000187642	0;0;0;0;0;0
chr1:932327-932935	chr1	932327	932935	WT_1_chr1.61	0.432678	609	Promoter (<=1kb)	1	931346	933431	2086	2	ENSG00000272512	ENST00000606034	RP11-54O7.17	496	ENSG00000188290;ENSG00000188290;ENSG00000188290;ENSG00000188290;ENSG00000272512	0;0;0;0;0
chr1:932970-937726	chr1	932970	937726	Uninf_1_chr1.66,WT_1_chr1.63,WT_2_chr1.84,Uninf_2_chr1.74	3.79104	4757	Promoter (<=1kb)	1	934342	935552	1211	2	ENSG00000188290	ENST00000428771	HES4	0	ENSG00000188290;ENSG00000188290;ENSG00000188290;ENSG00000188290;ENSG00000272512	0;0;0;0;0
chr1:947822-950546	chr1	947822	950546	Uninf_1_chr1.67,WT_2_chr1.87,Uninf_2_chr1.81,WT_1_chr1.66	2.97065	2725	Promoter (<=1kb)	1	948803	949920	1118	1	ENSG00000187608	ENST00000379389	ISG15	0	ENSG00000187608;ENSG00000188157;ENSG00000224969;ENSG00000231702	0;0;0
chr1:954525-957740	chr1	954525	957740	WT_1_chr1.68,Uninf_1_chr1.70,WT_2_chr1.92,Uninf_2_chr1.83	4.12548	3216	Promoter (<=1kb)	1	955503	991496	35994	1	ENSG00000188157	ENST00000379370	AGRN	0	ENSG00000187608;ENSG00000188157	0;0
chr1:967813-969662	chr1	967813	969662	WT_1_chr1.74,WT_2_chr1.101	0.7933	1850	Promoter (<=1kb)	1	969486	976105	6620	1	ENSG00000188157	ENST00000477585	AGRN	0	ENSG00000188157;ENSG00000188157;ENSG00000188157	0;0;0
chr1:975275-976797	chr1	975275	976797	WT_1_chr1.78,WT_2_chr1.103,Uninf_1_chr1.76	0.588783	1523	Exon (ENST00000379370/ENSG00000188157, exon 4 of 36)	1	980779	981729	951	1	ENSG00000188157	ENST00000479707	AGRN	-3982	ENSG00000188157;ENSG00000188157;ENSG00000188157;ENSG00000188157	0;0;0
chr1:993787-996202	chr1	993787	996202	WT_1_chr1.80,WT_2_chr1.111,Uninf_1_chr1.79,Uninf_2_chr1.90	2.39984	2416	Promoter (<=1kb)	1	995114	1001836	6723	1	ENSG00000217801	ENST00000427998	RP11-465B22.3	0	ENSG00000188157;ENSG00000217801;ENSG00000217801;ENSG00000217801;ENSG00000217801;ENSG00000217801;ENSG00000217801	0;0;0;0;0
chr1:999090-999789	chr1	999090	999789	WT_1_chr1.83	0.308943	700	Promoter (<=1kb)	1	999875	1001654	1780	1	ENSG00000217801	ENST00000433695	RP11-465B22.3	-86	ENSG00000217801;ENSG00000217801;ENSG00000217801;ENSG00000217801;ENSG00000217801;ENSG00000217801;ENSG00000273443	0;0;0;0;-86
chr1:1003704-1005445	chr1	1003704	1005445	WT_1_chr1.89,Uninf_2_chr1.96,Uninf_1_chr1.85,WT_2_chr1.113	1.74938	1742	Exon (ENST00000412397/ENSG00000217801, exon 9 of 10)	1	999898	1001821	1924	1	ENSG00000217801	ENST00000451054	RP11-465B22.3	3806	ENSG00000217801;ENSG00000217801;ENSG00000217801;ENSG00000217801	0;0;0;0
chr1:1014576-1016182	chr1	1014576	1016182	WT_1_chr1.91,WT_2_chr1.114,Uninf_2_chr1.100,Uninf_1_chr1.87	0.732696	1607	Downstream (1-2kb)	1	1017526	1019452	1927	2	ENSG00000131591	ENST00000464905	C1orf159	3270	ENSG00000131591;ENSG00000131591;ENSG00000131591;ENSG00000131591;ENSG00000131591;ENSG00000131591;ENSG00000131591;ENSG00000131591;ENSG00000131591;ENSG00000131591;ENSG00000237330	0;0;0;0;0;0;0;0;0;0
chr1:1049599-1053045	chr1	1049599	1053045	Uninf_1_chr1.88,Uninf_2_chr1.106,WT_1_chr1.92,WT_2_chr1.115	4.51271	3447	Promoter (<=1kb)	1	1017198	1051461	34264	2	ENSG00000131591	ENST00000379339	C1orf159	0	ENSG00000131591;ENSG00000131591;ENSG00000131591;ENSG00000131591;ENSG00000131591;ENSG00000131591;ENSG00000131591;ENSG00000131591;ENSG00000131591;ENSG00000131591;ENSG00000131591;ENSG00000131591;ENSG00000131591;ENSG00000131591	0;0;0;0;0;0;0;0;0;0;0;0;0;0
chr1:1057579-1058169	chr1	1057579	1058169	WT_1_chr1.94	0.442409	591	Distal Intergenic	1	1022570	1051741	29172	2	ENSG00000131591	ENST00000475119	C1orf159	-5838	NA	NA
chr1:1092767-1093995	chr1	1092767	1093995	WT_1_chr1.96,WT_2_chr1.119,Uninf_1_chr1.92,Uninf_2_chr1.110	1.10557	1229	Distal Intergenic	1	1102484	1102578	95	1	ENSG00000207730	ENST00000384997	MIR200B	-8489	NA	NA
chr1:1135749-1137694	chr1	1135749	1137694	WT_2_chr1.120,WT_1_chr1.98,Uninf_2_chr1.111,Uninf_1_chr1.93	1.2659	1946	Downstream (1-2kb)	1	1139224	1141060	1837	2	ENSG00000186891	ENST00000486728	TNFRSF18	3366
chr1:1143430-1144418	chr1	1143430	1144418	WT_1_chr1.100,WT_2_chr1.121	0.784619	989	Promoter (1-2kb)	1	1138891	1142071	3181	2	ENSG00000186891	ENST00000379268	TNFRSF18	-1359	ENSG00000186891;ENSG00000186891;ENSG00000186891;ENSG00000186891
chr1:1165062-1168783	chr1	1165062	1168783	WT_2_chr1.125,WT_1_chr1.104,Uninf_2_chr1.116,Uninf_1_chr1.99,Uninf_1_chr1.100	4.6349	3722	Promoter (<=1kb)	1	1152288	1167381	15094	2	ENSG00000078808	ENST00000360001	SDF4	0	ENSG00000078808;ENSG00000078808;ENSG00000078808;ENSG00000078808;ENSG00000078808;ENSG00000078808;ENSG00000176022	0;0;0;0;0;0
chr1:1181865-1182460	chr1	1181865	1182460	WT_1_chr1.108	0.30344	596	Promoter (<=1kb)	1	1177833	1182102	4270	2	ENSG00000184163	ENST00000330388	FAM132A	0	ENSG00000184163;ENSG00000184163;ENSG00000184163;ENSG00000184163;ENSG00000184163	0
chr1:1200079-1200881	chr1	1200079	1200881	Uninf_1_chr1.102,WT_1_chr1.114	0.420146	803	Promoter (<=1kb)	1	1190285	1201503	11219	2	ENSG00000160087	ENST00000339385	UBE2J2	622	ENSG00000160087;ENSG00000160087;ENSG00000160087;ENSG00000160087;ENSG00000160087;ENSG00000160087;ENSG00000160087;ENSG00000160087;ENSG00000160087;ENSG00000160087;ENSG00000160087;ENSG00000160087;ENSG00000160087;ENSG00000160087;ENSG00000160087;ENSG00000160087;ENSG00000160087;ENSG00000160087;ENSG00000160087;ENSG00000160087;ENSG00000160087	0;0;0;0;0;0;0;0;0;0;0;0;0;0;0;0;0;0;0;0
chr1:1207298-1210784	chr1	1207298	1210784	Uninf_1_chr1.113,Uninf_2_chr1.122,WT_2_chr1.131,WT_1_chr1.117	6.73122	3487	Promoter (<=1kb)	1	1189289	1209233	19945	2	ENSG00000160087	ENST00000450390	UBE2J2	0	ENSG00000160087;ENSG00000160087;ENSG00000160087;ENSG00000160087;ENSG00000160087;ENSG00000160087;ENSG00000160087;ENSG00000160087;ENSG00000160087;ENSG00000160087;ENSG00000160087;ENSG00000160087;ENSG00000160087;ENSG00000160087;ENSG00000160087;ENSG00000160087;ENSG00000160087;ENSG00000160087;ENSG00000160087;ENSG00000230415;ENSG00000230415	0;0;0;0;0;0;0;0;0;0;0;0;0;0;0;0;0;0;0;0;0
chr1:1239555-1246124	chr1	1239555	1246124	WT_1_chr1.123,Uninf_2_chr1.126,Uninf_1_chr1.119,WT_2_chr1.134	4.85749	6570	Promoter (<=1kb)	1	1227756	1243398	15643	2	ENSG00000131584	ENST00000354700	ACAP3	0	ENSG00000127054;ENSG00000127054;ENSG00000127054;ENSG00000127054;ENSG00000127054;ENSG00000127054;ENSG00000127054;ENSG00000127054;ENSG00000127054;ENSG00000127054;ENSG00000127054;ENSG00000127054;ENSG00000127054;ENSG00000127054;ENSG00000127054;ENSG00000127054;ENSG00000127054;ENSG00000127054;ENSG00000127054;ENSG00000127054;ENSG00000127054;ENSG00000131584;ENSG00000131584;ENSG00000131584;ENSG00000131584…	0;0;0;0;0;0;0;0;0;0;0;0;0;0;0;0;0;0;0;0;0;0;0;0;0;0;0;0;0;0;0;0;0;0
chr1:1258240-1262391	chr1	1258240	1262391	Uninf_2_chr1.132,Uninf_1_chr1.125,WT_1_chr1.130,WT_2_chr1.135,Uninf_2_chr1.133	4.24999	4152	Promoter (<=1kb)	1	1246977	1260071	13095	2	ENSG00000127054	ENST00000435064	CPSF3L	0	ENSG00000127054;ENSG00000127054;ENSG00000127054;ENSG00000127054;ENSG00000127054;ENSG00000127054;ENSG00000127054;ENSG00000127054;ENSG00000127054;ENSG00000127054;ENSG00000127054;ENSG00000127054;ENSG00000127054;ENSG00000127054;ENSG00000127054;ENSG00000127054;ENSG00000127054;ENSG00000127054;ENSG00000127054;ENSG00000127054;ENSG00000127054;ENSG00000127054;ENSG00000127054;ENSG00000127054;ENSG00000127054…	0;0;0;0;0;0;0;0;0;0;0;0;0;0;0;0;0;0;0;0;0;0;0;0;0;0;0;0;0;0;0;0;0;0;0;0
chr1:1282087-1285610	chr1	1282087	1285610	WT_1_chr1.154,WT_2_chr1.147,Uninf_1_chr1.133,Uninf_2_chr1.142	3.95946	3524	Promoter (<=1kb)	1	1270656	1284492	13837	2	ENSG00000107404	ENST00000378891	DVL1	0	ENSG00000107404;ENSG00000107404;ENSG00000107404;ENSG00000162576;ENSG00000162576;ENSG00000162576;ENSG00000162576;ENSG00000162576;ENSG00000162576;ENSG00000162576	0;0;0;0;0;0;0;0;0;0
chr1:1286740-1287876	chr1	1286740	1287876	WT_2_chr1.149,WT_1_chr1.156,Uninf_2_chr1.143	0.586482	1137	Promoter (1-2kb)	1	1288595	1289627	1033	2	ENSG00000162576	ENST00000478517	MXRA8	1751	ENSG00000107404;ENSG00000107404;ENSG00000107404;ENSG00000162576;ENSG00000162576;ENSG00000162576;ENSG00000162576;ENSG00000162576;ENSG00000162576;ENSG00000162576	0;0;0;0;0;0;0;0;0;0
chr1:1290095-1295586	chr1	1290095	1295586	Uninf_1_chr1.142,Uninf_2_chr1.148,WT_1_chr1.160,WT_2_chr1.154,Uninf_1_chr1.143,Uninf_2_chr1.149	3.60612	5492	Promoter (<=1kb)	1	1288071	1293915	5845	2	ENSG00000162576	ENST00000309212	MXRA8	0	ENSG00000162576;ENSG00000162576;ENSG00000162576;ENSG00000162576;ENSG00000162576;ENSG00000162576;ENSG00000162576;ENSG00000162576;ENSG00000162576;ENSG00000162576	0;0;0;0;0;0;0
chr1:1295646-1296403	chr1	1295646	1296403	WT_1_chr1.162	0.287817	758	Promoter (<=1kb)	1	1288072	1297157	9086	2	ENSG00000162576	ENST00000477278	MXRA8	754	ENSG00000162576;ENSG00000162576;ENSG00000162576;ENSG00000162576;ENSG00000162576;ENSG00000162576	0;0;0;0;0;0
chr1:1308421-1312001	chr1	1308421	1312001	Uninf_2_chr1.160,WT_1_chr1.167,Uninf_1_chr1.152,WT_2_chr1.161	5.23778	3581	Promoter (<=1kb)	1	1309110	1310537	1428	2	ENSG00000175756	ENST00000338370	AURKAIP1	0	ENSG00000175756;ENSG00000175756;ENSG00000175756;ENSG00000175756;ENSG00000175756;ENSG00000175756;ENSG00000223663	0;0;0;0;0;0
chr1:1317649-1318174	chr1	1317649	1318174	WT_2_chr1.162	0.486295	526	Downstream (2-3kb)	1	1314046	1314412	367	1	ENSG00000223663	ENST00000435351	RP5-890O3.3	3603	ENSG00000221978;ENSG00000221978;ENSG00000221978;ENSG00000221978;ENSG00000221978;ENSG00000221978	0;0;0;0;0;0
chr1:1330676-1331267	chr1	1330676	1331267	Uninf_2_chr1.166	0.372304	592	Promoter (2-3kb)	1	1328460	1333667	5208	2	ENSG00000221978	ENST00000473872	CCNL2	2400	ENSG00000221978;ENSG00000221978;ENSG00000221978;ENSG00000221978;ENSG00000221978;ENSG00000221978;ENSG00000221978;ENSG00000221978;ENSG00000221978;ENSG00000221978;ENSG00000221978;ENSG00000221978;ENSG00000221978;ENSG00000221978;ENSG00000221978;ENSG00000221978;ENSG00000221978;ENSG00000221978;ENSG00000221978;ENSG00000224870;ENSG00000224870;ENSG00000224870;ENSG00000224870;ENSG00000224870;ENSG00000224870…	0;0;0;0;0;0;0;0;0;0;0;0;0;0;0;0;0;0;0;0
chr1:1332403-1336779	chr1	1332403	1336779	Uninf_2_chr1.168,Uninf_1_chr1.156,WT_2_chr1.165,WT_1_chr1.174	7.01362	4377	Promoter (<=1kb)	1	1321862	1333684	11823	2	ENSG00000221978	ENST00000408952	CCNL2	0	ENSG00000221978;ENSG00000221978;ENSG00000221978;ENSG00000221978;ENSG00000221978;ENSG00000221978;ENSG00000221978;ENSG00000221978;ENSG00000221978;ENSG00000221978;ENSG00000221978;ENSG00000221978;ENSG00000221978;ENSG00000221978;ENSG00000224870;ENSG00000224870;ENSG00000224870;ENSG00000224870;ENSG00000224870;ENSG00000224870;ENSG00000224870;ENSG00000224870;ENSG00000242485;ENSG00000242485;ENSG00000242485…	0;0;0;0;0;0;0;0;0;0;0;0;0;0;0;0;0;0;0;0;0;0;0;0;0;0;0
chr1:1340669-1344372	chr1	1340669	1344372	Uninf_2_chr1.175,WT_2_chr1.171,Uninf_1_chr1.158,WT_1_chr1.178	5.00454	3704	Promoter (<=1kb)	1	1337288	1342693	5406	2	ENSG00000242485	ENST00000344843	MRPL20	0	ENSG00000224870;ENSG00000224870;ENSG00000224870;ENSG00000224870;ENSG00000224870;ENSG00000224870;ENSG00000224870;ENSG00000224870;ENSG00000242485;ENSG00000242485;ENSG00000242485;ENSG00000242485;ENSG00000242485;ENSG00000242485;ENSG00000264293;ENSG00000272455	0;0;0;0;0;0;0;0;0;0;0;0;0;0;0
chr1:1354920-1356328	chr1	1354920	1356328	WT_1_chr1.180	0.43687	1409	Promoter (<=1kb)	1	1355625	1358071	2447	1	ENSG00000225905	ENST00000428932	RP4-758J18.7	0	ENSG00000225905;ENSG00000235098;ENSG00000235098;ENSG00000235098;ENSG00000235098;ENSG00000235098;ENSG00000235098	0;0;0;0;0;0;0
chr1:1362699-1363436	chr1	1362699	1363436	WT_1_chr1.181	0.846482	738	Promoter (1-2kb)	1	1361508	1363167	1660	1	ENSG00000205116	ENST00000378821	TMEM88B	1191	ENSG00000205116;ENSG00000225905	0;0
chr1:1370319-1372042	chr1	1370319	1372042	WT_1_chr1.184,WT_2_chr1.178,Uninf_1_chr1.162,Uninf_2_chr1.178	0.757873	1724	Promoter (<=1kb)	1	1370903	1376145	5243	1	ENSG00000179403	ENST00000338660	VWA1	0	ENSG00000179403;ENSG00000179403;ENSG00000179403;ENSG00000179403;ENSG00000179403;ENSG00000225285;ENSG00000225285;ENSG00000225285;ENSG00000225285	0;0;0;0;0
chr1:1405697-1409686	chr1	1405697	1409686	WT_2_chr1.180,Uninf_1_chr1.163,Uninf_2_chr1.179,WT_1_chr1.185	7.06923	3990	Promoter (<=1kb)	1	1407143	1418486	11344	1	ENSG00000160072	ENST00000378741	ATAD3B	0	ENSG00000160072;ENSG00000160072;ENSG00000160072;ENSG00000160072	0;0
chr1:1440367-1441212	chr1	1440367	1441212	WT_2_chr1.181,WT_1_chr1.194,Uninf_1_chr1.167	0.499909	846	Distal Intergenic	1	1447531	1470065	22535	1	ENSG00000197785	ENST00000378756	ATAD3A	-6319	NA	NA
chr1:1446011-1450306	chr1	1446011	1450306	WT_1_chr1.196,Uninf_2_chr1.186,WT_2_chr1.184,Uninf_1_chr1.168	9.42794	4296	Promoter (<=1kb)	1	1447531	1470065	22535	1	ENSG00000197785	ENST00000378756	ATAD3A	0	ENSG00000197785;ENSG00000197785;ENSG00000197785;ENSG00000197785;ENSG00000197785;ENSG00000197785	0;0;0;0
chr1:1473273-1476953	chr1	1473273	1476953	WT_2_chr1.195,Uninf_2_chr1.189,WT_1_chr1.207,Uninf_1_chr1.175,Uninf_2_chr1.191,WT_2_chr1.198	1.96924	3681	Promoter (<=1kb)	1	1470554	1475737	5184	2	ENSG00000205090	ENST00000378733	TMEM240	0	ENSG00000160075;ENSG00000160075;ENSG00000197785;ENSG00000197785;ENSG00000197785;ENSG00000197785;ENSG00000205090;ENSG00000205090	0;0;0;0;0;0;0;0
chr1:1508313-1511252	chr1	1508313	1511252	Uninf_1_chr1.176,WT_2_chr1.200,Uninf_2_chr1.196,WT_1_chr1.211	6.30031	2940	Promoter (<=1kb)	1	1477053	1510249	33197	2	ENSG00000160075	ENST00000291386	SSU72	0	ENSG00000160075;ENSG00000160075;ENSG00000160075;ENSG00000215014;ENSG00000236684	0;0;0;0
chr1:1511340-1511852	chr1	1511340	1511852	WT_1_chr1.212	0.341909	513	Promoter (<=1kb)	1	1510355	1511373	1019	1	ENSG00000215014	ENST00000366221	AL645728.1	985	ENSG00000160075;ENSG00000160075;ENSG00000160075;ENSG00000215014;ENSG00000236684	0;0;0;0
chr1:1534011-1536564	chr1	1534011	1536564	WT_1_chr1.214,WT_2_chr1.207,Uninf_1_chr1.186,Uninf_2_chr1.205	1.42111	2554	Promoter (<=1kb)	1	1533392	1535476	2085	2	ENSG00000228594	ENST00000422725	C1orf233	0	ENSG00000228594	0
chr1:1548845-1553588	chr1	1548845	1553588	Uninf_1_chr1.187,Uninf_2_chr1.207,WT_2_chr1.210,WT_1_chr1.216	4.89948	4744	Promoter (<=1kb)	1	1550795	1565985	15191	1	ENSG00000197530	ENST00000520777	MIB2	0	ENSG00000197530;ENSG00000197530;ENSG00000197530;ENSG00000197530;ENSG00000197530;ENSG00000197530;ENSG00000197530;ENSG00000197530;ENSG00000197530;ENSG00000197530;ENSG00000197530;ENSG00000197530;ENSG00000197530;ENSG00000197530;ENSG00000197530;ENSG00000197530;ENSG00000197530;ENSG00000197530;ENSG00000197530;ENSG00000197530;ENSG00000197530;ENSG00000197530;ENSG00000197530;ENSG00000197530;ENSG00000272106	0;0;0;0;0;0;0;0;0;0;0;0;0;0;0;0;0;0;0;0;0;0;0;0
chr1:1588179-1589063	chr1	1588179	1589063	Uninf_2_chr1.215,Uninf_1_chr1.193	0.604983	885	Promoter (<=1kb)	1	1571100	1588714	17615	2	ENSG00000248333	ENST00000341832	CDK11B	0	ENSG00000189339;ENSG00000189339;ENSG00000248333;ENSG00000248333;ENSG00000248333;ENSG00000248333;ENSG00000248333;ENSG00000272004	0;0;0;0;0;0;0;0
chr1:1589182-1591816	chr1	1589182	1591816	WT_1_chr1.225,WT_2_chr1.214,Uninf_1_chr1.194,Uninf_2_chr1.216,Uninf_2_chr1.218,WT_2_chr1.215	3.56579	2635	Promoter (<=1kb)	1	1586823	1590473	3651	2	ENSG00000248333	ENST00000341028	CDK11B	0	ENSG00000189339;ENSG00000189339;ENSG00000248333;ENSG00000248333;ENSG00000248333;ENSG00000248333;ENSG00000248333;ENSG00000272004	0;0;0;0;0;0;0;0
chr1:1593560-1594166	chr1	1593560	1594166	Uninf_1_chr1.195	0.418614	607	Promoter (2-3kb)	1	1590786	1594063	3278	1	ENSG00000272004	ENST00000607013	RP11-345P4.10	2774	ENSG00000189339;ENSG00000189339;ENSG00000248333;ENSG00000248333;ENSG00000248333;ENSG00000248333;ENSG00000248333;ENSG00000272004	0;0;0;0;0;0;0;0
chr1:1622210-1625531	chr1	1622210	1625531	WT_2_chr1.218,WT_1_chr1.229,Uninf_2_chr1.229,Uninf_1_chr1.196,Uninf_2_chr1.230	7.52673	3322	Promoter (<=1kb)	1	1592939	1624083	31145	2	ENSG00000189339	ENST00000378662	SLC35E2B	0	ENSG00000189339;ENSG00000189339;ENSG00000189339	0;0;0
chr1:1631778-1632817	chr1	1631778	1632817	WT_1_chr1.231	0.509518	1040	Promoter (<=1kb)	1	1631381	1633221	1841	1	ENSG00000215914	ENST00000234610	MMP23A	397	ENSG00000008128;ENSG00000008128;ENSG00000008128;ENSG00000008128;ENSG00000008128;ENSG00000008128;ENSG00000008128;ENSG00000008128;ENSG00000008128;ENSG00000215914;ENSG00000215914;ENSG00000268575	0;0;0;0;0;0;0;0;0;0;0;0
chr1:1654095-1656758	chr1	1654095	1656758	Uninf_1_chr1.207,Uninf_2_chr1.245,WT_1_chr1.234,WT_2_chr1.224	13.7866	2664	Promoter (<=1kb)	1	1634169	1654270	20102	2	ENSG00000008128	ENST00000356200	CDK11A	0	ENSG00000008128;ENSG00000008128;ENSG00000008128;ENSG00000008128;ENSG00000008128;ENSG00000008128;ENSG00000008128;ENSG00000008128;ENSG00000008128;ENSG00000008128;ENSG00000008128;ENSG00000008128;ENSG00000008128;ENSG00000008128;ENSG00000215790;ENSG00000215790;ENSG00000227775;ENSG00000227775;ENSG00000268575	0;0;0;0;0;0;0;0;0;0;0;0;0;0;0;0;0
chr1:1659647-1660603	chr1	1659647	1660603	WT_1_chr1.239,Uninf_1_chr1.211	0.489198	957	Intron (ENST00000577672/ENSG00000227775, intron 1 of 1)	1	1663993	1667414	3422	1	ENSG00000227775	ENST00000424604	RP1-283E3.4	-3390	ENSG00000008128;ENSG00000008128;ENSG00000008128;ENSG00000008128;ENSG00000008128;ENSG00000008128;ENSG00000008128;ENSG00000008128;ENSG00000008128;ENSG00000215790;ENSG00000215790;ENSG00000215790;ENSG00000227775;ENSG00000227775;ENSG00000227775;ENSG00000268575	0;0;0;0;0;0;0;0;0;0;0;0;0;0;0
chr1:1675460-1678896	chr1	1675460	1678896	Uninf_2_chr1.255,Uninf_1_chr1.212,WT_1_chr1.241,WT_2_chr1.231	7.75321	3437	Promoter (<=1kb)	1	1656277	1677358	21082	2	ENSG00000215790	ENST00000355439	SLC35E2	0	ENSG00000008130;ENSG00000008130;ENSG00000008130;ENSG00000008130;ENSG00000215790;ENSG00000215790;ENSG00000215790	0;0;0;0;0;0;0
chr1:1708222-1711453	chr1	1708222	1711453	Uninf_1_chr1.216,Uninf_2_chr1.263,WT_2_chr1.234,WT_1_chr1.243	4.55454	3232	Promoter (<=1kb)	1	1682671	1709909	27239	2	ENSG00000008130	ENST00000341426	NADK	0	ENSG00000008130;ENSG00000008130;ENSG00000008130;ENSG00000008130;ENSG00000008130;ENSG00000008130;ENSG00000008130;ENSG00000008130;ENSG00000008130	0;0;0;0;0;0;0;0;0
chr1:1713935-1714530	chr1	1713935	1714530	WT_1_chr1.246	0.363539	596	Promoter (2-3kb)	1	1710596	1711896	1301	2	ENSG00000008130	ENST00000480542	NADK	-2039	ENSG00000008130;ENSG00000008130;ENSG00000008130;ENSG00000008130;ENSG00000008130;ENSG00000008130;ENSG00000008130;ENSG00000008130;ENSG00000008130;ENSG00000078369	0;0;0;0;0;0;0;0;0;0
chr1:1789764-1791780	chr1	1789764	1791780	WT_1_chr1.248,WT_2_chr1.240,Uninf_1_chr1.220	0.895838	2017	Intron (ENST00000378609/ENSG00000078369, intron 11 of 11)	1	1735965	1763724	27760	2	ENSG00000078369	ENST00000437146	GNB1	-26040	ENSG00000078369;ENSG00000078369;ENSG00000078369;ENSG00000078369	0;0;0;0
chr1:1819372-1824287	chr1	1819372	1824287	Uninf_2_chr1.286,Uninf_1_chr1.223,WT_1_chr1.252,WT_2_chr1.246	5.4777	4916	Promoter (<=1kb)	1	1716729	1822495	105767	2	ENSG00000078369	ENST00000378609	GNB1	0	ENSG00000078369;ENSG00000078369;ENSG00000078369;ENSG00000078369;ENSG00000231050	0;0;0;0;0
chr1:1839372-1841795	chr1	1839372	1841795	WT_2_chr1.250,WT_1_chr1.253,Uninf_1_chr1.225,Uninf_2_chr1.287	3.08925	2424	Distal Intergenic	1	1846266	1848733	2468	1	ENSG00000169885	ENST00000307786	CALML6	-4471	ENSG00000169885;ENSG00000169885;ENSG00000169885
chr1:1849664-1851779	chr1	1849664	1851779	WT_1_chr1.254,Uninf_2_chr1.289,WT_2_chr1.254,Uninf_1_chr1.227	1.33629	2116	Promoter (<=1kb)	1	1849029	1850236	1208	2	ENSG00000178821	ENST00000378602	TMEM52	0	ENSG00000178821;ENSG00000178821;ENSG00000178821;ENSG00000178821;ENSG00000178821;ENSG00000178821	0;0;0;0;0;0
chr1:1975495-1976716	chr1	1975495	1976716	WT_2_chr1.258,WT_1_chr1.262	0.399058	1222	Distal Intergenic	1	1980642	1981090	449	2	ENSG00000226969	ENST00000445600	RP11-547D24.3	4374	ENSG00000226969;ENSG00000226969	0;0
chr1:1980948-1982420	chr1	1980948	1982420	WT_1_chr1.264,WT_2_chr1.259	0.56785	1473	Promoter (<=1kb)	1	1981909	2116834	134926	1	ENSG00000067606	ENST00000378567	PRKCZ	0	ENSG00000067606;ENSG00000067606;ENSG00000067606;ENSG00000067606;ENSG00000067606;ENSG00000067606;ENSG00000226969;ENSG00000226969	0;0;0;0;0;0;0
chr1:2004429-2006065	chr1	2004429	2006065	WT_1_chr1.265,WT_2_chr1.262,Uninf_1_chr1.233,Uninf_2_chr1.292	1.04651	1637	Promoter (<=1kb)	1	2004901	2116829	111929	1	ENSG00000067606	ENST00000400921	PRKCZ	0	ENSG00000067606;ENSG00000067606;ENSG00000067606;ENSG00000067606;ENSG00000067606;ENSG00000067606;ENSG00000067606;ENSG00000067606;ENSG00000067606	0;0;0;0;0;0;0;0;0
chr1:2063578-2065606	chr1	2063578	2065606	Uninf_2_chr1.294,WT_1_chr1.271,WT_2_chr1.273,Uninf_1_chr1.236	1.77497	2029	Promoter (<=1kb)	1	2065077	2080363	15287	1	ENSG00000067606	ENST00000471018	PRKCZ	0	ENSG00000067606;ENSG00000067606;ENSG00000067606;ENSG00000067606;ENSG00000067606;ENSG00000067606;ENSG00000067606;ENSG00000067606;ENSG00000067606;ENSG00000067606;ENSG00000067606;ENSG00000067606;ENSG00000067606;ENSG00000067606;ENSG00000067606;ENSG00000067606;ENSG00000067606;ENSG00000067606;ENSG00000067606	0;0;0;0;0;0;0;0;0;0;0;0;0;0;0;0
chr1:2105694-2106539	chr1	2105694	2106539	WT_1_chr1.274,Uninf_1_chr1.238	0.551298	846	Exon (ENST00000378567/ENSG00000067606, exon 15 of 18)	1	2100414	2105390	4977	1	ENSG00000067606	ENST00000472017	PRKCZ	5280	ENSG00000067606;ENSG00000067606;ENSG00000067606;ENSG00000067606;ENSG00000067606;ENSG00000067606;ENSG00000067606	0;0;0;0;0;0;0
chr1:2120505-2122339	chr1	2120505	2122339	WT_1_chr1.275,WT_2_chr1.279,Uninf_1_chr1.241,Uninf_2_chr1.300	1.64961	1835	Promoter (<=1kb)	1	2121237	2123179	1943	1	ENSG00000269554	ENST00000597060	AL590822.2	0	ENSG00000067606;ENSG00000067606;ENSG00000067606;ENSG00000067606;ENSG00000067606;ENSG00000067606;ENSG00000067606;ENSG00000162585;ENSG00000162585;ENSG00000162585;ENSG00000162585;ENSG00000162585;ENSG00000162585;ENSG00000162585;ENSG00000162585;ENSG00000162585;ENSG00000162585;ENSG00000162585;ENSG00000162585;ENSG00000162585;ENSG00000162585;ENSG00000182873;ENSG00000269554	0;0;0;0;0;0;0;0;0;0;0;0;0;0;0;0;0;0;0;0;0;0
chr1:2123266-2127326	chr1	2123266	2127326	Uninf_1_chr1.243,WT_2_chr1.286,WT_1_chr1.280,Uninf_2_chr1.303	3.14548	4061	Promoter (<=1kb)	1	2115917	2126180	10264	2	ENSG00000162585	ENST00000400919	C1orf86	0	ENSG00000162585;ENSG00000162585;ENSG00000162585;ENSG00000162585;ENSG00000162585;ENSG00000162585;ENSG00000162585;ENSG00000162585;ENSG00000162585;ENSG00000162585;ENSG00000162585;ENSG00000162585;ENSG00000162585;ENSG00000162585;ENSG00000162585;ENSG00000269554	0;0;0;0;0;0;0;0;0;0;0;0;0;0;0;0
chr1:2130424-2131675	chr1	2130424	2131675	WT_1_chr1.282,Uninf_1_chr1.244,Uninf_2_chr1.304,WT_2_chr1.288	1.80639	1252	Promoter (<=1kb)	1	2120987	2131346	10360	2	ENSG00000162585	ENST00000401813	C1orf86	0	ENSG00000162585;ENSG00000162585;ENSG00000162585;ENSG00000162585;ENSG00000162585;ENSG00000162585;ENSG00000162585;ENSG00000162585;ENSG00000162585;ENSG00000162585;ENSG00000162585;ENSG00000162585;ENSG00000162585;ENSG00000162585;ENSG00000162585	0;0;0;0;0;0;0;0;0;0;0;0;0;0;0
chr1:2135543-2137744	chr1	2135543	2137744	Uninf_1_chr1.248,WT_1_chr1.284,Uninf_2_chr1.305,WT_2_chr1.290,Uninf_2_chr1.306,WT_2_chr1.291,Uninf_1_chr1.249	1.10644	2202	Promoter (<=1kb)	1	2129502	2135321	5820	2	ENSG00000162585	ENST00000514625	C1orf86	-222	ENSG00000162585;ENSG00000162585;ENSG00000162585;ENSG00000162585	0;0;0;0
chr1:2143696-2145192	chr1	2143696	2145192	WT_1_chr1.290,WT_2_chr1.297,Uninf_1_chr1.253,Uninf_2_chr1.307	0.705037	1497	Promoter (<=1kb)	1	2120987	2144159	23173	2	ENSG00000162585	ENST00000487186	C1orf86	0	ENSG00000162585;ENSG00000162585;ENSG00000203301;ENSG00000234396;ENSG00000243558	0;0;0;0;0
chr1:2157599-2164675	chr1	2157599	2164675	WT_1_chr1.297,WT_2_chr1.303,Uninf_2_chr1.309,Uninf_1_chr1.256,Uninf_1_chr1.257	4.90785	7077	Promoter (<=1kb)	1	2160134	2241558	81425	1	ENSG00000157933	ENST00000378536	SKI	0	ENSG00000157933;ENSG00000157933	0;0
chr1:2165112-2166382	chr1	2165112	2166382	WT_2_chr1.305,WT_1_chr1.299,Uninf_1_chr1.262,Uninf_2_chr1.312	0.426232	1271	Promoter (1-2kb)	1	2163918	2234477	70560	1	ENSG00000157933	ENST00000508416	SKI	1194	ENSG00000157933;ENSG00000157933	0;0
chr1:2177487-2178468	chr1	2177487	2178468	WT_1_chr1.306,Uninf_1_chr1.265,Uninf_2_chr1.313,WT_2_chr1.308	0.947698	982	Promoter (<=1kb)	1	2179435	2234815	55381	1	ENSG00000157933	ENST00000478223	SKI	-967	ENSG00000157933;ENSG00000157933;ENSG00000157933	0;0;0
chr1:2221999-2223059	chr1	2221999	2223059	WT_1_chr1.322,Uninf_1_chr1.270	0.479611	1061	Intron (ENST00000378536/ENSG00000157933, intron 1 of 6)	1	2235085	2235807	723	1	ENSG00000157933	ENST00000507179	SKI	-12026	ENSG00000157933;ENSG00000157933;ENSG00000157933	0;0;0
chr1:2245019-2247240	chr1	2245019	2247240	WT_2_chr1.319,WT_1_chr1.328,Uninf_1_chr1.277,Uninf_2_chr1.320	1.48557	2222	Distal Intergenic	1	2235085	2235807	723	1	ENSG00000157933	ENST00000507179	SKI	9934	ENSG00000157933	0
chr1:2253289-2254273	chr1	2253289	2254273	WT_1_chr1.329,Uninf_1_chr1.279	0.460334	985	Intron (ENST00000378531/ENSG00000116151, intron 1 of 13)	1	2257640	2258132	493	2	ENSG00000272161	ENST00000607720	RP4-713A8.1	3859	ENSG00000116151;ENSG00000269753	0
chr1:2261746-2262695	chr1	2261746	2262695	WT_1_chr1.330,WT_2_chr1.327	0.563842	950	Intron (ENST00000378531/ENSG00000116151, intron 2 of 13)	1	2258581	2259042	462	1	ENSG00000269753	ENST00000600779	AL589739.1	3165	ENSG00000116151;ENSG00000116151;ENSG00000272161	0;0
chr1:2321241-2325766	chr1	2321241	2325766	Uninf_2_chr1.325,WT_1_chr1.331,WT_2_chr1.328,Uninf_1_chr1.285	7.93992	4526	Promoter (<=1kb)	1	2252692	2323146	70455	2	ENSG00000116151	ENST00000378531	MORN1	0	ENSG00000116151;ENSG00000116151;ENSG00000116151;ENSG00000116151;ENSG00000116151;ENSG00000116151;ENSG00000116151;ENSG00000116151;ENSG00000116151;ENSG00000116151;ENSG00000157916;ENSG00000157916;ENSG00000157916;ENSG00000157916;ENSG00000157916;ENSG00000157916;ENSG00000157916;ENSG00000157916	0;0;0;0;0;0;0;0;0;0;0;0;0
chr1:2342057-2345973	chr1	2342057	2345973	Uninf_1_chr1.288,WT_1_chr1.336,Uninf_1_chr1.289,WT_2_chr1.337,Uninf_2_chr1.335	4.83988	3917	Promoter (<=1kb)	1	2336236	2343969	7734	2	ENSG00000157911	ENST00000288774	PEX10	0	ENSG00000157911;ENSG00000157911;ENSG00000157911;ENSG00000157911;ENSG00000157911;ENSG00000157911;ENSG00000157911;ENSG00000157911;ENSG00000157911	0;0;0;0;0;0;0;0
chr1:2374426-2375936	chr1	2374426	2375936	WT_1_chr1.338,Uninf_1_chr1.291	0.491175	1511	Intron (ENST00000609981/ENSG00000149527, intron 2 of 3)	1	2357419	2411243	53825	1	ENSG00000149527	ENST00000609981	PLCH2	17007	ENSG00000149527	0
chr1:2454100-2454645	chr1	2454100	2454645	WT_2_chr1.341	0.447676	546	Promoter (1-2kb)	1	2440234	2452340	12107	2	ENSG00000157881	ENST00000505228	PANK4	-1760	ENSG00000157881;ENSG00000157881;ENSG00000157881;ENSG00000157881;ENSG00000157881;ENSG00000157881;ENSG00000157881;ENSG00000157881	0;0;0;0;0;0
chr1:2455388-2458948	chr1	2455388	2458948	Uninf_1_chr1.299,WT_2_chr1.343,WT_1_chr1.349,Uninf_2_chr1.344	5.39195	3561	Promoter (<=1kb)	1	2439972	2458039	18068	2	ENSG00000157881	ENST00000378466	PANK4	0	ENSG00000157881;ENSG00000157881;ENSG00000157881;ENSG00000157881;ENSG00000157881;ENSG00000157881;ENSG00000157881;ENSG00000157881;ENSG00000197921	0;0;0;0;0;0;0
chr1:2460012-2462657	chr1	2460012	2462657	WT_1_chr1.352,WT_2_chr1.346,Uninf_1_chr1.304,Uninf_2_chr1.345	1.40529	2646	Promoter (<=1kb)	1	2460184	2461684	1501	2	ENSG00000197921	ENST00000378453	HES5	0	ENSG00000157881;ENSG00000157881;ENSG00000157881;ENSG00000157881;ENSG00000157881;ENSG00000157881;ENSG00000197921	0;0;0;0;0;0;0
chr1:2477267-2479527	chr1	2477267	2479527	WT_1_chr1.363,WT_2_chr1.351,Uninf_2_chr1.347,Uninf_1_chr1.310	1.80062	2261	Promoter (<=1kb)	1	2477904	2478899	996	1	ENSG00000272449	ENST00000606645	RP3-395M20.12	0	ENSG00000238164;ENSG00000272449	0;0
chr1:2487099-2488711	chr1	2487099	2488711	WT_1_chr1.366,Uninf_1_chr1.312,WT_2_chr1.352,Uninf_2_chr1.348	1.47134	1613	Promoter (<=1kb)	1	2487230	2493254	6025	1	ENSG00000157873	ENST00000434817	TNFRSF14	0	ENSG00000157873;ENSG00000157873;ENSG00000157873;ENSG00000157873;ENSG00000157873;ENSG00000157873;ENSG00000157873;ENSG00000157873;ENSG00000157873;ENSG00000157873;ENSG00000157873;ENSG00000157873;ENSG00000157873;ENSG00000157873;ENSG00000157873;ENSG00000157873;ENSG00000238164;ENSG00000238164;ENSG00000238164;ENSG00000238164;ENSG00000238164;ENSG00000238164	0;0;0;0;0;0;0;0;0;0;0;0;0
chr1:2516197-2520225	chr1	2516197	2520225	Uninf_1_chr1.316,WT_2_chr1.354,WT_1_chr1.367,Uninf_2_chr1.353	4.70691	4029	Promoter (<=1kb)	1	2517930	2521071	3142	1	ENSG00000157870	ENST00000493183	FAM213B	0	ENSG00000142606;ENSG00000142606;ENSG00000142606;ENSG00000142606;ENSG00000142606;ENSG00000157870;ENSG00000157870;ENSG00000157870;ENSG00000157870;ENSG00000157870;ENSG00000157870;ENSG00000157870;ENSG00000157870;ENSG00000157870;ENSG00000157870;ENSG00000157870;ENSG00000157870;ENSG00000157870;ENSG00000157870;ENSG00000157870	0;0;0;0;0;0;0;0;0;0;0;0;0;0;0;0;0;0;0;0
chr1:2525286-2526169	chr1	2525286	2526169	WT_1_chr1.370,Uninf_1_chr1.322	0.585173	884	Promoter (<=1kb)	1	2524094	2525512	1419	2	ENSG00000142606	ENST00000469962	MMEL1	0	ENSG00000142606;ENSG00000142606;ENSG00000142606;ENSG00000142606;ENSG00000142606;ENSG00000142606;ENSG00000142606;ENSG00000142606;ENSG00000157870;ENSG00000157870;ENSG00000157870;ENSG00000157870;ENSG00000157870;ENSG00000157870;ENSG00000157870;ENSG00000157870;ENSG00000157870;ENSG00000157870;ENSG00000157870;ENSG00000157870;ENSG00000157870;ENSG00000157870	0;0;0;0;0;0;0;0;0;0;0;0;0;0;0;0;0;0;0
chr1:2572900-2575536	chr1	2572900	2575536	WT_1_chr1.371,Uninf_1_chr1.323,WT_2_chr1.360,Uninf_2_chr1.356	3.96814	2637	Promoter (1-2kb)	1	2567415	2571151	3737	2	ENSG00000215912	ENST00000579787	TTC34	-1749	ENSG00000215912;ENSG00000215912;ENSG00000215912	0;0
chr1:2584567-2586672	chr1	2584567	2586672	WT_1_chr1.375,WT_2_chr1.363,Uninf_2_chr1.358,Uninf_1_chr1.328	0.661477	2106	Intron (ENST00000401094/ENSG00000215912, intron 5 of 8)	1	2567415	2571151	3737	2	ENSG00000215912	ENST00000579787	TTC34	-13416	ENSG00000215912;ENSG00000215912	0;0
chr1:2589300-2589875	chr1	2589300	2589875	Uninf_1_chr1.334,WT_1_chr1.378	0.62291	576	Intron (ENST00000401094/ENSG00000215912, intron 5 of 8)	1	2567415	2571151	3737	2	ENSG00000215912	ENST00000579787	TTC34	-18149	ENSG00000215912;ENSG00000215912	0;0
chr1:2596656-2597270	chr1	2596656	2597270	WT_1_chr1.388,Uninf_1_chr1.343	0.705928	615	Intron (ENST00000401094/ENSG00000215912, intron 5 of 8)	1	2567415	2571151	3737	2	ENSG00000215912	ENST00000579787	TTC34	-25505	ENSG00000215912;ENSG00000215912	0;0
chr1:2608798-2609350	chr1	2608798	2609350	WT_1_chr1.398	0.723094	553	Intron (ENST00000401094/ENSG00000215912, intron 5 of 8)	1	2567415	2571151	3737	2	ENSG00000215912	ENST00000579787	TTC34	-37647	ENSG00000215912;ENSG00000215912	0;0
chr1:2610920-2611617	chr1	2610920	2611617	WT_1_chr1.401	0.76284	698	Intron (ENST00000401094/ENSG00000215912, intron 5 of 8)	1	2567415	2571151	3737	2	ENSG00000215912	ENST00000579787	TTC34	-39769	ENSG00000215912;ENSG00000215912	0;0
chr1:2618746-2619856	chr1	2618746	2619856	WT_1_chr1.410	0.386235	1111	Intron (ENST00000401094/ENSG00000215912, intron 5 of 8)	1	2567415	2571151	3737	2	ENSG00000215912	ENST00000579787	TTC34	-47595	ENSG00000215912;ENSG00000215912	0;0
chr1:2629091-2629600	chr1	2629091	2629600	WT_1_chr1.429	0.429317	510	Intron (ENST00000401094/ENSG00000215912, intron 5 of 8)	1	2567415	2571151	3737	2	ENSG00000215912	ENST00000579787	TTC34	-57940	ENSG00000215912;ENSG00000215912	0;0
chr1:2984592-2988036	chr1	2984592	2988036	WT_1_chr1.434,WT_2_chr1.404,Uninf_1_chr1.365,Uninf_2_chr1.372,Uninf_1_chr1.366,Uninf_2_chr1.373	1.97365	3445	Promoter (<=1kb)	1	2985732	3350906	365175	1	ENSG00000142611	ENST00000511072	PRDM16	0	ENSG00000142611;ENSG00000142611;ENSG00000142611;ENSG00000142611;ENSG00000142611;ENSG00000142611;ENSG00000142611;ENSG00000142611;ENSG00000177133;ENSG00000177133;ENSG00000177133;ENSG00000177133	0;0;0;0;0;0;0;0;0
chr1:3229750-3230496	chr1	3229750	3230496	WT_1_chr1.439	0.356965	747	Intron (ENST00000511072/ENSG00000142611, intron 3 of 15)	1	3223200	3226660	3461	2	ENSG00000272235	ENST00000607061	RP11-22L13.1	-3090	ENSG00000142611;ENSG00000142611;ENSG00000142611;ENSG00000142611;ENSG00000142611;ENSG00000142611;ENSG00000142611;ENSG00000142611;ENSG00000142611;ENSG00000272235	0;0;0;0;0;0;0;0;0
chr1:3370597-3372346	chr1	3370597	3372346	WT_1_chr1.449,WT_2_chr1.426,Uninf_1_chr1.380,Uninf_2_chr1.380	0.97831	1750	Promoter (<=1kb)	1	3370990	3397677	26688	1	ENSG00000130762	ENST00000378378	ARHGEF16	0	ENSG00000130762	0
chr1:3445483-3448651	chr1	3445483	3448651	WT_1_chr1.459,Uninf_1_chr1.385,Uninf_2_chr1.388,WT_2_chr1.431	4.45964	3169	Promoter (<=1kb)	1	3406484	3448012	41529	2	ENSG00000162591	ENST00000294599	MEGF6	0	ENSG00000162591;ENSG00000162591;ENSG00000162591	0;0;0
chr1:3459305-3460430	chr1	3459305	3460430	WT_1_chr1.461,WT_2_chr1.432	0.549099	1126	Intron (ENST00000356575/ENSG00000162591, intron 33 of 36)	1	3406484	3448012	41529	2	ENSG00000162591	ENST00000294599	MEGF6	-11293	ENSG00000162591;ENSG00000162591	0;0
chr1:3527258-3528925	chr1	3527258	3528925	WT_1_chr1.464,WT_2_chr1.436,Uninf_1_chr1.391,Uninf_2_chr1.394	0.827751	1668	Promoter (<=1kb)	1	3406490	3528059	121570	2	ENSG00000162591	ENST00000356575	MEGF6	0	ENSG00000162591;ENSG00000162591	0;0
chr1:3538970-3543377	chr1	3538970	3543377	Uninf_2_chr1.397,Uninf_1_chr1.392,WT_1_chr1.467,WT_2_chr1.438,Uninf_2_chr1.398	4.85589	4408	Promoter (<=1kb)	1	3541566	3546691	5126	1	ENSG00000158109	ENST00000378344	TPRG1L	0	ENSG00000116213;ENSG00000116213;ENSG00000158109;ENSG00000158109;ENSG00000238260	0;0;0;0;0
chr1:3564268-3567305	chr1	3564268	3567305	Uninf_2_chr1.403,Uninf_1_chr1.397,WT_2_chr1.441,WT_1_chr1.468	5.67786	3038	Promoter (<=1kb)	1	3547331	3566622	19292	2	ENSG00000116213	ENST00000378322	WRAP73	0	ENSG00000078900;ENSG00000078900;ENSG00000078900;ENSG00000078900;ENSG00000078900;ENSG00000116213;ENSG00000116213;ENSG00000116213;ENSG00000116213;ENSG00000116213;ENSG00000116213	0;0;0;0;0;0;0;0;0;0;0
chr1:3568089-3569640	chr1	3568089	3569640	WT_1_chr1.472	0.694151	1552	Promoter (<=1kb)	1	3569084	3652765	83682	1	ENSG00000078900	ENST00000378295	TP73	0	ENSG00000078900;ENSG00000078900;ENSG00000078900;ENSG00000078900;ENSG00000078900;ENSG00000116213;ENSG00000116213;ENSG00000116213;ENSG00000116213;ENSG00000116213;ENSG00000116213	0;0;0;0;0;0;0;0;0;0;0
chr1:3662341-3665098	chr1	3662341	3665098	Uninf_1_chr1.405,WT_1_chr1.483,Uninf_2_chr1.409,WT_2_chr1.445	3.48495	2758	Promoter (<=1kb)	1	3652548	3663340	10793	2	ENSG00000227372	ENST00000418088	TP73-AS1	0	ENSG00000162592;ENSG00000162592;ENSG00000227372;ENSG00000227372;ENSG00000227372;ENSG00000227372;ENSG00000227372;ENSG00000227372	0;0;0;0;0;0
chr1:3687938-3690307	chr1	3687938	3690307	WT_1_chr1.484,WT_2_chr1.446,Uninf_1_chr1.408,Uninf_2_chr1.413	1.86592	2370	Promoter (<=1kb)	1	3689352	3692546	3195	1	ENSG00000235169	ENST00000444870	SMIM1	0	ENSG00000162592;ENSG00000162592;ENSG00000235169;ENSG00000235169;ENSG00000235169	0;0;0;0;0
chr1:3710684-3714128	chr1	3710684	3714128	Uninf_1_chr1.410,Uninf_2_chr1.417,WT_1_chr1.491,WT_2_chr1.455	5.71444	3445	Promoter (<=1kb)	1	3696784	3713068	16285	2	ENSG00000130764	ENST00000378251	LRRC47	0	ENSG00000130764	0
chr1:3771869-3775753	chr1	3771869	3775753	Uninf_2_chr1.422,WT_2_chr1.460,WT_1_chr1.492,Uninf_1_chr1.415	6.5665	3885	Promoter (<=1kb)	1	3728645	3773763	45119	2	ENSG00000116198	ENST00000378230	CEP104	0	ENSG00000116198;ENSG00000116198;ENSG00000116198;ENSG00000116198;ENSG00000169598;ENSG00000169598;ENSG00000169598;ENSG00000169598;ENSG00000169598;ENSG00000169598;ENSG00000169598;ENSG00000169598;ENSG00000169598;ENSG00000169598	0;0;0;0;0;0;0;0;0;0;0;0;0;0
chr1:3815037-3818308	chr1	3815037	3818308	Uninf_1_chr1.417,Uninf_2_chr1.432,WT_2_chr1.465,WT_1_chr1.494	5.61248	3272	Promoter (<=1kb)	1	3805689	3816811	11123	2	ENSG00000198912	ENST00000486765	C1orf174	0	ENSG00000198912;ENSG00000198912;ENSG00000198912;ENSG00000236423;ENSG00000236423;ENSG00000236423	0;0;0;0;0;0
chr1:4713917-4717436	chr1	4713917	4717436	WT_1_chr1.497,WT_2_chr1.472,Uninf_1_chr1.425,Uninf_2_chr1.440	1.23173	3520	Promoter (<=1kb)	1	4714792	4837854	123063	1	ENSG00000196581	ENST00000378190	AJAP1	0	ENSG00000196581;ENSG00000196581	0;0
chr1:6050442-6054555	chr1	6050442	6054555	Uninf_1_chr1.444,Uninf_2_chr1.457,WT_2_chr1.481,WT_1_chr1.502	6.05028	4114	Promoter (<=1kb)	1	6051526	6160235	108710	1	ENSG00000069424	ENST00000378111	KCNAB2	0	ENSG00000069424;ENSG00000069424;ENSG00000069424;ENSG00000069424;ENSG00000069424;ENSG00000069424;ENSG00000131697;ENSG00000131697;ENSG00000131697;ENSG00000131697	0;0;0;0;0;0;0;0;0;0
chr1:6085631-6086538	chr1	6085631	6086538	WT_1_chr1.505,WT_2_chr1.484	0.530823	908	Promoter (<=1kb)	1	6086360	6155641	69282	1	ENSG00000069424	ENST00000389632	KCNAB2	0	ENSG00000069424;ENSG00000069424;ENSG00000069424;ENSG00000069424;ENSG00000069424;ENSG00000069424;ENSG00000069424;ENSG00000069424;ENSG00000069424;ENSG00000069424;ENSG00000069424;ENSG00000069424	0;0;0;0;0;0;0;0;0;0;0
chr1:6239092-6240908	chr1	6239092	6240908	WT_1_chr1.516,WT_2_chr1.487	0.751654	1817	Promoter (<=1kb)	1	6161853	6240183	78331	2	ENSG00000116254	ENST00000262450	CHD5	0	ENSG00000116251;ENSG00000116251;ENSG00000116254;ENSG00000116254;ENSG00000116254	0;0;0;0;0
chr1:6257193-6260775	chr1	6257193	6260775	Uninf_2_chr1.467,Uninf_1_chr1.460,WT_1_chr1.518,WT_2_chr1.492	6.87281	3583	Promoter (<=1kb)	1	6241329	6257817	16489	2	ENSG00000116251	ENST00000484532	RPL22	0	ENSG00000116251;ENSG00000116251;ENSG00000116251;ENSG00000116251;ENSG00000116251;ENSG00000116251;ENSG00000116251;ENSG00000116251;ENSG00000158286;ENSG00000226944	0;0;0;0;0;0;0;0;0;0
chr1:6265168-6267526	chr1	6265168	6267526	WT_1_chr1.519,Uninf_2_chr1.468,WT_2_chr1.493,Uninf_1_chr1.466	2.71745	2359	Promoter (<=1kb)	1	6265535	6268367	2833	1	ENSG00000158286	ENST00000466994	RNF207	0	ENSG00000116251;ENSG00000116251;ENSG00000116251;ENSG00000116251;ENSG00000158286;ENSG00000158286;ENSG00000158286;ENSG00000158286;ENSG00000158286;ENSG00000158286;ENSG00000158286;ENSG00000158286;ENSG00000158286;ENSG00000226944	0;0;0;0;0;0;0;0;0;0;0
chr1:6268733-6269892	chr1	6268733	6269892	WT_1_chr1.520,Uninf_1_chr1.468,WT_2_chr1.498,Uninf_2_chr1.471	0.633553	1160	Promoter (<=1kb)	1	6246752	6269304	22553	2	ENSG00000116251	ENST00000471204	RPL22	0	ENSG00000116251;ENSG00000116251;ENSG00000158286;ENSG00000158286;ENSG00000158286;ENSG00000158286;ENSG00000158286;ENSG00000158286;ENSG00000158286;ENSG00000158286;ENSG00000158286;ENSG00000158286;ENSG00000226944	0;0;0;0;0;0;0;0;0
chr1:6294110-6296770	chr1	6294110	6296770	Uninf_1_chr1.471,Uninf_2_chr1.476,WT_1_chr1.524,WT_2_chr1.502	5.96453	2661	Promoter (<=1kb)	1	6281253	6296000	14748	2	ENSG00000116237	ENST00000343813	ICMT	0	ENSG00000116237;ENSG00000116237;ENSG00000116237;ENSG00000116237;ENSG00000225077;ENSG00000225077	0;0;0;0;0
chr1:6301812-6302930	chr1	6301812	6302930	WT_1_chr1.527	0.558514	1119	Promoter (1-2kb)	1	6304252	6305638	1387	1	ENSG00000173673	ENST00000377898	HES3	-1322	ENSG00000158292;ENSG00000173673;ENSG00000225077	0;0;0
chr1:6305308-6306650	chr1	6305308	6306650	WT_1_chr1.531,WT_2_chr1.503,Uninf_1_chr1.476	0.806522	1343	Promoter (1-2kb)	1	6304252	6305638	1387	1	ENSG00000173673	ENST00000377898	HES3	1056	ENSG00000158292;ENSG00000173673	0;0
chr1:6308937-6310109	chr1	6308937	6310109	WT_1_chr1.532,Uninf_1_chr1.477	0.547339	1173	3' UTR	1	6304252	6305638	1387	1	ENSG00000173673	ENST00000377898	HES3	4685	ENSG00000158292;ENSG00000173673	0;0
chr1:6319638-6322328	chr1	6319638	6322328	WT_1_chr1.535,WT_2_chr1.510,Uninf_2_chr1.483,Uninf_1_chr1.478	2.61428	2691	Promoter (<=1kb)	1	6307406	6321035	13630	2	ENSG00000158292	ENST00000377893	GPR153	0	ENSG00000097021;ENSG00000097021;ENSG00000097021;ENSG00000097021;ENSG00000097021;ENSG00000158292	0;0;0;0;0;0
chr1:6451406-6454673	chr1	6451406	6454673	Uninf_2_chr1.494,WT_2_chr1.514,Uninf_1_chr1.484,WT_1_chr1.546	4.7155	3268	Promoter (<=1kb)	1	6324329	6453421	129093	2	ENSG00000097021	ENST00000608083	ACOT7	0	ENSG00000097021;ENSG00000097021;ENSG00000097021;ENSG00000097021;ENSG00000097021;ENSG00000271746	0;0;0;0;0;0
chr1:6479181-6480759	chr1	6479181	6480759	WT_1_chr1.548,WT_2_chr1.519,Uninf_1_chr1.485	0.910124	1579	Promoter (<=1kb)	1	6473060	6479963	6904	2	ENSG00000069812	ENST00000377836	HES2	0	ENSG00000069812;ENSG00000069812;ENSG00000069812;ENSG00000069812;ENSG00000069812;ENSG00000069812;ENSG00000187017	0;0;0;0;0;0
chr1:6500119-6501159	chr1	6500119	6501159	WT_1_chr1.556	0.428859	1041	Promoter (<=1kb)	1	6500438	6505817	5380	1	ENSG00000187017	ENST00000418286	ESPN	0	ENSG00000187017;ENSG00000187017	0;0
chr1:6508252-6509548	chr1	6508252	6509548	WT_1_chr1.558,WT_2_chr1.525	0.497338	1297	Promoter (<=1kb)	1	6508527	6520112	11586	1	ENSG00000187017	ENST00000475228	ESPN	0	ENSG00000187017;ENSG00000187017;ENSG00000187017;ENSG00000187017;ENSG00000187017;ENSG00000187017;ENSG00000187017;ENSG00000187017;ENSG00000187017;ENSG00000231868	0;0;0;0;0;0;0;0
chr1:6514210-6515826	chr1	6514210	6515826	WT_1_chr1.561	0.62183	1617	Promoter (2-3kb)	1	6511777	6520471	8695	1	ENSG00000187017	ENST00000477679	ESPN	2433	ENSG00000187017;ENSG00000187017;ENSG00000187017;ENSG00000187017;ENSG00000187017;ENSG00000187017;ENSG00000187017	0;0;0;0;0;0
chr1:6544012-6546930	chr1	6544012	6546930	Uninf_2_chr1.499,WT_1_chr1.563,WT_2_chr1.528,Uninf_1_chr1.493	3.26604	2919	Promoter (<=1kb)	1	6526152	6546014	19863	2	ENSG00000171680	ENST00000400913	PLEKHG5	0	ENSG00000171680;ENSG00000171680;ENSG00000171680;ENSG00000171680;ENSG00000171680;ENSG00000171680;ENSG00000171680;ENSG00000171680;ENSG00000171680;ENSG00000171680;ENSG00000171680;ENSG00000171680	0;0;0;0;0;0;0;0;0;0;0;0
chr1:6549541-6552556	chr1	6549541	6552556	WT_1_chr1.564,WT_2_chr1.531,Uninf_1_chr1.496,Uninf_2_chr1.500	4.82937	3016	Promoter (<=1kb)	1	6526152	6550640	24489	2	ENSG00000171680	ENST00000340850	PLEKHG5	0	ENSG00000171680;ENSG00000171680;ENSG00000171680;ENSG00000171680;ENSG00000171680;ENSG00000171680;ENSG00000171680;ENSG00000171680;ENSG00000171680;ENSG00000171680;ENSG00000171680;ENSG00000171680	0;0;0;0;0;0;0;0;0;0;0;0
chr1:6556119-6558915	chr1	6556119	6558915	WT_1_chr1.569,WT_2_chr1.537,Uninf_1_chr1.497,Uninf_2_chr1.505	3.25577	2797	Promoter (<=1kb)	1	6527182	6556756	29575	2	ENSG00000171680	ENST00000377732	PLEKHG5	0	ENSG00000171680;ENSG00000171680;ENSG00000171680;ENSG00000171680;ENSG00000171680;ENSG00000171680;ENSG00000171680;ENSG00000171680	0;0;0;0;0;0;0;0
chr1:6612222-6612750	chr1	6612222	6612750	Uninf_1_chr1.499	0.363951	529	Promoter (1-2kb)	1	6609316	6610548	1233	2	ENSG00000162408	ENST00000460777	NOL9	-1674	ENSG00000162408;ENSG00000162408;ENSG00000162408;ENSG00000173662;ENSG00000173662;ENSG00000173662	0;0;0;0;0
chr1:6612789-6615292	chr1	6612789	6615292	Uninf_2_chr1.512,WT_1_chr1.571,Uninf_1_chr1.500,WT_2_chr1.542	7.13465	2504	Promoter (<=1kb)	1	6581407	6614595	33189	2	ENSG00000162408	ENST00000377705	NOL9	0	ENSG00000162408;ENSG00000162408;ENSG00000162408;ENSG00000173662;ENSG00000173662;ENSG00000173662	0;0;0;0;0
chr1:6639122-6642034	chr1	6639122	6642034	WT_2_chr1.550,WT_1_chr1.573,Uninf_2_chr1.514,Uninf_1_chr1.502	4.31343	2913	Promoter (<=1kb)	1	6640061	6642359	2299	1	ENSG00000204859	ENST00000319084	ZBTB48	0	ENSG00000173662;ENSG00000173662;ENSG00000173662;ENSG00000173662;ENSG00000173662;ENSG00000204859;ENSG00000204859;ENSG00000204859;ENSG00000204859;ENSG00000204859;ENSG00000204859	0;0;0;0;0;0;0;0;0
chr1:6659011-6664610	chr1	6659011	6664610	Uninf_1_chr1.505,WT_1_chr1.584,Uninf_2_chr1.521,WT_2_chr1.560	4.42626	5600	Promoter (<=1kb)	1	6650784	6662929	12146	2	ENSG00000162413	ENST00000377658	KLHL21	0	ENSG00000162413;ENSG00000162413;ENSG00000162413;ENSG00000162413;ENSG00000162413	0;0;0;0;0
chr1:6671733-6677316	chr1	6671733	6677316	Uninf_2_chr1.524,WT_1_chr1.587,Uninf_1_chr1.510,WT_2_chr1.566	5.42157	5584	Promoter (<=1kb)	1	6673745	6684093	10349	1	ENSG00000116273	ENST00000377648	PHF13	0	ENSG00000116273;ENSG00000116273;ENSG00000162413;ENSG00000162413	0;0;0;0
chr1:6684633-6686983	chr1	6684633	6686983	WT_2_chr1.570,WT_1_chr1.592,Uninf_2_chr1.528,Uninf_1_chr1.515	5.49293	2351	Promoter (<=1kb)	1	6684926	6693625	8700	1	ENSG00000041988	ENST00000054650	THAP3	0	ENSG00000041988;ENSG00000041988;ENSG00000041988;ENSG00000041988;ENSG00000041988;ENSG00000041988;ENSG00000041988;ENSG00000041988;ENSG00000116273;ENSG00000116273	0;0;0;0;0;0;0;0;0
chr1:6759638-6762400	chr1	6759638	6762400	Uninf_2_chr1.543,Uninf_1_chr1.527,WT_1_chr1.594,WT_2_chr1.577	8.17175	2763	Promoter (<=1kb)	1	6694228	6761984	67757	2	ENSG00000007923	ENST00000377577	DNAJC11	0	ENSG00000007923;ENSG00000007923;ENSG00000007923;ENSG00000007923;ENSG00000007923;ENSG00000007923;ENSG00000007923;ENSG00000007923	0;0;0;0;0;0;0;0
chr1:6803542-6804128	chr1	6803542	6804128	WT_1_chr1.598	0.4057	587	Distal Intergenic	1	6812779	6812881	103	1	ENSG00000239166	ENST00000459253	snoU13	-8651	NA	NA
chr1:6830644-6831663	chr1	6830644	6831663	WT_1_chr1.599,WT_2_chr1.579,Uninf_1_chr1.538	0.440669	1020	Distal Intergenic	1	6843952	6844903	952	2	ENSG00000237436	ENST00000442889	RP11-312B8.1	13240	NA	NA
chr1:6843195-6848016	chr1	6843195	6848016	WT_1_chr1.601,WT_2_chr1.582,Uninf_1_chr1.540,Uninf_2_chr1.558	6.04857	4822	Promoter (<=1kb)	1	6845384	7829766	984383	1	ENSG00000171735	ENST00000303635	CAMTA1	0	ENSG00000171735;ENSG00000171735;ENSG00000171735;ENSG00000171735;ENSG00000171735;ENSG00000171735;ENSG00000171735;ENSG00000171735;ENSG00000237436	0;0;0;0;0;0;0;0;0
chr1:6860510-6861483	chr1	6860510	6861483	WT_1_chr1.604,Uninf_1_chr1.543	0.491138	974	Intron (ENST00000303635/ENSG00000171735, intron 1 of 22)	1	6867048	6931918	64871	1	ENSG00000171735	ENST00000486138	CAMTA1	-5565	ENSG00000171735;ENSG00000171735;ENSG00000171735;ENSG00000171735;ENSG00000171735;ENSG00000171735;ENSG00000171735;ENSG00000171735	0;0;0;0;0;0;0;0
chr1:6919798-6920677	chr1	6919798	6920677	Uninf_1_chr1.550	0.620839	880	Intron (ENST00000303635/ENSG00000171735, intron 3 of 22)	1	6913155	6932105	18951	1	ENSG00000171735	ENST00000472283	CAMTA1	6643	ENSG00000171735;ENSG00000171735;ENSG00000171735;ENSG00000171735;ENSG00000171735;ENSG00000171735;ENSG00000171735;ENSG00000171735;ENSG00000171735;ENSG00000171735;ENSG00000171735;ENSG00000171735;ENSG00000171735	0;0;0;0;0;0;0;0;0;0;0;0;0
chr1:6930045-6930971	chr1	6930045	6930971	WT_2_chr1.591,Uninf_1_chr1.554	0.439758	927	Intron (ENST00000303635/ENSG00000171735, intron 3 of 22)	1	6934116	6947902	13787	1	ENSG00000171735	ENST00000467267	CAMTA1	-3145	ENSG00000171735;ENSG00000171735;ENSG00000171735;ENSG00000171735;ENSG00000171735;ENSG00000171735;ENSG00000171735;ENSG00000171735;ENSG00000171735;ENSG00000171735;ENSG00000171735;ENSG00000171735;ENSG00000171735;ENSG00000171735	0;0;0;0;0;0;0;0;0;0;0;0;0
chr1:7020361-7021109	chr1	7020361	7021109	WT_1_chr1.617,Uninf_1_chr1.557	0.458198	749	Intron (ENST00000303635/ENSG00000171735, intron 3 of 22)	1	7068436	7074339	5904	2	ENSG00000237365	ENST00000456701	RP11-334N17.1	53230	ENSG00000171735;ENSG00000171735	0;0
chr1:7129556-7131127	chr1	7129556	7131127	WT_1_chr1.620,WT_2_chr1.597,Uninf_1_chr1.562,Uninf_2_chr1.583	1.49898	1572	Intron (ENST00000303635/ENSG00000171735, intron 3 of 22)	1	7068436	7074339	5904	2	ENSG00000237365	ENST00000456701	RP11-334N17.1	-55217	ENSG00000171735;ENSG00000171735	0;0
chr1:7177419-7178260	chr1	7177419	7178260	Uninf_1_chr1.564,WT_1_chr1.625	0.408249	842	Intron (ENST00000303635/ENSG00000171735, intron 4 of 22)	1	7279420	7279584	165	1	ENSG00000207056	ENST00000384328	RNU1-8P	-101160	ENSG00000171735;ENSG00000171735	0;0
chr1:7359299-7360392	chr1	7359299	7360392	Uninf_1_chr1.567,WT_1_chr1.634,WT_2_chr1.605	0.439524	1094	Intron (ENST00000303635/ENSG00000171735, intron 5 of 22)	1	7429003	7430331	1329	1	ENSG00000237402	ENST00000427317	CAMTA1-IT1	-68611	ENSG00000171735;ENSG00000171735	0;0
chr1:7439497-7440111	chr1	7439497	7440111	WT_1_chr1.639	0.557605	615	Intron (ENST00000303635/ENSG00000171735, intron 5 of 22)	1	7448243	7449479	1237	2	ENSG00000237728	ENST00000411708	RP3-453P22.2	9368	ENSG00000171735;ENSG00000171735	0;0
chr1:7531165-7532033	chr1	7531165	7532033	WT_1_chr1.640	0.412447	869	Intron (ENST00000303635/ENSG00000171735, intron 6 of 22)	1	7501156	7501614	459	2	ENSG00000225126	ENST00000440032	RP4-549F15.1	-29551	ENSG00000171735;ENSG00000171735	0;0
chr1:7739541-7741918	chr1	7739541	7741918	WT_1_chr1.642,WT_2_chr1.618,Uninf_1_chr1.577,Uninf_2_chr1.606	1.96369	2378	Intron (ENST00000303635/ENSG00000171735, intron 11 of 22)	1	7753184	7754904	1721	2	ENSG00000270171	ENST00000602640	RP11-338N10.1	12986	ENSG00000171735;ENSG00000171735	0;0
chr1:7763423-7765983	chr1	7763423	7765983	WT_2_chr1.620,WT_1_chr1.643,Uninf_1_chr1.581,Uninf_2_chr1.611	1.24557	2561	Promoter (2-3kb)	1	7760764	7761030	267	2	ENSG00000269978	ENST00000602916	RP11-338N10.3	-2393	ENSG00000171735;ENSG00000171735;ENSG00000269978;ENSG00000270035	0;0
chr1:7812414-7813236	chr1	7812414	7813236	WT_1_chr1.646,WT_2_chr1.623,Uninf_1_chr1.585	0.706805	823	Exon (ENST00000303635/ENSG00000171735, exon 21 of 23)	1	7805021	7826582	21562	1	ENSG00000171735	ENST00000476864	CAMTA1	7393	ENSG00000171735;ENSG00000171735;ENSG00000171735;ENSG00000171735;ENSG00000171735	0;0;0;0;0
chr1:7830336-7833786	chr1	7830336	7833786	WT_2_chr1.624,WT_1_chr1.647,Uninf_1_chr1.586,Uninf_2_chr1.617,Uninf_2_chr1.618,Uninf_1_chr1.587	5.01867	3451	Promoter (<=1kb)	1	7831329	7841492	10164	1	ENSG00000049245	ENST00000054666	VAMP3	0	ENSG00000049245;ENSG00000049245;ENSG00000049245;ENSG00000171735;ENSG00000171735;ENSG00000171735;ENSG00000171735;ENSG00000171735;ENSG00000269925	0;0;0;0;0;0;0
chr1:7842557-7845723	chr1	7842557	7845723	Uninf_1_chr1.591,Uninf_2_chr1.625,WT_1_chr1.651,WT_2_chr1.629	2.67687	3167	Promoter (<=1kb)	1	7844380	7864018	19639	1	ENSG00000049246	ENST00000377541	PER3	0	ENSG00000049245;ENSG00000049245;ENSG00000049246;ENSG00000049246;ENSG00000049246;ENSG00000049246;ENSG00000049246	0;0;0;0;0;0
chr1:8002193-8002734	chr1	8002193	8002734	WT_1_chr1.654	0.619441	542	Promoter (<=1kb)	1	8002432	8002786	355	1	ENSG00000270330	ENST00000603760	RP5-892F13.2	0	ENSG00000049249;ENSG00000049249;ENSG00000270330	0
chr1:8013658-8015093	chr1	8013658	8015093	Uninf_1_chr1.596,Uninf_2_chr1.628,WT_1_chr1.655,WT_2_chr1.642	1.7498	1436	Promoter (<=1kb)	1	8014351	8045112	30762	1	ENSG00000116288	ENST00000493373	PARK7	0	ENSG00000116288	0
chr1:8020170-8023311	chr1	8020170	8023311	Uninf_1_chr1.599,WT_1_chr1.657,WT_2_chr1.643,Uninf_2_chr1.631	6.12256	3142	Promoter (<=1kb)	1	8021723	8031108	9386	1	ENSG00000116288	ENST00000460192	PARK7	0	ENSG00000116288;ENSG00000116288;ENSG00000116288;ENSG00000116288;ENSG00000116288;ENSG00000116288;ENSG00000116288;ENSG00000116288;ENSG00000116288;ENSG00000116288	0;0;0;0;0;0;0;0;0
chr1:8064567-8065719	chr1	8064567	8065719	Uninf_1_chr1.602,WT_1_chr1.659,Uninf_2_chr1.639	0.57793	1153	3' UTR	1	8073487	8075693	2207	2	ENSG00000116285	ENST00000467067	ERRFI1	9974	ENSG00000116285	0
chr1:8082084-8088638	chr1	8082084	8088638	Uninf_1_chr1.612,WT_1_chr1.662,Uninf_1_chr1.613,Uninf_2_chr1.645,WT_1_chr1.663,WT_2_chr1.661	5.4615	6555	Promoter (<=1kb)	1	8064464	8086343	21880	2	ENSG00000116285	ENST00000474874	ERRFI1	0	ENSG00000116285;ENSG00000116285;ENSG00000116285;ENSG00000116285;ENSG00000238290	0;0;0;0;0
chr1:8107486-8108240	chr1	8107486	8108240	Uninf_1_chr1.614	0.392662	755	Intron (ENST00000445300/ENSG00000238290, intron 2 of 2)	1	8117305	8118523	1219	2	ENSG00000232848	ENST00000399343	CTA-215D11.4	10283	ENSG00000238290	0
chr1:8121700-8122288	chr1	8121700	8122288	Uninf_1_chr1.621	0.71431	589	Intron (ENST00000445300/ENSG00000238290, intron 2 of 2)	1	8117305	8118523	1219	2	ENSG00000232848	ENST00000399343	CTA-215D11.4	-3177	ENSG00000232848;ENSG00000238290	0
chr1:8156829-8157796	chr1	8156829	8157796	WT_1_chr1.685	0.349171	968	Intron (ENST00000445300/ENSG00000238290, intron 2 of 2)	1	8117305	8118523	1219	2	ENSG00000232848	ENST00000399343	CTA-215D11.4	-38306	ENSG00000238290	0
chr1:8193950-8194506	chr1	8193950	8194506	Uninf_1_chr1.636	0.35774	557	Distal Intergenic	1	8249884	8252830	2947	1	ENSG00000229305	ENST00000453364	RP11-431K24.2	-55378	NA	NA
chr1:8197761-8198486	chr1	8197761	8198486	WT_1_chr1.691	0.314282	726	Distal Intergenic	1	8249884	8252830	2947	1	ENSG00000229305	ENST00000453364	RP11-431K24.2	-51398	NA	NA
chr1:8271789-8272661	chr1	8271789	8272661	WT_1_chr1.717	0.538176	873	Intron (ENST00000452982/ENSG00000227634, intron 2 of 3)	1	8268732	8275270	6539	1	ENSG00000227634	ENST00000452982	RP11-431K24.3	3057	ENSG00000227634	0
chr1:8276750-8278088	chr1	8276750	8278088	WT_1_chr1.719,WT_2_chr1.681	0.865002	1339	Promoter (2-3kb)	1	8278250	8280589	2340	2	ENSG00000233645	ENST00000424689	RP11-431K24.4	2501	ENSG00000227634	0
chr1:8298099-8298785	chr1	8298099	8298785	WT_1_chr1.720,WT_2_chr1.684	0.484509	687	Distal Intergenic	1	8278250	8280589	2340	2	ENSG00000233645	ENST00000424689	RP11-431K24.4	-17510	NA	NA
chr1:8319274-8320076	chr1	8319274	8320076	Uninf_1_chr1.660,WT_1_chr1.722	0.476032	803	Distal Intergenic	1	8335184	8335438	255	2	ENSG00000265414	ENST00000585092	RN7SL729P	15362	NA	NA
chr1:8377679-8379059	chr1	8377679	8379059	Uninf_1_chr1.661,Uninf_2_chr1.672,WT_1_chr1.723,WT_2_chr1.688	1.9223	1381	Promoter (<=1kb)	1	8377886	8404225	26340	1	ENSG00000162426	ENST00000471889	SLC45A1	0	ENSG00000162426;ENSG00000162426	0;0
chr1:8403283-8404240	chr1	8403283	8404240	WT_1_chr1.724	0.619019	958	3' UTR	1	8412969	8415142	2174	2	ENSG00000142599	ENST00000467350	RERE	10902	ENSG00000162426;ENSG00000162426;ENSG00000162426;ENSG00000162426	0;0;0;0
chr1:8433451-8434795	chr1	8433451	8434795	WT_1_chr1.727,Uninf_1_chr1.663	0.43051	1345	Intron (ENST00000337907/ENSG00000142599, intron 11 of 23)	1	8423770	8424898	1129	2	ENSG00000142599	ENST00000464367	RERE	-8553	ENSG00000142599;ENSG00000142599;ENSG00000142599;ENSG00000142599;ENSG00000142599;ENSG00000142599;ENSG00000142599;ENSG00000142599;ENSG00000142599	0;0;0;0;0;0;0;0;0
chr1:8456780-8458115	chr1	8456780	8458115	Uninf_1_chr1.667,WT_1_chr1.730,WT_2_chr1.702	0.571471	1336	Intron (ENST00000337907/ENSG00000142599, intron 11 of 23)	1	8425915	8483479	57565	2	ENSG00000142599	ENST00000460659	RERE	25364	ENSG00000142599;ENSG00000142599;ENSG00000142599;ENSG00000142599;ENSG00000142599;ENSG00000142599;ENSG00000142599;ENSG00000142599;ENSG00000142599	0;0;0;0;0;0;0;0;0
chr1:8480371-8485268	chr1	8480371	8485268	Uninf_1_chr1.681,Uninf_2_chr1.689,WT_1_chr1.742,WT_2_chr1.708	5.78347	4898	Promoter (<=1kb)	1	8414153	8483726	69574	2	ENSG00000142599	ENST00000476556	RERE	0	ENSG00000142599;ENSG00000142599;ENSG00000142599;ENSG00000142599;ENSG00000142599;ENSG00000142599;ENSG00000142599;ENSG00000142599;ENSG00000142599;ENSG00000142599;ENSG00000232912;ENSG00000232912	0;0;0;0;0;0;0;0;0;0;0
chr1:8508718-8509845	chr1	8508718	8509845	WT_1_chr1.743,WT_2_chr1.714,Uninf_1_chr1.682,Uninf_2_chr1.691	0.716222	1128	Intron (ENST00000337907/ENSG00000142599, intron 12 of 23)	1	8485698	8490101	4404	1	ENSG00000232912	ENST00000444276	RP5-1115A15.1	23020	ENSG00000142599;ENSG00000142599;ENSG00000142599;ENSG00000142599;ENSG00000142599	0;0;0;0;0
chr1:8516041-8516585	chr1	8516041	8516585	WT_1_chr1.746	0.528372	545	Intron (ENST00000337907/ENSG00000142599, intron 12 of 23)	1	8485698	8490101	4404	1	ENSG00000232912	ENST00000444276	RP5-1115A15.1	30343	ENSG00000142599;ENSG00000142599;ENSG00000142599;ENSG00000142599;ENSG00000142599	0;0;0;0;0
chr1:8523113-8524181	chr1	8523113	8524181	WT_1_chr1.749,WT_2_chr1.716	0.49822	1069	Intron (ENST00000337907/ENSG00000142599, intron 12 of 23)	1	8485698	8490101	4404	1	ENSG00000232912	ENST00000444276	RP5-1115A15.1	37415	ENSG00000142599;ENSG00000142599;ENSG00000142599;ENSG00000142599;ENSG00000142599;ENSG00000142599	0;0;0;0;0;0
chr1:8569625-8571298	chr1	8569625	8571298	WT_1_chr1.751,Uninf_1_chr1.691,Uninf_2_chr1.702,WT_2_chr1.724	1.05221	1674	Promoter (<=1kb)	1	8571854	8571978	125	2	ENSG00000221083	ENST00000408156	SNORA77	680	ENSG00000142599;ENSG00000142599;ENSG00000142599;ENSG00000142599;ENSG00000142599;ENSG00000142599;ENSG00000142599;ENSG00000270282	0;0;0;0;0;0;0
chr1:8576799-8577512	chr1	8576799	8577512	Uninf_1_chr1.692,WT_1_chr1.756,Uninf_2_chr1.707	0.454334	714	Intron (ENST00000337907/ENSG00000142599, intron 16 of 23)	1	8572712	8573080	369	1	ENSG00000270282	ENST00000605785	RP5-1115A15.2	4087	ENSG00000142599;ENSG00000142599;ENSG00000142599;ENSG00000142599;ENSG00000142599;ENSG00000142599;ENSG00000142599;ENSG00000221083	0;0;0;0;0;0;0
chr1:8584002-8586635	chr1	8584002	8586635	Uninf_2_chr1.709,Uninf_1_chr1.696,WT_2_chr1.730,WT_1_chr1.761	2.91611	2634	Promoter (<=1kb)	1	8412466	8585998	173533	2	ENSG00000142599	ENST00000377464	RERE	0	ENSG00000142599;ENSG00000142599;ENSG00000142599;ENSG00000142599;ENSG00000142599;ENSG00000142599;ENSG00000142599	0;0;0;0;0;0;0
chr1:8686635-8687235	chr1	8686635	8687235	WT_1_chr1.765	0.413678	601	Promoter (2-3kb)	1	8616535	8684439	67905	2	ENSG00000142599	ENST00000514428	RERE	-2196	ENSG00000142599;ENSG00000142599;ENSG00000142599;ENSG00000142599;ENSG00000142599	0;0;0;0
chr1:8720322-8722070	chr1	8720322	8722070	WT_1_chr1.766	0.367702	1749	Intron (ENST00000337907/ENSG00000142599, intron 22 of 23)	1	8414003	8716430	302428	2	ENSG00000142599	ENST00000400907	RERE	-3892	ENSG00000142599;ENSG00000142599;ENSG00000142599;ENSG00000142599;ENSG00000142599	0;0;0;0;0
chr1:8760750-8764311	chr1	8760750	8764311	Uninf_1_chr1.727,Uninf_2_chr1.714,WT_2_chr1.738,WT_1_chr1.768	3.06135	3562	Promoter (<=1kb)	1	8716252	8763278	47027	2	ENSG00000142599	ENST00000468247	RERE	0	ENSG00000142599;ENSG00000142599;ENSG00000142599;ENSG00000142599	0;0;0;0
chr1:8771844-8772808	chr1	8771844	8772808	Uninf_1_chr1.730,WT_1_chr1.772	0.561247	965	Intron (ENST00000337907/ENSG00000142599, intron 22 of 23)	1	8716252	8763278	47027	2	ENSG00000142599	ENST00000468247	RERE	-8566	ENSG00000142599;ENSG00000142599;ENSG00000142599	0;0;0
chr1:8875720-8878954	chr1	8875720	8878954	Uninf_1_chr1.735,Uninf_2_chr1.720,WT_2_chr1.745,WT_1_chr1.777	4.80956	3235	Promoter (<=1kb)	1	8412457	8877524	465068	2	ENSG00000142599	ENST00000337907	RERE	0	ENSG00000142599;ENSG00000142599	0;0
chr1:8932828-8933671	chr1	8932828	8933671	Uninf_1_chr1.746,Uninf_2_chr1.728	0.546745	844	Promoter (1-2kb)	1	8921064	8931356	10293	2	ENSG00000074800	ENST00000464920	ENO1	-1472	ENSG00000074800;ENSG00000074800;ENSG00000074800;ENSG00000074800;ENSG00000074800;ENSG00000074800;ENSG00000236269	0;0;0;0;0;0
chr1:8934751-8940099	chr1	8934751	8940099	Uninf_1_chr1.748,Uninf_2_chr1.730,WT_2_chr1.753,WT_1_chr1.794,WT_1_chr1.796,WT_2_chr1.756	4.02534	5349	Promoter (<=1kb)	1	8921061	8938749	17689	2	ENSG00000074800	ENST00000234590	ENO1	0	ENSG00000074800;ENSG00000074800;ENSG00000074800;ENSG00000074800;ENSG00000074800;ENSG00000074800;ENSG00000230679;ENSG00000236269	0;0;0;0;0;0;0
chr1:8949601-8950738	chr1	8949601	8950738	Uninf_1_chr1.750,WT_1_chr1.798,Uninf_2_chr1.731,WT_2_chr1.758	0.815207	1138	Promoter (2-3kb)	1	8953468	8954210	743	1	ENSG00000238249	ENST00000425872	HMGN2P17	-2730	ENSG00000238249;ENSG00000238249
chr1:8963632-8964130	chr1	8963632	8964130	WT_1_chr1.799	0.304035	499	Distal Intergenic	1	8967452	8967803	352	2	ENSG00000232208	ENST00000424862	RP3-477M7.5	3673
chr1:9187379-9190281	chr1	9187379	9190281	Uninf_2_chr1.736,WT_2_chr1.759,Uninf_1_chr1.753,WT_1_chr1.806	3.02362	2903	Promoter (<=1kb)	1	9160364	9189229	28866	2	ENSG00000180758	ENST00000377411	GPR157	0	ENSG00000180758;ENSG00000180758;ENSG00000180758	0;0;0
chr1:9223361-9224190	chr1	9223361	9224190	Uninf_1_chr1.755	0.378421	830	Distal Intergenic	1	9211727	9211836	110	2	ENSG00000207865	ENST00000385130	MIR34A	-11525	NA	NA
chr1:9239942-9244419	chr1	9239942	9244419	Uninf_2_chr1.744,Uninf_1_chr1.760,WT_1_chr1.811,WT_2_chr1.765	5.19747	4478	Promoter (<=1kb)	1	9242263	9252148	9886	1	ENSG00000234546	ENST00000412639	RP3-510D11.2	0	ENSG00000228526;ENSG00000234546	0;0
chr1:9256605-9257134	chr1	9256605	9257134	WT_1_chr1.814	0.294369	530	Intron (ENST00000437157/ENSG00000228526, intron 2 of 2)	1	9242066	9262678	20613	2	ENSG00000228526	ENST00000437157	RP3-510D11.1	5544	ENSG00000228526;ENSG00000234546	0;0
chr1:9258347-9259266	chr1	9258347	9259266	WT_1_chr1.817	0.513167	920	Intron (ENST00000437157/ENSG00000228526, intron 2 of 2)	1	9242066	9262678	20613	2	ENSG00000228526	ENST00000437157	RP3-510D11.1	3412	ENSG00000228526	0
chr1:9260498-9263574	chr1	9260498	9263574	WT_2_chr1.774,Uninf_2_chr1.757,Uninf_1_chr1.768,WT_1_chr1.818	2.04151	3077	Promoter (<=1kb)	1	9242066	9262678	20613	2	ENSG00000228526	ENST00000437157	RP3-510D11.1	0	ENSG00000228526	0
chr1:9293964-9296275	chr1	9293964	9296275	WT_1_chr1.824,WT_2_chr1.776,Uninf_1_chr1.771,Uninf_2_chr1.758	3.87333	2312	Promoter (<=1kb)	1	9294834	9331396	36563	1	ENSG00000049239	ENST00000377403	H6PD	0	ENSG00000049239;ENSG00000049239	0
chr1:9335416-9336195	chr1	9335416	9336195	WT_1_chr1.828	0.35909	780	Promoter (2-3kb)	1	9338450	9338592	143	1	ENSG00000252841	ENST00000517032	Z98044.1	-2255	ENSG00000049239;ENSG00000252841	0
chr1:9340517-9341182	chr1	9340517	9341182	WT_1_chr1.830	0.451394	666	Promoter (2-3kb)	1	9338450	9338592	143	1	ENSG00000252841	ENST00000517032	Z98044.1	2067
chr1:9351671-9355539	chr1	9351671	9355539	WT_1_chr1.836,WT_2_chr1.788,Uninf_1_chr1.777,Uninf_2_chr1.766	8.89857	3869	Promoter (<=1kb)	1	9352939	9429591	76653	1	ENSG00000171621	ENST00000328089	SPSB1	0	ENSG00000171621;ENSG00000171621	0;0
chr1:9362679-9363805	chr1	9362679	9363805	WT_1_chr1.841	0.419183	1127	Intron (ENST00000328089/ENSG00000171621, intron 1 of 2)	1	9354587	9416556	61970	1	ENSG00000171621	ENST00000450402	SPSB1	8092	ENSG00000171621;ENSG00000171621	0;0
chr1:9472745-9473859	chr1	9472745	9473859	Uninf_1_chr1.782,WT_1_chr1.846	0.395473	1115	Distal Intergenic	1	9497728	9497837	110	2	ENSG00000252956	ENST00000517147	RNA5SP40	23978	NA	NA
chr1:9488250-9490043	chr1	9488250	9490043	Uninf_2_chr1.780,WT_1_chr1.847,Uninf_1_chr1.785,WT_2_chr1.801	3.6697	1794	Distal Intergenic	1	9497728	9497837	110	2	ENSG00000252956	ENST00000517147	RNA5SP40	7794	NA	NA
chr1:9526837-9527855	chr1	9526837	9527855	WT_1_chr1.853	0.4605	1019	Distal Intergenic	1	9497728	9497837	110	2	ENSG00000252956	ENST00000517147	RNA5SP40	-29000	NA	NA
chr1:9533141-9533669	chr1	9533141	9533669	WT_1_chr1.855	0.288116	529	Distal Intergenic	1	9561151	9563530	2380	2	ENSG00000235263	ENST00000441033	RP13-392I16.1	29861	NA	NA
chr1:9555187-9556098	chr1	9555187	9556098	WT_1_chr1.857,WT_2_chr1.812,Uninf_2_chr1.787	0.739744	912	Distal Intergenic	1	9561151	9563530	2380	2	ENSG00000235263	ENST00000441033	RP13-392I16.1	7432	NA	NA
chr1:9599046-9601260	chr1	9599046	9601260	Uninf_1_chr1.803,WT_2_chr1.813,WT_1_chr1.858,Uninf_2_chr1.789	4.95927	2215	Promoter (<=1kb)	1	9599541	9645237	45697	1	ENSG00000171612	ENST00000302692	SLC25A33	0	ENSG00000171612	0
chr1:9648245-9651082	chr1	9648245	9651082	WT_1_chr1.859,Uninf_1_chr1.804,WT_2_chr1.814,Uninf_2_chr1.791	5.38464	2838	Promoter (<=1kb)	1	9648932	9674935	26004	1	ENSG00000188807	ENST00000377376	TMEM201	0	ENSG00000171612;ENSG00000188807;ENSG00000188807;ENSG00000188807	0;0;0;0
chr1:9686915-9687744	chr1	9686915	9687744	WT_1_chr1.866	0.472534	830	Distal Intergenic	1	9667786	9673305	5520	1	ENSG00000188807	ENST00000508400	TMEM201	19129	NA	NA
chr1:9711015-9713709	chr1	9711015	9713709	WT_2_chr1.823,WT_1_chr1.867,Uninf_2_chr1.799,Uninf_1_chr1.812	2.36825	2695	Promoter (<=1kb)	1	9711790	9789172	77383	1	ENSG00000171608	ENST00000536656	PIK3CD	0	ENSG00000171608;ENSG00000171608;ENSG00000179840	0;0;0
chr1:9746684-9751823	chr1	9746684	9751823	WT_1_chr1.868,Uninf_1_chr1.813,WT_2_chr1.827,Uninf_2_chr1.800	4.08191	5140	Promoter (<=1kb)	1	9748234	9752004	3771	1	ENSG00000171608	ENST00000484851	PIK3CD	0	ENSG00000171608;ENSG00000171608;ENSG00000171608;ENSG00000231789	0;0;0;0
chr1:9760318-9761067	chr1	9760318	9761067	WT_1_chr1.874	0.562224	750	Intron (ENST00000536656/ENSG00000171608, intron 2 of 23)	1	9770256	9787290	17035	1	ENSG00000171608	ENST00000361110	PIK3CD	-9189	ENSG00000171608;ENSG00000171608	0;0
chr1:9881893-9886134	chr1	9881893	9886134	Uninf_2_chr1.807,Uninf_1_chr1.817,WT_2_chr1.836,WT_1_chr1.879,Uninf_1_chr1.818	7.27156	4242	Promoter (<=1kb)	1	9789084	9884584	95501	2	ENSG00000171603	ENST00000377298	CLSTN1	0	ENSG00000171603;ENSG00000171603;ENSG00000171603	0;0;0
chr1:9950372-9950964	chr1	9950372	9950964	WT_1_chr1.888	0.380591	593	Promoter (2-3kb)	1	9910508	9953295	42788	2	ENSG00000178585	ENST00000377258	CTNNBIP1	2331	ENSG00000178585;ENSG00000178585;ENSG00000178585	0;0;0
chr1:9953153-9954568	chr1	9953153	9954568	WT_1_chr1.890,Uninf_1_chr1.825,Uninf_2_chr1.813,WT_2_chr1.844	0.606727	1416	Promoter (<=1kb)	1	9910508	9953295	42788	2	ENSG00000178585	ENST00000377258	CTNNBIP1	0	ENSG00000178585;ENSG00000178585;ENSG00000178585	0;0;0
chr1:9968746-9971753	chr1	9968746	9971753	WT_2_chr1.846,Uninf_2_chr1.818,Uninf_1_chr1.826,WT_1_chr1.891,Uninf_1_chr1.828	5.07681	3008	Promoter (<=1kb)	1	9908334	9970321	61988	2	ENSG00000178585	ENST00000377263	CTNNBIP1	0	ENSG00000178585;ENSG00000178585	0;0
chr1:10002049-10005033	chr1	10002049	10005033	WT_1_chr1.893,Uninf_1_chr1.832,WT_2_chr1.849,Uninf_2_chr1.823	6.26378	2985	Promoter (<=1kb)	1	9988997	10003387	14391	2	ENSG00000162441	ENST00000377223	LZIC	0	ENSG00000162441;ENSG00000162441;ENSG00000162441;ENSG00000162441;ENSG00000173614;ENSG00000173614;ENSG00000173614;ENSG00000173614;ENSG00000202415;ENSG00000228150	0;0;0;0;0;0;0;0;0
chr1:10056726-10058378	chr1	10056726	10058378	Uninf_2_chr1.824,WT_2_chr1.851,WT_1_chr1.895,Uninf_1_chr1.834,Uninf_2_chr1.825	0.979096	1653	Promoter (<=1kb)	1	10057264	10076078	18815	1	ENSG00000162444	ENST00000315901	RBP7	0	ENSG00000162444;ENSG00000162444	0;0
chr1:10092311-10095186	chr1	10092311	10095186	Uninf_1_chr1.841,WT_1_chr1.901,WT_2_chr1.854,Uninf_2_chr1.828	7.54857	2876	Promoter (<=1kb)	1	10092890	10240425	147536	1	ENSG00000130939	ENST00000253251	UBE4B	0	ENSG00000130939;ENSG00000130939;ENSG00000130939;ENSG00000130939	0;0;0;0
chr1:10167920-10168698	chr1	10167920	10168698	Uninf_1_chr1.849	0.36339	779	Promoter (<=1kb)	1	10167389	10192538	25150	1	ENSG00000130939	ENST00000475795	UBE4B	531	ENSG00000130939;ENSG00000130939;ENSG00000130939;ENSG00000130939	0;0;0;0
chr1:10269148-10273464	chr1	10269148	10273464	Uninf_2_chr1.835,WT_1_chr1.915,WT_2_chr1.858,Uninf_1_chr1.852	5.51562	4317	Promoter (<=1kb)	1	10270863	10368655	97793	1	ENSG00000054523	ENST00000377093	KIF1B	0	ENSG00000054523;ENSG00000054523;ENSG00000054523	0;0;0
chr1:10458132-10461641	chr1	10458132	10461641	WT_2_chr1.865,Uninf_1_chr1.859,WT_1_chr1.921,Uninf_2_chr1.844	4.92745	3510	Promoter (<=1kb)	1	10458649	10471609	12961	1	ENSG00000142657	ENST00000491493	PGD	0	ENSG00000142657;ENSG00000142657;ENSG00000142657;ENSG00000142657;ENSG00000142657;ENSG00000142657;ENSG00000142657;ENSG00000142657;ENSG00000142657	0;0;0;0;0;0;0;0;0
chr1:10489564-10492109	chr1	10489564	10492109	Uninf_1_chr1.861,WT_2_chr1.868,Uninf_2_chr1.846,WT_1_chr1.924	4.31599	2546	Promoter (<=1kb)	1	10490159	10512210	22052	1	ENSG00000175279	ENST00000602296	APITD1	0	ENSG00000175279;ENSG00000175279;ENSG00000175279;ENSG00000175279;ENSG00000175279;ENSG00000175279;ENSG00000251503;ENSG00000251503;ENSG00000251503;ENSG00000251503;ENSG00000271989	0;0;0;0;0;0;0;0;0;0;0
chr1:10510611-10512316	chr1	10510611	10512316	Uninf_1_chr1.866,WT_1_chr1.927,WT_2_chr1.871,Uninf_2_chr1.851	0.483439	1706	Promoter (<=1kb)	1	10509971	10511955	1985	1	ENSG00000241563	ENST00000320498	CORT	640	ENSG00000160049;ENSG00000175279;ENSG00000175279;ENSG00000241563;ENSG00000241563;ENSG00000251503;ENSG00000251503;ENSG00000251503;ENSG00000251503	0;0;0;0;0;0;0;0;0
chr1:10531132-10533439	chr1	10531132	10533439	WT_2_chr1.874,Uninf_2_chr1.852,Uninf_1_chr1.867,WT_1_chr1.930	4.47946	2308	Promoter (<=1kb)	1	10532345	10596629	64285	1	ENSG00000142655	ENST00000472851	PEX14	0	ENSG00000142655;ENSG00000142655;ENSG00000142655;ENSG00000142655;ENSG00000160049;ENSG00000160049;ENSG00000160049	0;0;0;0;0;0;0
chr1:10534211-10537115	chr1	10534211	10537115	WT_2_chr1.876,WT_1_chr1.931,Uninf_1_chr1.870,Uninf_2_chr1.855	8.3069	2905	Promoter (<=1kb)	1	10534944	10690815	155872	1	ENSG00000142655	ENST00000356607	PEX14	0	ENSG00000142655;ENSG00000142655;ENSG00000142655;ENSG00000142655;ENSG00000160049;ENSG00000160049;ENSG00000160049	0;0;0;0;0;0;0
chr1:10554777-10555592	chr1	10554777	10555592	Uninf_1_chr1.872,WT_2_chr1.882,WT_1_chr1.932	0.453262	816	5' UTR	1	10535039	10683343	148305	1	ENSG00000142655	ENST00000491661	PEX14	19738	ENSG00000142655;ENSG00000142655;ENSG00000142655;ENSG00000142655	0;0;0;0
chr1:10570134-10571869	chr1	10570134	10571869	Uninf_1_chr1.874,WT_2_chr1.884,WT_1_chr1.936	0.69593	1736	Intron (ENST00000472851/ENSG00000142655, intron 2 of 3)	1	10595945	10596346	402	1	ENSG00000142655	ENST00000492696	PEX14	-24076	ENSG00000142655;ENSG00000142655;ENSG00000142655;ENSG00000142655	0;0;0;0
chr1:10588124-10589113	chr1	10588124	10589113	WT_1_chr1.941,WT_2_chr1.887,Uninf_2_chr1.865,Uninf_1_chr1.876	0.609661	990	Intron (ENST00000472851/ENSG00000142655, intron 3 of 3)	1	10595945	10596346	402	1	ENSG00000142655	ENST00000492696	PEX14	-6832	ENSG00000142655;ENSG00000142655;ENSG00000142655;ENSG00000142655	0;0;0;0
chr1:10698025-10699992	chr1	10698025	10699992	Uninf_1_chr1.879,WT_2_chr1.891,WT_1_chr1.945,Uninf_2_chr1.875	1.35189	1968	Promoter (<=1kb)	1	10697178	10698820	1643	2	ENSG00000130940	ENST00000478524	CASZ1	0	ENSG00000130940;ENSG00000130940;ENSG00000272078	0;0;0
chr1:10752810-10755983	chr1	10752810	10755983	Uninf_2_chr1.877,WT_2_chr1.893,WT_1_chr1.947,Uninf_1_chr1.882	3.05909	3174	Promoter (<=1kb)	1	10713041	10754536	41496	2	ENSG00000130940	ENST00000496432	CASZ1	0	ENSG00000130940;ENSG00000130940;ENSG00000130940;ENSG00000130940	0;0;0;0
chr1:10853900-10857204	chr1	10853900	10857204	WT_1_chr1.952,WT_2_chr1.899,Uninf_1_chr1.885,Uninf_2_chr1.882,Uninf_2_chr1.884	1.30272	3305	Promoter (<=1kb)	1	10696661	10856705	160045	2	ENSG00000130940	ENST00000377022	CASZ1	0	ENSG00000130940;ENSG00000130940	0;0
chr1:10926391-10927951	chr1	10926391	10927951	WT_2_chr1.903,WT_1_chr1.955,Uninf_1_chr1.886,Uninf_2_chr1.886	1.48333	1561	Distal Intergenic	1	10955818	10956055	238	1	ENSG00000225158	ENST00000450782	HSPE1P24	-27867	NA	NA
chr1:11003999-11004895	chr1	11003999	11004895	Uninf_1_chr1.887,WT_1_chr1.961,Uninf_2_chr1.888,WT_2_chr1.905	0.609612	897	Downstream (1-2kb)	1	11006532	11007927	1396	2	ENSG00000175262	ENST00000468348	C1orf127	3032	ENSG00000175262;ENSG00000175262;ENSG00000175262	0;0;0
chr1:11035584-11036281	chr1	11035584	11036281	WT_1_chr1.964	0.52116	698	Promoter (<=1kb)	1	11006787	11036272	29486	2	ENSG00000175262	ENST00000520253	C1orf127	0	ENSG00000175262;ENSG00000175262;ENSG00000175262	0;0;0
chr1:11071585-11074797	chr1	11071585	11074797	Uninf_1_chr1.893,WT_2_chr1.912,Uninf_2_chr1.894,WT_1_chr1.968	6.18881	3213	Promoter (<=1kb)	1	11072414	11080546	8133	1	ENSG00000120948	ENST00000473118	TARDBP	0	ENSG00000120948;ENSG00000120948;ENSG00000120948;ENSG00000120948;ENSG00000120948;ENSG00000120948;ENSG00000120948	0;0;0;0;0;0;0
chr1:11117712-11122225	chr1	11117712	11122225	Uninf_2_chr1.900,WT_2_chr1.913,Uninf_1_chr1.898,WT_1_chr1.977,WT_2_chr1.915	3.97019	4514	Promoter (<=1kb)	1	11114646	11120081	5436	2	ENSG00000116649	ENST00000376957	SRM	0	ENSG00000116649;ENSG00000116649;ENSG00000116649;ENSG00000116649;ENSG00000116649;ENSG00000116649;ENSG00000171824;ENSG00000171824;ENSG00000171824	0;0;0;0;0;0;0
chr1:11157891-11160630	chr1	11157891	11160630	Uninf_2_chr1.912,Uninf_1_chr1.901,WT_1_chr1.979,WT_2_chr1.917	7.062	2740	Promoter (<=1kb)	1	11126675	11159926	33252	2	ENSG00000171824	ENST00000304457	EXOSC10	0	ENSG00000171824;ENSG00000171824;ENSG00000171824;ENSG00000171824;ENSG00000230337;ENSG00000230337	0;0;0;0;0;0
chr1:11321041-11323684	chr1	11321041	11323684	Uninf_2_chr1.927,Uninf_1_chr1.905,WT_1_chr1.985,WT_2_chr1.926	7.49034	2644	Promoter (<=1kb)	1	11166592	11322564	155973	2	ENSG00000198793	ENST00000361445	MTOR	0	ENSG00000198793	0
chr1:11332483-11334795	chr1	11332483	11334795	WT_2_chr1.928,Uninf_2_chr1.932,WT_1_chr1.987,Uninf_1_chr1.909	6.49666	2313	Promoter (<=1kb)	1	11333263	11348491	15229	1	ENSG00000120942	ENST00000376810	UBIAD1	0	ENSG00000120942;ENSG00000120942;ENSG00000120942;ENSG00000120942	0;0;0;0
chr1:11334887-11335659	chr1	11334887	11335659	Uninf_2_chr1.934,Uninf_1_chr1.910,WT_2_chr1.929	0.529134	773	Promoter (<=1kb)	1	11333991	11356106	22116	1	ENSG00000120942	ENST00000483738	UBIAD1	896	ENSG00000120942;ENSG00000120942;ENSG00000120942;ENSG00000120942	0;0;0;0
chr1:11538508-11540281	chr1	11538508	11540281	WT_1_chr1.989,WT_2_chr1.936,Uninf_1_chr1.913,Uninf_2_chr1.937	1.51127	1774	Promoter (<=1kb)	1	11539223	11542017	2795	1	ENSG00000204624	ENST00000423056	PTCHD2	0	ENSG00000204624;ENSG00000204624;ENSG00000204624	0;0;0
chr1:11710614-11711206	chr1	11710614	11711206	WT_1_chr1.994	0.357202	593	Promoter (<=1kb)	1	11709585	11710770	1186	2	ENSG00000116661	ENST00000471501	FBXO2	0	ENSG00000116661;ENSG00000116661;ENSG00000116661;ENSG00000116661;ENSG00000116661;ENSG00000132879;ENSG00000132879;ENSG00000132879;ENSG00000132879;ENSG00000132879;ENSG00000132879;ENSG00000132879;ENSG00000132879	0;0;0;0;0;0;0;0;0;0;0;0;0
chr1:11713685-11716461	chr1	11713685	11716461	WT_1_chr1.995,Uninf_1_chr1.919,Uninf_2_chr1.939,WT_2_chr1.942	3.20886	2777	Promoter (<=1kb)	1	11708424	11714739	6316	2	ENSG00000116661	ENST00000354287	FBXO2	0	ENSG00000116661;ENSG00000116661;ENSG00000116661;ENSG00000116661;ENSG00000116661;ENSG00000132879;ENSG00000132879;ENSG00000132879;ENSG00000132879;ENSG00000132879;ENSG00000132879;ENSG00000132879;ENSG00000132879;ENSG00000132879	0;0;0;0;0;0;0;0;0;0;0;0;0
chr1:11723757-11725452	chr1	11723757	11725452	WT_2_chr1.944,WT_1_chr1.996,Uninf_1_chr1.923,Uninf_2_chr1.940	2.6251	1696	Promoter (<=1kb)	1	11724181	11734411	10231	1	ENSG00000116663	ENST00000376753	FBXO6	0	ENSG00000116663;ENSG00000116663;ENSG00000116663;ENSG00000132879;ENSG00000132879;ENSG00000132879;ENSG00000132879;ENSG00000132879;ENSG00000132879;ENSG00000132879;ENSG00000132879	0;0;0;0;0;0;0;0;0;0
chr1:11739258-11742492	chr1	11739258	11742492	Uninf_1_chr1.928,WT_2_chr1.950,WT_1_chr1.999,Uninf_2_chr1.945	5.39363	3235	Promoter (<=1kb)	1	11734538	11741271	6734	2	ENSG00000116670	ENST00000376692	MAD2L2	0	ENSG00000116663;ENSG00000116670;ENSG00000116670;ENSG00000116670;ENSG00000116670;ENSG00000116670;ENSG00000116670;ENSG00000116670;ENSG00000116670;ENSG00000116670	0;0;0;0;0;0;0;0;0;0
chr1:11750718-11752267	chr1	11750718	11752267	WT_1_chr1.1000,WT_2_chr1.952	0.587378	1550	Promoter (<=1kb)	1	11734537	11751707	17171	2	ENSG00000116670	ENST00000235310	MAD2L2	0	ENSG00000116670;ENSG00000116670;ENSG00000116670;ENSG00000116670;ENSG00000162490	0;0;0;0;0
chr1:11779439-11780076	chr1	11779439	11780076	WT_1_chr1.1002	0.405951	638	3' UTR	1	11796141	11810767	14627	1	ENSG00000177674	ENST00000376637	AGTRAP	-16065	ENSG00000162490	0
chr1:11791550-11792260	chr1	11791550	11792260	WT_1_chr1.1007	0.294761	711	Distal Intergenic	1	11796141	11810767	14627	1	ENSG00000177674	ENST00000376637	AGTRAP	-3881	ENSG00000177674;ENSG00000177674;ENSG00000177674;ENSG00000177674;ENSG00000177674;ENSG00000177674;ENSG00000177674;ENSG00000177674;ENSG00000177674;ENSG00000177674	0;0;0;0;0;0;0;0;0;0
chr1:11795567-11797754	chr1	11795567	11797754	WT_1_chr1.1008,Uninf_1_chr1.934,WT_2_chr1.962,Uninf_2_chr1.957	4.26909	2188	Promoter (<=1kb)	1	11796141	11810767	14627	1	ENSG00000177674	ENST00000376637	AGTRAP	0	ENSG00000177674;ENSG00000177674;ENSG00000177674;ENSG00000177674;ENSG00000177674;ENSG00000177674;ENSG00000177674;ENSG00000177674;ENSG00000177674;ENSG00000177674	0;0;0;0;0;0;0;0;0;0
chr1:11861197-11864298	chr1	11861197	11864298	Uninf_1_chr1.935,Uninf_2_chr1.963,WT_1_chr1.1014,Uninf_1_chr1.936,WT_2_chr1.967	1.98465	3102	Promoter (<=1kb)	1	11845780	11863302	17523	2	ENSG00000177000	ENST00000376592	MTHFR	0	ENSG00000011021;ENSG00000011021;ENSG00000011021;ENSG00000011021;ENSG00000011021;ENSG00000011021;ENSG00000011021;ENSG00000011021;ENSG00000177000;ENSG00000177000;ENSG00000177000;ENSG00000177000;ENSG00000177000;ENSG00000177000;ENSG00000177000;ENSG00000177000;ENSG00000177000	0;0;0;0;0;0;0;0;0;0;0;0;0;0;0;0;0
chr1:11864538-11868112	chr1	11864538	11868112	WT_2_chr1.968,Uninf_1_chr1.938,Uninf_2_chr1.964,WT_1_chr1.1015	6.2243	3575	Promoter (<=1kb)	1	11866207	11903201	36995	1	ENSG00000011021	ENST00000312413	CLCN6	0	ENSG00000011021;ENSG00000011021;ENSG00000011021;ENSG00000011021;ENSG00000011021;ENSG00000011021;ENSG00000011021;ENSG00000011021;ENSG00000177000;ENSG00000177000;ENSG00000177000;ENSG00000177000;ENSG00000177000;ENSG00000177000;ENSG00000177000;ENSG00000177000;ENSG00000177000	0;0;0;0;0;0;0;0;0;0;0;0;0;0;0;0;0
chr1:11967862-11970141	chr1	11967862	11970141	WT_1_chr1.1025,WT_2_chr1.970,Uninf_2_chr1.974,Uninf_1_chr1.942,Uninf_2_chr1.975	1.14202	2280	Promoter (<=1kb)	1	11968209	11968328	120	1	ENSG00000199347	ENST00000362477	RNU5E-1	0	ENSG00000199347;ENSG00000201801	0;0
chr1:11983314-11986970	chr1	11983314	11986970	Uninf_2_chr1.978,Uninf_1_chr1.945,WT_2_chr1.972,WT_1_chr1.1030,WT_1_chr1.1031,WT_2_chr1.973	3.30594	3657	Promoter (<=1kb)	1	11979648	11986480	6833	2	ENSG00000116685	ENST00000376572	KIAA2013	0	ENSG00000116685;ENSG00000116685	0;0
chr1:11993962-11996073	chr1	11993962	11996073	WT_2_chr1.977,Uninf_2_chr1.980,WT_1_chr1.1035,Uninf_1_chr1.946	3.72584	2112	Promoter (<=1kb)	1	11994262	12018677	24416	1	ENSG00000083444	ENST00000485046	PLOD1	0	ENSG00000083444;ENSG00000083444;ENSG00000083444;ENSG00000083444;ENSG00000083444;ENSG00000083444	0;0;0;0;0;0
chr1:12039380-12042771	chr1	12039380	12042771	WT_1_chr1.1037,WT_2_chr1.989,Uninf_1_chr1.949,Uninf_2_chr1.987	8.77638	3392	Promoter (<=1kb)	1	12040238	12073571	33334	1	ENSG00000116688	ENST00000444836	MFN2	0	ENSG00000083444;ENSG00000083444;ENSG00000116688;ENSG00000116688;ENSG00000116688;ENSG00000116688;ENSG00000116688;ENSG00000116688	0;0;0;0;0;0;0;0
chr1:12078620-12081145	chr1	12078620	12081145	Uninf_1_chr1.952,Uninf_2_chr1.990,WT_2_chr1.992,WT_1_chr1.1038	6.62013	2526	Promoter (<=1kb)	1	12079523	12089912	10390	1	ENSG00000116691	ENST00000478749	MIIP	0	ENSG00000116691;ENSG00000116691;ENSG00000116691;ENSG00000116691;ENSG00000116691;ENSG00000270914	0;0;0
chr1:12127785-12128465	chr1	12127785	12128465	Uninf_1_chr1.954,WT_1_chr1.1051	0.55575	681	Intron (ENST00000263932/ENSG00000120949, intron 1 of 14)	1	12123527	12203174	79648	1	ENSG00000120949	ENST00000417814	TNFRSF8	4258	ENSG00000120949;ENSG00000120949;ENSG00000120949	0;0;0
chr1:12226216-12228286	chr1	12226216	12228286	WT_1_chr1.1056,Uninf_2_chr1.997,Uninf_1_chr1.956,WT_2_chr1.1000	2.14981	2071	Promoter (<=1kb)	1	12227060	12252415	25356	1	ENSG00000028137	ENST00000536782	TNFRSF1B	0	ENSG00000028137;ENSG00000028137;ENSG00000028137	0;0;0
chr1:12289567-12292264	chr1	12289567	12292264	Uninf_1_chr1.958,WT_1_chr1.1059,WT_2_chr1.1004,Uninf_2_chr1.1000	8.3841	2698	Promoter (<=1kb)	1	12290124	12572099	281976	1	ENSG00000048707	ENST00000356315	VPS13D	0	ENSG00000048707;ENSG00000048707	0;0
chr1:12509133-12510070	chr1	12509133	12510070	Uninf_1_chr1.963,WT_1_chr1.1062	0.693228	938	Intron (ENST00000356315/ENSG00000048707, intron 64 of 68)	1	12524995	12572099	47105	1	ENSG00000048707	ENST00000471923	VPS13D	-14925	ENSG00000048707;ENSG00000048707;ENSG00000048707;ENSG00000048707;ENSG00000048707	0;0;0;0;0
chr1:12538139-12538790	chr1	12538139	12538790	WT_1_chr1.1063,Uninf_1_chr1.968	0.501172	652	Promoter (<=1kb)	1	12538604	12569753	31150	1	ENSG00000048707	ENST00000543710	VPS13D	0	ENSG00000048707;ENSG00000048707;ENSG00000048707;ENSG00000048707;ENSG00000048707;ENSG00000048707;ENSG00000048707	0;0;0;0;0;0;0
chr1:12600050-12600790	chr1	12600050	12600790	WT_2_chr1.1019,WT_1_chr1.1073,Uninf_1_chr1.972	0.475801	741	Distal Intergenic	1	12587766	12588462	697	1	ENSG00000229484	ENST00000416696	RP5-888M10.2	12284	NA	NA
chr1:12609338-12610464	chr1	12609338	12610464	WT_1_chr1.1074,Uninf_1_chr1.973	0.520567	1127	Distal Intergenic	1	12630000	12630100	101	2	ENSG00000221340	ENST00000408413	RNU6ATAC18P	19636	NA	NA
chr1:12654844-12656861	chr1	12654844	12656861	WT_1_chr1.1075,WT_2_chr1.1024,Uninf_1_chr1.981,Uninf_2_chr1.1018	1.25338	2018	Promoter (<=1kb)	1	12638746	12656321	17576	2	ENSG00000162496	ENST00000430996	DHRS3	0	ENSG00000162496;ENSG00000162496;ENSG00000162496;ENSG00000162496	0;0;0;0
chr1:12675316-12680050	chr1	12675316	12680050	WT_1_chr1.1078,Uninf_2_chr1.1019,Uninf_1_chr1.987,WT_2_chr1.1027	2.82193	4735	Promoter (<=1kb)	1	12627939	12677737	49799	2	ENSG00000162496	ENST00000376223	DHRS3	0	ENSG00000162496;ENSG00000162496;ENSG00000162496;ENSG00000272482	0;0;0;0
chr1:13910049-13911004	chr1	13910049	13911004	WT_2_chr1.1034,WT_1_chr1.1085	0.391229	956	Promoter (<=1kb)	1	13910257	13944452	34196	1	ENSG00000162493	ENST00000376057	PDPN	0	ENSG00000162493;ENSG00000162493;ENSG00000162493;ENSG00000162493;ENSG00000162493;ENSG00000162493;ENSG00000162493;ENSG00000162493;ENSG00000162493;ENSG00000162493	0;0;0;0;0;0;0
chr1:14025633-14028272	chr1	14025633	14028272	WT_2_chr1.1038,WT_1_chr1.1088,Uninf_1_chr1.997,Uninf_2_chr1.1028	4.13774	2640	Promoter (<=1kb)	1	14026693	14075958	49266	1	ENSG00000116731	ENST00000484063	PRDM2	0	ENSG00000116731;ENSG00000116731;ENSG00000116731;ENSG00000116731;ENSG00000253085	0;0;0;0
chr1:14074361-14078724	chr1	14074361	14078724	Uninf_2_chr1.1035,WT_2_chr1.1041,Uninf_1_chr1.999,WT_1_chr1.1090	4.54799	4364	Promoter (<=1kb)	1	14075898	14114574	38677	1	ENSG00000116731	ENST00000413440	PRDM2	0	ENSG00000116731;ENSG00000116731;ENSG00000116731;ENSG00000116731;ENSG00000116731;ENSG00000116731;ENSG00000116731;ENSG00000116731;ENSG00000116731;ENSG00000116731;ENSG00000116731;ENSG00000116731;ENSG00000116731	0;0;0;0;0;0;0;0;0;0;0;0;0
chr1:14111349-14112173	chr1	14111349	14112173	Uninf_1_chr1.1009,WT_1_chr1.1096	0.371297	825	Intron (ENST00000376048/ENSG00000116731, intron 6 of 7)	1	14098221	14104958	6738	1	ENSG00000116731	ENST00000487453	PRDM2	13128	ENSG00000116731;ENSG00000116731;ENSG00000116731;ENSG00000116731;ENSG00000116731;ENSG00000116731;ENSG00000116731;ENSG00000116731	0;0;0;0;0;0;0;0
chr1:14219244-14219795	chr1	14219244	14219795	WT_1_chr1.1099	0.395941	552	Distal Intergenic	1	14098221	14104958	6738	1	ENSG00000116731	ENST00000487453	PRDM2	121023	NA	NA
chr1:14692705-14693221	chr1	14692705	14693221	WT_1_chr1.1103	0.303967	517	Distal Intergenic	1	14675450	14677518	2069	2	ENSG00000234593	ENST00000447908	RP4-704D23.1	-15187	NA	NA
chr1:14813005-14813782	chr1	14813005	14813782	WT_1_chr1.1110	0.285688	778	Distal Intergenic	1	14925200	15393056	467857	1	ENSG00000189337	ENST00000491547	KAZN	-111418	NA	NA
chr1:14848981-14849640	chr1	14848981	14849640	WT_1_chr1.1113,Uninf_1_chr1.1030	0.445643	660	Distal Intergenic	1	14925200	15393056	467857	1	ENSG00000189337	ENST00000491547	KAZN	-75560	NA	NA
chr1:14924104-14926940	chr1	14924104	14926940	WT_2_chr1.1055,Uninf_2_chr1.1052,WT_1_chr1.1116,Uninf_1_chr1.1031	2.27514	2837	Promoter (<=1kb)	1	14925200	15393056	467857	1	ENSG00000189337	ENST00000491547	KAZN	0	ENSG00000189337;ENSG00000189337;ENSG00000189337;ENSG00000189337	0;0;0;0
chr1:15249841-15253182	chr1	15249841	15253182	WT_1_chr1.1127,WT_2_chr1.1060,Uninf_1_chr1.1040,Uninf_2_chr1.1057	4.86005	3342	Promoter (<=1kb)	1	15250626	15394648	144023	1	ENSG00000189337	ENST00000361144	KAZN	0	ENSG00000189337;ENSG00000189337;ENSG00000189337;ENSG00000189337;ENSG00000189337;ENSG00000189337;ENSG00000189337	0;0;0;0;0;0;0
chr1:15255996-15256515	chr1	15255996	15256515	Uninf_1_chr1.1043	0.426911	520	Promoter (<=1kb)	1	15256296	15382641	126346	1	ENSG00000189337	ENST00000376028	KAZN	0	ENSG00000189337;ENSG00000189337;ENSG00000189337;ENSG00000189337;ENSG00000189337;ENSG00000189337;ENSG00000189337	0;0;0;0;0;0;0
chr1:15271495-15274771	chr1	15271495	15274771	WT_1_chr1.1137,WT_2_chr1.1062,Uninf_1_chr1.1051,Uninf_2_chr1.1064	1.38029	3277	Promoter (<=1kb)	1	15272415	15392293	119879	1	ENSG00000189337	ENST00000400797	KAZN	0	ENSG00000189337;ENSG00000189337;ENSG00000189337;ENSG00000189337;ENSG00000189337;ENSG00000189337;ENSG00000189337;ENSG00000189337	0;0;0;0;0;0;0;0
chr1:15294769-15295623	chr1	15294769	15295623	WT_1_chr1.1138	0.314582	855	Intron (ENST00000491547/ENSG00000189337, intron 2 of 6)	1	15272415	15392293	119879	1	ENSG00000189337	ENST00000400797	KAZN	22354	ENSG00000189337;ENSG00000189337;ENSG00000189337;ENSG00000189337;ENSG00000189337;ENSG00000189337;ENSG00000189337;ENSG00000189337	0;0;0;0;0;0;0;0
chr1:15296966-15297590	chr1	15296966	15297590	Uninf_1_chr1.1055	0.430563	625	Intron (ENST00000491547/ENSG00000189337, intron 2 of 6)	1	15272415	15392293	119879	1	ENSG00000189337	ENST00000400797	KAZN	24551	ENSG00000189337;ENSG00000189337;ENSG00000189337;ENSG00000189337;ENSG00000189337;ENSG00000189337;ENSG00000189337;ENSG00000189337	0;0;0;0;0;0;0;0
chr1:15297864-15298900	chr1	15297864	15298900	WT_1_chr1.1142,Uninf_1_chr1.1057	0.453716	1037	Intron (ENST00000491547/ENSG00000189337, intron 2 of 6)	1	15272415	15392293	119879	1	ENSG00000189337	ENST00000400797	KAZN	25449	ENSG00000189337;ENSG00000189337;ENSG00000189337;ENSG00000189337;ENSG00000189337;ENSG00000189337;ENSG00000189337;ENSG00000189337	0;0;0;0;0;0;0;0
chr1:15478286-15482205	chr1	15478286	15482205	WT_2_chr1.1078,WT_1_chr1.1150,Uninf_1_chr1.1062,Uninf_2_chr1.1072	4.58425	3920	Promoter (<=1kb)	1	15479028	15546973	67946	1	ENSG00000171729	ENST00000428417	TMEM51	0	ENSG00000171729;ENSG00000171729;ENSG00000171729;ENSG00000171729;ENSG00000171729;ENSG00000171729;ENSG00000175147;ENSG00000175147	0;0;0;0;0;0;0;0
chr1:15484918-15485903	chr1	15484918	15485903	Uninf_1_chr1.1072,WT_1_chr1.1153,Uninf_2_chr1.1074	0.594125	986	Intron (ENST00000428417/ENSG00000171729, intron 1 of 2)	1	15480285	15546976	66692	1	ENSG00000171729	ENST00000376008	TMEM51	4633	ENSG00000171729;ENSG00000171729;ENSG00000171729;ENSG00000171729;ENSG00000171729;ENSG00000171729	0;0;0;0;0;0
chr1:15526926-15527796	chr1	15526926	15527796	WT_2_chr1.1090,WT_1_chr1.1159,Uninf_1_chr1.1075,Uninf_2_chr1.1080	0.543323	871	Intron (ENST00000428417/ENSG00000171729, intron 1 of 2)	1	15518324	15519341	1018	2	ENSG00000215720	ENST00000400795	RP1-21O18.3	-7585	ENSG00000171729;ENSG00000171729;ENSG00000171729;ENSG00000171729;ENSG00000171729;ENSG00000171729	0;0;0;0;0;0
chr1:15573350-15574659	chr1	15573350	15574659	WT_1_chr1.1163,Uninf_2_chr1.1082,WT_2_chr1.1093,Uninf_1_chr1.1079,Uninf_2_chr1.1083	1.03251	1310	Promoter (<=1kb)	1	15573768	15714876	141109	1	ENSG00000142621	ENST00000375999	FHAD1	0	ENSG00000142621;ENSG00000142621;ENSG00000142621;ENSG00000142621;ENSG00000142621	0;0;0;0;0
chr1:15652834-15654114	chr1	15652834	15654114	WT_2_chr1.1097,WT_1_chr1.1166,Uninf_1_chr1.1081,Uninf_2_chr1.1089	0.528816	1281	Promoter (<=1kb)	1	15653313	15656230	2918	1	ENSG00000142621	ENST00000472131	FHAD1	0	ENSG00000142621;ENSG00000142621;ENSG00000142621;ENSG00000142621;ENSG00000142621;ENSG00000142621;ENSG00000142621;ENSG00000142621;ENSG00000142621;ENSG00000142621;ENSG00000142621;ENSG00000142621;ENSG00000233485	0;0;0;0;0;0;0;0;0;0;0;0;0
chr1:15668526-15669066	chr1	15668526	15669066	WT_1_chr1.1174	0.311933	541	Promoter (<=1kb)	1	15668257	15711054	42798	1	ENSG00000142621	ENST00000444385	FHAD1	269	ENSG00000142621;ENSG00000142621;ENSG00000142621;ENSG00000142621;ENSG00000142621;ENSG00000142621;ENSG00000142621;ENSG00000142621;ENSG00000142621;ENSG00000142621;ENSG00000233485	0;0;0;0;0;0;0
chr1:15734635-15735155	chr1	15734635	15735155	Uninf_2_chr1.1094	0.427553	521	Promoter (<=1kb)	1	15729475	15735929	6455	2	ENSG00000228140	ENST00000427824	RP3-467K16.4	774	ENSG00000142634;ENSG00000142634;ENSG00000228140	0;0;0
chr1:15735158-15739038	chr1	15735158	15739038	Uninf_2_chr1.1095,WT_2_chr1.1105,WT_1_chr1.1189,Uninf_1_chr1.1089	6.55322	3881	Promoter (<=1kb)	1	15736391	15756839	20449	1	ENSG00000142634	ENST00000375980	EFHD2	0	ENSG00000142634;ENSG00000142634;ENSG00000228140	0;0;0
chr1:15849451-15854688	chr1	15849451	15854688	Uninf_1_chr1.1095,Uninf_2_chr1.1100,WT_2_chr1.1107,WT_1_chr1.1197	6.60215	5238	Promoter (<=1kb)	1	15853308	15893090	39783	1	ENSG00000116138	ENST00000375838	DNAJC16	0	ENSG00000116138;ENSG00000116138;ENSG00000116138;ENSG00000116138;ENSG00000132906;ENSG00000132906;ENSG00000132906;ENSG00000132906;ENSG00000132906;ENSG00000132906;ENSG00000132906;ENSG00000132906;ENSG00000132906;ENSG00000132906	0;0;0;0;0;0;0;0;0;0;0;0;0;0
chr1:15910754-15912071	chr1	15910754	15912071	WT_2_chr1.1110,WT_1_chr1.1200,Uninf_1_chr1.1096,Uninf_2_chr1.1112	1.21266	1318	Promoter (<=1kb)	1	15898848	15911605	12758	2	ENSG00000116771	ENST00000375826	AGMAT	0	ENSG00000116138;ENSG00000116771;ENSG00000237301	0;0;0
chr1:15929145-15930778	chr1	15929145	15930778	WT_2_chr1.1113,WT_1_chr1.1203,Uninf_2_chr1.1117,Uninf_1_chr1.1101	4.00414	1634	Promoter (<=1kb)	1	15912631	15930121	17491	2	ENSG00000237301	ENST00000428945	RP4-680D5.2	0	ENSG00000235084;ENSG00000235084;ENSG00000237301	0
chr1:15942685-15946005	chr1	15942685	15946005	WT_1_chr1.1204,Uninf_1_chr1.1103,WT_2_chr1.1116,Uninf_2_chr1.1119	7.58967	3321	Promoter (<=1kb)	1	15943995	15995539	51545	1	ENSG00000197312	ENST00000480945	DDI2	0	ENSG00000197312;ENSG00000197312;ENSG00000197312;ENSG00000236500	0;0;0
chr1:15946334-15947458	chr1	15946334	15947458	Uninf_1_chr1.1104,WT_1_chr1.1207	0.489608	1125	Promoter (2-3kb)	1	15944110	15953561	9452	1	ENSG00000197312	ENST00000546927	DDI2	2224	ENSG00000197312;ENSG00000197312;ENSG00000197312;ENSG00000236500	0;0;0
chr1:16009586-16012953	chr1	16009586	16012953	WT_2_chr1.1121,WT_1_chr1.1212,Uninf_2_chr1.1129,Uninf_1_chr1.1121	6.60828	3368	Promoter (<=1kb)	1	16010827	16061264	50438	1	ENSG00000116786	ENST00000375799	PLEKHM2	0	ENSG00000116786;ENSG00000116786;ENSG00000116786;ENSG00000264048;ENSG00000271742	0;0;0;0;0
chr1:16083850-16088463	chr1	16083850	16088463	WT_1_chr1.1219,WT_2_chr1.1124,Uninf_2_chr1.1136,Uninf_1_chr1.1130	7.14082	4614	Promoter (<=1kb)	1	16084441	16091522	7082	1	ENSG00000162458	ENST00000510929	FBLIM1	0	ENSG00000162458;ENSG00000162458;ENSG00000162458;ENSG00000162458;ENSG00000162458;ENSG00000162458;ENSG00000162458;ENSG00000162458;ENSG00000162458;ENSG00000162458;ENSG00000162458;ENSG00000162458;ENSG00000162458;ENSG00000162458	0;0;0;0;0;0;0;0;0;0;0;0
chr1:16126556-16127961	chr1	16126556	16127961	WT_2_chr1.1131,WT_1_chr1.1225,Uninf_1_chr1.1141,Uninf_2_chr1.1140	0.544811	1406	Distal Intergenic	1	16133869	16134144	276	2	ENSG00000233954	ENST00000483273	RP11-169K16.7	6183	NA	NA
chr1:16159532-16163382	chr1	16159532	16163382	WT_2_chr1.1132,Uninf_2_chr1.1144,WT_1_chr1.1226,Uninf_1_chr1.1142	5.37745	3851	Promoter (<=1kb)	1	16160560	16162355	1796	2	ENSG00000179743	ENST00000535249	RP11-169K16.9	0	ENSG00000179743;ENSG00000179743	0;0
chr1:16172942-16177688	chr1	16172942	16177688	WT_1_chr1.1227,Uninf_1_chr1.1143,WT_2_chr1.1133,Uninf_2_chr1.1147	6.95025	4747	Promoter (<=1kb)	1	16174359	16266955	92597	1	ENSG00000065526	ENST00000375759	SPEN	0	ENSG00000065526;ENSG00000179743	0;0
chr1:16212026-16213564	chr1	16212026	16213564	WT_2_chr1.1135,WT_1_chr1.1228,Uninf_1_chr1.1144,Uninf_2_chr1.1154	1.28725	1539	Intron (ENST00000375759/ENSG00000065526, intron 3 of 14)	1	16203071	16247401	44331	1	ENSG00000065526	ENST00000442985	SPEN	8955	ENSG00000065526;ENSG00000065526;ENSG00000065526	0;0;0
chr1:16229278-16229810	chr1	16229278	16229810	Uninf_1_chr1.1148	0.544719	533	Intron (ENST00000375759/ENSG00000065526, intron 3 of 14)	1	16237392	16237492	101	1	ENSG00000238818	ENST00000459258	snoU13	-7582	ENSG00000065526;ENSG00000065526;ENSG00000065526	0;0;0
chr1:16275359-16276934	chr1	16275359	16276934	WT_1_chr1.1241,Uninf_1_chr1.1151,WT_2_chr1.1141,Uninf_2_chr1.1159	0.607023	1576	Promoter (1-2kb)	1	16272216	16273787	1572	2	ENSG00000116809	ENST00000464719	ZBTB17	-1572	ENSG00000116809;ENSG00000116809;ENSG00000116809;ENSG00000116809;ENSG00000116809;ENSG00000116809;ENSG00000116809;ENSG00000116809;ENSG00000116809;ENSG00000116809;ENSG00000116809;ENSG00000116809;ENSG00000116809;ENSG00000116809	0;0;0;0;0;0
chr1:16278481-16279451	chr1	16278481	16279451	WT_2_chr1.1146,WT_1_chr1.1244	0.391869	971	Promoter (<=1kb)	1	16272428	16279468	7041	2	ENSG00000116809	ENST00000494020	ZBTB17	17	ENSG00000116809;ENSG00000116809;ENSG00000116809;ENSG00000116809;ENSG00000116809;ENSG00000116809;ENSG00000116809;ENSG00000116809	0;0;0;0;0;0
chr1:16292050-16293160	chr1	16292050	16293160	Uninf_1_chr1.1163,WT_1_chr1.1248	0.381375	1111	Promoter (2-3kb)	1	16296127	16296689	563	1	ENSG00000234607	ENST00000416882	RP11-5P18.1	-2967	ENSG00000116809;ENSG00000116809;ENSG00000116809;ENSG00000116809;ENSG00000116809;ENSG00000234607	0;0;0;0;0
chr1:16300952-16303246	chr1	16300952	16303246	WT_1_chr1.1250,Uninf_1_chr1.1164,WT_2_chr1.1158,Uninf_2_chr1.1175	5.22663	2295	Promoter (<=1kb)	1	16268364	16302621	34258	2	ENSG00000116809	ENST00000375743	ZBTB17	0	ENSG00000116809;ENSG00000116809;ENSG00000116809;ENSG00000116809;ENSG00000116809	0;0;0;0;0
chr1:16338816-16340235	chr1	16338816	16340235	WT_2_chr1.1159,WT_1_chr1.1251,Uninf_1_chr1.1165,Uninf_2_chr1.1178	0.971025	1420	Downstream (<1kb)	1	16341869	16344320	2452	2	ENSG00000173641	ENST00000463576	HSPB7	4085
chr1:16353254-16353912	chr1	16353254	16353912	WT_1_chr1.1257	0.440542	659	Promoter (<=1kb)	1	16353334	16356570	3237	1	ENSG00000186510	ENST00000491433	CLCNKA	0	ENSG00000186510;ENSG00000186510;ENSG00000186510;ENSG00000186510;ENSG00000186510;ENSG00000186510	0;0;0;0;0;0
chr1:16374722-16375914	chr1	16374722	16375914	WT_1_chr1.1258,WT_2_chr1.1164,Uninf_1_chr1.1168,Uninf_2_chr1.1179	1.38637	1193	Promoter (<=1kb)	1	16375284	16383803	8520	1	ENSG00000184908	ENST00000375667	CLCNKB	0	ENSG00000184908;ENSG00000184908;ENSG00000184908	0;0
chr1:16399005-16401033	chr1	16399005	16401033	WT_2_chr1.1165,WT_1_chr1.1262,Uninf_2_chr1.1182,Uninf_1_chr1.1171	2.06361	2029	Promoter (<=1kb)	1	16384264	16400121	15858	2	ENSG00000185519	ENST00000375662	FAM131C	0	ENSG00000185519;ENSG00000185519	0;0
chr1:16470836-16473858	chr1	16470836	16473858	WT_1_chr1.1280,Uninf_1_chr1.1175,Uninf_2_chr1.1185,WT_1_chr1.1281,WT_2_chr1.1174	0.702853	3023	Promoter (<=1kb)	1	16461055	16472945	11891	2	ENSG00000142627	ENST00000480202	EPHA2	0	ENSG00000142627;ENSG00000142627;ENSG00000142627	0;0;0
chr1:16477816-16483484	chr1	16477816	16483484	Uninf_1_chr1.1183,Uninf_2_chr1.1194,WT_1_chr1.1289,Uninf_2_chr1.1195,WT_2_chr1.1179	5.3982	5669	Promoter (<=1kb)	1	16450832	16482582	31751	2	ENSG00000142627	ENST00000358432	EPHA2	0	ENSG00000142627;ENSG00000142627;ENSG00000142627;ENSG00000224621;ENSG00000227959	0;0;0;0
chr1:16493669-16494907	chr1	16493669	16494907	WT_1_chr1.1295,Uninf_2_chr1.1196,WT_2_chr1.1186,Uninf_1_chr1.1186	1.60024	1239	Distal Intergenic	1	16485761	16488378	2618	1	ENSG00000224621	ENST00000426353	RP11-276H7.3	7908	NA	NA
chr1:16502093-16503291	chr1	16502093	16503291	WT_1_chr1.1299	0.491885	1199	Distal Intergenic	1	16485761	16488378	2618	1	ENSG00000224621	ENST00000426353	RP11-276H7.3	16332	NA	NA
chr1:16532323-16535152	chr1	16532323	16535152	WT_2_chr1.1195,WT_1_chr1.1305,Uninf_2_chr1.1205,Uninf_1_chr1.1193	2.31766	2830	Promoter (<=1kb)	1	16524349	16533506	9158	2	ENSG00000142632	ENST00000478117	ARHGEF19	0	ENSG00000142632;ENSG00000142632;ENSG00000142632;ENSG00000142632;ENSG00000142632;ENSG00000142632	0;0;0;0;0;0
chr1:16542424-16544520	chr1	16542424	16544520	WT_1_chr1.1306,WT_2_chr1.1196,Uninf_2_chr1.1207,Uninf_1_chr1.1194	2.97065	2097	Promoter (<=1kb)	1	16542404	16543655	1252	2	ENSG00000237276	ENST00000442385	ANO7P1	0	ENSG00000142632;ENSG00000237276;ENSG00000237276;ENSG00000237276	0;0;0;0
chr1:16553007-16553779	chr1	16553007	16553779	WT_1_chr1.1309	0.364638	773	Promoter (<=1kb)	1	16542964	16554522	11559	2	ENSG00000237276	ENST00000602586	ANO7P1	743	ENSG00000132881;ENSG00000132881;ENSG00000237276	0;0;0
chr1:16562532-16564238	chr1	16562532	16564238	WT_1_chr1.1310,WT_2_chr1.1199,Uninf_2_chr1.1208,Uninf_1_chr1.1198	2.85404	1707	Promoter (<=1kb)	1	16558195	16563657	5463	2	ENSG00000132881	ENST00000375599	RSG1	0	ENSG00000132881;ENSG00000132881	0;0
chr1:16587525-16588111	chr1	16587525	16588111	Uninf_1_chr1.1202	0.567892	587	Intron (ENST00000375592/ENSG00000037637, intron 6 of 9)	1	16577577	16580088	2512	2	ENSG00000037637	ENST00000444116	FBXO42	-7437	ENSG00000037637	0
chr1:16676341-16677013	chr1	16676341	16677013	Uninf_1_chr1.1206,Uninf_2_chr1.1213	0.533881	673	Promoter (1-2kb)	1	16573334	16678949	105616	2	ENSG00000037637	ENST00000375592	FBXO42	1936	ENSG00000037637;ENSG00000055070	0;0
chr1:16677111-16679751	chr1	16677111	16679751	Uninf_1_chr1.1207,WT_1_chr1.1322,Uninf_2_chr1.1214,WT_2_chr1.1202	6.82926	2641	Promoter (<=1kb)	1	16573334	16678949	105616	2	ENSG00000037637	ENST00000375592	FBXO42	0	ENSG00000037637;ENSG00000055070	0;0
chr1:16693073-16695930	chr1	16693073	16695930	WT_1_chr1.1323,WT_2_chr1.1203,Uninf_1_chr1.1209,Uninf_2_chr1.1215	6.00205	2858	Promoter (<=1kb)	1	16693578	16724637	31060	1	ENSG00000055070	ENST00000401088	SZRD1	0	ENSG00000055070;ENSG00000055070;ENSG00000055070;ENSG00000055070;ENSG00000055070;ENSG00000055070;ENSG00000055070;ENSG00000055070;ENSG00000055070;ENSG00000055070;ENSG00000055070;ENSG00000226457	0;0;0;0;0;0;0;0;0;0;0;0
chr1:16702283-16702859	chr1	16702283	16702859	WT_1_chr1.1328	0.483346	577	Intron (ENST00000475078/ENSG00000055070, intron 2 of 2)	1	16695645	16696025	381	2	ENSG00000226457	ENST00000445689	RP11-430L17.1	-6258	ENSG00000055070;ENSG00000055070;ENSG00000055070;ENSG00000055070;ENSG00000055070;ENSG00000055070;ENSG00000055070;ENSG00000055070;ENSG00000055070;ENSG00000055070;ENSG00000055070	0;0;0;0;0;0;0;0;0;0;0
chr1:16766541-16768971	chr1	16766541	16768971	WT_2_chr1.1211,WT_1_chr1.1333,Uninf_2_chr1.1222,Uninf_1_chr1.1218	7.5133	2431	Promoter (<=1kb)	1	16767167	16786573	19407	1	ENSG00000157191	ENST00000337132	NECAP2	0	ENSG00000157191;ENSG00000157191;ENSG00000157191;ENSG00000157191;ENSG00000157191;ENSG00000157191;ENSG00000157191;ENSG00000157191;ENSG00000157191;ENSG00000157191;ENSG00000157191;ENSG00000157191;ENSG00000187144;ENSG00000187144;ENSG00000187144;ENSG00000187144	0;0;0;0;0;0;0;0;0;0;0;0
chr1:16823851-16826751	chr1	16823851	16826751	WT_2_chr1.1218,Uninf_1_chr1.1226,WT_1_chr1.1335,Uninf_2_chr1.1227	4.18856	2901	Promoter (<=1kb)	1	16817129	16825752	8624	2	ENSG00000080947	ENST00000590118	CROCCP3	0	ENSG00000080947;ENSG00000080947;ENSG00000080947	0;0
chr1:16839213-16841670	chr1	16839213	16841670	WT_2_chr1.1225,Uninf_1_chr1.1229,WT_1_chr1.1341,Uninf_2_chr1.1233,Uninf_1_chr1.1232,Uninf_2_chr1.1235	2.47869	2458	Promoter (<=1kb)	1	16840617	16840780	164	2	ENSG00000206652	ENST00000383925	RNU1-1	0	ENSG00000206652;ENSG00000261135	0;0
chr1:16858409-16859180	chr1	16858409	16859180	Uninf_1_chr1.1234	0.433057	772	Promoter (1-2kb)	1	16860576	16860719	144	2	ENSG00000233421	ENST00000516290	U1	1539	ENSG00000233421;ENSG00000233421	0;0
chr1:16860042-16862948	chr1	16860042	16862948	Uninf_2_chr1.1243,WT_2_chr1.1231,Uninf_1_chr1.1236,WT_1_chr1.1346,Uninf_2_chr1.1245	1.09615	2907	Promoter (<=1kb)	1	16860381	16862144	1764	2	ENSG00000233421	ENST00000415386	U1	0	ENSG00000233421;ENSG00000233421;ENSG00000268674	0;0
chr1:16887843-16888490	chr1	16887843	16888490	WT_2_chr1.1237	0.433435	648	Downstream (<1kb)	1	16875146	16879026	3881	2	ENSG00000225710	ENST00000438396	RP5-875O13.6	-8817	ENSG00000219481;ENSG00000219481;ENSG00000219481;ENSG00000219481	0;0;0;0
chr1:16892257-16892890	chr1	16892257	16892890	WT_2_chr1.1251,Uninf_1_chr1.1251	0.559925	634	3' UTR	1	16892935	16901051	8117	2	ENSG00000219481	ENST00000420031	NBPF1	8161	ENSG00000219481;ENSG00000219481;ENSG00000219481;ENSG00000219481	0;0;0;0
chr1:16893113-16893855	chr1	16893113	16893855	WT_2_chr1.1252	0.661645	743	3' UTR	1	16892935	16901051	8117	2	ENSG00000219481	ENST00000420031	NBPF1	7196	ENSG00000219481;ENSG00000219481;ENSG00000219481;ENSG00000219481	0;0;0;0
chr1:16893952-16894525	chr1	16893952	16894525	WT_2_chr1.1253	0.418942	574	3' UTR	1	16892935	16901051	8117	2	ENSG00000219481	ENST00000420031	NBPF1	6526	ENSG00000219481;ENSG00000219481;ENSG00000219481;ENSG00000219481	0;0;0;0
chr1:16922617-16923120	chr1	16922617	16923120	WT_2_chr1.1271	0.329319	504	Intron (ENST00000430580/ENSG00000219481, intron 27 of 28)	1	16926098	16929544	3447	2	ENSG00000219481	ENST00000599908	NBPF1	6424	ENSG00000219481;ENSG00000219481;ENSG00000219481;ENSG00000219481	0;0;0;0
chr1:16931515-16932090	chr1	16931515	16932090	Uninf_1_chr1.1287	0.328647	576	Promoter (<=1kb)	1	16891348	16931429	40082	2	ENSG00000219481	ENST00000392963	NBPF1	-86	ENSG00000219481;ENSG00000219481;ENSG00000219481;ENSG00000219481;ENSG00000219481;ENSG00000219481	0;0;0;0;0
chr1:16934759-16935281	chr1	16934759	16935281	Uninf_2_chr1.1312	0.449477	523	Promoter (<=1kb)	1	16920057	16935145	15089	2	ENSG00000219481	ENST00000420513	NBPF1	0	ENSG00000219481;ENSG00000219481;ENSG00000219481;ENSG00000219481;ENSG00000219481	0;0;0;0;0
chr1:16935837-16936601	chr1	16935837	16936601	Uninf_2_chr1.1313	0.56261	765	Promoter (<=1kb)	1	16920057	16935145	15089	2	ENSG00000219481	ENST00000420513	NBPF1	-692	ENSG00000219481;ENSG00000219481;ENSG00000219481;ENSG00000219481;ENSG00000219481	0;0;0;0;0
chr1:16937042-16941977	chr1	16937042	16941977	Uninf_2_chr1.1315,Uninf_1_chr1.1299,WT_2_chr1.1313,Uninf_2_chr1.1316,WT_1_chr1.1394	16.7413	4936	Promoter (<=1kb)	1	16888814	16939982	51169	2	ENSG00000219481	ENST00000430580	NBPF1	0	ENSG00000215908;ENSG00000215908;ENSG00000219481;ENSG00000219481;ENSG00000219481;ENSG00000219481;ENSG00000271732	0;0;0;0;0;0
chr1:16949666-16950197	chr1	16949666	16950197	WT_2_chr1.1328	0.32235	532	Intron (ENST00000540383/ENSG00000215908, intron 2 of 6)	1	16943886	16944224	339	1	ENSG00000271732	ENST00000607700	RP5-1182A14.5	5780	ENSG00000215908;ENSG00000215908	0;0
chr1:16966015-16966875	chr1	16966015	16966875	Uninf_2_chr1.1342	0.714139	861	Intron (ENST00000362058/ENSG00000215908, intron 4 of 5)	1	16956165	16971178	15014	2	ENSG00000215908	ENST00000362058	CROCCP2	4303	ENSG00000215908;ENSG00000215908	0;0
chr1:16967628-16972933	chr1	16967628	16972933	Uninf_1_chr1.1306,Uninf_2_chr1.1347,WT_2_chr1.1345,WT_1_chr1.1428,WT_2_chr1.1350,Uninf_1_chr1.1308	19.4162	5306	Promoter (<=1kb)	1	16972069	16976914	4846	1	ENSG00000186301	ENST00000334429	MST1P2	0	ENSG00000186301;ENSG00000186301;ENSG00000186301;ENSG00000215908	0;0;0;0
chr1:16974223-16975125	chr1	16974223	16975125	WT_1_chr1.1437	0.412136	903	Promoter (2-3kb)	1	16972117	16976784	4668	1	ENSG00000186301	ENST00000457982	MST1P2	2106	ENSG00000186301;ENSG00000186301;ENSG00000186301;ENSG00000215908	0;0;0;0
chr1:16979262-16979846	chr1	16979262	16979846	Uninf_2_chr1.1351	0.467786	585	Distal Intergenic	1	16972117	16976784	4668	1	ENSG00000186301	ENST00000457982	MST1P2	7145	ENSG00000186301;ENSG00000186301;ENSG00000186301	0;0;0
chr1:16992594-16994282	chr1	16992594	16994282	WT_1_chr1.1441,WT_2_chr1.1362,Uninf_2_chr1.1362,Uninf_1_chr1.1323	3.14659	1689	Promoter (<=1kb)	1	16993280	16993443	164	2	ENSG00000207513	ENST00000384782	RNU1-3	0	ENSG00000207513	0
chr1:17006985-17007674	chr1	17006985	17007674	WT_2_chr1.1367	0.399593	690	Promoter (<=1kb)	1	17007750	17007823	74	1	ENSG00000264742	ENST00000584111	AL021920.1	-76	ENSG00000264742	-76
chr1:17019130-17020777	chr1	17019130	17020777	WT_1_chr1.1444	0.743704	1648	Promoter (<=1kb)	1	17013834	17018804	4971	2	ENSG00000268869	ENST00000414828	ESPNP	-326	ENSG00000268869;ENSG00000268869;ENSG00000268869	0;0
chr1:17033880-17034738	chr1	17033880	17034738	WT_1_chr1.1450,WT_2_chr1.1377	0.813799	859	Promoter (2-3kb)	1	17033419	17037114	3696	2	ENSG00000268869	ENST00000535711	ESPNP	2376	ENSG00000268869;ENSG00000268869;ENSG00000268869	0;0;0
chr1:17066230-17066942	chr1	17066230	17066942	WT_1_chr1.1452,WT_2_chr1.1378	1.89506	713	Promoter (<=1kb)	1	17066768	17267929	201162	1	ENSG00000058453	ENST00000466256	CROCC	0	ENSG00000058453;ENSG00000207389	0;-69
chr1:17096672-17097232	chr1	17096672	17097232	WT_1_chr1.1466	0.327644	561	Promoter (<=1kb)	1	17087332	17096732	9401	2	ENSG00000186715	ENST00000545160	MST1L	0	ENSG00000058453;ENSG00000186715	0;0
chr1:17100091-17100738	chr1	17100091	17100738	WT_1_chr1.1472	0.51732	648	Intron (ENST00000466256/ENSG00000058453, intron 1 of 8)	1	17087332	17096732	9401	2	ENSG00000186715	ENST00000545160	MST1L	-3359	ENSG00000058453;ENSG00000186715	0;0
chr1:17185413-17187021	chr1	17185413	17187021	WT_1_chr1.1475,WT_2_chr1.1402,Uninf_2_chr1.1378,Uninf_1_chr1.1344	1.27288	1609	Promoter (<=1kb)	1	17185444	17185516	73	2	ENSG00000263811	ENST00000583661	MIR3675	0	ENSG00000058453;ENSG00000230239;ENSG00000263811	0;0;0
chr1:17198655-17200883	chr1	17198655	17200883	Uninf_1_chr1.1348,Uninf_2_chr1.1385,WT_1_chr1.1483,WT_2_chr1.1405	1.9032	2229	Promoter (<=1kb)	1	17198753	17200536	1784	1	ENSG00000228549	ENST00000451828	U1	0	ENSG00000058453;ENSG00000228549;ENSG00000228549;ENSG00000228549;ENSG00000228549;ENSG00000228549	0;0;0;0;0;0
chr1:17201394-17201912	chr1	17201394	17201912	WT_1_chr1.1485	0.438364	519	Promoter (1-2kb)	1	17200203	17200346	144	1	ENSG00000228549	ENST00000362684	U1	1191	ENSG00000058453;ENSG00000228549;ENSG00000228549;ENSG00000228549;ENSG00000228549;ENSG00000228549	0;0;0;0;0;0
chr1:17214888-17216694	chr1	17214888	17216694	Uninf_2_chr1.1386,Uninf_1_chr1.1352,WT_1_chr1.1487,WT_2_chr1.1411	1.85865	1807	Promoter (<=1kb)	1	17215590	17216097	508	1	ENSG00000235241	ENST00000453917	RP11-108M9.5	0	ENSG00000058453;ENSG00000235241;ENSG00000238142;ENSG00000238142;ENSG00000238142	0;0;0;0;0
chr1:17221552-17223516	chr1	17221552	17223516	Uninf_2_chr1.1391,Uninf_1_chr1.1355,WT_2_chr1.1417,WT_1_chr1.1489	5.88157	1965	Promoter (<=1kb)	1	17222475	17222638	164	1	ENSG00000207005	ENST00000384278	RNU1-2	0	ENSG00000058453;ENSG00000207005	0;0
chr1:17229308-17232242	chr1	17229308	17232242	WT_2_chr1.1419,WT_1_chr1.1490,Uninf_1_chr1.1358,Uninf_2_chr1.1398	3.11423	2935	Promoter (<=1kb)	1	17230834	17231271	438	2	ENSG00000272426	ENST00000606899	RP11-108M9.6	0	ENSG00000058453;ENSG00000272426	0;0
chr1:17239645-17242154	chr1	17239645	17242154	WT_1_chr1.1492,WT_2_chr1.1421,Uninf_2_chr1.1402,Uninf_1_chr1.1360	3.7727	2510	Intron (ENST00000466256/ENSG00000058453, intron 1 of 8)	1	17248445	17299474	51030	1	ENSG00000058453	ENST00000375541	CROCC	-6291	ENSG00000058453	0
chr1:17286857-17288134	chr1	17286857	17288134	WT_1_chr1.1498,WT_2_chr1.1424,Uninf_1_chr1.1366,Uninf_2_chr1.1404	1.08603	1278	Exon (ENST00000375541/ENSG00000058453, exon 27 of 37)	1	17292523	17297237	4715	1	ENSG00000058453	ENST00000465021	CROCC	-4389	ENSG00000058453;ENSG00000058453;ENSG00000058453	0;0
chr1:17304779-17308478	chr1	17304779	17308478	Uninf_2_chr1.1406,WT_1_chr1.1501,Uninf_1_chr1.1367,WT_2_chr1.1425	4.8344	3700	Promoter (<=1kb)	1	17300997	17307116	6120	2	ENSG00000117122	ENST00000490075	MFAP2	0	ENSG00000117122;ENSG00000117122;ENSG00000117122;ENSG00000117122;ENSG00000117122;ENSG00000117122;ENSG00000117122;ENSG00000159363;ENSG00000159363;ENSG00000159363;ENSG00000226526	-8;0;0;0;0;0;0;0;0;0;0
chr1:17336790-17339388	chr1	17336790	17339388	Uninf_1_chr1.1368,WT_2_chr1.1428,WT_1_chr1.1502,Uninf_2_chr1.1407	4.46684	2599	Promoter (<=1kb)	1	17312453	17338267	25815	2	ENSG00000159363	ENST00000326735	ATP13A2	0	ENSG00000159363;ENSG00000159363;ENSG00000159363;ENSG00000159363;ENSG00000159363;ENSG00000159363	0;0;0
chr1:17378655-17381415	chr1	17378655	17381415	Uninf_2_chr1.1414,Uninf_1_chr1.1373,WT_2_chr1.1433,WT_1_chr1.1505	5.76961	2761	Promoter (<=1kb)	1	17345217	17380665	35449	2	ENSG00000117118	ENST00000375499	SDHB	0	ENSG00000117118;ENSG00000117118;ENSG00000117118;ENSG00000117118	0;0;0;0
chr1:17445076-17446464	chr1	17445076	17446464	WT_1_chr1.1508,WT_2_chr1.1435,Uninf_1_chr1.1376,Uninf_2_chr1.1416	0.872538	1389	Promoter (<=1kb)	1	17393256	17445930	52675	2	ENSG00000117115	ENST00000375486	PADI2	0	ENSG00000117115;ENSG00000117115;ENSG00000117115	0;0;0
chr1:17494390-17495654	chr1	17494390	17495654	WT_2_chr1.1436,Uninf_1_chr1.1378,WT_1_chr1.1509	0.647576	1265	Distal Intergenic	1	17484692	17484779	88	1	ENSG00000252180	ENST00000516371	Y_RNA	9698	NA	NA
chr1:17559141-17560530	chr1	17559141	17560530	WT_1_chr1.1515	0.507685	1390	Promoter (<=1kb)	1	17559776	17570840	11065	1	ENSG00000142623	ENST00000537499	PADI1	0	ENSG00000142623;ENSG00000142623;ENSG00000142623;ENSG00000142623	0;0;0;0
chr1:17762487-17767398	chr1	17762487	17767398	WT_2_chr1.1446,Uninf_1_chr1.1392,Uninf_2_chr1.1425,WT_1_chr1.1519	4.80454	4912	Promoter (<=1kb)	1	17733256	17766220	32965	2	ENSG00000179051	ENST00000375436	RCC2	0	ENSG00000179051;ENSG00000179051	0;0
chr1:17865009-17868204	chr1	17865009	17868204	Uninf_2_chr1.1431,WT_1_chr1.1524,WT_2_chr1.1447,Uninf_1_chr1.1394	6.02839	3196	Promoter (<=1kb)	1	17866330	18017649	151320	1	ENSG00000074964	ENST00000434513	ARHGEF10L	0	ENSG00000074964;ENSG00000074964;ENSG00000074964	0;0;0
chr1:17895734-17896802	chr1	17895734	17896802	WT_1_chr1.1532,WT_2_chr1.1452	0.474385	1069	Intron (ENST00000434513/ENSG00000074964, intron 1 of 26)	1	17907048	18024144	117097	1	ENSG00000074964	ENST00000375415	ARHGEF10L	-10246	ENSG00000074964;ENSG00000074964;ENSG00000074964	0;0;0
chr1:17912718-17913436	chr1	17912718	17913436	Uninf_1_chr1.1400,WT_1_chr1.1533	0.424301	719	Promoter (1-2kb)	1	17914911	17966472	51562	1	ENSG00000074964	ENST00000375420	ARHGEF10L	-1475	ENSG00000074964;ENSG00000074964;ENSG00000074964;ENSG00000074964;ENSG00000074964	0;0;0;0;0
chr1:17914481-17915486	chr1	17914481	17915486	WT_1_chr1.1539,WT_2_chr1.1457	0.478235	1006	Promoter (<=1kb)	1	17914911	17966472	51562	1	ENSG00000074964	ENST00000375420	ARHGEF10L	0	ENSG00000074964;ENSG00000074964;ENSG00000074964;ENSG00000074964;ENSG00000074964	0;0;0;0;0
chr1:18092322-18092879	chr1	18092322	18092879	WT_1_chr1.1549	0.289451	558	Intron (ENST00000375406/ENSG00000117148, intron 1 of 2)	1	18081808	18153558	71751	1	ENSG00000117148	ENST00000375406	ACTL8	10514	ENSG00000117148	0
chr1:18200820-18201333	chr1	18200820	18201333	WT_1_chr1.1558	0.401874	514	Distal Intergenic	1	18081808	18153558	71751	1	ENSG00000117148	ENST00000375406	ACTL8	119012	NA	NA
chr1:19227200-19230589	chr1	19227200	19230589	Uninf_1_chr1.1423,Uninf_2_chr1.1460,WT_2_chr1.1469,WT_1_chr1.1570	5.17819	3390	Promoter (<=1kb)	1	19197926	19229022	31097	2	ENSG00000159423	ENST00000538839	ALDH4A1	0	ENSG00000159423;ENSG00000159423;ENSG00000159423;ENSG00000159423;ENSG00000169991;ENSG00000169991;ENSG00000221662;ENSG00000255275	0;0;0;0;0;0;0
chr1:19275705-19278011	chr1	19275705	19278011	WT_1_chr1.1591,WT_2_chr1.1475,Uninf_1_chr1.1437,Uninf_2_chr1.1468,WT_2_chr1.1477	0.637877	2307	Intron (ENST00000455833/ENSG00000169991, intron 8 of 8)	1	19234834	19282192	47359	2	ENSG00000169991	ENST00000416166	IFFO2	4181	ENSG00000169991;ENSG00000169991	0;0
chr1:19278426-19279411	chr1	19278426	19279411	Uninf_2_chr1.1469	0.644861	986	Promoter (2-3kb)	1	19234834	19282192	47359	2	ENSG00000169991	ENST00000416166	IFFO2	2781	ENSG00000169991;ENSG00000169991	0;0
chr1:19279796-19284801	chr1	19279796	19284801	Uninf_1_chr1.1438,WT_2_chr1.1483,Uninf_2_chr1.1473,WT_1_chr1.1598	6.58577	5006	Promoter (<=1kb)	1	19230775	19283180	52406	2	ENSG00000169991	ENST00000455833	IFFO2	0	ENSG00000169991;ENSG00000169991	0;0
chr1:19337068-19337699	chr1	19337068	19337699	WT_1_chr1.1603	0.428209	632	Distal Intergenic	1	19230775	19283180	52406	2	ENSG00000169991	ENST00000455833	IFFO2	-53888	NA	NA
chr1:19534304-19539226	chr1	19534304	19539226	Uninf_2_chr1.1491,WT_2_chr1.1498,WT_1_chr1.1607,Uninf_1_chr1.1455	9.36038	4923	Promoter (<=1kb)	1	19401000	19536746	135747	2	ENSG00000127481	ENST00000375217	UBR4	0	ENSG00000127463;ENSG00000127463;ENSG00000127481;ENSG00000127481;ENSG00000127481;ENSG00000127481;ENSG00000230424	0;0;0;0;0;0;0
chr1:19576679-19580459	chr1	19576679	19580459	Uninf_2_chr1.1499,WT_2_chr1.1509,Uninf_1_chr1.1458,WT_1_chr1.1614	6.34048	3781	Promoter (<=1kb)	1	19578033	19586622	8590	1	ENSG00000053372	ENST00000330263	MRTO4	0	ENSG00000053372;ENSG00000053372;ENSG00000053372;ENSG00000127463;ENSG00000127463;ENSG00000127463;ENSG00000127463;ENSG00000127463;ENSG00000127463	0;0;0;0;0;0;0;0
chr1:19600566-19601112	chr1	19600566	19601112	WT_1_chr1.1617	0.414479	547	Promoter (<=1kb)	1	19592478	19600568	8091	2	ENSG00000211454	ENST00000420396	AKR7L	0	ENSG00000211454;ENSG00000211454;ENSG00000211454;ENSG00000211454	0;0
chr1:19614812-19616161	chr1	19614812	19616161	WT_1_chr1.1618,WT_2_chr1.1511,Uninf_2_chr1.1502,Uninf_1_chr1.1460	1.51025	1350	Promoter (<=1kb)	1	19609052	19615744	6693	2	ENSG00000162482	ENST00000361640	AKR7A3	0	ENSG00000162482	0
chr1:19637121-19640272	chr1	19637121	19640272	WT_2_chr1.1516,WT_1_chr1.1619,Uninf_1_chr1.1465,Uninf_2_chr1.1513	5.88765	3152	Promoter (<=1kb)	1	19638820	19655794	16975	1	ENSG00000040487	ENST00000375155	PQLC2	0	ENSG00000040487;ENSG00000040487;ENSG00000040487;ENSG00000040487;ENSG00000040487;ENSG00000053371;ENSG00000053371;ENSG00000053371;ENSG00000053371;ENSG00000053371	0;0;0;0;0;0;0;0;0
chr1:19716883-19718394	chr1	19716883	19718394	WT_1_chr1.1632,Uninf_1_chr1.1470,WT_2_chr1.1517,Uninf_2_chr1.1516	0.671071	1512	Intron (ENST00000401084/ENSG00000077549, intron 7 of 8)	1	19683939	19712291	28353	2	ENSG00000077549	ENST00000457768	CAPZB	-4592	ENSG00000077549;ENSG00000077549;ENSG00000077549;ENSG00000077549;ENSG00000077549;ENSG00000077549;ENSG00000077549;ENSG00000077549;ENSG00000077549;ENSG00000077549;ENSG00000077549	0;0;0;0;0;0;0;0;0;0
chr1:19753590-19754599	chr1	19753590	19754599	Uninf_1_chr1.1472	0.464238	1010	Promoter (2-3kb)	1	19750878	19751163	286	1	ENSG00000240490	ENST00000481521	RN7SL277P	2712	ENSG00000077549;ENSG00000077549;ENSG00000077549;ENSG00000077549;ENSG00000077549;ENSG00000077549;ENSG00000077549;ENSG00000077549	0;0;0;0;0;0;0;0
chr1:19775033-19776124	chr1	19775033	19776124	WT_1_chr1.1647,Uninf_1_chr1.1483	0.397635	1092	5' UTR	1	19750878	19751163	286	1	ENSG00000240490	ENST00000481521	RN7SL277P	24155	ENSG00000077549;ENSG00000077549;ENSG00000077549;ENSG00000077549;ENSG00000077549;ENSG00000077549;ENSG00000077549;ENSG00000077549	0;0;0;0;0;0;0;0
chr1:19808629-19813750	chr1	19808629	19813750	Uninf_1_chr1.1490,Uninf_2_chr1.1533,WT_2_chr1.1544,WT_1_chr1.1668	8.67617	5122	Promoter (<=1kb)	1	19665267	19812066	146800	2	ENSG00000077549	ENST00000401084	CAPZB	0	ENSG00000077549;ENSG00000077549;ENSG00000077549;ENSG00000077549;ENSG00000077549;ENSG00000077549;ENSG00000077549;ENSG00000077549	0;0;0;0;0;0;0;0
chr1:19889808-19890672	chr1	19889808	19890672	WT_2_chr1.1546,WT_1_chr1.1669,Uninf_1_chr1.1494	0.472582	865	Distal Intergenic	1	19858664	19858768	105	2	ENSG00000239027	ENST00000458906	snoU13	-31040	NA	NA
chr1:19922311-19925192	chr1	19922311	19925192	Uninf_2_chr1.1539,WT_2_chr1.1547,Uninf_1_chr1.1498,WT_1_chr1.1670	5.37151	2882	Promoter (<=1kb)	1	19923477	19950284	26808	1	ENSG00000173436	ENST00000486890	MINOS1	0	ENSG00000173436;ENSG00000173436;ENSG00000173436;ENSG00000173436;ENSG00000173436;ENSG00000173436;ENSG00000173436;ENSG00000173436;ENSG00000173436;ENSG00000235185;ENSG00000270136;ENSG00000270136;ENSG00000270136;ENSG00000270136	0;0;0;0;0;0;0;0;0;0;0;0;0;0
chr1:19969636-19973011	chr1	19969636	19973011	WT_1_chr1.1671,WT_2_chr1.1549,Uninf_1_chr1.1500,Uninf_2_chr1.1556	4.09572	3376	Promoter (<=1kb)	1	19969726	19983622	13897	1	ENSG00000158747	ENST00000289749	NBL1	0	ENSG00000158747;ENSG00000158747;ENSG00000158747;ENSG00000158747;ENSG00000158747;ENSG00000158747;ENSG00000158747;ENSG00000158747;ENSG00000158747;ENSG00000270136;ENSG00000270136;ENSG00000270136;ENSG00000270136	0;0;0;0;0;0;0;0;0;0;0;0
chr1:19990778-19992486	chr1	19990778	19992486	WT_1_chr1.1675,WT_2_chr1.1550	0.692079	1709	Promoter (<=1kb)	1	19991780	20006055	14276	1	ENSG00000158748	ENST00000289753	HTR6	0	ENSG00000158748	0
chr1:20124778-20127713	chr1	20124778	20127713	Uninf_2_chr1.1561,WT_2_chr1.1555,Uninf_1_chr1.1508,WT_1_chr1.1682,Uninf_2_chr1.1562	2.25012	2936	Promoter (<=1kb)	1	20008706	20126410	117705	2	ENSG00000162542	ENST00000294543	TMCO4	0	ENSG00000162542;ENSG00000162542;ENSG00000162542;ENSG00000162542;ENSG00000162542	0;0;0;0;0
chr1:20208342-20211708	chr1	20208342	20211708	WT_1_chr1.1693,WT_2_chr1.1562,Uninf_1_chr1.1516,Uninf_2_chr1.1569	6.95458	3367	Promoter (<=1kb)	1	20209006	20239438	30433	1	ENSG00000169914	ENST00000375120	OTUD3	0	ENSG00000169914	0
chr1:20478362-20479096	chr1	20478362	20479096	WT_1_chr1.1694,WT_2_chr1.1570,Uninf_1_chr1.1520	0.600294	735	Promoter (1-2kb)	1	20480831	20487061	6231	1	ENSG00000227066	ENST00000417884	RP3-340N1.2	-1735	ENSG00000227066
chr1:20692899-20693928	chr1	20692899	20693928	WT_1_chr1.1695	0.407411	1030	Intron (ENST00000426428/ENSG00000236963, intron 2 of 11)	1	20659411	20680715	21305	1	ENSG00000158816	ENST00000525343	VWA5B1	33488	ENSG00000236963	0
chr1:20808161-20808725	chr1	20808161	20808725	Uninf_1_chr1.1534	0.487047	565	Promoter (2-3kb)	1	20809680	20811138	1459	2	ENSG00000162545	ENST00000489020	CAMK2N1	2413	ENSG00000162545;ENSG00000162545	0;0
chr1:20809064-20814238	chr1	20809064	20814238	Uninf_1_chr1.1535,Uninf_2_chr1.1588,WT_1_chr1.1704,WT_2_chr1.1582	7.32395	5175	Promoter (<=1kb)	1	20808884	20812713	3830	2	ENSG00000162545	ENST00000375078	CAMK2N1	0	ENSG00000162545;ENSG00000162545	0;0
chr1:20820416-20822249	chr1	20820416	20822249	WT_1_chr1.1705,Uninf_1_chr1.1537,WT_2_chr1.1584	0.435242	1834	Distal Intergenic	1	20808884	20812713	3830	2	ENSG00000162545	ENST00000375078	CAMK2N1	-7703	ENSG00000090432	0
chr1:20833269-20835655	chr1	20833269	20835655	Uninf_1_chr1.1547,WT_1_chr1.1712,Uninf_2_chr1.1598,WT_2_chr1.1591	7.72049	2387	Promoter (<=1kb)	1	20825943	20834654	8712	2	ENSG00000090432	ENST00000264198	MUL1	0	ENSG00000090432	0
chr1:20878095-20881087	chr1	20878095	20881087	WT_1_chr1.1715,Uninf_1_chr1.1553,Uninf_2_chr1.1600,WT_2_chr1.1597,WT_2_chr1.1599	1.02474	2993	Promoter (<=1kb)	1	20878932	20881512	2581	1	ENSG00000183114	ENST00000332947	FAM43B	0	ENSG00000183114	0
chr1:20915640-20916708	chr1	20915640	20916708	WT_1_chr1.1720,WT_2_chr1.1603,Uninf_1_chr1.1556,Uninf_2_chr1.1610	0.443014	1069	Promoter (<=1kb)	1	20915579	20945396	29818	1	ENSG00000158825	ENST00000461985	CDA	61	ENSG00000158825;ENSG00000158825	0;0
chr1:20959240-20961729	chr1	20959240	20961729	WT_1_chr1.1726,WT_2_chr1.1611,Uninf_1_chr1.1561,Uninf_2_chr1.1612	5.14118	2490	Promoter (<=1kb)	1	20959948	20978004	18057	1	ENSG00000158828	ENST00000321556	PINK1	0	ENSG00000158828;ENSG00000158828	0
chr1:20985593-20989320	chr1	20985593	20989320	Uninf_1_chr1.1563,WT_2_chr1.1612,Uninf_2_chr1.1615,WT_1_chr1.1727	7.21952	3728	Promoter (<=1kb)	1	20978270	20987884	9615	2	ENSG00000244038	ENST00000602624	DDOST	0	ENSG00000117245;ENSG00000117245;ENSG00000117245;ENSG00000117245;ENSG00000244038;ENSG00000244038;ENSG00000244038;ENSG00000244038;ENSG00000244038	0;0;0;0;0;0;0;0;0
chr1:21022457-21025187	chr1	21022457	21025187	WT_2_chr1.1615,WT_1_chr1.1729,Uninf_2_chr1.1618,Uninf_1_chr1.1564	2.35645	2731	Promoter (<=1kb)	1	20990507	21024932	34426	2	ENSG00000117245	ENST00000490034	KIF17	0	ENSG00000117245;ENSG00000117245;ENSG00000117245;ENSG00000117245;ENSG00000235432	0;0;0;0
chr1:21043641-21045176	chr1	21043641	21045176	WT_2_chr1.1620,WT_1_chr1.1734,Uninf_1_chr1.1565,Uninf_2_chr1.1625	1.68573	1536	Promoter (<=1kb)	1	20990507	21043984	53478	2	ENSG00000117245	ENST00000375044	KIF17	0	ENSG00000117245;ENSG00000117245;ENSG00000117245;ENSG00000189410;ENSG00000189410;ENSG00000189410	0;0;0;0;0;0
chr1:21056720-21060365	chr1	21056720	21060365	Uninf_2_chr1.1626,Uninf_1_chr1.1570,WT_1_chr1.1737,WT_2_chr1.1622	3.86796	3646	Promoter (<=1kb)	1	21046225	21059133	12909	2	ENSG00000189410	ENST00000375031	SH2D5	0	ENSG00000189410;ENSG00000189410;ENSG00000189410;ENSG00000189410;ENSG00000189410;ENSG00000189410;ENSG00000189410;ENSG00000233069	0;0;0;0;0;0;0;0
chr1:21110303-21115453	chr1	21110303	21115453	Uninf_2_chr1.1634,Uninf_1_chr1.1578,Uninf_2_chr1.1635,WT_2_chr1.1629,WT_1_chr1.1744	5.56795	5151	Promoter (<=1kb)	1	21069154	21113181	44028	2	ENSG00000127483	ENST00000312239	HP1BP3	0	ENSG00000127483;ENSG00000127483;ENSG00000127483;ENSG00000127483;ENSG00000127483;ENSG00000127483;ENSG00000127483;ENSG00000127483;ENSG00000127483;ENSG00000127483	0;0;0;0;0;0;0;0;0
chr1:21300033-21301030	chr1	21300033	21301030	Uninf_1_chr1.1579,WT_1_chr1.1749	0.455663	998	Promoter (<=1kb)	1	21133741	21299529	165789	2	ENSG00000075151	ENST00000536266	EIF4G3	-504	ENSG00000075151;ENSG00000075151;ENSG00000075151;ENSG00000075151;ENSG00000075151;ENSG00000075151;ENSG00000075151;ENSG00000075151;ENSG00000075151;ENSG00000075151;ENSG00000075151	0;0;0;0;0;0;0;0;0;0
chr1:21348458-21349710	chr1	21348458	21349710	Uninf_1_chr1.1584,WT_1_chr1.1754,WT_2_chr1.1638,Uninf_2_chr1.1645	0.565548	1253	Intron (ENST00000264211/ENSG00000075151, intron 30 of 30)	1	21330043	21330427	385	2	ENSG00000233072	ENST00000420703	RPS15AP6	-18031	ENSG00000075151;ENSG00000075151;ENSG00000075151;ENSG00000075151;ENSG00000075151;ENSG00000075151;ENSG00000075151;ENSG00000075151;ENSG00000075151	0;0;0;0;0;0;0;0;0
chr1:21476089-21477176	chr1	21476089	21477176	WT_2_chr1.1641,WT_1_chr1.1764,Uninf_1_chr1.1595	0.361714	1088	Intron (ENST00000400422/ENSG00000075151, intron 32 of 33)	1	21487968	21488574	607	1	ENSG00000235112	ENST00000430808	HSPE1P27	-10792	ENSG00000075151;ENSG00000075151;ENSG00000075151;ENSG00000075151;ENSG00000075151	0;0;0;0;0
chr1:21500199-21504405	chr1	21500199	21504405	WT_2_chr1.1645,Uninf_2_chr1.1655,Uninf_1_chr1.1600,WT_1_chr1.1766	7.21434	4207	Promoter (<=1kb)	1	21132976	21503340	370365	2	ENSG00000075151	ENST00000400422	EIF4G3	0	ENSG00000075151;ENSG00000075151;ENSG00000075151;ENSG00000075151;ENSG00000075151;ENSG00000266867	0;0;0;0;0;0
chr1:21588063-21589220	chr1	21588063	21589220	WT_1_chr1.1773	0.624124	1158	Intron (ENST00000415912/ENSG00000117298, intron 15 of 18)	1	21592575	21593744	1170	1	ENSG00000236936	ENST00000416959	RP3-329E20.2	-3355	ENSG00000117298;ENSG00000117298;ENSG00000117298;ENSG00000117298;ENSG00000117298;ENSG00000117298;ENSG00000117298;ENSG00000117298;ENSG00000236936	0;0;0;0;0;0;0
chr1:21615067-21618030	chr1	21615067	21618030	Uninf_1_chr1.1605,Uninf_2_chr1.1666,WT_1_chr1.1778,WT_2_chr1.1655	4.33292	2964	Promoter (<=1kb)	1	21546352	21616982	70631	2	ENSG00000117298	ENST00000374893	ECE1	0	ENSG00000117298;ENSG00000117298;ENSG00000117298;ENSG00000117298;ENSG00000117298;ENSG00000117298;ENSG00000117298;ENSG00000117298;ENSG00000231105	0;0;0;0;0;0;0;0
chr1:21650724-21651936	chr1	21650724	21651936	WT_1_chr1.1785	0.397006	1213	Intron (ENST00000415912/ENSG00000117298, intron 18 of 18)	1	21599328	21671630	72303	2	ENSG00000117298	ENST00000463334	ECE1	19694	ENSG00000117298;ENSG00000117298	0;0
chr1:21660239-21662125	chr1	21660239	21662125	Uninf_1_chr1.1618,WT_1_chr1.1786,WT_2_chr1.1662,Uninf_2_chr1.1675	1.07302	1887	Intron (ENST00000415912/ENSG00000117298, intron 18 of 18)	1	21599328	21671630	72303	2	ENSG00000117298	ENST00000463334	ECE1	9505	ENSG00000117298;ENSG00000117298	0;0
chr1:21668977-21673833	chr1	21668977	21673833	Uninf_2_chr1.1681,WT_2_chr1.1666,Uninf_1_chr1.1621,WT_1_chr1.1795,WT_2_chr1.1668	5.77955	4857	Promoter (<=1kb)	1	21543740	21671997	128258	2	ENSG00000117298	ENST00000415912	ECE1	0	ENSG00000117298;ENSG00000117298	0;0
chr1:21754072-21754634	chr1	21754072	21754634	WT_2_chr1.1669	0.335301	563	Promoter (<=1kb)	1	21751118	21754460	3343	2	ENSG00000227001	ENST00000453025	NBPF2P	0	ENSG00000187952;ENSG00000187952;ENSG00000227001;ENSG00000227001	0;0
chr1:21762862-21764124	chr1	21762862	21764124	WT_1_chr1.1806,Uninf_1_chr1.1627,WT_2_chr1.1672,Uninf_2_chr1.1685	0.619783	1263	Promoter (2-3kb)	1	21760811	21764051	3241	1	ENSG00000186543	ENST00000436658	CROCCP5	2051	ENSG00000142794;ENSG00000142794;ENSG00000142794;ENSG00000142794;ENSG00000142794;ENSG00000142794;ENSG00000142794;ENSG00000142794;ENSG00000186543	0;0;0;0;0;0;0;0;0
chr1:21764986-21765518	chr1	21764986	21765518	WT_2_chr1.1673	0.349823	533	Promoter (1-2kb)	1	21766621	21809960	43340	1	ENSG00000142794	ENST00000454000	NBPF3	-1103	ENSG00000142794;ENSG00000142794;ENSG00000142794;ENSG00000142794;ENSG00000142794;ENSG00000142794;ENSG00000142794;ENSG00000142794;ENSG00000186543	0;0;0;0;0;0;0;0;0
chr1:21765664-21768750	chr1	21765664	21768750	WT_1_chr1.1807,WT_2_chr1.1675,Uninf_2_chr1.1689,Uninf_1_chr1.1630	5.9263	3087	Promoter (<=1kb)	1	21766621	21809960	43340	1	ENSG00000142794	ENST00000454000	NBPF3	0	ENSG00000142794;ENSG00000142794;ENSG00000142794;ENSG00000142794;ENSG00000142794;ENSG00000142794;ENSG00000142794;ENSG00000142794;ENSG00000142794;ENSG00000142794;ENSG00000186543	0;0;0;0;0;0;0;0;0;0;0
chr1:21777778-21778782	chr1	21777778	21778782	Uninf_1_chr1.1632,WT_1_chr1.1809,Uninf_2_chr1.1692,WT_2_chr1.1683	0.396644	1005	5' UTR	1	21771485	21778351	6867	1	ENSG00000142794	ENST00000467103	NBPF3	6293	ENSG00000142794;ENSG00000142794;ENSG00000142794;ENSG00000142794;ENSG00000142794;ENSG00000142794;ENSG00000142794;ENSG00000142794;ENSG00000142794	0;0;0;0;0;0;0;0;0
chr1:21834953-21836734	chr1	21834953	21836734	Uninf_2_chr1.1701,WT_1_chr1.1813,WT_2_chr1.1690,Uninf_1_chr1.1641	1.29717	1782	Promoter (<=1kb)	1	21835858	21904902	69045	1	ENSG00000162551	ENST00000539907	ALPL	0	ENSG00000162551;ENSG00000162551;ENSG00000162551;ENSG00000162551	0;0;0;0
chr1:21879703-21880724	chr1	21879703	21880724	Uninf_1_chr1.1647,WT_2_chr1.1694,WT_1_chr1.1819,Uninf_2_chr1.1705	0.730583	1022	Promoter (<=1kb)	1	21880575	21904902	24328	1	ENSG00000162551	ENST00000425315	ALPL	0	ENSG00000162551;ENSG00000162551;ENSG00000162551;ENSG00000162551;ENSG00000162551;ENSG00000162551	0;0;0;0;0;0
chr1:21948020-21949708	chr1	21948020	21949708	WT_2_chr1.1704,Uninf_1_chr1.1649,WT_1_chr1.1827,Uninf_2_chr1.1712,Uninf_1_chr1.1650	1.00068	1689	Promoter (<=1kb)	1	21922708	21948906	26199	2	ENSG00000076864	ENST00000374761	RAP1GAP	0	ENSG00000076864;ENSG00000076864;ENSG00000076864;ENSG00000076864;ENSG00000076864;ENSG00000076864;ENSG00000076864;ENSG00000076864;ENSG00000076864;ENSG00000076864;ENSG00000076864;ENSG00000076864;ENSG00000076864;ENSG00000076864	0;0;0;0;0;0;0;0;0;0;0;0;0
chr1:21977320-21979250	chr1	21977320	21979250	WT_1_chr1.1829,Uninf_2_chr1.1713,Uninf_1_chr1.1651,WT_2_chr1.1706	1.26033	1931	Promoter (<=1kb)	1	21922708	21978348	55641	2	ENSG00000076864	ENST00000290101	RAP1GAP	0	ENSG00000076864;ENSG00000076864;ENSG00000076864;ENSG00000076864;ENSG00000076864;ENSG00000076864;ENSG00000076864;ENSG00000076864;ENSG00000076864;ENSG00000076864;ENSG00000076864	0;0;0;0;0;0;0;0;0;0;0
chr1:21995205-21996619	chr1	21995205	21996619	WT_1_chr1.1831,WT_2_chr1.1709,Uninf_1_chr1.1654	0.609756	1415	Promoter (<=1kb)	1	21922714	21995799	73086	2	ENSG00000076864	ENST00000374765	RAP1GAP	0	ENSG00000076864;ENSG00000076864;ENSG00000076864;ENSG00000076864;ENSG00000076864;ENSG00000076864	0;0;0;0;0;0
chr1:22107495-22110783	chr1	22107495	22110783	WT_1_chr1.1832,Uninf_1_chr1.1661,WT_2_chr1.1714,Uninf_2_chr1.1727	7.36024	3289	Promoter (<=1kb)	1	22004791	22109688	104898	2	ENSG00000090686	ENST00000400301	USP48	0	ENSG00000090686;ENSG00000090686;ENSG00000090686;ENSG00000090686;ENSG00000090686;ENSG00000090686;ENSG00000090686	0;0;0;0;0;0;0
chr1:22140662-22141343	chr1	22140662	22141343	WT_1_chr1.1833	0.515636	682	Promoter (1-2kb)	1	22138856	22150456	11601	1	ENSG00000187942	ENST00000543870	LDLRAD2	1806	ENSG00000187942;ENSG00000187942	0;0
chr1:22260264-22261515	chr1	22260264	22261515	Uninf_1_chr1.1669	0.503583	1252	Promoter (2-3kb)	1	22148738	22263790	115053	2	ENSG00000142798	ENST00000374695	HSPG2	2275	ENSG00000142798	0
chr1:22261669-22264732	chr1	22261669	22264732	WT_1_chr1.1854,Uninf_1_chr1.1672,Uninf_2_chr1.1744,WT_2_chr1.1729	7.37847	3064	Promoter (<=1kb)	1	22148738	22263790	115053	2	ENSG00000142798	ENST00000374695	HSPG2	0	ENSG00000142798	0
chr1:22350419-22353389	chr1	22350419	22353389	WT_2_chr1.1732,WT_1_chr1.1860,Uninf_2_chr1.1749,Uninf_1_chr1.1677	4.71791	2971	Promoter (<=1kb)	1	22351681	22357396	5716	1	ENSG00000218510	ENST00000434233	LINC00339	0	ENSG00000218510;ENSG00000218510;ENSG00000218510;ENSG00000218510;ENSG00000218510;ENSG00000228397	0;0;0;0;0
chr1:22378262-22381451	chr1	22378262	22381451	WT_2_chr1.1733,WT_1_chr1.1863,Uninf_1_chr1.1679,Uninf_2_chr1.1754	6.26913	3190	Promoter (<=1kb)	1	22379120	22419416	40297	1	ENSG00000070831	ENST00000400259	CDC42	0	ENSG00000070831;ENSG00000070831;ENSG00000070831;ENSG00000070831;ENSG00000070831;ENSG00000070831;ENSG00000230068	0;0;0;0;0;0
chr1:22468240-22471040	chr1	22468240	22471040	WT_1_chr1.1870,WT_2_chr1.1744,Uninf_1_chr1.1685,Uninf_2_chr1.1767,Uninf_2_chr1.1769,Uninf_1_chr1.1686	1.30093	2801	Promoter (<=1kb)	1	22443798	22469459	25662	2	ENSG00000162552	ENST00000290167	WNT4	0	ENSG00000162552;ENSG00000162552;ENSG00000162552	0;0;0
chr1:22714376-22714988	chr1	22714376	22714988	WT_2_chr1.1748	0.385204	613	Distal Intergenic	1	22778344	22857650	79307	1	ENSG00000184677	ENST00000404138	ZBTB40	-63356	NA	NA
chr1:22755085-22756213	chr1	22755085	22756213	WT_2_chr1.1750,WT_1_chr1.1879,Uninf_1_chr1.1695	0.64589	1129	Distal Intergenic	1	22778344	22857650	79307	1	ENSG00000184677	ENST00000404138	ZBTB40	-22131	NA	NA
chr1:22777544-22780356	chr1	22777544	22780356	WT_2_chr1.1754,WT_1_chr1.1890,Uninf_2_chr1.1783,Uninf_1_chr1.1704	8.46658	2813	Promoter (<=1kb)	1	22778344	22857650	79307	1	ENSG00000184677	ENST00000404138	ZBTB40	0	ENSG00000184677;ENSG00000184677;ENSG00000184677;ENSG00000184677	0;0;0;0
chr1:23036087-23039790	chr1	23036087	23039790	Uninf_2_chr1.1789,WT_1_chr1.1901,Uninf_1_chr1.1707,WT_2_chr1.1761	4.56154	3704	Promoter (<=1kb)	1	23037332	23217758	180427	1	ENSG00000133216	ENST00000544305	EPHB2	0	ENSG00000133216;ENSG00000133216;ENSG00000133216;ENSG00000133216	0;0;0;0
chr1:23079813-23080600	chr1	23079813	23080600	WT_1_chr1.1910	0.470539	788	Intron (ENST00000544305/ENSG00000133216, intron 1 of 6)	1	23075310	23075404	95	2	ENSG00000216157	ENST00000401338	AL611946.1	-4409	ENSG00000133216;ENSG00000133216;ENSG00000133216;ENSG00000133216;ENSG00000216157	0;0;0;0
chr1:23134980-23135526	chr1	23134980	23135526	Uninf_1_chr1.1714	0.471855	547	Intron (ENST00000544305/ENSG00000133216, intron 3 of 6)	1	23126733	23222971	96239	1	ENSG00000133216	ENST00000465676	EPHB2	8247	ENSG00000133216;ENSG00000133216;ENSG00000133216;ENSG00000133216;ENSG00000133216;ENSG00000133216	0;0;0;0;0;0
chr1:23158821-23159353	chr1	23158821	23159353	WT_1_chr1.1914	0.335616	533	Intron (ENST00000544305/ENSG00000133216, intron 3 of 6)	1	23162206	23163342	1137	2	ENSG00000225952	ENST00000419644	RP11-69E9.1	3989	ENSG00000133216;ENSG00000133216;ENSG00000133216;ENSG00000133216;ENSG00000133216;ENSG00000133216	0;0;0;0;0;0
chr1:23279728-23280381	chr1	23279728	23280381	WT_1_chr1.1918	0.459442	654	Exon (ENST00000426928/ENSG00000215906, exon 6 of 6)	1	23279536	23291831	12296	2	ENSG00000215906	ENST00000426928	LACTBL1	11450	ENSG00000215906	0
chr1:23344620-23348867	chr1	23344620	23348867	Uninf_2_chr1.1792,WT_2_chr1.1775,WT_1_chr1.1919,Uninf_1_chr1.1719	7.13649	4248	Promoter (<=1kb)	1	23345941	23410182	64242	1	ENSG00000004487	ENST00000356634	KDM1A	0	ENSG00000004487;ENSG00000004487;ENSG00000004487;ENSG00000227868;ENSG00000227868;ENSG00000240553	0;0;0;0
chr1:23429538-23430145	chr1	23429538	23430145	Uninf_1_chr1.1732	0.415235	608	Intron (ENST00000374623/ENSG00000169641, intron 2 of 2)	1	23410516	23435623	25108	2	ENSG00000169641	ENST00000374623	LUZP1	5478	ENSG00000169641;ENSG00000169641;ENSG00000169641;ENSG00000169641;ENSG00000169641;ENSG00000169641	0;0;0;0;0;0
chr1:23491887-23492509	chr1	23491887	23492509	Uninf_2_chr1.1808	0.584082	623	Promoter (1-2kb)	1	23490446	23490546	101	1	ENSG00000252578	ENST00000516769	RNU6-135P	1441	ENSG00000169641;ENSG00000169641;ENSG00000169641;ENSG00000169641	0;0;0;0
chr1:23492818-23496010	chr1	23492818	23496010	WT_2_chr1.1791,WT_1_chr1.1939,Uninf_1_chr1.1745,Uninf_2_chr1.1810	5.11327	3193	Promoter (<=1kb)	1	23410516	23495351	84836	2	ENSG00000169641	ENST00000418342	LUZP1	0	ENSG00000169641;ENSG00000169641;ENSG00000169641;ENSG00000169641	0;0;0;0
chr1:23503188-23505190	chr1	23503188	23505190	WT_1_chr1.1940,Uninf_1_chr1.1746,WT_2_chr1.1794,Uninf_2_chr1.1815	1.45445	2003	Promoter (<=1kb)	1	23410523	23504301	93779	2	ENSG00000169641	ENST00000302291	LUZP1	0	ENSG00000169641	0
chr1:23510799-23511373	chr1	23510799	23511373	WT_1_chr1.1941,Uninf_1_chr1.1748	0.453075	575	Distal Intergenic	1	23410523	23504301	93779	2	ENSG00000169641	ENST00000302291	LUZP1	-6498	NA	NA
chr1:23520527-23521894	chr1	23520527	23521894	WT_1_chr1.1942,Uninf_1_chr1.1751,WT_2_chr1.1797	0.558485	1368	Promoter (<=1kb)	1	23516993	23520755	3763	2	ENSG00000179546	ENST00000314113	HTR1D	0	ENSG00000179546;ENSG00000179546	0;0
chr1:23542928-23544704	chr1	23542928	23544704	WT_2_chr1.1800,WT_1_chr1.1947,Uninf_2_chr1.1824,Uninf_1_chr1.1754	1.35476	1777	Distal Intergenic	1	23518388	23521222	2835	2	ENSG00000179546	ENST00000374619	HTR1D	-21706	NA	NA
chr1:23551417-23552111	chr1	23551417	23552111	Uninf_1_chr1.1755,WT_1_chr1.1949	0.393443	695	Distal Intergenic	1	23571258	23571717	460	1	ENSG00000215381	ENST00000442089	RP5-1057J7.1	-19147	NA	NA
chr1:23609579-23610590	chr1	23609579	23610590	Uninf_1_chr1.1760	0.446729	1012	Promoter (1-2kb)	1	23610849	23611947	1099	2	ENSG00000261326	ENST00000604481	RP5-1057J7.6	1357	ENSG00000261326	0
chr1:23666572-23672116	chr1	23666572	23672116	WT_1_chr1.1958,Uninf_2_chr1.1831,Uninf_1_chr1.1768,WT_2_chr1.1806,WT_1_chr1.1959,WT_2_chr1.1807	4.04784	5545	Promoter (<=1kb)	1	23631181	23670829	39649	2	ENSG00000125944	ENST00000478691	HNRNPR	0	ENSG00000125944;ENSG00000125944;ENSG00000125944;ENSG00000125944;ENSG00000125944;ENSG00000125944;ENSG00000125944;ENSG00000125944;ENSG00000125944;ENSG00000125944	0;0;0;0;0;0;0;0
chr1:23693369-23697635	chr1	23693369	23697635	Uninf_1_chr1.1776,Uninf_2_chr1.1838,WT_1_chr1.1963,WT_2_chr1.1809	6.01417	4267	Promoter (<=1kb)	1	23685941	23695935	9995	2	ENSG00000125945	ENST00000314011	ZNF436	0	ENSG00000125945;ENSG00000125945;ENSG00000201405;ENSG00000249087;ENSG00000249087;ENSG00000249087;ENSG00000249087;ENSG00000249087;ENSG00000249087	0;0;0;0;0;0;0;0;-2
chr1:23729390-23730623	chr1	23729390	23730623	Uninf_1_chr1.1780,WT_1_chr1.1971	0.54066	1234	3' UTR	1	23737325	23738639	1315	1	ENSG00000232482	ENST00000445848	RP4-654C18.1	-6702	ENSG00000204219;ENSG00000204219;ENSG00000204219;ENSG00000204219	0;0;0;0
chr1:23738161-23738802	chr1	23738161	23738802	Uninf_1_chr1.1787	0.495717	642	Promoter (<=1kb)	1	23737325	23738639	1315	1	ENSG00000232482	ENST00000445848	RP4-654C18.1	836	ENSG00000204219;ENSG00000204219;ENSG00000204219;ENSG00000204219;ENSG00000232482	0;0;0;0;0
chr1:23748425-23752259	chr1	23748425	23752259	WT_2_chr1.1816,WT_1_chr1.1978,Uninf_2_chr1.1845,WT_2_chr1.1817,Uninf_1_chr1.1790	2.85646	3835	Promoter (<=1kb)	1	23707554	23751233	43680	2	ENSG00000204219	ENST00000450454	TCEA3	0	ENSG00000088280;ENSG00000088280;ENSG00000088280;ENSG00000204219;ENSG00000204219;ENSG00000204219;ENSG00000204219;ENSG00000204219	0;0;0;0;0;0;0
chr1:23809190-23811863	chr1	23809190	23811863	Uninf_2_chr1.1853,Uninf_1_chr1.1792,WT_2_chr1.1821,WT_1_chr1.1981	4.91481	2674	Promoter (<=1kb)	1	23755056	23810671	55616	2	ENSG00000088280	ENST00000336689	ASAP3	0	ENSG00000088280;ENSG00000088280;ENSG00000088280;ENSG00000088280;ENSG00000088280;ENSG00000088280	0;0;0;0;0
chr1:23854621-23858723	chr1	23854621	23858723	WT_1_chr1.1982,Uninf_1_chr1.1796,Uninf_2_chr1.1856,WT_1_chr1.1983,WT_2_chr1.1828	2.75223	4103	Promoter (<=1kb)	1	23832922	23857712	24791	2	ENSG00000007968	ENST00000361729	E2F2	0	ENSG00000007968	0
chr1:23880321-23887662	chr1	23880321	23887662	WT_2_chr1.1831,WT_1_chr1.1988,Uninf_2_chr1.1858,Uninf_1_chr1.1802,Uninf_1_chr1.1803	5.68099	7342	Promoter (<=1kb)	1	23884409	23886285	1877	2	ENSG00000117318	ENST00000374561	ID3	0	ENSG00000117318;ENSG00000117318;ENSG00000117318;ENSG00000235052	0;0;0
chr1:23887849-23889358	chr1	23887849	23889358	WT_1_chr1.1990,Uninf_1_chr1.1804,Uninf_2_chr1.1861,WT_2_chr1.1834	0.599293	1510	Promoter (1-2kb)	1	23884409	23886285	1877	2	ENSG00000117318	ENST00000374561	ID3	-1564	ENSG00000117318;ENSG00000117318;ENSG00000117318	0;0;0
chr1:23894108-23895810	chr1	23894108	23895810	WT_1_chr1.1991,WT_2_chr1.1835,Uninf_2_chr1.1863,Uninf_1_chr1.1807	1.91274	1703	Distal Intergenic	1	23884409	23886285	1877	2	ENSG00000117318	ENST00000374561	ID3	-7823	NA	NA
chr1:23902925-23904681	chr1	23902925	23904681	Uninf_2_chr1.1864,WT_1_chr1.1993,Uninf_1_chr1.1808,WT_2_chr1.1836,WT_2_chr1.1837,Uninf_2_chr1.1865	0.654988	1757	Distal Intergenic	1	23907985	23967058	59074	1	ENSG00000197880	ENST00000477916	MDS2	-3304	ENSG00000197880	0
chr1:23945625-23946506	chr1	23945625	23946506	WT_1_chr1.1997	0.36041	882	Intron (ENST00000477916/ENSG00000197880, intron 2 of 6)	1	23953824	23967058	13235	1	ENSG00000197880	ENST00000374555	MDS2	-7318	ENSG00000197880	0
chr1:23961232-23962431	chr1	23961232	23962431	WT_1_chr1.2001,WT_2_chr1.1842,Uninf_1_chr1.1816,Uninf_2_chr1.1867	2.90877	1200	Intron (ENST00000477916/ENSG00000197880, intron 5 of 6)	1	23953824	23967058	13235	1	ENSG00000197880	ENST00000374555	MDS2	7408	ENSG00000197880;ENSG00000197880	0;0
chr1:24017717-24021122	chr1	24017717	24021122	WT_2_chr1.1845,WT_1_chr1.2005,Uninf_1_chr1.1817,Uninf_2_chr1.1869	8.11683	3406	Promoter (<=1kb)	1	24018269	24022915	4647	1	ENSG00000142676	ENST00000374550	RPL11	0	ENSG00000142676;ENSG00000142676;ENSG00000142676;ENSG00000142676;ENSG00000142676	0;0;0;0;0
chr1:24021773-24022348	chr1	24021773	24022348	Uninf_2_chr1.1871	0.423577	576	Promoter (2-3kb)	1	24019099	24021885	2787	1	ENSG00000142676	ENST00000443624	RPL11	2674	ENSG00000142676;ENSG00000142676;ENSG00000142676;ENSG00000142676;ENSG00000142676	0;0;0;0;0
chr1:24037069-24037583	chr1	24037069	24037583	Uninf_2_chr1.1879	0.432295	515	Distal Intergenic	1	24032291	24033424	1134	2	ENSG00000203589	ENST00000366398	RP5-886K2.1	-3645	ENSG00000203589
chr1:24068660-24072452	chr1	24068660	24072452	WT_2_chr1.1870,WT_1_chr1.2011,Uninf_2_chr1.1888,Uninf_1_chr1.1831	5.13089	3793	Promoter (<=1kb)	1	24069645	24088549	18905	1	ENSG00000011007	ENST00000418390	TCEB3	0	ENSG00000011007;ENSG00000011007;ENSG00000011007	0;0;0
chr1:24103432-24107089	chr1	24103432	24107089	Uninf_2_chr1.1894,WT_1_chr1.2014,Uninf_1_chr1.1837,WT_2_chr1.1879	5.13368	3658	Promoter (<=1kb)	1	24104895	24114722	9828	1	ENSG00000057757	ENST00000246151	PITHD1	0	ENSG00000057757;ENSG00000057757;ENSG00000057757;ENSG00000236810;ENSG00000236810	0;0;0
chr1:24116738-24119962	chr1	24116738	24119962	Uninf_1_chr1.1840,WT_1_chr1.2018,Uninf_2_chr1.1896,WT_2_chr1.1882	6.44332	3225	Promoter (<=1kb)	1	24117460	24122029	4570	1	ENSG00000011009	ENST00000374514	LYPLA2	0	ENSG00000011009;ENSG00000011009;ENSG00000011009;ENSG00000011009;ENSG00000011009;ENSG00000011009;ENSG00000011009;ENSG00000011009;ENSG00000011009;ENSG00000011009;ENSG00000011009;ENSG00000057757;ENSG00000057757;ENSG00000117308;ENSG00000117308;ENSG00000117308;ENSG00000117308;ENSG00000117308;ENSG00000117308;ENSG00000117308;ENSG00000117308;ENSG00000117308;ENSG00000117308;ENSG00000117308;ENSG00000117308	0;0;0;0;0;0;0;0;0;0;0;0;0;0;0;0;0;0;0;0;0;0;0
chr1:24125393-24128988	chr1	24125393	24128988	WT_1_chr1.2021,Uninf_1_chr1.1843,WT_2_chr1.1887,Uninf_2_chr1.1900	4.19244	3596	Promoter (<=1kb)	1	24122089	24127271	5183	2	ENSG00000117308	ENST00000481736	GALE	0	ENSG00000011009;ENSG00000011009;ENSG00000011009;ENSG00000011009;ENSG00000011009;ENSG00000011009;ENSG00000011009;ENSG00000011009;ENSG00000011009;ENSG00000117305;ENSG00000117305;ENSG00000117305;ENSG00000117305;ENSG00000117305;ENSG00000117305;ENSG00000117308;ENSG00000117308;ENSG00000117308;ENSG00000117308;ENSG00000117308;ENSG00000117308;ENSG00000117308;ENSG00000117308;ENSG00000117308;ENSG00000117308…	0;0;0;0;0;0;0;0;0;0;0;0;0;0;0;0;0;0;0;0;0;0;0;0;0;0;0;0
chr1:24150296-24152814	chr1	24150296	24152814	Uninf_2_chr1.1902,WT_2_chr1.1888,Uninf_1_chr1.1845,WT_1_chr1.2022,Uninf_2_chr1.1903	4.78633	2519	Promoter (<=1kb)	1	24128375	24151949	23575	2	ENSG00000117305	ENST00000374490	HMGCL	0	ENSG00000117305;ENSG00000117305;ENSG00000117305;ENSG00000117305;ENSG00000117305;ENSG00000117305;ENSG00000117305	0;0;0;0;0;0;0
chr1:24164428-24165568	chr1	24164428	24165568	WT_1_chr1.2023,Uninf_1_chr1.1847,WT_2_chr1.1891	0.745368	1141	Promoter (<=1kb)	1	24128377	24165110	36734	2	ENSG00000117305	ENST00000374483	HMGCL	0	ENSG00000117305;ENSG00000117305	0;0
chr1:24191445-24192305	chr1	24191445	24192305	WT_2_chr1.1894	0.357	861	Promoter (2-3kb)	1	24171567	24194784	23218	2	ENSG00000179163	ENST00000374479	FUCA1	2479	ENSG00000179163;ENSG00000188822;ENSG00000188822	0;0;0
chr1:24193461-24195713	chr1	24193461	24195713	WT_2_chr1.1896,Uninf_2_chr1.1907,WT_1_chr1.2029,Uninf_1_chr1.1850	3.3126	2253	Promoter (<=1kb)	1	24171567	24194784	23218	2	ENSG00000179163	ENST00000374479	FUCA1	0	ENSG00000179163;ENSG00000188822;ENSG00000188822	0;0;0
chr1:24228832-24230200	chr1	24228832	24230200	WT_2_chr1.1898,WT_1_chr1.2030,Uninf_1_chr1.1852	0.825346	1369	Promoter (<=1kb)	1	24227961	24229227	1267	2	ENSG00000229106	ENST00000412176	RP11-4M23.2	0	ENSG00000188822;ENSG00000188822;ENSG00000229106;ENSG00000232557	0;0;0
chr1:24257451-24258454	chr1	24257451	24258454	WT_1_chr1.2032,Uninf_2_chr1.1911,WT_2_chr1.1902,Uninf_1_chr1.1853	0.518892	1004	Promoter (1-2kb)	1	24255560	24255637	78	1	ENSG00000264926	ENST00000578143	MIR378F	1891	ENSG00000188822	0
chr1:24284690-24289548	chr1	24284690	24289548	WT_2_chr1.1910,WT_1_chr1.2037,Uninf_1_chr1.1858,Uninf_2_chr1.1917	5.33446	4859	Promoter (<=1kb)	1	24197017	24285549	88533	2	ENSG00000188822	ENST00000536471	CNR2	0	ENSG00000188529;ENSG00000188529;ENSG00000188529;ENSG00000188529;ENSG00000188529;ENSG00000188529;ENSG00000188529;ENSG00000188822;ENSG00000189266;ENSG00000189266;ENSG00000189266;ENSG00000189266	0;0;0;0;0;0;0;0;0;0;0;0
chr1:24303853-24307715	chr1	24303853	24307715	WT_2_chr1.1918,Uninf_1_chr1.1873,WT_1_chr1.2047,Uninf_2_chr1.1931	5.70194	3863	Promoter (<=1kb)	1	24291294	24306821	15528	2	ENSG00000188529	ENST00000344989	SRSF10	0	ENSG00000188529;ENSG00000188529;ENSG00000188529;ENSG00000188529;ENSG00000188529;ENSG00000188529;ENSG00000188529;ENSG00000188529;ENSG00000188529;ENSG00000188529;ENSG00000188529;ENSG00000188529;ENSG00000188529;ENSG00000188529;ENSG00000188529;ENSG00000188529	0;0;0;0;0;0;0;0;0;0;0;0;0;0;0
chr1:24345077-24345903	chr1	24345077	24345903	WT_1_chr1.2051,Uninf_1_chr1.1876	0.478363	827	Distal Intergenic	1	24334371	24335009	639	2	ENSG00000215905	ENST00000442164	RP11-4M23.7	-10068	NA	NA
chr1:24348721-24349560	chr1	24348721	24349560	WT_1_chr1.2052,Uninf_1_chr1.1877	0.458568	840	Distal Intergenic	1	24334371	24335009	639	2	ENSG00000215905	ENST00000442164	RP11-4M23.7	-13712	NA	NA
chr1:24476491-24477491	chr1	24476491	24477491	WT_2_chr1.1932,WT_1_chr1.2064,Uninf_1_chr1.1887	0.72332	1001	Distal Intergenic	1	24446261	24469611	23351	2	ENSG00000142677	ENST00000270800	IL22RA1	-6880	ENSG00000185436	0
chr1:24513154-24514716	chr1	24513154	24514716	WT_1_chr1.2065,Uninf_1_chr1.1891,WT_2_chr1.1934,Uninf_2_chr1.1945	1.5684	1563	Promoter (<=1kb)	1	24480647	24513751	33105	2	ENSG00000185436	ENST00000327535	IFNLR1	0	ENSG00000185436;ENSG00000185436;ENSG00000185436;ENSG00000185436;ENSG00000185436	0;0;0;0;0
chr1:24620713-24622006	chr1	24620713	24622006	WT_1_chr1.2071,WT_2_chr1.1939,Uninf_1_chr1.1892	0.649769	1294	Distal Intergenic	1	24606257	24606345	89	2	ENSG00000266511	ENST00000584309	AL590683.2	-14368	NA	NA
chr1:24647865-24649848	chr1	24647865	24649848	WT_1_chr1.2072,WT_2_chr1.1943,Uninf_2_chr1.1948,Uninf_1_chr1.1895	1.46446	1984	Promoter (<=1kb)	1	24649530	24680978	31449	1	ENSG00000158055	ENST00000236255	GRHL3	0	ENSG00000158055;ENSG00000158055;ENSG00000158055;ENSG00000158055;ENSG00000158055;ENSG00000158055;ENSG00000158055;ENSG00000158055;ENSG00000232298	0;0;0;0;0;0;0;0;0
chr1:24738784-24740668	chr1	24738784	24740668	Uninf_2_chr1.1956,Uninf_1_chr1.1906,WT_2_chr1.1947,WT_1_chr1.2083	4.45596	1885	Promoter (<=1kb)	1	24683495	24740215	56721	2	ENSG00000001460	ENST00000003583	STPG1	0	ENSG00000001460;ENSG00000001460;ENSG00000001460;ENSG00000001460;ENSG00000001460;ENSG00000001460;ENSG00000001460;ENSG00000001460;ENSG00000001461;ENSG00000001461;ENSG00000001461;ENSG00000001461;ENSG00000001461;ENSG00000001461	0;0;0;0;0;0;0;0;0;0;0;0
chr1:24741575-24744789	chr1	24741575	24744789	Uninf_1_chr1.1907,Uninf_2_chr1.1957,WT_1_chr1.2084,WT_2_chr1.1948	4.42343	3215	Promoter (<=1kb)	1	24683489	24741587	58099	2	ENSG00000001460	ENST00000374409	STPG1	0	ENSG00000001460;ENSG00000001460;ENSG00000001460;ENSG00000001460;ENSG00000001460;ENSG00000001460;ENSG00000001460;ENSG00000001460;ENSG00000001461;ENSG00000001461;ENSG00000001461;ENSG00000001461;ENSG00000001461;ENSG00000001461;ENSG00000001461	0;0;0;0;0;0;0;0;0;0;0;0
chr1:24791073-24791587	chr1	24791073	24791587	WT_1_chr1.2086	0.330867	515	3' UTR	1	24782656	24792868	10213	1	ENSG00000001461	ENST00000432012	NIPAL3	8417	ENSG00000001461;ENSG00000001461;ENSG00000001461;ENSG00000001461	0;0;0;0
chr1:24827837-24830782	chr1	24827837	24830782	Uninf_2_chr1.1964,WT_2_chr1.1958,WT_1_chr1.2088,Uninf_1_chr1.1911	6.56152	2946	Promoter (<=1kb)	1	24829387	24863504	34118	1	ENSG00000117602	ENST00000436717	RCAN3	0	ENSG00000117602;ENSG00000117602;ENSG00000117602	0;0
chr1:24967858-24972439	chr1	24967858	24972439	WT_1_chr1.2091,Uninf_1_chr1.1917,WT_2_chr1.1962,Uninf_2_chr1.1970	7.34106	4582	Promoter (<=1kb)	1	24969503	24999758	30256	1	ENSG00000133226	ENST00000323848	SRRM1	0	ENSG00000133226;ENSG00000133226;ENSG00000133226;ENSG00000133226;ENSG00000133226;ENSG00000133226;ENSG00000133226;ENSG00000133226;ENSG00000133226;ENSG00000133226;ENSG00000133226;ENSG00000133226;ENSG00000133226;ENSG00000133226;ENSG00000133226;ENSG00000133226	0;0;0;0;0;0;0;0;0;0;0;0
chr1:25051021-25052102	chr1	25051021	25052102	WT_1_chr1.2101,Uninf_1_chr1.1926	0.387247	1082	Distal Intergenic	1	25071848	25170815	98968	1	ENSG00000169504	ENST00000374379	CLIC4	-19746	NA	NA
chr1:25053807-25054631	chr1	25053807	25054631	WT_1_chr1.2104,Uninf_1_chr1.1928	0.609205	825	Distal Intergenic	1	25071848	25170815	98968	1	ENSG00000169504	ENST00000374379	CLIC4	-17217	NA	NA
chr1:25062203-25062718	chr1	25062203	25062718	WT_1_chr1.2107	0.36359	516	Distal Intergenic	1	25071848	25170815	98968	1	ENSG00000169504	ENST00000374379	CLIC4	-9130	NA	NA
chr1:25068744-25069245	chr1	25068744	25069245	WT_1_chr1.2108	0.476151	502	Promoter (2-3kb)	1	25071848	25170815	98968	1	ENSG00000169504	ENST00000374379	CLIC4	-2603	ENSG00000169504;ENSG00000169504;ENSG00000169504;ENSG00000169504	0;0;0;0
chr1:25069620-25070959	chr1	25069620	25070959	WT_1_chr1.2109,Uninf_1_chr1.1934,Uninf_2_chr1.1976,WT_2_chr1.1973	0.797547	1340	Promoter (<=1kb)	1	25071848	25170815	98968	1	ENSG00000169504	ENST00000374379	CLIC4	-889	ENSG00000169504;ENSG00000169504;ENSG00000169504;ENSG00000169504	0;0;0;0
chr1:25071084-25076259	chr1	25071084	25076259	WT_1_chr1.2110,Uninf_1_chr1.1935,WT_2_chr1.1974,Uninf_2_chr1.1980	6.97811	5176	Promoter (<=1kb)	1	25071848	25170815	98968	1	ENSG00000169504	ENST00000374379	CLIC4	0	ENSG00000169504;ENSG00000169504;ENSG00000169504;ENSG00000169504	0;0;0;0
chr1:25078692-25079254	chr1	25078692	25079254	Uninf_1_chr1.1939	0.47105	563	Intron (ENST00000374379/ENSG00000169504, intron 1 of 5)	1	25071900	25124454	52555	1	ENSG00000169504	ENST00000489758	CLIC4	6792	ENSG00000169504;ENSG00000169504;ENSG00000169504;ENSG00000169504	0;0;0;0
chr1:25097217-25097961	chr1	25097217	25097961	Uninf_2_chr1.1984,Uninf_1_chr1.1948,WT_2_chr1.1982	0.426708	745	Intron (ENST00000374379/ENSG00000169504, intron 1 of 5)	1	25104364	25104470	107	2	ENSG00000238482	ENST00000459588	RNU6-1208P	6509	ENSG00000169504;ENSG00000169504;ENSG00000169504;ENSG00000169504	0;0;0;0
chr1:25119769-25121019	chr1	25119769	25121019	Uninf_1_chr1.1952,WT_1_chr1.2124,Uninf_1_chr1.1953	0.494536	1251	Intron (ENST00000374379/ENSG00000169504, intron 1 of 5)	1	25104364	25104470	107	2	ENSG00000238482	ENST00000459588	RNU6-1208P	-15299	ENSG00000169504;ENSG00000169504;ENSG00000169504;ENSG00000169504	0;0;0;0
chr1:25174252-25175706	chr1	25174252	25175706	WT_1_chr1.2126,WT_2_chr1.1990,Uninf_1_chr1.1955,Uninf_2_chr1.1990	0.883485	1455	Distal Intergenic	1	25104364	25104470	107	2	ENSG00000238482	ENST00000459588	RNU6-1208P	-69782	ENSG00000169504;ENSG00000169504	0;0
chr1:25246385-25247111	chr1	25246385	25247111	Uninf_1_chr1.1956	0.513253	727	Intron (ENST00000399916/ENSG00000020633, intron 3 of 5)	1	25229063	25255289	26227	2	ENSG00000020633	ENST00000496967	RUNX3	8178	ENSG00000020633;ENSG00000020633;ENSG00000020633;ENSG00000020633;ENSG00000020633	0;0;0;0;0
chr1:25252440-25257707	chr1	25252440	25257707	WT_1_chr1.2134,Uninf_1_chr1.1957,WT_2_chr1.1996,Uninf_2_chr1.2001,WT_1_chr1.2135	3.52277	5268	Promoter (<=1kb)	1	25226009	25256368	30360	2	ENSG00000020633	ENST00000308873	RUNX3	0	ENSG00000020633;ENSG00000020633;ENSG00000020633;ENSG00000020633;ENSG00000020633;ENSG00000020633	0;0;0;0;0;0
chr1:25258121-25258727	chr1	25258121	25258727	WT_1_chr1.2136	0.280915	607	Promoter (1-2kb)	1	25226009	25256368	30360	2	ENSG00000020633	ENST00000308873	RUNX3	-1753	ENSG00000020633;ENSG00000020633;ENSG00000020633;ENSG00000020633;ENSG00000020633;ENSG00000020633	0;0;0;0;0;0
chr1:25348881-25349688	chr1	25348881	25349688	WT_1_chr1.2145,Uninf_2_chr1.2005	0.674085	808	Promoter (<=1kb)	1	25349994	25350077	84	1	ENSG00000264371	ENST00000580572	MIR4425	-306	ENSG00000264371
chr1:25392089-25392656	chr1	25392089	25392656	WT_1_chr1.2146	0.279077	568	Intron (ENST00000424084/ENSG00000233755, intron 1 of 2)	1	25349994	25350077	84	1	ENSG00000264371	ENST00000580572	MIR4425	42095	ENSG00000233755	0
chr1:25557635-25560231	chr1	25557635	25560231	Uninf_1_chr1.1967,Uninf_2_chr1.2013,WT_1_chr1.2150,WT_2_chr1.2011	5.70699	2597	Promoter (<=1kb)	1	25549170	25558984	9815	2	ENSG00000117614	ENST00000236273	SYF2	0	ENSG00000117614;ENSG00000117614;ENSG00000117614;ENSG00000117614	0;0;0;0
chr1:25565885-25567581	chr1	25565885	25567581	Uninf_2_chr1.2014,WT_1_chr1.2152,Uninf_1_chr1.1970,WT_2_chr1.2013	1.14143	1697	Promoter (2-3kb)	1	25568782	25570145	1364	2	ENSG00000117616	ENST00000564223	C1orf63	2564	ENSG00000117616;ENSG00000117616;ENSG00000117616;ENSG00000117616;ENSG00000117616;ENSG00000117616;ENSG00000117616;ENSG00000117616;ENSG00000117616;ENSG00000117616;ENSG00000117616;ENSG00000117616;ENSG00000117616	0;0;0;0;0;0;0;0;0;0;0;0;0
chr1:25570398-25575302	chr1	25570398	25575302	Uninf_2_chr1.2020,Uninf_1_chr1.1971,WT_1_chr1.2156,WT_2_chr1.2016	6.24503	4905	Promoter (<=1kb)	1	25568728	25574010	5283	2	ENSG00000117616	ENST00000243189	C1orf63	0	ENSG00000117616;ENSG00000117616;ENSG00000117616;ENSG00000117616;ENSG00000117616;ENSG00000117616;ENSG00000117616;ENSG00000117616;ENSG00000117616;ENSG00000117616;ENSG00000117616;ENSG00000117616;ENSG00000117616;ENSG00000117616;ENSG00000117616;ENSG00000117616;ENSG00000117616;ENSG00000117616;ENSG00000272432	0;0;0;0;0;0;0;0;0;0;0;0;0;0;0;0;0;0
chr1:25592687-25595000	chr1	25592687	25595000	WT_1_chr1.2164,Uninf_2_chr1.2026,WT_2_chr1.2023,Uninf_1_chr1.1976,Uninf_2_chr1.2027	4.18278	2314	Promoter (<=1kb)	1	25573068	25594406	21339	2	ENSG00000117616	ENST00000568701	C1orf63	0	ENSG00000117616;ENSG00000117616;ENSG00000117616;ENSG00000117616;ENSG00000117616;ENSG00000187010;ENSG00000187010;ENSG00000187010;ENSG00000187010;ENSG00000187010;ENSG00000187010;ENSG00000187010;ENSG00000187010;ENSG00000187010;ENSG00000261349	0;0;0;0;0;0;0;0;0;0;0;0;0;0
chr1:25646902-25647476	chr1	25646902	25647476	Uninf_2_chr1.2029	0.386505	575	Intron (ENST00000328664/ENSG00000187010, intron 8 of 9)	1	25662337	25663709	1373	2	ENSG00000117616	ENST00000564413	C1orf63	16233	ENSG00000117616;ENSG00000117616;ENSG00000117616;ENSG00000117616;ENSG00000117616;ENSG00000117616;ENSG00000187010;ENSG00000187010;ENSG00000187010;ENSG00000187010;ENSG00000187010;ENSG00000187010;ENSG00000187010;ENSG00000187010	0;0;0;0;0;0;0;0;0;0;0;0;0;0
chr1:25661477-25667798	chr1	25661477	25667798	Uninf_1_chr1.1982,Uninf_2_chr1.2034,WT_1_chr1.2173,WT_2_chr1.2028,Uninf_2_chr1.2035	8.18527	6322	Promoter (<=1kb)	1	25568747	25664656	95910	2	ENSG00000117616	ENST00000473314	C1orf63	0	ENSG00000117616;ENSG00000117616;ENSG00000117616;ENSG00000117616;ENSG00000117616;ENSG00000117616;ENSG00000117616;ENSG00000117616;ENSG00000183726;ENSG00000183726;ENSG00000183726;ENSG00000183726;ENSG00000183726;ENSG00000183726;ENSG00000187010;ENSG00000252515;ENSG00000259984	0;0;0;0;0;0;0;0;0;0;0;0;0;0;0;0
chr1:25755735-25759853	chr1	25755735	25759853	WT_1_chr1.2176,WT_2_chr1.2041,Uninf_1_chr1.1989,Uninf_2_chr1.2040	8.18326	4119	Promoter (<=1kb)	1	25688803	25756683	67881	2	ENSG00000188672	ENST00000349320	RHCE	0	ENSG00000188672;ENSG00000204178;ENSG00000204178;ENSG00000204178	0;0;0;0
chr1:25869443-25871979	chr1	25869443	25871979	WT_2_chr1.2044,WT_1_chr1.2183,Uninf_2_chr1.2046,Uninf_1_chr1.1995	3.9292	2537	Promoter (<=1kb)	1	25870071	25895377	25307	1	ENSG00000157978	ENST00000374338	LDLRAP1	0	ENSG00000157978;ENSG00000157978	0
chr1:25941867-25945136	chr1	25941867	25945136	Uninf_1_chr1.2007,WT_1_chr1.2193,Uninf_2_chr1.2054,WT_2_chr1.2050,Uninf_1_chr1.2008	2.30008	3270	Promoter (<=1kb)	1	25943959	26112698	168740	1	ENSG00000117643	ENST00000374332	MAN1C1	0	ENSG00000117643;ENSG00000117643	0;0
chr1:26034070-26034971	chr1	26034070	26034971	WT_1_chr1.2199,Uninf_1_chr1.2014	0.540279	902	Promoter (1-2kb)	1	26036093	26110941	74849	1	ENSG00000117643	ENST00000374329	MAN1C1	-1122	ENSG00000117643;ENSG00000117643;ENSG00000117643;ENSG00000117643	0;0;0
chr1:26125807-26128076	chr1	26125807	26128076	WT_2_chr1.2062,WT_1_chr1.2206,Uninf_2_chr1.2061,Uninf_1_chr1.2018	4.824	2270	Promoter (<=1kb)	1	26126667	26144713	18047	1	ENSG00000162430	ENST00000354177	SEPN1	0	ENSG00000162430;ENSG00000162430;ENSG00000162430	0;0;0
chr1:26145102-26148858	chr1	26145102	26148858	WT_1_chr1.2207,WT_2_chr1.2068,Uninf_2_chr1.2064,Uninf_1_chr1.2020	6.17055	3757	Promoter (<=1kb)	1	26145131	26156005	10875	1	ENSG00000117640	ENST00000424294	MTFR1L	0	ENSG00000117640;ENSG00000117640;ENSG00000117640;ENSG00000117640;ENSG00000117640;ENSG00000117640;ENSG00000117640;ENSG00000117640;ENSG00000117640;ENSG00000117640;ENSG00000117640;ENSG00000117640;ENSG00000117640;ENSG00000117640;ENSG00000117640;ENSG00000117640;ENSG00000117640;ENSG00000117640;ENSG00000117640;ENSG00000117640;ENSG00000117640;ENSG00000117640;ENSG00000117640;ENSG00000162430;ENSG00000162430…	0;0;0;0;0;0;0;0;0;0;0;0;0;0;0;0;0;0;0;0;0;0;0;0;0;0;0;0;0
chr1:26184637-26187261	chr1	26184637	26187261	Uninf_1_chr1.2024,Uninf_2_chr1.2074,WT_2_chr1.2072,WT_1_chr1.2208	3.34405	2625	Promoter (<=1kb)	1	26158414	26185903	27490	2	ENSG00000127423	ENST00000538789	AUNIP	0	ENSG00000127423;ENSG00000127423;ENSG00000236528	0;0;0
chr1:26199817-26200406	chr1	26199817	26200406	Uninf_2_chr1.2078	0.381942	590	Promoter (2-3kb)	1	26187701	26197744	10044	2	ENSG00000182749	ENST00000374296	PAQR7	-2073	ENSG00000182749;ENSG00000207302
chr1:26200636-26203255	chr1	26200636	26203255	Uninf_2_chr1.2080,WT_2_chr1.2075,WT_1_chr1.2209,Uninf_1_chr1.2029	3.36392	2620	Promoter (<=1kb)	1	26203987	26204096	110	1	ENSG00000207302	ENST00000384572	Y_RNA	-732	ENSG00000182749;ENSG00000207302
chr1:26229012-26234128	chr1	26229012	26234128	Uninf_2_chr1.2083,Uninf_1_chr1.2040,WT_1_chr1.2222,WT_2_chr1.2081	5.6997	5117	Promoter (<=1kb)	1	26211931	26232957	21027	2	ENSG00000117632	ENST00000426559	STMN1	0	ENSG00000117632;ENSG00000117632;ENSG00000117632;ENSG00000117632;ENSG00000117632;ENSG00000117632;ENSG00000117632;ENSG00000117632;ENSG00000264021;ENSG00000266763	0;0;0;0;0;0;0;0;0
chr1:26248419-26250735	chr1	26248419	26250735	WT_2_chr1.2082,Uninf_2_chr1.2085,Uninf_1_chr1.2042,WT_1_chr1.2223	2.58124	2317	Distal Intergenic	1	26238240	26238313	74	1	ENSG00000266763	ENST00000584862	AL033528.1	10179	NA	NA
chr1:26323442-26325274	chr1	26323442	26325274	WT_1_chr1.2227,Uninf_1_chr1.2045,Uninf_2_chr1.2088,WT_2_chr1.2086	3.06777	1833	Promoter (<=1kb)	1	26286258	26324648	38391	2	ENSG00000158006	ENST00000374282	PAFAH2	0	ENSG00000158006;ENSG00000158006;ENSG00000158006;ENSG00000158006;ENSG00000158006;ENSG00000158006	0;0;0;0;0;0
chr1:26346109-26347259	chr1	26346109	26347259	WT_1_chr1.2229,WT_2_chr1.2088,Uninf_1_chr1.2046,Uninf_2_chr1.2091	0.523479	1151	Promoter (<=1kb)	1	26346375	26358038	11664	1	ENSG00000158008	ENST00000481377	EXTL1	0	ENSG00000158008;ENSG00000158008;ENSG00000158008	0;0;0
chr1:26347925-26351666	chr1	26347925	26351666	WT_1_chr1.2232,Uninf_2_chr1.2092,WT_2_chr1.2091,Uninf_1_chr1.2048,Uninf_1_chr1.2049,Uninf_2_chr1.2094,WT_1_chr1.2240,WT_2_chr1.2097	0.803824	3742	Promoter (<=1kb)	1	26348271	26362955	14685	1	ENSG00000158008	ENST00000374280	EXTL1	0	ENSG00000158008;ENSG00000158008;ENSG00000158008	0;0;0
chr1:26360680-26363256	chr1	26360680	26363256	Uninf_2_chr1.2095,WT_2_chr1.2099,WT_1_chr1.2242,Uninf_1_chr1.2057	4.78961	2577	Promoter (2-3kb)	1	26358621	26361495	2875	1	ENSG00000158008	ENST00000470037	EXTL1	2059	ENSG00000158008;ENSG00000158008;ENSG00000158008;ENSG00000158008;ENSG00000158014;ENSG00000158014	0;0;0;0;0;0
chr1:26372275-26373135	chr1	26372275	26373135	WT_1_chr1.2245	0.293747	861	Promoter (<=1kb)	1	26363743	26372604	8862	2	ENSG00000158014	ENST00000374278	SLC30A2	0	ENSG00000158014;ENSG00000158014;ENSG00000158014	0;0
chr1:26436451-26439773	chr1	26436451	26439773	Uninf_1_chr1.2058,WT_2_chr1.2108,Uninf_2_chr1.2101,WT_1_chr1.2248	5.75925	3323	Promoter (<=1kb)	1	26437664	26448615	10952	1	ENSG00000175087	ENST00000444713	PDIK1L	0	ENSG00000175087;ENSG00000175087;ENSG00000175087	0;0;0
chr1:26487408-26489297	chr1	26487408	26489297	Uninf_2_chr1.2107,WT_1_chr1.2249,WT_2_chr1.2112,Uninf_1_chr1.2061,Uninf_2_chr1.2108	0.922849	1890	Promoter (1-2kb)	1	26485511	26489119	3609	1	ENSG00000197245	ENST00000374268	FAM110D	1897	ENSG00000197245	0
chr1:26490303-26491455	chr1	26490303	26491455	WT_1_chr1.2252,WT_2_chr1.2113,WT_1_chr1.2253	0.502799	1153	Distal Intergenic	1	26485511	26489119	3609	1	ENSG00000197245	ENST00000374268	FAM110D	4792	ENSG00000142684;ENSG00000142684;ENSG00000197245;ENSG00000236782	0;0;0;0
chr1:26495762-26498286	chr1	26495762	26498286	WT_1_chr1.2254,WT_2_chr1.2114,Uninf_1_chr1.2064,Uninf_2_chr1.2114	4.88572	2525	Promoter (<=1kb)	1	26496362	26498551	2190	1	ENSG00000142684	ENST00000374266	ZNF593	0	ENSG00000142684;ENSG00000142684;ENSG00000236782;ENSG00000236782;ENSG00000236782;ENSG00000236782;ENSG00000236782	0;0;0;0;0;0;0
chr1:26527446-26528034	chr1	26527446	26528034	WT_1_chr1.2257	0.303426	589	3' UTR	1	26536232	26554331	18100	1	ENSG00000236155	ENST00000428812	RP11-231P20.2	-8198	ENSG00000188782;ENSG00000188782;ENSG00000188782	0;0;0
chr1:26551462-26552549	chr1	26551462	26552549	Uninf_2_chr1.2118,WT_1_chr1.2258,Uninf_1_chr1.2069,WT_2_chr1.2120	0.94403	1088	Promoter (<=1kb)	1	26551811	26556331	4521	1	ENSG00000236155	ENST00000451482	RP11-231P20.2	0	ENSG00000236155;ENSG00000236155;ENSG00000236155;ENSG00000236155	0;0;0;0
chr1:26560049-26562287	chr1	26560049	26562287	Uninf_1_chr1.2070,WT_1_chr1.2259,WT_2_chr1.2121,Uninf_2_chr1.2120	6.7231	2239	Promoter (<=1kb)	1	26560691	26604178	43488	1	ENSG00000130695	ENST00000451429	CEP85	0	ENSG00000130695;ENSG00000130695;ENSG00000130695;ENSG00000236155	0;0;0;0
chr1:26562429-26562958	chr1	26562429	26562958	Uninf_2_chr1.2121	0.398509	530	Promoter (1-2kb)	1	26560693	26605299	44607	1	ENSG00000130695	ENST00000252992	CEP85	1736	ENSG00000130695;ENSG00000130695;ENSG00000130695	0;0;0
chr1:26602524-26603052	chr1	26602524	26603052	WT_2_chr1.2125	0.368753	529	Promoter (2-3kb)	1	26605667	26608007	2341	1	ENSG00000142669	ENST00000270792	SH3BGRL3	-2615	ENSG00000130695;ENSG00000130695;ENSG00000130695;ENSG00000130695;ENSG00000130695;ENSG00000130695;ENSG00000142669;ENSG00000142669;ENSG00000158062	0;0;0;0;0;0;0;0;0
chr1:26605090-26609404	chr1	26605090	26609404	WT_1_chr1.2265,Uninf_1_chr1.2076,Uninf_2_chr1.2129,WT_2_chr1.2130,WT_1_chr1.2266	3.64729	4315	Promoter (<=1kb)	1	26605667	26608007	2341	1	ENSG00000142669	ENST00000270792	SH3BGRL3	0	ENSG00000130695;ENSG00000130695;ENSG00000130695;ENSG00000130695;ENSG00000130695;ENSG00000130695;ENSG00000142669;ENSG00000142669;ENSG00000158062;ENSG00000158062;ENSG00000158062;ENSG00000158062;ENSG00000158062;ENSG00000158062;ENSG00000158062;ENSG00000158062;ENSG00000158062;ENSG00000158062;ENSG00000158062;ENSG00000158062;ENSG00000158062	0;0;0;0;0;0;0;0;0;0;0;0;0;0;0;0;0;0;0;0;0
chr1:26631769-26634058	chr1	26631769	26634058	Uninf_2_chr1.2132,WT_2_chr1.2136,WT_1_chr1.2270,Uninf_1_chr1.2088	5.26681	2290	Promoter (<=1kb)	1	26607819	26633127	25309	2	ENSG00000158062	ENST00000314675	UBXN11	0	ENSG00000158062;ENSG00000158062;ENSG00000158062;ENSG00000158062;ENSG00000158062;ENSG00000158062;ENSG00000158062;ENSG00000158062;ENSG00000158062;ENSG00000158062;ENSG00000158062;ENSG00000158062;ENSG00000158062;ENSG00000158062;ENSG00000158062;ENSG00000158062;ENSG00000158062	0;0;0;0;0;0;0;0;0;0;0;0;0;0;0
chr1:26662110-26663846	chr1	26662110	26663846	WT_2_chr1.2138,Uninf_1_chr1.2091,Uninf_2_chr1.2134,WT_1_chr1.2274	2.20099	1737	Promoter (<=1kb)	1	26655100	26662874	7775	2	ENSG00000176092	ENST00000520372	AIM1L	0	ENSG00000176092;ENSG00000176092;ENSG00000176092;ENSG00000176092;ENSG00000176092;ENSG00000176092	0;0;0;0;0;0
chr1:26686406-26687611	chr1	26686406	26687611	WT_2_chr1.2141,WT_1_chr1.2278,Uninf_1_chr1.2093	0.615721	1206	Downstream (<1kb)	1	26671751	26680621	8871	2	ENSG00000176092	ENST00000475866	AIM1L	-5785
chr1:26758010-26760229	chr1	26758010	26760229	WT_2_chr1.2143,WT_1_chr1.2285,Uninf_1_chr1.2100,Uninf_2_chr1.2140	5.76341	2220	Promoter (<=1kb)	1	26758773	26797785	39013	1	ENSG00000117682	ENST00000434391	DHDDS	0	ENSG00000117682;ENSG00000117682;ENSG00000117682;ENSG00000117682;ENSG00000117682;ENSG00000117682;ENSG00000117682;ENSG00000117682;ENSG00000117682;ENSG00000117682;ENSG00000117682;ENSG00000117682;ENSG00000117682;ENSG00000117682;ENSG00000117682;ENSG00000117682;ENSG00000117682;ENSG00000117682;ENSG00000117682;ENSG00000117682;ENSG00000117682;ENSG00000117682;ENSG00000117682	0;0;0;0;0;0;0;0;0;0;0;0;0;0;0;0;0;0;0;0;0;0;0
chr1:26760348-26760951	chr1	26760348	26760951	Uninf_1_chr1.2101	0.6615	604	Promoter (<=1kb)	1	26759382	26786635	27254	1	ENSG00000117682	ENST00000430232	DHDDS	966	ENSG00000117682;ENSG00000117682;ENSG00000117682;ENSG00000117682;ENSG00000117682;ENSG00000117682;ENSG00000117682;ENSG00000117682;ENSG00000117682;ENSG00000117682;ENSG00000117682;ENSG00000117682;ENSG00000117682;ENSG00000117682;ENSG00000117682;ENSG00000117682;ENSG00000117682;ENSG00000117682;ENSG00000117682;ENSG00000117682;ENSG00000117682;ENSG00000117682;ENSG00000117682	0;0;0;0;0;0;0;0;0;0;0;0;0;0;0;0;0;0;0;0;0;0;0
chr1:26797455-26801722	chr1	26797455	26801722	WT_1_chr1.2287,Uninf_1_chr1.2103,Uninf_2_chr1.2146,WT_2_chr1.2151	5.77411	4268	Promoter (<=1kb)	1	26798941	26800619	1679	1	ENSG00000198830	ENST00000468388	HMGN2	0	ENSG00000117682;ENSG00000117682;ENSG00000117682;ENSG00000117682;ENSG00000117682;ENSG00000117682;ENSG00000198830;ENSG00000198830;ENSG00000198830;ENSG00000198830;ENSG00000198830;ENSG00000198830;ENSG00000198830;ENSG00000198830;ENSG00000198830;ENSG00000225891	0;0;0;0;0;0;0;0;0;0;0;0;0;0;0
chr1:26826280-26828897	chr1	26826280	26828897	WT_1_chr1.2292,Uninf_1_chr1.2106,Uninf_2_chr1.2155,WT_2_chr1.2153	3.03692	2618	Distal Intergenic	1	26845845	26846741	897	2	ENSG00000224129	ENST00000418220	DPPA2P2	17844	NA	NA
chr1:26855098-26858221	chr1	26855098	26858221	WT_2_chr1.2157,Uninf_2_chr1.2156,Uninf_1_chr1.2107,WT_1_chr1.2293	3.26446	3124	Promoter (<=1kb)	1	26856252	26873474	17223	1	ENSG00000117676	ENST00000525525	RPS6KA1	0	ENSG00000117676;ENSG00000117676;ENSG00000117676;ENSG00000117676;ENSG00000117676;ENSG00000117676;ENSG00000117676;ENSG00000117676	0;0;0;0;0;0;0;0
chr1:26945647-26948774	chr1	26945647	26948774	WT_2_chr1.2158,WT_1_chr1.2294,Uninf_1_chr1.2112,Uninf_2_chr1.2160	2.98509	3128	Distal Intergenic	1	26966868	26967105	238	2	ENSG00000229247	ENST00000428860	RP11-492M19.3	18331	NA	NA
chr1:27003718-27004302	chr1	27003718	27004302	Uninf_1_chr1.2114	0.426311	585	Distal Intergenic	1	27018623	27020622	2000	2	ENSG00000260063	ENST00000569378	RP5-968P14.2	16320	NA	NA
chr1:27018475-27028043	chr1	27018475	27028043	WT_1_chr1.2298,WT_2_chr1.2160,Uninf_1_chr1.2115,Uninf_2_chr1.2163,WT_1_chr1.2300,Uninf_2_chr1.2165,Uninf_1_chr1.2119,WT_1_chr1.2302	4.0502	9569	Promoter (<=1kb)	1	27022524	27108595	86072	1	ENSG00000117713	ENST00000324856	ARID1A	0	ENSG00000117713;ENSG00000117713;ENSG00000260063	0;0;0
chr1:27032849-27033458	chr1	27032849	27033458	Uninf_1_chr1.2125	0.359364	610	Intron (ENST00000324856/ENSG00000117713, intron 1 of 19)	1	27022895	27107308	84414	1	ENSG00000117713	ENST00000457599	ARID1A	9954	ENSG00000117713;ENSG00000117713	0;0
chr1:27049443-27050542	chr1	27049443	27050542	WT_1_chr1.2314,WT_2_chr1.2172	0.880085	1100	Intron (ENST00000324856/ENSG00000117713, intron 1 of 19)	1	27054199	27057809	3611	1	ENSG00000117713	ENST00000524572	ARID1A	-3657	ENSG00000117713;ENSG00000117713;ENSG00000117713	0;0
chr1:27070527-27071228	chr1	27070527	27071228	WT_1_chr1.2319	0.44237	702	Intron (ENST00000324856/ENSG00000117713, intron 4 of 19)	1	27055871	27107247	51377	1	ENSG00000117713	ENST00000374152	ARID1A	14656	ENSG00000117713;ENSG00000117713;ENSG00000117713	0;0;0
chr1:27098914-27099752	chr1	27098914	27099752	WT_1_chr1.2322	0.289671	839	Promoter (<=1kb)	1	27099455	27107650	8196	1	ENSG00000117713	ENST00000540690	ARID1A	0	ENSG00000117713;ENSG00000117713;ENSG00000117713;ENSG00000117713;ENSG00000117713;ENSG00000117713;ENSG00000117713	0;0;0;0;0;0
chr1:27113081-27116096	chr1	27113081	27116096	WT_2_chr1.2191,WT_1_chr1.2327,Uninf_1_chr1.2143,Uninf_2_chr1.2193	3.83109	3016	Promoter (<=1kb)	1	27113963	27120741	6779	1	ENSG00000060642	ENST00000430292	PIGV	0	ENSG00000060642;ENSG00000060642;ENSG00000060642;ENSG00000060642;ENSG00000060642;ENSG00000060642;ENSG00000060642;ENSG00000117713	0;0;0;0;0;0;0;0
chr1:27125996-27127238	chr1	27125996	27127238	WT_1_chr1.2331,WT_2_chr1.2199,Uninf_1_chr1.2147,Uninf_2_chr1.2195	0.61952	1243	Distal Intergenic	1	27115419	27121072	5654	1	ENSG00000060642	ENST00000455364	PIGV	10577	ENSG00000060642;ENSG00000060642;ENSG00000060642;ENSG00000060642;ENSG00000060642	0;0;0;0;0
chr1:27152346-27155571	chr1	27152346	27155571	WT_2_chr1.2201,WT_1_chr1.2332,Uninf_1_chr1.2149,Uninf_2_chr1.2198	3.70457	3226	Promoter (<=1kb)	1	27153201	27184092	30892	1	ENSG00000204160	ENST00000374142	ZDHHC18	0	ENSG00000204160;ENSG00000204160;ENSG00000204160	0
chr1:27190115-27192632	chr1	27190115	27192632	WT_2_chr1.2209,WT_1_chr1.2340,Uninf_2_chr1.2208,Uninf_1_chr1.2155	2.90428	2518	Promoter (<=1kb)	1	27189633	27190947	1315	1	ENSG00000175793	ENST00000339276	SFN	482	ENSG00000175793	0
chr1:27214829-27217749	chr1	27214829	27217749	Uninf_2_chr1.2211,Uninf_1_chr1.2156,WT_2_chr1.2211,WT_1_chr1.2341	6.01896	2921	Promoter (<=1kb)	1	27202624	27216788	14165	2	ENSG00000142751	ENST00000374135	GPN2	0	ENSG00000142751;ENSG00000142751;ENSG00000142751;ENSG00000142751;ENSG00000142751;ENSG00000198746;ENSG00000198746;ENSG00000198746	0;0;0;0;0;0
chr1:27225073-27227844	chr1	27225073	27227844	Uninf_1_chr1.2163,Uninf_2_chr1.2216,WT_1_chr1.2342,WT_2_chr1.2213	7.85815	2772	Promoter (<=1kb)	1	27226729	27269267	42539	1	ENSG00000090273	ENST00000435827	NUDC	0	ENSG00000090273;ENSG00000198746	0;0
chr1:27247499-27250018	chr1	27247499	27250018	Uninf_2_chr1.2218,WT_2_chr1.2215,WT_1_chr1.2344,Uninf_1_chr1.2164	6.0835	2520	Promoter (<=1kb)	1	27248217	27273353	25137	1	ENSG00000090273	ENST00000321265	NUDC	0	ENSG00000090273;ENSG00000090273;ENSG00000090273	0;0;0
chr1:27286042-27287094	chr1	27286042	27287094	WT_1_chr1.2345,WT_2_chr1.2222	0.978081	1053	Promoter (<=1kb)	1	27276053	27286897	10845	2	ENSG00000175707	ENST00000320567	C1orf172	0	ENSG00000175707	0
chr1:27317171-27317799	chr1	27317171	27317799	Uninf_1_chr1.2169	0.376249	629	Promoter (2-3kb)	1	27320198	27327389	7192	1	ENSG00000253368	ENST00000522111	TRNP1	-2399	ENSG00000225294;ENSG00000253368;ENSG00000253368	0;0
chr1:27318091-27318681	chr1	27318091	27318681	Uninf_1_chr1.2172	0.38683	591	Promoter (1-2kb)	1	27320198	27327389	7192	1	ENSG00000253368	ENST00000522111	TRNP1	-1517	ENSG00000253368;ENSG00000253368	0;0
chr1:27319214-27324836	chr1	27319214	27324836	WT_1_chr1.2358,WT_2_chr1.2230,Uninf_1_chr1.2173,Uninf_2_chr1.2225,Uninf_2_chr1.2226,WT_1_chr1.2359	3.74077	5623	Promoter (<=1kb)	1	27320198	27327389	7192	1	ENSG00000253368	ENST00000522111	TRNP1	0	ENSG00000253368;ENSG00000253368	0;0
chr1:27325082-27326358	chr1	27325082	27326358	WT_1_chr1.2363,Uninf_1_chr1.2175	0.491463	1277	3' UTR	1	27320810	27326600	5791	1	ENSG00000253368	ENST00000531285	TRNP1	4272	ENSG00000253368;ENSG00000253368	0;0
chr1:27336000-27339975	chr1	27336000	27339975	WT_1_chr1.2364,Uninf_1_chr1.2179,Uninf_2_chr1.2231,WT_2_chr1.2245,Uninf_1_chr1.2180	2.51316	3976	Promoter (<=1kb)	1	27331511	27339327	7817	2	ENSG00000158246	ENST00000289166	FAM46B	0	ENSG00000158246	0
chr1:27357669-27358828	chr1	27357669	27358828	WT_2_chr1.2246,WT_1_chr1.2365,Uninf_2_chr1.2232,Uninf_1_chr1.2181	0.660414	1160	Distal Intergenic	1	27331511	27339327	7817	2	ENSG00000158246	ENST00000289166	FAM46B	-18342	NA	NA
chr1:27425516-27426302	chr1	27425516	27426302	WT_1_chr1.2366	0.358039	787	Promoter (<=1kb)	1	27425307	27426173	867	2	ENSG00000090020	ENST00000490329	SLC9A1	0	ENSG00000090020;ENSG00000090020;ENSG00000090020;ENSG00000090020	0;0;0;0
chr1:27478215-27482358	chr1	27478215	27482358	WT_1_chr1.2371,Uninf_1_chr1.2192,WT_2_chr1.2255,Uninf_2_chr1.2240	2.89895	4144	Promoter (<=1kb)	1	27425306	27481401	56096	2	ENSG00000090020	ENST00000263980	SLC9A1	0	ENSG00000090020;ENSG00000090020;ENSG00000090020;ENSG00000090020	0;0;0;0
chr1:27560178-27563324	chr1	27560178	27563324	WT_2_chr1.2259,Uninf_2_chr1.2241,Uninf_1_chr1.2196,WT_1_chr1.2374	4.68808	3147	Promoter (<=1kb)	1	27561007	27635110	74104	1	ENSG00000142784	ENST00000319394	WDTC1	0	ENSG00000142784;ENSG00000142784;ENSG00000224311	0;0;0
chr1:27647658-27650668	chr1	27647658	27650668	WT_1_chr1.2379,Uninf_1_chr1.2199,Uninf_2_chr1.2246,WT_2_chr1.2266	7.94928	3011	Promoter (<=1kb)	1	27648651	27662891	14241	1	ENSG00000186501	ENST00000374076	TMEM222	0	ENSG00000186501;ENSG00000186501;ENSG00000186501;ENSG00000186501;ENSG00000186501;ENSG00000186501;ENSG00000186501;ENSG00000186501;ENSG00000206888;ENSG00000241547	0;0;0;0;0;0;0;0
chr1:27675542-27677282	chr1	27675542	27677282	WT_2_chr1.2269,WT_1_chr1.2382,Uninf_1_chr1.2201,Uninf_2_chr1.2249	1.68376	1741	Promoter (<=1kb)	1	27675967	27678036	2070	1	ENSG00000142765	ENST00000496001	SYTL1	0	ENSG00000142733;ENSG00000142733;ENSG00000142733;ENSG00000142765;ENSG00000142765;ENSG00000142765;ENSG00000142765;ENSG00000142765;ENSG00000142765;ENSG00000142765	0;0;0;0;0;0;0;0;0
chr1:27691222-27694322	chr1	27691222	27694322	WT_1_chr1.2384,WT_2_chr1.2272,Uninf_1_chr1.2202,Uninf_2_chr1.2251	5.00304	3101	Promoter (<=1kb)	1	27681677	27693349	11673	2	ENSG00000142733	ENST00000374040	MAP3K6	0	ENSG00000142733;ENSG00000142733;ENSG00000142733;ENSG00000142733	0;0;0
chr1:27717990-27720688	chr1	27717990	27720688	WT_1_chr1.2387,Uninf_1_chr1.2203,WT_2_chr1.2274,Uninf_2_chr1.2254	4.39697	2699	Promoter (<=1kb)	1	27719148	27722318	3171	1	ENSG00000181773	ENST00000374024	GPR3	0	ENSG00000181773	0
chr1:27814304-27817567	chr1	27814304	27817567	Uninf_1_chr1.2210,WT_1_chr1.2394,WT_2_chr1.2282,Uninf_2_chr1.2259	11.9846	3264	Promoter (<=1kb)	1	27730730	27816669	85940	2	ENSG00000158195	ENST00000430629	WASF2	0	ENSG00000158195;ENSG00000158195	0;0
chr1:27854471-27855671	chr1	27854471	27855671	WT_1_chr1.2399,WT_2_chr1.2283	0.434424	1201	Promoter (2-3kb)	1	27852316	27857072	4757	1	ENSG00000237429	ENST00000443579	RP1-159A19.4	2155	ENSG00000126705;ENSG00000237429	0;0
chr1:27866337-27866977	chr1	27866337	27866977	Uninf_1_chr1.2217	0.500188	641	Intron (ENST00000247087/ENSG00000126705, intron 1 of 5)	1	27878553	27879815	1263	2	ENSG00000126705	ENST00000487743	AHDC1	12838	ENSG00000126705;ENSG00000126705	0;0
chr1:27883376-27883891	chr1	27883376	27883891	WT_1_chr1.2414	0.396098	516	Intron (ENST00000247087/ENSG00000126705, intron 4 of 5)	1	27878553	27879815	1263	2	ENSG00000126705	ENST00000487743	AHDC1	-3561	ENSG00000126705;ENSG00000126705;ENSG00000126705;ENSG00000126705;ENSG00000126705	0;0;0;0
chr1:27894526-27896069	chr1	27894526	27896069	WT_1_chr1.2424,Uninf_2_chr1.2271,WT_2_chr1.2290,Uninf_1_chr1.2225	0.649946	1544	Intron (ENST00000247087/ENSG00000126705, intron 5 of 5)	1	27878553	27879815	1263	2	ENSG00000126705	ENST00000487743	AHDC1	-14711	ENSG00000126705;ENSG00000126705;ENSG00000126705;ENSG00000126705	0;0;0;0
chr1:27901371-27903532	chr1	27901371	27903532	WT_1_chr1.2431,Uninf_2_chr1.2275,WT_2_chr1.2293,Uninf_1_chr1.2229	1.32115	2162	Intron (ENST00000247087/ENSG00000126705, intron 5 of 5)	1	27878553	27879815	1263	2	ENSG00000126705	ENST00000487743	AHDC1	-21556	ENSG00000126705;ENSG00000126705;ENSG00000126705;ENSG00000126705	0;0;0;0
chr1:27920846-27922374	chr1	27920846	27922374	Uninf_1_chr1.2232,WT_1_chr1.2437,WT_2_chr1.2296	0.617055	1529	Intron (ENST00000247087/ENSG00000126705, intron 5 of 5)	1	27879238	27929925	50688	2	ENSG00000126705	ENST00000490295	AHDC1	7551	ENSG00000126705;ENSG00000126705;ENSG00000126705;ENSG00000126705	0;0;0;0
chr1:27925033-27926974	chr1	27925033	27926974	WT_1_chr1.2447,Uninf_1_chr1.2242	0.530609	1942	Promoter (2-3kb)	1	27879238	27929925	50688	2	ENSG00000126705	ENST00000490295	AHDC1	2951	ENSG00000126705;ENSG00000126705;ENSG00000126705;ENSG00000126705	0;0;0;0
chr1:27927023-27931749	chr1	27927023	27931749	Uninf_2_chr1.2286,Uninf_1_chr1.2243,WT_1_chr1.2450,WT_2_chr1.2312	5.40922	4727	Promoter (<=1kb)	1	27860546	27930102	69557	2	ENSG00000126705	ENST00000247087	AHDC1	0	ENSG00000126705;ENSG00000126705;ENSG00000126705;ENSG00000126705	0;0;0;0
chr1:27960070-27961728	chr1	27960070	27961728	WT_1_chr1.2453,WT_2_chr1.2315,Uninf_1_chr1.2244,Uninf_2_chr1.2293	0.957481	1659	Promoter (<=1kb)	1	27938803	27961727	22925	2	ENSG00000000938	ENST00000545953	FGR	0	ENSG00000000938;ENSG00000000938;ENSG00000000938	0;0;0
chr1:27985189-27987279	chr1	27985189	27987279	WT_1_chr1.2454,WT_2_chr1.2316,Uninf_1_chr1.2245,Uninf_2_chr1.2294	2.08516	2091	Promoter (1-2kb)	1	27986839	27989233	2395	2	ENSG00000233975	ENST00000440492	RP11-288L9.1	1954	ENSG00000233975	0
chr1:27995614-27996611	chr1	27995614	27996611	WT_2_chr1.2317,WT_1_chr1.2456,Uninf_2_chr1.2295,Uninf_1_chr1.2246	1.02047	998	Promoter (<=1kb)	1	27995979	27996787	809	1	ENSG00000225886	ENST00000430683	RP11-288L9.4	0	ENSG00000126709;ENSG00000126709;ENSG00000126709;ENSG00000225886	0;0;0;0
chr1:27997242-27999847	chr1	27997242	27999847	Uninf_2_chr1.2297,Uninf_1_chr1.2248,WT_2_chr1.2321,Uninf_1_chr1.2249,WT_1_chr1.2457	2.22338	2606	Promoter (<=1kb)	1	27992572	27998729	6158	2	ENSG00000126709	ENST00000361157	IFI6	0	ENSG00000126709;ENSG00000126709;ENSG00000126709;ENSG00000225886	0;0;0;0
chr1:28051376-28054466	chr1	28051376	28054466	WT_1_chr1.2458,WT_2_chr1.2324,Uninf_2_chr1.2298,Uninf_1_chr1.2250	5.48162	3091	Promoter (<=1kb)	1	28052490	28089633	37144	1	ENSG00000009780	ENST00000373954	FAM76A	0	ENSG00000009780;ENSG00000009780;ENSG00000009780;ENSG00000009780;ENSG00000009780;ENSG00000009780	0;0;0;0;0;0
chr1:28098542-28101944	chr1	28098542	28101944	WT_1_chr1.2460,Uninf_1_chr1.2251,WT_2_chr1.2333,Uninf_2_chr1.2301	8.03047	3403	Promoter (<=1kb)	1	28099694	28150963	51270	1	ENSG00000117758	ENST00000373943	STX12	0	ENSG00000117758;ENSG00000117758;ENSG00000117758;ENSG00000269971	0;0;0;0
chr1:28156339-28159679	chr1	28156339	28159679	WT_1_chr1.2462,Uninf_2_chr1.2315,Uninf_1_chr1.2259,WT_2_chr1.2337	7.54386	3341	Promoter (<=1kb)	1	28157289	28178187	20899	1	ENSG00000117751	ENST00000311772	PPP1R8	0	ENSG00000117751;ENSG00000117751;ENSG00000117751;ENSG00000117751;ENSG00000252947	0;0;0;0
chr1:28189625-28190129	chr1	28189625	28190129	WT_1_chr1.2464	0.403351	505	Distal Intergenic	1	28199055	28213196	14142	1	ENSG00000130775	ENST00000328928	THEMIS2	-8926	NA	NA
chr1:28198436-28200269	chr1	28198436	28200269	WT_2_chr1.2343,Uninf_2_chr1.2320,WT_1_chr1.2467,Uninf_1_chr1.2268	2.62875	1834	Promoter (<=1kb)	1	28199055	28213196	14142	1	ENSG00000130775	ENST00000328928	THEMIS2	0	ENSG00000130775;ENSG00000130775;ENSG00000130775;ENSG00000130775;ENSG00000130775;ENSG00000130775;ENSG00000130775;ENSG00000130775;ENSG00000130775	0;0;0;0;0;0;0;0
chr1:28239775-28241971	chr1	28239775	28241971	Uninf_2_chr1.2329,WT_1_chr1.2473,WT_2_chr1.2345,Uninf_1_chr1.2271	6.06663	2197	Promoter (<=1kb)	1	28218035	28241254	23220	2	ENSG00000117748	ENST00000373912	RPA2	0	ENSG00000117748;ENSG00000117748;ENSG00000117748;ENSG00000117748	0;0;0;0
chr1:28261374-28261979	chr1	28261374	28261979	WT_1_chr1.2474	0.314007	606	Promoter (<=1kb)	1	28261504	28285668	24165	1	ENSG00000130768	ENST00000373894	SMPDL3B	0	ENSG00000130768;ENSG00000130768;ENSG00000130768;ENSG00000130768;ENSG00000130768;ENSG00000130768;ENSG00000227050	0;0;0;0;0;0;0
chr1:28285437-28288604	chr1	28285437	28288604	Uninf_1_chr1.2272,WT_1_chr1.2477,WT_2_chr1.2350,Uninf_2_chr1.2332	3.58708	3168	Promoter (<=1kb)	1	28285973	28294607	8635	1	ENSG00000158156	ENST00000373884	XKR8	0	ENSG00000130768;ENSG00000130768;ENSG00000130768;ENSG00000130768;ENSG00000130768;ENSG00000158156;ENSG00000158156;ENSG00000227050	0;0;0;0;0;0;0
chr1:28390188-28391059	chr1	28390188	28391059	Uninf_1_chr1.2281,WT_1_chr1.2485,Uninf_2_chr1.2340	0.496628	872	Intron (ENST00000373871/ENSG00000158161, intron 17 of 17)	1	28299979	28384598	84620	2	ENSG00000158161	ENST00000373864	EYA3	-5590	ENSG00000158161;ENSG00000158161;ENSG00000158161;ENSG00000158161;ENSG00000158161;ENSG00000158161	0;0;0;0;0;0
chr1:28412981-28416311	chr1	28412981	28416311	WT_2_chr1.2369,Uninf_1_chr1.2287,Uninf_2_chr1.2345,WT_1_chr1.2488	8.51057	3331	Promoter (<=1kb)	1	28296855	28415207	118353	2	ENSG00000158161	ENST00000373871	EYA3	0	ENSG00000158161;ENSG00000158161;ENSG00000158161;ENSG00000158161;ENSG00000158161;ENSG00000158161	0;0;0;0;0;0
chr1:28431200-28432042	chr1	28431200	28432042	Uninf_1_chr1.2289,WT_2_chr1.2371,Uninf_2_chr1.2350,WT_1_chr1.2492	0.66631	843	Distal Intergenic	1	28436250	28436809	560	1	ENSG00000228943	ENST00000443484	RP5-1053E7.2	-4208	ENSG00000228943
chr1:28556891-28560189	chr1	28556891	28560189	Uninf_2_chr1.2355,Uninf_1_chr1.2293,Uninf_2_chr1.2358,WT_1_chr1.2497,WT_2_chr1.2373,Uninf_1_chr1.2295,Uninf_2_chr1.2359	4.90516	3299	Promoter (<=1kb)	1	28527068	28559536	32469	2	ENSG00000126698	ENST00000263697	DNAJC8	0	ENSG00000126698;ENSG00000126698;ENSG00000126698;ENSG00000126698;ENSG00000130770;ENSG00000130770;ENSG00000130770;ENSG00000130770	0;0;0;0;0;0;0;0
chr1:28561817-28564883	chr1	28561817	28564883	WT_2_chr1.2376,WT_1_chr1.2500,Uninf_1_chr1.2297,Uninf_2_chr1.2360	6.5033	3067	Promoter (<=1kb)	1	28562620	28564616	1997	1	ENSG00000130770	ENST00000497986	ATPIF1	0	ENSG00000126698;ENSG00000126698;ENSG00000126698;ENSG00000126698;ENSG00000130770;ENSG00000130770;ENSG00000130770;ENSG00000130770	0;0;0;0;0;0;0;0
chr1:28573237-28574527	chr1	28573237	28574527	Uninf_1_chr1.2298,WT_1_chr1.2504,WT_2_chr1.2382,Uninf_2_chr1.2364	0.654051	1291	Promoter (<=1kb)	1	28573655	28574079	425	1	ENSG00000271398	ENST00000605846	RP5-1092A3.5	0	ENSG00000130770;ENSG00000271398	0;0
chr1:28575151-28575725	chr1	28575151	28575725	WT_1_chr1.2505	0.386398	575	Promoter (1-2kb)	1	28573655	28574079	425	1	ENSG00000271398	ENST00000605846	RP5-1092A3.5	1496	ENSG00000130770;ENSG00000271398	0;0
chr1:28585452-28589051	chr1	28585452	28589051	Uninf_2_chr1.2368,WT_1_chr1.2507,Uninf_1_chr1.2304,WT_2_chr1.2386	5.76265	3600	Promoter (<=1kb)	1	28586038	28609002	22965	1	ENSG00000130766	ENST00000253063	SESN2	0	ENSG00000130766	0
chr1:28654609-28657143	chr1	28654609	28657143	Uninf_1_chr1.2313,Uninf_2_chr1.2374,WT_2_chr1.2393,WT_1_chr1.2514	4.28447	2535	Promoter (<=1kb)	1	28655513	28661527	6015	1	ENSG00000130772	ENST00000479574	MED18	0	ENSG00000130772;ENSG00000130772;ENSG00000130772;ENSG00000130772;ENSG00000130772	0;0;0;0;0
chr1:28695437-28698202	chr1	28695437	28698202	WT_2_chr1.2395,WT_1_chr1.2518,Uninf_1_chr1.2317,Uninf_2_chr1.2378	5.48472	2766	Promoter (<=1kb)	1	28696114	28826881	130768	1	ENSG00000204138	ENST00000373839	PHACTR4	0	ENSG00000204138;ENSG00000204138;ENSG00000204138	0;0;0
chr1:28700259-28701184	chr1	28700259	28701184	Uninf_1_chr1.2319,WT_1_chr1.2525,Uninf_2_chr1.2380	0.495076	926	Intron (ENST00000373839/ENSG00000204138, intron 1 of 13)	1	28696255	28823668	127414	1	ENSG00000204138	ENST00000493669	PHACTR4	4004	ENSG00000204138;ENSG00000204138;ENSG00000204138	0;0;0
chr1:28763649-28766595	chr1	28763649	28766595	Uninf_1_chr1.2325,WT_2_chr1.2405,WT_1_chr1.2529,Uninf_2_chr1.2381	2.38749	2947	Promoter (<=1kb)	1	28764682	28826820	62139	1	ENSG00000204138	ENST00000373836	PHACTR4	0	ENSG00000204138;ENSG00000204138;ENSG00000204138;ENSG00000204138	0;0;0;0
chr1:28831195-28837711	chr1	28831195	28837711	WT_1_chr1.2532,WT_2_chr1.2410,Uninf_2_chr1.2390,Uninf_1_chr1.2332,WT_2_chr1.2411,WT_2_chr1.2414	4.56725	6517	Promoter (<=1kb)	1	28832455	28865708	33254	1	ENSG00000180198	ENST00000398958	RCC1	0	ENSG00000180198;ENSG00000180198;ENSG00000180198;ENSG00000180198;ENSG00000180198;ENSG00000200087;ENSG00000204138;ENSG00000204138;ENSG00000242125;ENSG00000242125;ENSG00000242125;ENSG00000242125	0;0;0;0;0;0;0;0;0;0;0;0
chr1:28843895-28846201	chr1	28843895	28846201	WT_1_chr1.2544,Uninf_1_chr1.2336,Uninf_2_chr1.2392,WT_2_chr1.2422	3.29461	2307	Promoter (<=1kb)	1	28844648	28865495	20848	1	ENSG00000180198	ENST00000373832	RCC1	0	ENSG00000180198;ENSG00000180198;ENSG00000180198;ENSG00000180198;ENSG00000180198;ENSG00000180198;ENSG00000180198;ENSG00000180198;ENSG00000180198;ENSG00000180198;ENSG00000238821	0;0;0;0;0;0;0;0;0;0;0
chr1:28878683-28881158	chr1	28878683	28881158	Uninf_1_chr1.2337,Uninf_2_chr1.2394,WT_1_chr1.2547,WT_2_chr1.2429	4.09086	2476	Promoter (<=1kb)	1	28879597	28905051	25455	1	ENSG00000180098	ENST00000373830	TRNAU1AP	0	ENSG00000180098;ENSG00000180098;ENSG00000180098;ENSG00000180098;ENSG00000180098;ENSG00000180098;ENSG00000180098;ENSG00000180098;ENSG00000180098	0;0;0;0;0;0;0;0;0
chr1:28904627-28905158	chr1	28904627	28905158	Uninf_2_chr1.2402	0.471585	532	Promoter (<=1kb)	1	28905261	28905334	74	2	ENSG00000221539	ENST00000408612	SNORD99	176	ENSG00000180098;ENSG00000180098;ENSG00000180098;ENSG00000197989;ENSG00000197989;ENSG00000197989;ENSG00000197989;ENSG00000197989;ENSG00000197989;ENSG00000197989;ENSG00000197989;ENSG00000197989;ENSG00000197989;ENSG00000197989;ENSG00000197989;ENSG00000197989;ENSG00000197989;ENSG00000197989	0;0;0;0;0;0;0;0;0;0;0;0;0;0;0;0;0;0
chr1:28905604-28909888	chr1	28905604	28909888	Uninf_1_chr1.2344,Uninf_2_chr1.2404,WT_1_chr1.2552,WT_2_chr1.2437	5.4372	4285	Promoter (<=1kb)	1	28905050	28907522	2473	2	ENSG00000197989	ENST00000464612	SNHG12	0	ENSG00000180098;ENSG00000180098;ENSG00000180098;ENSG00000197989;ENSG00000197989;ENSG00000197989;ENSG00000197989;ENSG00000197989;ENSG00000197989;ENSG00000197989;ENSG00000197989;ENSG00000197989;ENSG00000197989;ENSG00000197989;ENSG00000197989;ENSG00000197989;ENSG00000197989;ENSG00000197989;ENSG00000221539	0;0;0;0;0;0;0;0;0;0;0;0;0;0;0;0;0;0
chr1:28918066-28919796	chr1	28918066	28919796	WT_1_chr1.2553,WT_2_chr1.2440,Uninf_1_chr1.2345,Uninf_2_chr1.2410	1.55563	1731	Promoter (<=1kb)	1	28918712	28921955	3244	1	ENSG00000188060	ENST00000373826	RAB42	0	ENSG00000120656;ENSG00000188060;ENSG00000188060	0;0;0
chr1:28967789-28971310	chr1	28967789	28971310	Uninf_1_chr1.2352,Uninf_2_chr1.2416,WT_1_chr1.2557,WT_2_chr1.2445	5.68598	3522	Promoter (<=1kb)	1	28929362	28969578	40217	2	ENSG00000120656	ENST00000373824	TAF12	0	ENSG00000120656;ENSG00000120656;ENSG00000120656;ENSG00000229388;ENSG00000229388;ENSG00000270103;ENSG00000270103	0;0;0;0;0;0;0
chr1:28974366-28975955	chr1	28974366	28975955	Uninf_2_chr1.2420,Uninf_1_chr1.2354,WT_1_chr1.2559,WT_2_chr1.2447	0.783766	1590	Promoter (<=1kb)	1	28975112	28975242	131	1	ENSG00000270103	ENST00000602813	RNU11	0	ENSG00000120656;ENSG00000120656;ENSG00000120656;ENSG00000229388;ENSG00000229388;ENSG00000270103;ENSG00000270103	0;0;0;0;0;0;0
chr1:28994329-28996864	chr1	28994329	28996864	WT_2_chr1.2448,WT_1_chr1.2561,Uninf_2_chr1.2423,Uninf_1_chr1.2357	6.13296	2536	Promoter (<=1kb)	1	28995244	29045865	50622	1	ENSG00000162419	ENST00000373816	GMEB1	0	ENSG00000162419;ENSG00000162419;ENSG00000162419	0;0;0
chr1:29062196-29065889	chr1	29062196	29065889	Uninf_2_chr1.2424,WT_2_chr1.2450,WT_1_chr1.2562,Uninf_1_chr1.2358	5.68436	3694	Promoter (<=1kb)	1	29063133	29069383	6251	1	ENSG00000198492	ENST00000474884	YTHDF2	0	ENSG00000198492;ENSG00000198492;ENSG00000198492;ENSG00000198492;ENSG00000198492;ENSG00000198492;ENSG00000198492;ENSG00000198492;ENSG00000198492	0;0;0;0;0;0;0;0;0
chr1:29066058-29066728	chr1	29066058	29066728	Uninf_2_chr1.2425	0.492959	671	Promoter (<=1kb)	1	29065603	29069395	3793	1	ENSG00000198492	ENST00000468863	YTHDF2	455	ENSG00000198492;ENSG00000198492;ENSG00000198492;ENSG00000198492;ENSG00000198492;ENSG00000198492;ENSG00000198492;ENSG00000198492;ENSG00000198492	0;0;0;0;0;0;0;0;0
chr1:29077812-29078646	chr1	29077812	29078646	WT_1_chr1.2565,Uninf_1_chr1.2372	0.379168	835	Intron (ENST00000542507/ENSG00000198492, intron 5 of 5)	1	29065603	29069395	3793	1	ENSG00000198492	ENST00000468863	YTHDF2	12209	ENSG00000198492;ENSG00000198492;ENSG00000198492;ENSG00000198492	0;0;0;0
chr1:29111626-29112499	chr1	29111626	29112499	WT_1_chr1.2569,Uninf_1_chr1.2374	0.584031	874	Distal Intergenic	1	29138654	29190208	51555	1	ENSG00000116329	ENST00000234961	OPRD1	-26155	NA	NA
chr1:29138516-29139295	chr1	29138516	29139295	WT_1_chr1.2571	0.367899	780	Promoter (<=1kb)	1	29138654	29190208	51555	1	ENSG00000116329	ENST00000234961	OPRD1	0	ENSG00000116329	0
chr1:29212954-29215213	chr1	29212954	29215213	Uninf_2_chr1.2435,WT_1_chr1.2574,WT_2_chr1.2460,Uninf_1_chr1.2379	5.6449	2260	Promoter (<=1kb)	1	29213603	29446532	232930	1	ENSG00000159023	ENST00000343067	EPB41	0	ENSG00000159023;ENSG00000159023;ENSG00000159023;ENSG00000159023;ENSG00000159023;ENSG00000159023;ENSG00000159023;ENSG00000199756	0;0;0;0;0;0;0
chr1:29240112-29242770	chr1	29240112	29242770	WT_1_chr1.2575,Uninf_2_chr1.2438,WT_2_chr1.2461,Uninf_1_chr1.2383	2.78248	2659	Promoter (<=1kb)	1	29241091	29391733	150643	1	ENSG00000159023	ENST00000373797	EPB41	0	ENSG00000159023;ENSG00000159023;ENSG00000159023;ENSG00000159023;ENSG00000159023;ENSG00000159023;ENSG00000159023;ENSG00000159023;ENSG00000159023	0;0;0;0;0;0;0;0;0
chr1:29447102-29452297	chr1	29447102	29452297	WT_1_chr1.2582,WT_2_chr1.2463,Uninf_2_chr1.2445,Uninf_1_chr1.2398	3.81904	5196	Promoter (<=1kb)	1	29445940	29450447	4508	2	ENSG00000253304	ENST00000521452	TMEM200B	0	ENSG00000159023;ENSG00000159023;ENSG00000159023;ENSG00000159023;ENSG00000159023;ENSG00000159023;ENSG00000159023;ENSG00000253304;ENSG00000253304	0;0;0;0;0;0;0;0;0
chr1:29505263-29509211	chr1	29505263	29509211	Uninf_2_chr1.2449,WT_2_chr1.2472,Uninf_1_chr1.2406,WT_1_chr1.2584	7.59401	3949	Promoter (<=1kb)	1	29474255	29508499	34245	2	ENSG00000116350	ENST00000373795	SRSF4	0	ENSG00000116350;ENSG00000116350;ENSG00000116350;ENSG00000116350	0;0;0;0
chr1:29555933-29558159	chr1	29555933	29558159	Uninf_2_chr1.2454,Uninf_1_chr1.2408,WT_1_chr1.2588,WT_2_chr1.2476	5.20508	2227	Promoter (<=1kb)	1	29519385	29557436	38052	2	ENSG00000116353	ENST00000373791	MECR	0	ENSG00000060656;ENSG00000060656;ENSG00000060656;ENSG00000060656;ENSG00000060656;ENSG00000060656;ENSG00000116353;ENSG00000116353;ENSG00000116353;ENSG00000116353;ENSG00000116353;ENSG00000116353;ENSG00000116353;ENSG00000116353;ENSG00000116353;ENSG00000116353	0;0;0;0;0;0;0;0;0;0;0;0;0;0;0;0
chr1:29562461-29565903	chr1	29562461	29565903	WT_1_chr1.2589,Uninf_2_chr1.2455,Uninf_1_chr1.2410,WT_2_chr1.2477	4.58412	3443	Promoter (<=1kb)	1	29563028	29652173	89146	1	ENSG00000060656	ENST00000345512	PTPRU	0	ENSG00000060656;ENSG00000060656;ENSG00000060656;ENSG00000060656;ENSG00000060656;ENSG00000060656	0;0;0;0;0;0
chr1:29585456-29587981	chr1	29585456	29587981	WT_2_chr1.2479,WT_1_chr1.2599,Uninf_1_chr1.2412,Uninf_2_chr1.2462	1.95701	2526	Promoter (<=1kb)	1	29586693	29602197	15505	1	ENSG00000060656	ENST00000527027	PTPRU	0	ENSG00000060656;ENSG00000060656;ENSG00000060656;ENSG00000060656;ENSG00000060656;ENSG00000060656;ENSG00000060656	0;0;0;0;0;0;0
chr1:29598207-29598958	chr1	29598207	29598958	Uninf_1_chr1.2416,WT_1_chr1.2600	0.389061	752	Intron (ENST00000345512/ENSG00000060656, intron 7 of 30)	1	29606063	29639218	33156	1	ENSG00000060656	ENST00000415600	PTPRU	-7105	ENSG00000060656;ENSG00000060656;ENSG00000060656;ENSG00000060656;ENSG00000060656;ENSG00000060656;ENSG00000060656	0;0;0;0;0;0;0
chr1:30160653-30162019	chr1	30160653	30162019	WT_1_chr1.2603	0.348862	1367	Distal Intergenic	1	30181698	30182394	697	2	ENSG00000228176	ENST00000422638	RP4-656G21.1	20375	NA	NA
chr1:30181763-30183083	chr1	30181763	30183083	WT_1_chr1.2606,Uninf_1_chr1.2425	0.380041	1321	Promoter (<=1kb)	1	30181698	30182394	697	2	ENSG00000228176	ENST00000422638	RP4-656G21.1	0	ENSG00000228176	0
chr1:30531774-30532314	chr1	30531774	30532314	WT_1_chr1.2608	0.282333	541	Distal Intergenic	1	30486799	30510459	23661	2	ENSG00000233399	ENST00000445180	RP11-111I12.1	-21315	NA	NA
chr1:30984899-30985435	chr1	30984899	30985435	Uninf_1_chr1.2437	0.339863	537	Distal Intergenic	1	30888672	30893955	5284	1	ENSG00000231949	ENST00000420354	RP4-591L5.2	96227	NA	NA
chr1:31190522-31192614	chr1	31190522	31192614	Uninf_2_chr1.2481,WT_1_chr1.2624,Uninf_1_chr1.2443,WT_2_chr1.2505,Uninf_2_chr1.2483,Uninf_1_chr1.2444	1.78563	2093	Promoter (<=1kb)	1	31188873	31192098	3226	2	ENSG00000162510	ENST00000477320	MATN1	0	ENSG00000162510;ENSG00000162510;ENSG00000162510;ENSG00000186056;ENSG00000186056;ENSG00000186056	0;0;0;0;0
chr1:31229399-31229972	chr1	31229399	31229972	WT_1_chr1.2625	0.382259	574	Promoter (<=1kb)	1	31214536	31230604	16069	2	ENSG00000162511	ENST00000476492	LAPTM5	632	ENSG00000162511;ENSG00000162511	0;0
chr1:31282218-31283194	chr1	31282218	31283194	WT_1_chr1.2633	0.456628	977	Downstream (<1kb)	1	31283225	31288400	5176	2	ENSG00000229607	ENST00000440358	RP5-1125N11.1	5206
chr1:31289244-31289981	chr1	31289244	31289981	Uninf_1_chr1.2451,WT_1_chr1.2641	0.440011	738	Promoter (<=1kb)	1	31283225	31288400	5176	2	ENSG00000229607	ENST00000440358	RP5-1125N11.1	-844	ENSG00000229607
chr1:31296479-31298138	chr1	31296479	31298138	WT_1_chr1.2642,WT_2_chr1.2513,Uninf_2_chr1.2493,Uninf_1_chr1.2453	2.60603	1660	Promoter (<=1kb)	1	31297075	31307131	10057	1	ENSG00000223382	ENST00000430320	RP1-65J11.1	0	ENSG00000223382;ENSG00000223382	0;0
chr1:31379421-31382809	chr1	31379421	31382809	Uninf_2_chr1.2498,WT_1_chr1.2651,WT_2_chr1.2517,Uninf_1_chr1.2456	3.4676	3389	Promoter (<=1kb)	1	31345982	31381608	35627	2	ENSG00000162512	ENST00000339394	SDC3	0	ENSG00000162512	0
chr1:31479550-31481036	chr1	31479550	31481036	Uninf_1_chr1.2464,WT_1_chr1.2653,WT_2_chr1.2529,Uninf_2_chr1.2513	0.460798	1487	3' UTR	1	31440072	31467951	27880	2	ENSG00000134644	ENST00000532678	PUM1	-11599	ENSG00000134644;ENSG00000134644;ENSG00000134644;ENSG00000134644;ENSG00000134644;ENSG00000134644;ENSG00000134644;ENSG00000134644;ENSG00000134644;ENSG00000134644;ENSG00000134644;ENSG00000134644	0;0;0;0;0;0;0;0;0;0;0;0
chr1:31535131-31539299	chr1	31535131	31539299	Uninf_1_chr1.2473,Uninf_2_chr1.2521,WT_1_chr1.2655,WT_2_chr1.2532	5.28621	4169	Promoter (<=1kb)	1	31404353	31538542	134190	2	ENSG00000134644	ENST00000424085	PUM1	0	ENSG00000134644;ENSG00000134644;ENSG00000134644;ENSG00000134644;ENSG00000134644;ENSG00000134644;ENSG00000134644;ENSG00000134644;ENSG00000134644;ENSG00000134644;ENSG00000134644;ENSG00000134644;ENSG00000134644;ENSG00000134644	0;0;0;0;0;0;0;0;0;0;0;0;0
chr1:31627043-31629468	chr1	31627043	31629468	WT_1_chr1.2658,WT_2_chr1.2533,Uninf_1_chr1.2480,Uninf_2_chr1.2525	3.73974	2426	Distal Intergenic	1	31653387	31654523	1137	2	ENSG00000084628	ENST00000528449	NKAIN1	25055	NA	NA
chr1:31654318-31655476	chr1	31654318	31655476	WT_1_chr1.2661,WT_2_chr1.2538,Uninf_2_chr1.2528	0.615006	1159	Promoter (<=1kb)	1	31653387	31654523	1137	2	ENSG00000084628	ENST00000528449	NKAIN1	0	ENSG00000084628;ENSG00000084628;ENSG00000084628;ENSG00000084628;ENSG00000084628;ENSG00000084628	0;0;0;0;0;0
chr1:31711516-31713499	chr1	31711516	31713499	WT_2_chr1.2540,WT_1_chr1.2662,Uninf_1_chr1.2488,Uninf_2_chr1.2529	1.29997	1984	Promoter (<=1kb)	1	31652592	31712401	59810	2	ENSG00000084628	ENST00000373736	NKAIN1	0	ENSG00000084628	0
chr1:31767809-31771902	chr1	31767809	31771902	Uninf_1_chr1.2490,Uninf_2_chr1.2534,WT_2_chr1.2543,WT_1_chr1.2663	7.11868	4094	Promoter (<=1kb)	1	31732417	31769617	37201	2	ENSG00000060688	ENST00000263694	SNRNP40	0	ENSG00000060688;ENSG00000060688;ENSG00000060688;ENSG00000121766;ENSG00000121766;ENSG00000121766;ENSG00000121766;ENSG00000121766;ENSG00000121766	0;0;0;0;0;0;0;0;0
chr1:31845232-31847028	chr1	31845232	31847028	Uninf_1_chr1.2499,WT_1_chr1.2671,Uninf_2_chr1.2544,WT_2_chr1.2551	1.53339	1797	Promoter (<=1kb)	1	31838472	31845923	7452	2	ENSG00000121769	ENST00000373713	FABP3	0	ENSG00000121769;ENSG00000121769;ENSG00000121769;ENSG00000121769	0;0;0
chr1:31867548-31868056	chr1	31867548	31868056	WT_1_chr1.2674	0.534849	509	Distal Intergenic	1	31882412	31907524	25113	1	ENSG00000168528	ENST00000373710	SERINC2	-14356	NA	NA
chr1:31869947-31870887	chr1	31869947	31870887	WT_1_chr1.2675	0.452589	941	Distal Intergenic	1	31882412	31907524	25113	1	ENSG00000168528	ENST00000373710	SERINC2	-11525	NA	NA
chr1:31883128-31883895	chr1	31883128	31883895	Uninf_2_chr1.2550,Uninf_1_chr1.2518	0.49814	768	Promoter (<=1kb)	1	31883064	31898705	15642	1	ENSG00000168528	ENST00000487207	SERINC2	64	ENSG00000168528;ENSG00000168528;ENSG00000168528;ENSG00000168528;ENSG00000168528;ENSG00000168528	0;0;0;0;0;0
chr1:31885047-31888924	chr1	31885047	31888924	WT_1_chr1.2683,Uninf_1_chr1.2527,Uninf_2_chr1.2555,WT_2_chr1.2563	7.20067	3878	Promoter (<=1kb)	1	31885963	31907525	21563	1	ENSG00000168528	ENST00000373709	SERINC2	0	ENSG00000168528;ENSG00000168528;ENSG00000168528;ENSG00000168528;ENSG00000168528;ENSG00000168528	0;0;0;0;0;0
chr1:31996579-31997466	chr1	31996579	31997466	WT_1_chr1.2687,Uninf_1_chr1.2536	0.491432	888	Distal Intergenic	1	31987964	31989190	1227	1	ENSG00000223907	ENST00000417514	RP11-439L8.4	8615	NA	NA
chr1:32014493-32015843	chr1	32014493	32015843	WT_1_chr1.2688,WT_2_chr1.2575,Uninf_1_chr1.2540,Uninf_2_chr1.2565	1.04222	1351	Distal Intergenic	1	32037186	32041174	3989	2	ENSG00000229167	ENST00000435872	RP11-73M7.1	25331	NA	NA
chr1:32041451-32043100	chr1	32041451	32043100	WT_1_chr1.2695,WT_2_chr1.2581,Uninf_1_chr1.2543,Uninf_2_chr1.2567	0.783459	1650	Promoter (<=1kb)	1	32042116	32046561	4446	1	ENSG00000142910	ENST00000441210	TINAGL1	0	ENSG00000142910;ENSG00000142910;ENSG00000142910;ENSG00000142910;ENSG00000142910;ENSG00000142910;ENSG00000142910;ENSG00000142910;ENSG00000142910;ENSG00000142910;ENSG00000229167	0;0;0;0;0;0;0;0;0
chr1:32043611-32044118	chr1	32043611	32044118	Uninf_2_chr1.2569	0.793292	508	Promoter (<=1kb)	1	32043746	32051086	7341	1	ENSG00000142910	ENST00000468635	TINAGL1	0	ENSG00000142910;ENSG00000142910;ENSG00000142910;ENSG00000142910;ENSG00000142910;ENSG00000142910;ENSG00000142910;ENSG00000142910;ENSG00000142910;ENSG00000142910;ENSG00000142910;ENSG00000229167	0;0;0;0;0;0;0;0;0
chr1:32054338-32055128	chr1	32054338	32055128	WT_1_chr1.2700	0.500471	791	Distal Intergenic	1	32050752	32052043	1292	1	ENSG00000142910	ENST00000480586	TINAGL1	3586	ENSG00000142910;ENSG00000142910;ENSG00000142910;ENSG00000142910;ENSG00000142910;ENSG00000142910;ENSG00000142910	0;0;0;0;0;0;0
chr1:32082754-32084204	chr1	32082754	32084204	WT_1_chr1.2703,WT_2_chr1.2593,Uninf_1_chr1.2551,Uninf_2_chr1.2575	1.60842	1451	Promoter (<=1kb)	1	32083287	32089350	6064	1	ENSG00000121764	ENST00000485464	HCRTR1	0	ENSG00000121764;ENSG00000121764;ENSG00000121764;ENSG00000121764;ENSG00000121764	0;0;0
chr1:32108470-32112181	chr1	32108470	32112181	Uninf_2_chr1.2576,Uninf_1_chr1.2556,WT_2_chr1.2594,WT_1_chr1.2704	7.57124	3712	Promoter (<=1kb)	1	32095463	32110488	15026	2	ENSG00000162517	ENST00000373703	PEF1	0	ENSG00000162517;ENSG00000162517;ENSG00000162517;ENSG00000162517;ENSG00000162517;ENSG00000162517;ENSG00000162517;ENSG00000235790;ENSG00000235790;ENSG00000235790;ENSG00000235790;ENSG00000235790;ENSG00000235790;ENSG00000235790;ENSG00000235790;ENSG00000235790;ENSG00000235790;ENSG00000235790;ENSG00000235790;ENSG00000235790;ENSG00000235790;ENSG00000235790;ENSG00000235790;ENSG00000235790;ENSG00000235790…	0;0;0;0;0;0;0;0;0;0;0;0;0;0;0;0;0;0;0;0;0;0;0;0;0;0
chr1:32166373-32171191	chr1	32166373	32171191	WT_1_chr1.2714,WT_2_chr1.2603,Uninf_1_chr1.2562,Uninf_2_chr1.2580	3.5985	4819	Promoter (<=1kb)	1	32117848	32169768	51921	2	ENSG00000084636	ENST00000271069	COL16A1	0	ENSG00000084636;ENSG00000084636;ENSG00000084636;ENSG00000084636;ENSG00000084636	0;0;0;0
chr1:32177931-32178772	chr1	32177931	32178772	WT_1_chr1.2720	0.424322	842	Distal Intergenic	1	32117848	32169920	52073	2	ENSG00000084636	ENST00000373672	COL16A1	-8011	NA	NA
chr1:32179820-32181800	chr1	32179820	32181800	Uninf_1_chr1.2567,WT_1_chr1.2721,WT_2_chr1.2610,Uninf_2_chr1.2585	1.27995	1981	Distal Intergenic	1	32117848	32169920	52073	2	ENSG00000084636	ENST00000373672	COL16A1	-9900	NA	NA
chr1:32225314-32231034	chr1	32225314	32231034	WT_1_chr1.2722,WT_2_chr1.2612,Uninf_2_chr1.2587,Uninf_1_chr1.2568,WT_2_chr1.2614,WT_1_chr1.2723,Uninf_1_chr1.2570	2.88528	5721	Promoter (<=1kb)	1	32192718	32229523	36806	2	ENSG00000121753	ENST00000398547	BAI2	0	ENSG00000121753;ENSG00000121753;ENSG00000121753;ENSG00000121753;ENSG00000121753;ENSG00000121753;ENSG00000121753;ENSG00000121753;ENSG00000121753;ENSG00000121753;ENSG00000121753;ENSG00000121753;ENSG00000121753;ENSG00000266580	0;0;0;0;0;0;0
chr1:32237324-32238869	chr1	32237324	32238869	WT_1_chr1.2724,Uninf_1_chr1.2572,WT_2_chr1.2615	1.04791	1546	Distal Intergenic	1	32207401	32230494	23094	2	ENSG00000121753	ENST00000533175	BAI2	-6830	NA	NA
chr1:32253198-32255521	chr1	32253198	32255521	WT_1_chr1.2725,WT_2_chr1.2617,Uninf_1_chr1.2573,Uninf_2_chr1.2589	3.24055	2324	Promoter (<=1kb)	1	32254731	32256923	2193	1	ENSG00000254545	ENST00000527035	RP11-84A19.3	0	ENSG00000134668;ENSG00000134668;ENSG00000134668;ENSG00000134668;ENSG00000134668;ENSG00000134668;ENSG00000134668;ENSG00000134668;ENSG00000134668;ENSG00000134668;ENSG00000134668;ENSG00000134668;ENSG00000254545	0;0;0;0;0;0;0;0;0;0;0;0;0
chr1:32260835-32265199	chr1	32260835	32265199	Uninf_1_chr1.2577,WT_1_chr1.2730,Uninf_2_chr1.2595,WT_2_chr1.2622	6.70173	4365	Promoter (<=1kb)	1	32256029	32264216	8188	2	ENSG00000134668	ENST00000473361	SPOCD1	0	ENSG00000134668;ENSG00000134668;ENSG00000134668;ENSG00000134668;ENSG00000134668;ENSG00000134668;ENSG00000134668;ENSG00000134668;ENSG00000134668;ENSG00000134668;ENSG00000134668;ENSG00000134668;ENSG00000134668;ENSG00000134668;ENSG00000134668;ENSG00000254545	0;0;0;0;0;0;0;0;0;0;0;0;0;0;0;0
chr1:32267840-32268907	chr1	32267840	32268907	Uninf_1_chr1.2578,WT_2_chr1.2625,WT_1_chr1.2731,Uninf_2_chr1.2598	0.90883	1068	Promoter (2-3kb)	1	32259828	32265493	5666	2	ENSG00000134668	ENST00000531039	SPOCD1	-2347	ENSG00000134668;ENSG00000134668;ENSG00000134668;ENSG00000134668;ENSG00000134668;ENSG00000134668;ENSG00000134668;ENSG00000134668;ENSG00000134668;ENSG00000134668;ENSG00000134668;ENSG00000134668;ENSG00000134668;ENSG00000134668;ENSG00000134668	0;0;0;0;0;0;0;0;0;0;0;0;0;0;0
chr1:32281084-32281869	chr1	32281084	32281869	WT_1_chr1.2733,Uninf_2_chr1.2600,Uninf_1_chr1.2579	0.635276	786	Promoter (<=1kb)	1	32256023	32281623	25601	2	ENSG00000134668	ENST00000257100	SPOCD1	0	ENSG00000134668;ENSG00000134668;ENSG00000134668;ENSG00000134668;ENSG00000134668;ENSG00000134668;ENSG00000134668;ENSG00000134668	0;0;0;0;0;0;0;0
chr1:32399938-32404814	chr1	32399938	32404814	Uninf_1_chr1.2587,WT_1_chr1.2739,Uninf_2_chr1.2604,WT_2_chr1.2631,WT_2_chr1.2632	6.72414	4877	Promoter (<=1kb)	1	32372022	32403988	31967	2	ENSG00000184007	ENST00000344035	PTP4A2	0	ENSG00000184007;ENSG00000184007;ENSG00000184007;ENSG00000184007;ENSG00000184007;ENSG00000184007;ENSG00000184007;ENSG00000184007;ENSG00000184007;ENSG00000184007;ENSG00000184007;ENSG00000184007	0;0;0;0;0;0;0;0;0;0;0;0
chr1:32409466-32411064	chr1	32409466	32411064	WT_1_chr1.2740,Uninf_1_chr1.2588,WT_2_chr1.2634,Uninf_2_chr1.2608	1.11936	1599	Promoter (<=1kb)	1	32384731	32410457	25727	2	ENSG00000184007	ENST00000526960	PTP4A2	0	ENSG00000184007;ENSG00000184007	0;0
chr1:32478333-32482656	chr1	32478333	32482656	Uninf_1_chr1.2593,WT_2_chr1.2639,WT_1_chr1.2749,Uninf_2_chr1.2612	8.56641	4324	Promoter (<=1kb)	1	32479430	32509483	30054	1	ENSG00000121774	ENST00000327300	KHDRBS1	0	ENSG00000121774;ENSG00000121774;ENSG00000121774;ENSG00000121774	0;0;0;0
chr1:32497006-32497616	chr1	32497006	32497616	Uninf_1_chr1.2596	0.436668	611	Exon (ENST00000327300/ENSG00000121774, exon 3 of 9)	1	32479783	32526451	46669	1	ENSG00000121774	ENST00000484270	KHDRBS1	17223	ENSG00000121774;ENSG00000121774;ENSG00000121774;ENSG00000121774	0;0;0;0
chr1:32537286-32540160	chr1	32537286	32540160	WT_1_chr1.2755,Uninf_1_chr1.2602,WT_2_chr1.2647,Uninf_2_chr1.2622	4.57829	2875	Promoter (<=1kb)	1	32537632	32568464	30833	1	ENSG00000121775	ENST00000487305	TMEM39B	0	ENSG00000121775;ENSG00000121775;ENSG00000121775;ENSG00000121775;ENSG00000121775;ENSG00000121775;ENSG00000121775;ENSG00000121775;ENSG00000121775;ENSG00000121775;ENSG00000121775;ENSG00000121775;ENSG00000203325	0;0;0;0;0;0;0;0;0;0;0;0
chr1:32572608-32575344	chr1	32572608	32575344	WT_1_chr1.2763,WT_2_chr1.2653,Uninf_1_chr1.2611,Uninf_2_chr1.2627	8.67125	2737	Promoter (<=1kb)	1	32573639	32642169	68531	1	ENSG00000025800	ENST00000373625	KPNA6	0	ENSG00000025800;ENSG00000025800;ENSG00000025800;ENSG00000121775;ENSG00000121775;ENSG00000121775;ENSG00000121775;ENSG00000121775;ENSG00000121775	0;0;0;0;0;0;0;0;0
chr1:32644520-32648088	chr1	32644520	32648088	Uninf_2_chr1.2633,Uninf_1_chr1.2617,WT_1_chr1.2770,WT_2_chr1.2662	3.63797	3569	Promoter (<=1kb)	1	32645287	32663886	18600	1	ENSG00000084652	ENST00000373610	TXLNA	0	ENSG00000025800;ENSG00000084652;ENSG00000084652	0;0;0
chr1:32665030-32667942	chr1	32665030	32667942	WT_1_chr1.2776,Uninf_1_chr1.2627,Uninf_2_chr1.2638,WT_2_chr1.2672	3.9328	2913	Promoter (<=1kb)	1	32665987	32670988	5002	1	ENSG00000160050	ENST00000373602	CCDC28B	0	ENSG00000084652;ENSG00000084652;ENSG00000160050;ENSG00000160050;ENSG00000160050;ENSG00000160050;ENSG00000160050;ENSG00000160051;ENSG00000160051;ENSG00000224066;ENSG00000224066	0;0;0;0;0;0;0;0;0;0;0
chr1:32670219-32673180	chr1	32670219	32673180	Uninf_2_chr1.2639,Uninf_1_chr1.2630,WT_2_chr1.2676,WT_1_chr1.2778,Uninf_2_chr1.2640	3.38996	2962	Promoter (<=1kb)	1	32671236	32674288	3053	1	ENSG00000160051	ENST00000537469	IQCC	0	ENSG00000160050;ENSG00000160050;ENSG00000160050;ENSG00000160050;ENSG00000160050;ENSG00000160051;ENSG00000160051;ENSG00000222046;ENSG00000222046;ENSG00000224066;ENSG00000224066	0;0;0;0;0;0;0;0;0
chr1:32686110-32689721	chr1	32686110	32689721	Uninf_2_chr1.2644,Uninf_1_chr1.2632,WT_2_chr1.2679,WT_1_chr1.2784	6.37161	3612	Promoter (<=1kb)	1	32687529	32691896	4368	1	ENSG00000084623	ENST00000355082	EIF3I	0	ENSG00000084623;ENSG00000084623;ENSG00000084623;ENSG00000084623;ENSG00000084623;ENSG00000084623;ENSG00000160055;ENSG00000160055;ENSG00000160055;ENSG00000160055;ENSG00000160055;ENSG00000160055;ENSG00000160055;ENSG00000160055;ENSG00000160055;ENSG00000160055;ENSG00000160055;ENSG00000160055;ENSG00000160055	0;0;0;0;0;0;0;0;0;0;0;0;0;0;0;0;0
chr1:32701252-32702085	chr1	32701252	32702085	Uninf_1_chr1.2637,WT_1_chr1.2787	0.44116	834	Intron (ENST00000423995/ENSG00000220785, intron 4 of 5)	1	32697261	32706023	8763	2	ENSG00000220785	ENST00000403496	MTMR9LP	3938	ENSG00000084623;ENSG00000084623;ENSG00000220785;ENSG00000220785;ENSG00000220785;ENSG00000220785	0;0;0;0;0;0
chr1:32705200-32707815	chr1	32705200	32707815	WT_1_chr1.2788,Uninf_1_chr1.2642,WT_2_chr1.2688,Uninf_2_chr1.2649	2.77895	2616	Promoter (<=1kb)	1	32697259	32706391	9133	2	ENSG00000220785	ENST00000423995	MTMR9LP	0	ENSG00000220785;ENSG00000220785;ENSG00000220785;ENSG00000220785	0;0;0;0
chr1:32756906-32759277	chr1	32756906	32759277	Uninf_1_chr1.2646,Uninf_2_chr1.2651,WT_1_chr1.2796,WT_2_chr1.2696	4.03626	2372	Promoter (<=1kb)	1	32757687	32799236	41550	1	ENSG00000116478	ENST00000373548	HDAC1	0	ENSG00000116478;ENSG00000116478;ENSG00000116478;ENSG00000116478;ENSG00000116478;ENSG00000116478;ENSG00000252450	0;0;0;0;0;0
chr1:32799544-32802677	chr1	32799544	32802677	Uninf_2_chr1.2656,WT_2_chr1.2701,Uninf_1_chr1.2651,WT_1_chr1.2809	3.28135	3134	Promoter (<=1kb)	1	32799433	32801980	2548	2	ENSG00000175130	ENST00000329421	MARCKSL1	0	ENSG00000116478;ENSG00000116478;ENSG00000116478;ENSG00000175130	0;0;0;0
chr1:32816330-32818603	chr1	32816330	32818603	WT_1_chr1.2811,Uninf_2_chr1.2659,Uninf_1_chr1.2652,WT_2_chr1.2703	3.48046	2274	Promoter (<=1kb)	1	32817122	32819142	2021	1	ENSG00000162526	ENST00000421153	TSSK3	0	ENSG00000162526;ENSG00000162526;ENSG00000162526;ENSG00000233775	0;0;0;-66
chr1:32826781-32828368	chr1	32826781	32828368	WT_1_chr1.2812,WT_2_chr1.2706,Uninf_2_chr1.2661	0.841309	1588	Promoter (<=1kb)	1	32827798	32829913	2116	1	ENSG00000162526	ENST00000373534	TSSK3	0	ENSG00000160058;ENSG00000160058;ENSG00000160058;ENSG00000160058;ENSG00000160058;ENSG00000160058;ENSG00000160058;ENSG00000162526;ENSG00000162526;ENSG00000225828;ENSG00000225828;ENSG00000225828;ENSG00000225828	0;0;0;0;0;0;0;0;0;0;0;0;0
chr1:32858554-32861611	chr1	32858554	32861611	Uninf_2_chr1.2668,Uninf_1_chr1.2666,WT_1_chr1.2814,WT_2_chr1.2711	6.27225	3058	Promoter (<=1kb)	1	32830704	32860049	29346	2	ENSG00000160058	ENST00000455895	BSDC1	0	ENSG00000160058;ENSG00000160058;ENSG00000160058;ENSG00000160058;ENSG00000160058;ENSG00000160058;ENSG00000160058;ENSG00000160058;ENSG00000160058;ENSG00000160058;ENSG00000160058;ENSG00000160058;ENSG00000160058;ENSG00000160058;ENSG00000160058;ENSG00000160058;ENSG00000160058	0;0;0;0;0;0;0;0;0;0;0;0;0;0;0;0;0
chr1:32892274-32892901	chr1	32892274	32892901	WT_1_chr1.2815,WT_2_chr1.2712	0.477505	628	Promoter (<=1kb)	1	32888815	32892390	3576	2	ENSG00000229259	ENST00000454917	LRRC37A12P	0	ENSG00000229259	0
chr1:32912953-32914605	chr1	32912953	32914605	WT_2_chr1.2713,WT_1_chr1.2816,Uninf_1_chr1.2670,Uninf_2_chr1.2673	1.37098	1653	Distal Intergenic	1	32923436	32923733	298	1	ENSG00000263529	ENST00000579362	RN7SL122P	-8831	NA	NA
chr1:32929825-32931457	chr1	32929825	32931457	WT_1_chr1.2820,WT_2_chr1.2716,Uninf_1_chr1.2672,Uninf_2_chr1.2676	0.701678	1633	Promoter (<=1kb)	1	32930658	33066393	135736	1	ENSG00000254553	ENST00000480336	RP1-27O5.3	0	ENSG00000254553;ENSG00000273274	0;0
chr1:32964917-32967236	chr1	32964917	32967236	WT_1_chr1.2822,WT_2_chr1.2720,Uninf_1_chr1.2674,Uninf_2_chr1.2686	3.01277	2320	Intron (ENST00000480336/ENSG00000254553, intron 4 of 9)	1	32930670	32962287	31618	1	ENSG00000273274	ENST00000609129	ZBTB8B	34247	ENSG00000254553;ENSG00000273274	0;0
chr1:32986038-32986933	chr1	32986038	32986933	WT_1_chr1.2823,WT_2_chr1.2721	0.474127	896	Intron (ENST00000480336/ENSG00000254553, intron 4 of 9)	1	33005028	33071540	66513	1	ENSG00000160062	ENST00000373510	ZBTB8A	-18095	ENSG00000254553	0
chr1:33004045-33006902	chr1	33004045	33006902	WT_2_chr1.2722,WT_1_chr1.2824,Uninf_1_chr1.2682,Uninf_2_chr1.2695	5.47945	2858	Promoter (<=1kb)	1	33005028	33071540	66513	1	ENSG00000160062	ENST00000373510	ZBTB8A	0	ENSG00000160062;ENSG00000160062;ENSG00000254553	0;0;0
chr1:33077408-33078854	chr1	33077408	33078854	Uninf_1_chr1.2686,WT_1_chr1.2826,Uninf_2_chr1.2698,WT_2_chr1.2724	1.82491	1447	Intron (ENST00000341885/ENSG00000176261, intron 1 of 1)	1	33087431	33097659	10229	2	ENSG00000176261	ENST00000467652	ZBTB8OS	18805	ENSG00000176261	0
chr1:33114681-33119074	chr1	33114681	33119074	Uninf_2_chr1.2700,WT_2_chr1.2730,WT_1_chr1.2828,Uninf_1_chr1.2691	6.94563	4394	Promoter (<=1kb)	1	33116743	33145654	28912	1	ENSG00000162521	ENST00000414241	RBBP4	0	ENSG00000162521;ENSG00000162521;ENSG00000162521;ENSG00000162521;ENSG00000162521;ENSG00000162521;ENSG00000162521;ENSG00000162521;ENSG00000162521;ENSG00000162521;ENSG00000162521;ENSG00000162521;ENSG00000162521;ENSG00000162521;ENSG00000162521;ENSG00000176261;ENSG00000176261;ENSG00000176261;ENSG00000176261;ENSG00000176261;ENSG00000176261;ENSG00000176261;ENSG00000176261;ENSG00000176261;ENSG00000176261…	0;0;0;0;0;0;0;0;0;0;0;0;0;0;0;0;0;0;0;0;0;0;0;0;0;0;0;0
chr1:33166476-33170149	chr1	33166476	33170149	Uninf_2_chr1.2708,Uninf_1_chr1.2703,WT_2_chr1.2734,WT_1_chr1.2837	5.24233	3674	Promoter (<=1kb)	1	33145507	33168361	22855	2	ENSG00000162520	ENST00000373484	SYNC	0	ENSG00000162520;ENSG00000162520;ENSG00000162520;ENSG00000162520	0;0;0;0
chr1:33206103-33209379	chr1	33206103	33209379	WT_1_chr1.2838,WT_2_chr1.2737,Uninf_2_chr1.2714,Uninf_1_chr1.2708	4.39174	3277	Promoter (<=1kb)	1	33207486	33240571	33086	1	ENSG00000162522	ENST00000401073	KIAA1522	0	ENSG00000162522	0
chr1:33218968-33221320	chr1	33218968	33221320	WT_1_chr1.2840,Uninf_2_chr1.2717,Uninf_1_chr1.2711,WT_2_chr1.2741,Uninf_2_chr1.2718	4.19995	2353	Promoter (<=1kb)	1	33219620	33234547	14928	1	ENSG00000162522	ENST00000468130	KIAA1522	0	ENSG00000162522;ENSG00000162522;ENSG00000162522	0;0;0
chr1:33280936-33285208	chr1	33280936	33285208	WT_2_chr1.2753,Uninf_2_chr1.2723,Uninf_1_chr1.2721,WT_1_chr1.2847	7.23514	4273	Promoter (<=1kb)	1	33282368	33292090	9723	1	ENSG00000116497	ENST00000530710	S100PBP	0	ENSG00000116497;ENSG00000116497;ENSG00000116497;ENSG00000116497;ENSG00000116497;ENSG00000116497;ENSG00000116497;ENSG00000116497;ENSG00000116497;ENSG00000116497;ENSG00000116497;ENSG00000116497;ENSG00000134684;ENSG00000134684;ENSG00000134684	0;0;0;0;0;0;0;0;0;0;0;0;0;0
chr1:33335336-33337414	chr1	33335336	33337414	WT_2_chr1.2757,WT_1_chr1.2852,Uninf_1_chr1.2725,Uninf_2_chr1.2727,Uninf_1_chr1.2726	1.41589	2079	Promoter (<=1kb)	1	33327869	33336414	8546	2	ENSG00000160097	ENST00000373471	FNDC5	0	ENSG00000160097;ENSG00000160097;ENSG00000160097;ENSG00000160097	0;0;0;0
chr1:33358204-33360016	chr1	33358204	33360016	WT_2_chr1.2761,Uninf_1_chr1.2728,WT_1_chr1.2857,Uninf_2_chr1.2730	1.34439	1813	Promoter (<=1kb)	1	33359125	33364042	4918	1	ENSG00000121905	ENST00000470896	HPCA	0	ENSG00000121900;ENSG00000121900;ENSG00000121900;ENSG00000121900;ENSG00000121905;ENSG00000121905;ENSG00000121905;ENSG00000121905;ENSG00000121905	0;0;0;0;0;0;0;0;0
chr1:33365561-33368036	chr1	33365561	33368036	WT_2_chr1.2764,WT_1_chr1.2858,Uninf_2_chr1.2732,Uninf_1_chr1.2733	2.62996	2476	Promoter (<=1kb)	1	33360196	33366959	6764	2	ENSG00000121900	ENST00000373463	TMEM54	0	ENSG00000121900;ENSG00000121900;ENSG00000121900;ENSG00000121900;ENSG00000121900;ENSG00000121900;ENSG00000121905	0;0;0;0;0
chr1:33390888-33391938	chr1	33390888	33391938	WT_2_chr1.2769,Uninf_1_chr1.2737,Uninf_2_chr1.2738,WT_1_chr1.2863	0.556516	1051	Promoter (<=1kb)	1	33391895	33392000	106	1	ENSG00000221423	ENST00000408496	AL031602.1	0	ENSG00000221423	0
chr1:33427622-33431179	chr1	33427622	33431179	WT_1_chr1.2865,WT_2_chr1.2771,Uninf_1_chr1.2743,Uninf_2_chr1.2745	4.84035	3558	Promoter (<=1kb)	1	33402046	33430286	28241	2	ENSG00000116514	ENST00000373456	RNF19B	0	ENSG00000116514;ENSG00000116514;ENSG00000116514	0;0;0
chr1:33438045-33439169	chr1	33438045	33439169	WT_1_chr1.2870,Uninf_2_chr1.2749,WT_2_chr1.2773,Uninf_1_chr1.2745	1.29909	1125	Promoter (<=1kb)	1	33439268	33439642	375	1	ENSG00000267885	ENST00000594612	FKSG48	-99	ENSG00000267885	-99
chr1:33500564-33503112	chr1	33500564	33503112	Uninf_2_chr1.2752,Uninf_1_chr1.2747,WT_1_chr1.2874,WT_2_chr1.2780	6.37038	2549	Promoter (<=1kb)	1	33473585	33502471	28887	2	ENSG00000004455	ENST00000373449	AK2	0	ENSG00000004455;ENSG00000004455;ENSG00000004455;ENSG00000004455;ENSG00000004455;ENSG00000004455;ENSG00000004455;ENSG00000004455;ENSG00000004455	0;0;0;0;0;0;0;0;0
chr1:33545787-33548576	chr1	33545787	33548576	Uninf_1_chr1.2750,Uninf_2_chr1.2753,WT_2_chr1.2782,WT_1_chr1.2875	4.12693	2790	Promoter (<=1kb)	1	33487208	33546597	59390	2	ENSG00000004455	ENST00000548559	AK2	0	ENSG00000004455;ENSG00000142920;ENSG00000142920;ENSG00000142920;ENSG00000142920;ENSG00000142920;ENSG00000142920;ENSG00000142920;ENSG00000142920;ENSG00000142920;ENSG00000142920;ENSG00000142920;ENSG00000142920;ENSG00000142920;ENSG00000142920;ENSG00000142920;ENSG00000142920;ENSG00000142920;ENSG00000142920;ENSG00000142920	0;0;0;0;0;0;0;0;0;0;0;0;0;0;0;0;0;0;0;0
chr1:33591579-33593880	chr1	33591579	33593880	Uninf_2_chr1.2768,WT_2_chr1.2787,Uninf_1_chr1.2756,WT_1_chr1.2879	6.28495	2302	Distal Intergenic	1	33560245	33562557	2313	1	ENSG00000142920	ENST00000492521	ADC	31334	NA	NA
chr1:33609078-33609636	chr1	33609078	33609636	WT_1_chr1.2882	0.277685	559	Downstream (1-2kb)	1	33612303	33642151	29849	2	ENSG00000116525	ENST00000543586	TRIM62	32515	ENSG00000116525	0
chr1:33645473-33648458	chr1	33645473	33648458	Uninf_1_chr1.2760,Uninf_2_chr1.2771,WT_1_chr1.2892,WT_2_chr1.2789	5.13835	2986	Promoter (<=1kb)	1	33611003	33647267	36265	2	ENSG00000116525	ENST00000291416	TRIM62	0	ENSG00000116525;ENSG00000116525;ENSG00000116525;ENSG00000116525	0;0;0
chr1:33720792-33724597	chr1	33720792	33724597	WT_2_chr1.2790,WT_1_chr1.2895,Uninf_2_chr1.2777,Uninf_1_chr1.2764	3.9028	3806	Promoter (<=1kb)	1	33722146	33746015	23870	1	ENSG00000160094	ENST00000483388	ZNF362	0	ENSG00000160094;ENSG00000160094;ENSG00000160094;ENSG00000270115	0;0;0
chr1:33772072-33773026	chr1	33772072	33773026	WT_1_chr1.2896	0.363461	955	Promoter (<=1kb)	1	33772967	33791499	18533	1	ENSG00000225313	ENST00000588828	RP11-415J8.3	0	ENSG00000184389;ENSG00000184389;ENSG00000225313;ENSG00000225313	0;0;0;0
chr1:33804409-33804977	chr1	33804409	33804977	WT_1_chr1.2908,Uninf_1_chr1.2772	0.458015	569	Promoter (1-2kb)	1	33802167	33802465	299	2	ENSG00000222112	ENST00000410180	RN7SKP16	-1944	ENSG00000134686;ENSG00000134686;ENSG00000134686;ENSG00000134686;ENSG00000134686;ENSG00000134686;ENSG00000134686;ENSG00000134686;ENSG00000134686;ENSG00000134686;ENSG00000134686;ENSG00000222112	0;0;0;0;0;0;0;0;0;0
chr1:33807782-33808619	chr1	33807782	33808619	WT_1_chr1.2914,Uninf_1_chr1.2779	0.435849	838	Intron (ENST00000431992/ENSG00000134686, intron 6 of 12)	1	33802167	33802465	299	2	ENSG00000222112	ENST00000410180	RN7SKP16	-5317	ENSG00000134686;ENSG00000134686;ENSG00000134686;ENSG00000134686;ENSG00000134686;ENSG00000134686;ENSG00000134686;ENSG00000134686;ENSG00000134686;ENSG00000134686	0;0;0;0;0;0;0;0;0;0
chr1:33810386-33816687	chr1	33810386	33816687	Uninf_1_chr1.2785,Uninf_2_chr1.2795,WT_2_chr1.2810,WT_1_chr1.2919	7.37608	6302	Promoter (<=1kb)	1	33789227	33815412	26186	2	ENSG00000134686	ENST00000485928	PHC2	0	ENSG00000134686;ENSG00000134686;ENSG00000134686;ENSG00000134686;ENSG00000134686;ENSG00000134686;ENSG00000134686;ENSG00000134686;ENSG00000134686;ENSG00000134686;ENSG00000233246	0;0;0;0;0;0;0;0;0;0;0
chr1:33849898-33850409	chr1	33849898	33850409	WT_1_chr1.2926	0.421969	512	Intron (ENST00000419414/ENSG00000134686, intron 14 of 14)	1	33834171	33858366	24196	2	ENSG00000134686	ENST00000468406	PHC2	7957	ENSG00000134686;ENSG00000134686;ENSG00000134686	0;0;0
chr1:33875883-33876398	chr1	33875883	33876398	Uninf_1_chr1.2796	0.462098	516	Intron (ENST00000419414/ENSG00000134686, intron 14 of 14)	1	33834171	33858366	24196	2	ENSG00000134686	ENST00000468406	PHC2	-17517	ENSG00000134686;ENSG00000134686	0;0
chr1:33886533-33887353	chr1	33886533	33887353	Uninf_1_chr1.2798,WT_1_chr1.2932	0.415993	821	Intron (ENST00000419414/ENSG00000134686, intron 14 of 14)	1	33790175	33896216	106042	2	ENSG00000134686	ENST00000419414	PHC2	8863	ENSG00000134686;ENSG00000134686	0;0
chr1:33894106-33894627	chr1	33894106	33894627	Uninf_1_chr1.2803	0.394688	522	Promoter (1-2kb)	1	33790175	33896216	106042	2	ENSG00000134686	ENST00000419414	PHC2	1589	ENSG00000134686;ENSG00000134686	0;0
chr1:33894698-33897337	chr1	33894698	33897337	Uninf_1_chr1.2805,WT_1_chr1.2937,Uninf_2_chr1.2804,WT_2_chr1.2827	4.75611	2640	Promoter (<=1kb)	1	33790175	33896216	106042	2	ENSG00000134686	ENST00000419414	PHC2	0	ENSG00000134686;ENSG00000134686	0;0
chr1:33935956-33936581	chr1	33935956	33936581	WT_1_chr1.2945	0.403957	626	Promoter (1-2kb)	1	33938246	33962107	23862	1	ENSG00000121903	ENST00000361328	ZSCAN20	-1665	ENSG00000121903;ENSG00000121903;ENSG00000121903	0;0;0
chr1:33937275-33940023	chr1	33937275	33940023	Uninf_2_chr1.2810,WT_1_chr1.2947,Uninf_1_chr1.2817,WT_2_chr1.2832,WT_2_chr1.2834	4.0535	2749	Promoter (<=1kb)	1	33938246	33962107	23862	1	ENSG00000121903	ENST00000361328	ZSCAN20	0	ENSG00000121903;ENSG00000121903;ENSG00000121903	0;0;0
chr1:34532129-34532749	chr1	34532129	34532749	WT_1_chr1.2965,Uninf_1_chr1.2828	0.346377	621	Intron (ENST00000241312/ENSG00000121904, intron 68 of 69)	1	34578550	34578664	115	1	ENSG00000201148	ENST00000364278	RNA5SP42	-45801	ENSG00000121904;ENSG00000121904	0;0
chr1:34627847-34632965	chr1	34627847	34632965	WT_1_chr1.2967,WT_2_chr1.2851,Uninf_1_chr1.2832,Uninf_2_chr1.2824	3.99537	5119	Promoter (<=1kb)	1	33979609	34631443	651835	2	ENSG00000121904	ENST00000241312	CSMD2	0	ENSG00000121904;ENSG00000121904;ENSG00000142698	0;0;0
chr1:34823778-34824763	chr1	34823778	34824763	WT_1_chr1.2976	0.328322	986	Distal Intergenic	1	34742460	34742893	434	2	ENSG00000270241	ENST00000604298	RP4-657M3.2	-80885	NA	NA
chr1:35246345-35247989	chr1	35246345	35247989	WT_1_chr1.2983,Uninf_2_chr1.2836,WT_2_chr1.2855,Uninf_1_chr1.2846	0.917625	1645	Promoter (<=1kb)	1	35246790	35251965	5176	1	ENSG00000188910	ENST00000373366	GJB3	0	ENSG00000163866;ENSG00000188910;ENSG00000188910;ENSG00000216162;ENSG00000255811	0;0;0;0
chr1:35322964-35326101	chr1	35322964	35326101	Uninf_2_chr1.2839,Uninf_1_chr1.2852,WT_2_chr1.2859,WT_1_chr1.2990	8.26395	3138	Promoter (<=1kb)	1	35178338	35325336	146999	2	ENSG00000163866	ENST00000426886	SMIM12	0	ENSG00000116544;ENSG00000116544;ENSG00000163866;ENSG00000163866;ENSG00000163866;ENSG00000163866;ENSG00000163866;ENSG00000163866	0;0;0;0;0;0;0;0
chr1:35330850-35332731	chr1	35330850	35332731	WT_2_chr1.2861,WT_1_chr1.2991,Uninf_1_chr1.2853,Uninf_2_chr1.2840	2.66339	1882	3' UTR	1	35318270	35325417	7148	2	ENSG00000163866	ENST00000521580	SMIM12	-5433	ENSG00000116544;ENSG00000116544	0;0
chr1:35350527-35352094	chr1	35350527	35352094	WT_1_chr1.2992,WT_2_chr1.2862,Uninf_1_chr1.2857,Uninf_2_chr1.2841	1.14062	1568	Exon (ENST00000235180/ENSG00000116544, exon 4 of 10)	1	35331037	35370984	39948	2	ENSG00000116544	ENST00000235180	DLGAP3	18890	ENSG00000116544;ENSG00000116544	0;0
chr1:35394263-35396104	chr1	35394263	35396104	WT_2_chr1.2863,WT_1_chr1.2994,Uninf_1_chr1.2858,Uninf_2_chr1.2843	0.87795	1842	Promoter (<=1kb)	1	35331037	35395186	64150	2	ENSG00000116544	ENST00000373347	DLGAP3	0	ENSG00000116544;ENSG00000116544	0
chr1:35449443-35452262	chr1	35449443	35452262	WT_1_chr1.2995,WT_2_chr1.2864,Uninf_2_chr1.2851,Uninf_1_chr1.2860	5.27195	2820	Promoter (<=1kb)	1	35439957	35450914	10958	2	ENSG00000241014	ENST00000417456	RP11-244H3.1	0	ENSG00000163867;ENSG00000163867;ENSG00000163867;ENSG00000241014;ENSG00000243749;ENSG00000271741	0;0;0;0;0;0
chr1:35452296-35452967	chr1	35452296	35452967	Uninf_1_chr1.2863	0.492362	672	Promoter (1-2kb)	1	35447136	35450954	3819	2	ENSG00000243749	ENST00000373337	ZMYM6NB	-1342	ENSG00000163867;ENSG00000163867;ENSG00000163867;ENSG00000241014;ENSG00000243749;ENSG00000271741	0;0;0;0;0;0
chr1:35495370-35498365	chr1	35495370	35498365	Uninf_2_chr1.2858,Uninf_1_chr1.2868,WT_2_chr1.2875,WT_1_chr1.2999	5.09585	2996	Promoter (<=1kb)	1	35449523	35497569	48047	2	ENSG00000163867	ENST00000373340	ZMYM6	0	ENSG00000163867;ENSG00000163867;ENSG00000163867;ENSG00000163867;ENSG00000163867;ENSG00000163867;ENSG00000163867;ENSG00000163867;ENSG00000271741	0;0;0;0;0;0;0;0;0
chr1:35512618-35513436	chr1	35512618	35513436	Uninf_2_chr1.2862,WT_1_chr1.3000	0.440987	819	Distal Intergenic	1	35519069	35524872	5804	1	ENSG00000233940	ENST00000428087	RP11-248I9.2	-5633	NA	NA
chr1:35544213-35546663	chr1	35544213	35546663	WT_1_chr1.3002,WT_2_chr1.2884,Uninf_1_chr1.2874,Uninf_2_chr1.2866	4.77217	2451	Promoter (<=1kb)	1	35544968	35581456	36489	1	ENSG00000197056	ENST00000359858	ZMYM1	0	ENSG00000197056;ENSG00000197056;ENSG00000197056;ENSG00000197056;ENSG00000197056;ENSG00000197056;ENSG00000197056	0;0;0;0;0;0;0
chr1:35586156-35586902	chr1	35586156	35586902	WT_1_chr1.3004,Uninf_1_chr1.2876,WT_2_chr1.2888	0.639664	747	Promoter (<=1kb)	1	35587623	35588085	463	1	ENSG00000228348	ENST00000442409	EFCAB14P1	-721	ENSG00000197056;ENSG00000197056;ENSG00000197056;ENSG00000228348	0;0;0
chr1:35611605-35612125	chr1	35611605	35612125	Uninf_1_chr1.2878	0.408735	521	Distal Intergenic	1	35587623	35588085	463	1	ENSG00000228348	ENST00000442409	EFCAB14P1	23982	NA	NA
chr1:35650901-35651504	chr1	35650901	35651504	Uninf_2_chr1.2881	0.428671	604	Promoter (2-3kb)	1	35641979	35653643	11665	2	ENSG00000116560	ENST00000460428	SFPQ	2139	ENSG00000116560;ENSG00000116560;ENSG00000116560;ENSG00000116560;ENSG00000116560;ENSG00000116560	0;0;0
chr1:35653572-35659664	chr1	35653572	35659664	Uninf_1_chr1.2898,Uninf_2_chr1.2887,WT_1_chr1.3016,Uninf_1_chr1.2899,WT_2_chr1.2906,Uninf_2_chr1.2888,WT_1_chr1.3019	4.88161	6093	Promoter (<=1kb)	1	35641979	35653643	11665	2	ENSG00000116560	ENST00000460428	SFPQ	0	ENSG00000116560;ENSG00000116560;ENSG00000116560;ENSG00000201868	0;0;0
chr1:35733557-35736161	chr1	35733557	35736161	WT_1_chr1.3022,WT_2_chr1.2911,Uninf_2_chr1.2892,Uninf_1_chr1.2902	6.12114	2605	Promoter (<=1kb)	1	35734568	35887544	152977	1	ENSG00000146463	ENST00000373297	ZMYM4	0	ENSG00000146463;ENSG00000146463;ENSG00000146463;ENSG00000263591	0;0;0
chr1:35753479-35754332	chr1	35753479	35754332	Uninf_1_chr1.2905	0.524758	854	Intron (ENST00000373297/ENSG00000146463, intron 1 of 27)	1	35757801	35758099	299	2	ENSG00000240374	ENST00000475222	RN7SL503P	3767	ENSG00000146463;ENSG00000146463;ENSG00000146463	0;0;0
chr1:36020820-36025444	chr1	36020820	36025444	Uninf_1_chr1.2914,WT_1_chr1.3029,Uninf_2_chr1.2905,WT_2_chr1.2928	6.73655	4625	Promoter (<=1kb)	1	36023074	36032373	9300	1	ENSG00000020129	ENST00000373253	NCDN	0	ENSG00000020129;ENSG00000020129;ENSG00000020129;ENSG00000020129;ENSG00000020129;ENSG00000020129;ENSG00000142687;ENSG00000142687;ENSG00000142687;ENSG00000142687;ENSG00000142687;ENSG00000142687;ENSG00000142687;ENSG00000142687;ENSG00000142687;ENSG00000142687;ENSG00000142687	0;0;0;0;0;0;0;0;0;0;0;0;0;0
chr1:36037974-36040277	chr1	36037974	36040277	WT_2_chr1.2929,WT_1_chr1.3030,Uninf_2_chr1.2906,Uninf_1_chr1.2918	2.87659	2304	Promoter (<=1kb)	1	36038971	36060929	21959	1	ENSG00000116819	ENST00000373235	TFAP2E	0	ENSG00000116819;ENSG00000239636;ENSG00000239636	0;0;0
chr1:36102297-36104563	chr1	36102297	36104563	Uninf_2_chr1.2910,Uninf_1_chr1.2922,WT_1_chr1.3035,WT_2_chr1.2938	1.07283	2267	Promoter (2-3kb)	1	36067185	36107445	40261	2	ENSG00000126067	ENST00000373237	PSMB2	2882	ENSG00000126067	0
chr1:36104876-36108748	chr1	36104876	36108748	Uninf_2_chr1.2911,Uninf_1_chr1.2924,WT_2_chr1.2940,WT_1_chr1.3040	8.65711	3873	Promoter (<=1kb)	1	36067185	36107445	40261	2	ENSG00000126067	ENST00000373237	PSMB2	0	ENSG00000126067	0
chr1:36172690-36175228	chr1	36172690	36175228	WT_2_chr1.2943,WT_1_chr1.3043,Uninf_2_chr1.2913,Uninf_1_chr1.2927	2.03988	2539	Promoter (<=1kb)	1	36171626	36171875	250	2	ENSG00000239859	ENST00000464618	RN7SL281P	-815	ENSG00000142686;ENSG00000239859	0
chr1:36180658-36181386	chr1	36180658	36181386	Uninf_1_chr1.2929,Uninf_2_chr1.2918	0.408764	729	Promoter (1-2kb)	1	36181761	36182512	752	2	ENSG00000142686	ENST00000503824	C1orf216	1126	ENSG00000092853;ENSG00000142686;ENSG00000142686	0;0;0
chr1:36182642-36185164	chr1	36182642	36185164	WT_2_chr1.2948,WT_1_chr1.3049,Uninf_2_chr1.2920,Uninf_1_chr1.2934	5.66845	2523	Promoter (<=1kb)	1	36179476	36185073	5598	2	ENSG00000142686	ENST00000270815	C1orf216	0	ENSG00000092853;ENSG00000142686;ENSG00000142686;ENSG00000142686	0;0;0
chr1:36233778-36236322	chr1	36233778	36236322	Uninf_1_chr1.2937,WT_1_chr1.3050,WT_2_chr1.2954,Uninf_2_chr1.2925	5.48249	2545	Promoter (<=1kb)	1	36185819	36235568	49750	2	ENSG00000092853	ENST00000251195	CLSPN	0	ENSG00000092853;ENSG00000092853;ENSG00000092853;ENSG00000092853	0;0;0;0
chr1:36272547-36275875	chr1	36272547	36275875	WT_1_chr1.3051,WT_2_chr1.2959,Uninf_2_chr1.2928,Uninf_1_chr1.2943	5.6614	3329	Promoter (<=1kb)	1	36273773	36323491	49719	1	ENSG00000134698	ENST00000373210	AGO4	0	ENSG00000134698	0
chr1:36348261-36351061	chr1	36348261	36351061	Uninf_1_chr1.2945,WT_2_chr1.2961,WT_1_chr1.3052,Uninf_2_chr1.2934,Uninf_2_chr1.2935	6.6238	2801	Promoter (<=1kb)	1	36348810	36395211	46402	1	ENSG00000092847	ENST00000373204	AGO1	0	ENSG00000092847;ENSG00000092847	0;0
chr1:36394976-36398992	chr1	36394976	36398992	Uninf_2_chr1.2942,WT_2_chr1.2962,WT_1_chr1.3053,Uninf_1_chr1.2947	7.43945	4017	Promoter (<=1kb)	1	36396319	36449010	52692	1	ENSG00000126070	ENST00000324350	AGO3	0	ENSG00000092847;ENSG00000126070;ENSG00000126070;ENSG00000126070;ENSG00000126070;ENSG00000271914	0;0;0;0;0;0
chr1:36549035-36550734	chr1	36549035	36550734	Uninf_2_chr1.2948,Uninf_1_chr1.2950,WT_1_chr1.3054,WT_2_chr1.2969	1.49014	1700	Promoter (<=1kb)	1	36549676	36553876	4201	1	ENSG00000092850	ENST00000207457	TEKT2	0	ENSG00000092850;ENSG00000092850;ENSG00000092850;ENSG00000116863;ENSG00000232862;ENSG00000232862;ENSG00000232862	0;0;0;0
chr1:36553600-36556628	chr1	36553600	36556628	WT_1_chr1.3057,WT_2_chr1.2973,Uninf_2_chr1.2950,Uninf_1_chr1.2953	7.34994	3029	Promoter (<=1kb)	1	36554476	36559533	5058	1	ENSG00000116863	ENST00000373178	ADPRHL2	0	ENSG00000092850;ENSG00000092850;ENSG00000092850;ENSG00000116863;ENSG00000171812	0;0;0;0;0
chr1:36574180-36575229	chr1	36574180	36575229	WT_1_chr1.3060,WT_2_chr1.2979,Uninf_2_chr1.2954,Uninf_1_chr1.2954	0.579747	1050	Intron (ENST00000397799/ENSG00000171812, intron 2 of 3)	1	36560837	36565850	5014	2	ENSG00000171812	ENST00000303143	COL8A2	-8330	ENSG00000171812	0
chr1:36580302-36581425	chr1	36580302	36581425	Uninf_1_chr1.2956,WT_1_chr1.3063	0.518427	1124	5' UTR	1	36560837	36590821	29985	2	ENSG00000171812	ENST00000397799	COL8A2	9396	ENSG00000171812	0
chr1:36590062-36591615	chr1	36590062	36591615	WT_1_chr1.3067,WT_2_chr1.2984,Uninf_1_chr1.2959,Uninf_2_chr1.2959,Uninf_1_chr1.2960	1.00256	1554	Promoter (<=1kb)	1	36560837	36590821	29985	2	ENSG00000171812	ENST00000397799	COL8A2	0	ENSG00000171812	0
chr1:36613373-36616932	chr1	36613373	36616932	WT_2_chr1.2985,WT_1_chr1.3070,Uninf_1_chr1.2963,Uninf_2_chr1.2967,WT_2_chr1.2988	5.79248	3560	Promoter (<=1kb)	1	36602173	36615070	12898	2	ENSG00000054116	ENST00000373166	TRAPPC3	0	ENSG00000054116;ENSG00000054116;ENSG00000054116;ENSG00000054116;ENSG00000054116;ENSG00000054116;ENSG00000116871;ENSG00000116871;ENSG00000116871;ENSG00000116871;ENSG00000116871	0;0;0;0;0;0;0;0;0;0;0
chr1:36620170-36624760	chr1	36620170	36624760	WT_2_chr1.2990,WT_1_chr1.3072,Uninf_1_chr1.2966,Uninf_2_chr1.2972	6.45564	4591	Promoter (<=1kb)	1	36621180	36640609	19430	1	ENSG00000116871	ENST00000429533	MAP7D1	0	ENSG00000116871;ENSG00000116871;ENSG00000116871;ENSG00000116871;ENSG00000116871;ENSG00000116871	0;0;0;0;0;0
chr1:36625159-36627902	chr1	36625159	36627902	Uninf_2_chr1.2973,Uninf_1_chr1.2971,WT_1_chr1.3083,WT_2_chr1.2994	1.27753	2744	Promoter (2-3kb)	1	36622816	36638141	15326	1	ENSG00000116871	ENST00000530729	MAP7D1	2343	ENSG00000116871;ENSG00000116871;ENSG00000116871;ENSG00000116871;ENSG00000116871;ENSG00000116871	0;0;0;0;0;0
chr1:36653350-36654004	chr1	36653350	36654004	WT_1_chr1.3087	0.323043	655	Distal Intergenic	1	36657516	36657769	254	1	ENSG00000264592	ENST00000579043	RN7SL131P	-3512	ENSG00000264592
chr1:36688267-36692868	chr1	36688267	36692868	WT_2_chr1.3000,Uninf_2_chr1.2980,Uninf_1_chr1.2978,WT_1_chr1.3092,Uninf_2_chr1.2981	6.02749	4602	Promoter (<=1kb)	1	36690017	36770958	80942	1	ENSG00000054118	ENST00000354618	THRAP3	0	ENSG00000054118;ENSG00000054118;ENSG00000054118	0;0;0
chr1:36771485-36774124	chr1	36771485	36774124	WT_1_chr1.3096,Uninf_2_chr1.2988,WT_2_chr1.3004,Uninf_1_chr1.2983	2.07223	2640	Promoter (<=1kb)	1	36771988	36785398	13411	1	ENSG00000214193	ENST00000373139	SH3D21	0	ENSG00000054118;ENSG00000054118;ENSG00000214193;ENSG00000214193;ENSG00000214193;ENSG00000214193;ENSG00000214193;ENSG00000214193;ENSG00000214193	0;0;0;0;0;0;0;0;0
chr1:36786190-36790315	chr1	36786190	36790315	WT_1_chr1.3101,Uninf_1_chr1.2986,WT_2_chr1.3005,Uninf_2_chr1.2991	3.22801	4126	Promoter (<=1kb)	1	36789335	36794822	5488	1	ENSG00000116883	ENST00000373137	RP11-268J15.5	0	ENSG00000116883;ENSG00000142694;ENSG00000142694;ENSG00000214193;ENSG00000214193;ENSG00000214193;ENSG00000214193;ENSG00000214193;ENSG00000214193;ENSG00000214193;ENSG00000214193	0;0;0;0;0;0;0;0;0;0;0
chr1:36816052-36817815	chr1	36816052	36817815	WT_1_chr1.3104,Uninf_1_chr1.2993,WT_2_chr1.3015,Uninf_2_chr1.2997	0.65232	1764	Intron (ENST00000359297/ENSG00000196182, intron 4 of 8)	1	36805225	36826941	21717	2	ENSG00000196182	ENST00000359297	STK40	9126	ENSG00000196182;ENSG00000196182;ENSG00000196182;ENSG00000196182;ENSG00000196182	0;0;0;0;0
chr1:36818059-36819021	chr1	36818059	36819021	Uninf_1_chr1.2996,WT_1_chr1.3106	0.58437	963	Intron (ENST00000359297/ENSG00000196182, intron 4 of 8)	1	36805225	36826941	21717	2	ENSG00000196182	ENST00000359297	STK40	7920	ENSG00000196182;ENSG00000196182;ENSG00000196182;ENSG00000196182;ENSG00000196182	0;0;0;0;0
chr1:36838877-36840447	chr1	36838877	36840447	Uninf_1_chr1.2998,WT_1_chr1.3108	0.530248	1571	Intron (ENST00000373129/ENSG00000196182, intron 11 of 11)	1	36820806	36831673	10868	2	ENSG00000196182	ENST00000460417	STK40	-7204	ENSG00000196182;ENSG00000196182;ENSG00000196182;ENSG00000196182;ENSG00000196182	0;0;0;0;0
chr1:36848893-36849560	chr1	36848893	36849560	Uninf_2_chr1.3007	0.499715	668	Promoter (1-2kb)	1	36833455	36851477	18023	2	ENSG00000196182	ENST00000460017	STK40	1917	ENSG00000196182;ENSG00000196182;ENSG00000196182;ENSG00000196182;ENSG00000196182	0;0;0;0;0
chr1:36849657-36853626	chr1	36849657	36853626	Uninf_2_chr1.3011,Uninf_1_chr1.3004,WT_1_chr1.3110,WT_2_chr1.3026	6.01094	3970	Promoter (<=1kb)	1	36805225	36851485	46261	2	ENSG00000196182	ENST00000373129	STK40	0	ENSG00000181817;ENSG00000196182;ENSG00000196182;ENSG00000196182;ENSG00000196182;ENSG00000196182	0;0;0;0;0;0
chr1:36861887-36864110	chr1	36861887	36864110	Uninf_1_chr1.3005,Uninf_2_chr1.3016,WT_1_chr1.3111,WT_2_chr1.3032	5.75228	2224	Promoter (<=1kb)	1	36856839	36863488	6650	2	ENSG00000181817	ENST00000476041	LSM10	0	ENSG00000181817;ENSG00000181817;ENSG00000181817	0;0;0
chr1:36915348-36916901	chr1	36915348	36916901	Uninf_1_chr1.3006,Uninf_2_chr1.3018,WT_1_chr1.3112,WT_2_chr1.3034	4.12643	1554	Promoter (<=1kb)	1	36883507	36916052	32546	2	ENSG00000116885	ENST00000235532	OSCP1	0	ENSG00000116885;ENSG00000116885;ENSG00000116885;ENSG00000116885;ENSG00000116885;ENSG00000116885;ENSG00000116898;ENSG00000116898	0;0;0;0;0;0;0;0
chr1:36927884-36930753	chr1	36927884	36930753	Uninf_2_chr1.3025,WT_2_chr1.3039,WT_1_chr1.3113,Uninf_1_chr1.3008,Uninf_2_chr1.3026	6.43479	2870	Promoter (<=1kb)	1	36921319	36930038	8720	2	ENSG00000116898	ENST00000373116	MRPS15	0	ENSG00000116898;ENSG00000116898;ENSG00000116898	0;0
chr1:37936889-37937930	chr1	37936889	37937930	Uninf_1_chr1.3012,WT_1_chr1.3120,WT_2_chr1.3047,Uninf_2_chr1.3034	0.539244	1042	Promoter (2-3kb)	1	37920480	37940012	19533	2	ENSG00000233621	ENST00000424989	LINC01137	2082	ENSG00000163874;ENSG00000233621	0;0
chr1:37938353-37946503	chr1	37938353	37946503	Uninf_2_chr1.3035,WT_2_chr1.3050,WT_1_chr1.3122,Uninf_1_chr1.3018,WT_1_chr1.3123	2.97775	8151	Promoter (<=1kb)	1	37940153	37949980	9828	1	ENSG00000163874	ENST00000373087	ZC3H12A	0	ENSG00000163874;ENSG00000163874;ENSG00000163874;ENSG00000233621	0;0;0
chr1:37978537-37981517	chr1	37978537	37981517	Uninf_1_chr1.3028,Uninf_2_chr1.3046,WT_1_chr1.3125,WT_2_chr1.3060	4.8205	2981	Promoter (<=1kb)	1	37958176	37980364	22189	2	ENSG00000163875	ENST00000373075	MEAF6	0	ENSG00000163875;ENSG00000163875;ENSG00000163875;ENSG00000163875;ENSG00000163875;ENSG00000163875;ENSG00000163875;ENSG00000163875;ENSG00000163875	0;0;0;0;0;0;0;0;0
chr1:38017356-38020367	chr1	38017356	38020367	Uninf_2_chr1.3054,Uninf_1_chr1.3032,WT_1_chr1.3126,WT_2_chr1.3065	8.25243	3012	Promoter (<=1kb)	1	38000050	38019903	19854	2	ENSG00000163877	ENST00000296215	SNIP1	0	ENSG00000163877;ENSG00000163877;ENSG00000163877;ENSG00000163879;ENSG00000163879;ENSG00000163879;ENSG00000163879;ENSG00000237749;ENSG00000237749	0;0;0;0;0;0;0;0;0
chr1:38021983-38023274	chr1	38021983	38023274	WT_1_chr1.3127,Uninf_1_chr1.3033,Uninf_2_chr1.3055,WT_2_chr1.3066	0.769721	1292	Promoter (<=1kb)	1	38022520	38032458	9939	1	ENSG00000163879	ENST00000296218	DNALI1	0	ENSG00000163877;ENSG00000163877;ENSG00000163877;ENSG00000163879;ENSG00000163879;ENSG00000163879;ENSG00000163879;ENSG00000163879;ENSG00000163879;ENSG00000237749;ENSG00000237749	0;0;0;0;0;0;0;0;0
chr1:38059197-38062428	chr1	38059197	38062428	Uninf_2_chr1.3060,Uninf_1_chr1.3044,WT_2_chr1.3075,WT_1_chr1.3129	8.08978	3232	Promoter (<=1kb)	1	38032417	38061522	29106	2	ENSG00000134697	ENST00000373062	GNL2	0	ENSG00000134697;ENSG00000134697;ENSG00000134697	0;0;0
chr1:38099961-38100962	chr1	38099961	38100962	WT_1_chr1.3130	0.816501	1002	Promoter (<=1kb)	1	38076951	38100337	23387	2	ENSG00000169218	ENST00000373059	RSPO1	0	ENSG00000169218;ENSG00000169218;ENSG00000169218;ENSG00000169218;ENSG00000169218;ENSG00000169218	0;0;0;0;0;0
chr1:38154083-38160679	chr1	38154083	38160679	Uninf_2_chr1.3062,Uninf_1_chr1.3050,WT_2_chr1.3077,WT_1_chr1.3132	7.20968	6597	Promoter (<=1kb)	1	38147242	38156192	8951	2	ENSG00000116922	ENST00000358011	C1orf109	0	ENSG00000116922;ENSG00000116922;ENSG00000116922;ENSG00000116922;ENSG00000116922;ENSG00000116922;ENSG00000116922;ENSG00000116922;ENSG00000116922;ENSG00000116922;ENSG00000116922;ENSG00000116922;ENSG00000116922;ENSG00000134690;ENSG00000134690	0;0;0;0;0;0;0;0;0;0;0;0;0;0
chr1:38218189-38219323	chr1	38218189	38219323	WT_1_chr1.3135,WT_2_chr1.3086	0.505093	1135	Promoter (<=1kb)	1	38179560	38218578	39019	2	ENSG00000183317	ENST00000437645	EPHA10	0	ENSG00000183317;ENSG00000183317;ENSG00000183317;ENSG00000183317;ENSG00000183317;ENSG00000183317;ENSG00000183317	0;0;0;0;0;0;0
chr1:38258746-38260879	chr1	38258746	38260879	WT_1_chr1.3136,Uninf_1_chr1.3055,WT_2_chr1.3089,Uninf_2_chr1.3073	1.41818	2134	Promoter (<=1kb)	1	38259474	38266805	7332	1	ENSG00000185090	ENST00000373045	MANEAL	0	ENSG00000185090;ENSG00000185090;ENSG00000185090;ENSG00000185090;ENSG00000185090	0;0;0
chr1:38271490-38275598	chr1	38271490	38275598	Uninf_2_chr1.3081,Uninf_1_chr1.3060,WT_2_chr1.3091,WT_1_chr1.3140	6.89872	4109	Promoter (<=1kb)	1	38268616	38273857	5242	2	ENSG00000196449	ENST00000373044	YRDC	0	ENSG00000185090;ENSG00000185090;ENSG00000188786;ENSG00000196449;ENSG00000197982;ENSG00000197982;ENSG00000197982;ENSG00000197982;ENSG00000197982;ENSG00000233728	0;0;0;0;0;0;0;0;0
chr1:38323300-38326544	chr1	38323300	38326544	Uninf_1_chr1.3064,Uninf_2_chr1.3089,WT_2_chr1.3097,WT_1_chr1.3141	8.05084	3245	Promoter (<=1kb)	1	38275239	38325292	50054	2	ENSG00000188786	ENST00000373036	MTF1	0	ENSG00000188786;ENSG00000188786;ENSG00000204084;ENSG00000204084;ENSG00000204084;ENSG00000204084;ENSG00000230955	0;0;0;0;0;0;0
chr1:38395722-38398146	chr1	38395722	38398146	Uninf_1_chr1.3069,WT_1_chr1.3145,Uninf_2_chr1.3094,WT_2_chr1.3105	3.39137	2425	Promoter (<=1kb)	1	38326369	38397421	71053	2	ENSG00000204084	ENST00000373027	INPP5B	0	ENSG00000204084;ENSG00000204084;ENSG00000204084;ENSG00000204084;ENSG00000204084	0;0;0;0;0
chr1:38411149-38413179	chr1	38411149	38413179	Uninf_2_chr1.3098,WT_1_chr1.3152,Uninf_1_chr1.3073,WT_2_chr1.3107	2.0087	2031	Promoter (<=1kb)	1	38326369	38412729	86361	2	ENSG00000204084	ENST00000373023	INPP5B	0	ENSG00000204084;ENSG00000204084;ENSG00000204084;ENSG00000204084;ENSG00000204084	0;0;0;0;0
chr1:38453090-38453657	chr1	38453090	38453657	Uninf_2_chr1.3101	0.419405	568	Promoter (1-2kb)	1	38444395	38455322	10928	2	ENSG00000183431	ENST00000489537	SF3A3	1665	ENSG00000183431;ENSG00000183431;ENSG00000183431;ENSG00000183431;ENSG00000183431;ENSG00000183431;ENSG00000212541	0;0;0;0;0;0
chr1:38453694-38456345	chr1	38453694	38456345	Uninf_1_chr1.3075,Uninf_2_chr1.3102,WT_1_chr1.3155,WT_2_chr1.3108	6.46079	2652	Promoter (<=1kb)	1	38423689	38455659	31971	2	ENSG00000183431	ENST00000448721	SF3A3	0	ENSG00000183431;ENSG00000183431;ENSG00000183431;ENSG00000183431;ENSG00000183431;ENSG00000183431;ENSG00000212541	0;0;0;0;0;0
chr1:38460622-38462379	chr1	38460622	38462379	Uninf_2_chr1.3103,WT_1_chr1.3157,WT_2_chr1.3111,Uninf_1_chr1.3077	1.52534	1758	Promoter (2-3kb)	1	38464390	38465104	715	2	ENSG00000183386	ENST00000483132	FHL3	2725	ENSG00000183386;ENSG00000183386;ENSG00000183386;ENSG00000183386;ENSG00000183386;ENSG00000183431;ENSG00000183431;ENSG00000183431;ENSG00000183431;ENSG00000183431	0;0;0;0;0;0;0;0;0;0
chr1:38464909-38467202	chr1	38464909	38467202	Uninf_1_chr1.3079,Uninf_2_chr1.3106,Uninf_1_chr1.3080,WT_1_chr1.3162,WT_2_chr1.3117,Uninf_2_chr1.3107	0.437131	2294	Promoter (<=1kb)	1	38464390	38465104	715	2	ENSG00000183386	ENST00000483132	FHL3	0	ENSG00000183386;ENSG00000183386;ENSG00000183386;ENSG00000183386;ENSG00000183386	0;0;0;0;0
chr1:38468635-38472112	chr1	38468635	38472112	Uninf_2_chr1.3109,Uninf_1_chr1.3085,WT_2_chr1.3118,WT_1_chr1.3166	6.29783	3478	Promoter (<=1kb)	1	38462442	38471174	8733	2	ENSG00000183386	ENST00000485803	FHL3	0	ENSG00000183386;ENSG00000183386;ENSG00000183386;ENSG00000183386;ENSG00000183386;ENSG00000183520	0;0;0;0;0;0
chr1:38477881-38480421	chr1	38477881	38480421	WT_1_chr1.3170,Uninf_1_chr1.3086,WT_2_chr1.3122,Uninf_2_chr1.3112	8.72359	2541	Promoter (<=1kb)	1	38478406	38482648	4243	1	ENSG00000183520	ENST00000486563	UTP11L	0	ENSG00000183520;ENSG00000183520;ENSG00000183520;ENSG00000183520;ENSG00000183520	0;0;0;0
chr1:38509900-38511032	chr1	38509900	38511032	WT_1_chr1.3177,WT_2_chr1.3130	0.396253	1133	Promoter (1-2kb)	1	38509523	38512450	2928	2	ENSG00000185668	ENST00000373012	POU3F1	1418	ENSG00000185668;ENSG00000224592;ENSG00000224592	0;0;0
chr1:38511127-38514197	chr1	38511127	38514197	WT_1_chr1.3180,WT_2_chr1.3132,Uninf_1_chr1.3093,Uninf_2_chr1.3119	1.43209	3071	Promoter (<=1kb)	1	38509523	38512450	2928	2	ENSG00000185668	ENST00000373012	POU3F1	0	ENSG00000185668;ENSG00000224592;ENSG00000224592	0;0;0
chr1:39269158-39270582	chr1	39269158	39270582	Uninf_2_chr1.3124,WT_2_chr1.3139,Uninf_1_chr1.3097,WT_1_chr1.3193	0.608743	1425	Distal Intergenic	1	39305021	39313746	8726	2	ENSG00000116954	ENST00000474456	RRAGC	43164	NA	NA
chr1:39283550-39284418	chr1	39283550	39284418	WT_1_chr1.3196	0.527164	869	Distal Intergenic	1	39305021	39313746	8726	2	ENSG00000116954	ENST00000474456	RRAGC	29328	NA	NA
chr1:39323452-39326835	chr1	39323452	39326835	WT_2_chr1.3145,Uninf_1_chr1.3104,Uninf_2_chr1.3132,WT_1_chr1.3197	6.36908	3384	Promoter (<=1kb)	1	39303870	39325495	21626	2	ENSG00000116954	ENST00000373001	RRAGC	0	ENSG00000116954;ENSG00000116954;ENSG00000131233;ENSG00000214114;ENSG00000214114;ENSG00000214114;ENSG00000214114;ENSG00000214114;ENSG00000214114;ENSG00000228436;ENSG00000228436	0;0;0;0;0;0;0;0;0;0
chr1:39337184-39340573	chr1	39337184	39340573	Uninf_2_chr1.3135,Uninf_1_chr1.3108,WT_2_chr1.3149,WT_1_chr1.3200	6.30136	3390	Promoter (<=1kb)	1	39328636	39339777	11142	2	ENSG00000214114	ENST00000397572	MYCBP	0	ENSG00000131233;ENSG00000131233;ENSG00000131233;ENSG00000214114;ENSG00000214114;ENSG00000214114;ENSG00000214114;ENSG00000214114;ENSG00000214114;ENSG00000214114;ENSG00000228436;ENSG00000228436;ENSG00000228436	0;0;0;0;0;0;0;0;0;0;0;0;0
chr1:39406713-39407807	chr1	39406713	39407807	WT_1_chr1.3201,Uninf_1_chr1.3111,WT_2_chr1.3150,Uninf_2_chr1.3138	0.639472	1095	Promoter (<=1kb)	1	39351479	39407456	55978	2	ENSG00000158315	ENST00000372990	RHBDL2	0	ENSG00000158315;ENSG00000158315	0;0
chr1:39455725-39459091	chr1	39455725	39459091	Uninf_2_chr1.3139,WT_2_chr1.3152,Uninf_1_chr1.3114,WT_1_chr1.3206	7.31085	3367	Promoter (<=1kb)	1	39456895	39471731	14837	1	ENSG00000174574	ENST00000432648	AKIRIN1	0	ENSG00000174574;ENSG00000174574;ENSG00000174574;ENSG00000174574	0;0;0;0
chr1:39491220-39493604	chr1	39491220	39493604	Uninf_2_chr1.3148,WT_1_chr1.3210,WT_2_chr1.3155,Uninf_1_chr1.3122	5.38724	2385	Promoter (<=1kb)	1	39491990	39500308	8319	1	ENSG00000168653	ENST00000372967	NDUFS5	0	ENSG00000168653;ENSG00000168653	0;0
chr1:39545922-39548491	chr1	39545922	39548491	Uninf_2_chr1.3152,WT_2_chr1.3157,WT_1_chr1.3212,Uninf_1_chr1.3127	1.57721	2570	Promoter (<=1kb)	1	39546988	39568653	21666	1	ENSG00000127603	ENST00000484793	MACF1	0	ENSG00000127603;ENSG00000127603;ENSG00000127603;ENSG00000127603;ENSG00000127603;ENSG00000127603;ENSG00000127603;ENSG00000127603	0;0;0;0;0;0;0;0
chr1:39568436-39569237	chr1	39568436	39569237	WT_1_chr1.3214	0.354672	802	Promoter (1-2kb)	1	39571083	39788680	217598	1	ENSG00000127603	ENST00000524432	MACF1	-1846	ENSG00000127603;ENSG00000127603;ENSG00000127603;ENSG00000127603;ENSG00000127603;ENSG00000127603;ENSG00000127603;ENSG00000127603;ENSG00000127603;ENSG00000127603	0;0;0;0;0;0;0;0;0;0
chr1:39569712-39574171	chr1	39569712	39574171	Uninf_2_chr1.3162,WT_2_chr1.3167,WT_1_chr1.3220,Uninf_1_chr1.3139	6.90758	4460	Promoter (<=1kb)	1	39571083	39788680	217598	1	ENSG00000127603	ENST00000524432	MACF1	0	ENSG00000127603;ENSG00000127603;ENSG00000127603;ENSG00000127603;ENSG00000127603;ENSG00000127603;ENSG00000127603;ENSG00000127603;ENSG00000127603;ENSG00000127603	0;0;0;0;0;0;0;0;0;0
chr1:39643841-39645192	chr1	39643841	39645192	WT_1_chr1.3230,Uninf_1_chr1.3155	0.444106	1352	Intron (ENST00000545844/ENSG00000127603, intron 2 of 93)	1	39619836	39619968	133	2	ENSG00000222378	ENST00000410446	RNA5SP44	-23873	ENSG00000127603;ENSG00000127603;ENSG00000127603;ENSG00000127603;ENSG00000127603;ENSG00000127603;ENSG00000127603;ENSG00000127603	0;0;0;0;0;0;0;0
chr1:39651151-39651876	chr1	39651151	39651876	Uninf_1_chr1.3159,WT_1_chr1.3231	0.495498	726	Intron (ENST00000545844/ENSG00000127603, intron 2 of 93)	1	39669918	39952849	282932	1	ENSG00000127603	ENST00000564288	MACF1	-18042	ENSG00000127603;ENSG00000127603;ENSG00000127603;ENSG00000127603;ENSG00000127603;ENSG00000127603;ENSG00000127603;ENSG00000127603	0;0;0;0;0;0;0;0
chr1:39657326-39658675	chr1	39657326	39658675	Uninf_1_chr1.3163,WT_1_chr1.3238,WT_2_chr1.3187,Uninf_2_chr1.3179	1.16479	1350	Intron (ENST00000545844/ENSG00000127603, intron 2 of 93)	1	39669918	39952849	282932	1	ENSG00000127603	ENST00000564288	MACF1	-11243	ENSG00000127603;ENSG00000127603;ENSG00000127603;ENSG00000127603;ENSG00000127603;ENSG00000127603;ENSG00000127603;ENSG00000127603	0;0;0;0;0;0;0;0
chr1:39669424-39672984	chr1	39669424	39672984	Uninf_2_chr1.3186,WT_2_chr1.3192,Uninf_1_chr1.3167,WT_1_chr1.3243	3.5252	3561	Promoter (<=1kb)	1	39669918	39952849	282932	1	ENSG00000127603	ENST00000564288	MACF1	0	ENSG00000127603;ENSG00000127603;ENSG00000127603;ENSG00000127603;ENSG00000127603;ENSG00000127603;ENSG00000127603;ENSG00000127603;ENSG00000127603;ENSG00000127603;ENSG00000127603;ENSG00000270040	0;0;0;0;0;0;0;0;0;0;0;0
chr1:39679313-39680283	chr1	39679313	39680283	WT_1_chr1.3247,WT_2_chr1.3195	0.363672	971	Promoter (<=1kb)	1	39680934	39726212	45279	1	ENSG00000127603	ENST00000480624	MACF1	-651	ENSG00000127603;ENSG00000127603;ENSG00000127603;ENSG00000127603;ENSG00000127603;ENSG00000127603;ENSG00000127603;ENSG00000127603;ENSG00000127603;ENSG00000127603;ENSG00000127603;ENSG00000127603;ENSG00000127603	0;0;0;0;0;0;0;0;0;0;0
chr1:39733251-39735229	chr1	39733251	39735229	Uninf_2_chr1.3190,Uninf_1_chr1.3181,WT_2_chr1.3203,WT_1_chr1.3255	1.21321	1979	Promoter (<=1kb)	1	39734137	39792897	58761	1	ENSG00000127603	ENST00000496804	MACF1	0	ENSG00000127603;ENSG00000127603;ENSG00000127603;ENSG00000127603;ENSG00000127603;ENSG00000127603;ENSG00000127603;ENSG00000127603;ENSG00000127603;ENSG00000127603;ENSG00000127603	0;0;0;0;0;0;0;0;0;0;0
chr1:39735295-39735878	chr1	39735295	39735878	Uninf_1_chr1.3183	0.492084	584	Promoter (1-2kb)	1	39734199	39823447	89249	1	ENSG00000127603	ENST00000530262	MACF1	1096	ENSG00000127603;ENSG00000127603;ENSG00000127603;ENSG00000127603;ENSG00000127603;ENSG00000127603;ENSG00000127603;ENSG00000127603;ENSG00000127603;ENSG00000127603;ENSG00000127603	0;0;0;0;0;0;0;0;0;0;0
chr1:39873152-39879079	chr1	39873152	39879079	WT_1_chr1.3271,WT_2_chr1.3218,Uninf_2_chr1.3211,Uninf_1_chr1.3202,WT_2_chr1.3219,Uninf_2_chr1.3212	2.93864	5928	Promoter (<=1kb)	1	39876151	39882154	6004	1	ENSG00000255103	ENST00000530275	KIAA0754	0	ENSG00000127603;ENSG00000127603;ENSG00000127603;ENSG00000127603;ENSG00000127603;ENSG00000127603;ENSG00000127603;ENSG00000127603;ENSG00000127603;ENSG00000127603;ENSG00000255103	0;0;0;0;0;0;0;0;0;0;0
chr1:39879478-39880946	chr1	39879478	39880946	Uninf_1_chr1.3203,WT_1_chr1.3272	0.517806	1469	Promoter (<=1kb)	1	39880072	39893764	13693	1	ENSG00000127603	ENST00000482035	MACF1	0	ENSG00000127603;ENSG00000127603;ENSG00000127603;ENSG00000127603;ENSG00000127603;ENSG00000127603;ENSG00000127603;ENSG00000127603;ENSG00000127603;ENSG00000127603;ENSG00000255103	0;0;0;0;0;0;0;0;0;0;0
chr1:39956186-39958498	chr1	39956186	39958498	WT_1_chr1.3280,WT_2_chr1.3237,Uninf_1_chr1.3216,Uninf_2_chr1.3224	1.01237	2313	Promoter (<=1kb)	1	39957318	39991607	34290	1	ENSG00000183682	ENST00000331593	BMP8A	0	ENSG00000127603;ENSG00000127603;ENSG00000127603;ENSG00000127603;ENSG00000127603;ENSG00000127603;ENSG00000127603;ENSG00000127603;ENSG00000127603;ENSG00000183682	0;0;0;0;0;0;0;0;0;0
chr1:39979946-39982042	chr1	39979946	39982042	WT_2_chr1.3240,WT_1_chr1.3287,Uninf_1_chr1.3222,Uninf_2_chr1.3228,WT_2_chr1.3241	2.17007	2097	Promoter (<=1kb)	1	39980628	39982162	1535	1	ENSG00000237624	ENST00000447263	OXCT2P1	0	ENSG00000183682;ENSG00000237624	0;0
chr1:40024292-40025569	chr1	40024292	40025569	Uninf_2_chr1.3230,Uninf_1_chr1.3223,WT_1_chr1.3288,WT_2_chr1.3243	1.3529	1278	Promoter (<=1kb)	1	39997510	40024379	26870	2	ENSG00000243970	ENST00000427240	PPIEL	0	ENSG00000090621;ENSG00000090621;ENSG00000090621;ENSG00000090621;ENSG00000090621;ENSG00000243970	0;0;0;0;0;0
chr1:40037838-40043019	chr1	40037838	40043019	Uninf_1_chr1.3224,Uninf_2_chr1.3237,WT_1_chr1.3294,WT_2_chr1.3256	5.41773	5182	Promoter (<=1kb)	1	40026488	40041925	15438	2	ENSG00000090621	ENST00000372862	PABPC4	0	ENSG00000090621;ENSG00000090621;ENSG00000090621;ENSG00000090621;ENSG00000090621;ENSG00000090621;ENSG00000090621;ENSG00000090621;ENSG00000090621;ENSG00000090621;ENSG00000090621;ENSG00000090621;ENSG00000090621;ENSG00000090621;ENSG00000090621;ENSG00000201457;ENSG00000228060	0;0;0;0;0;0;0;0;0;0
chr1:40098302-40099332	chr1	40098302	40099332	WT_1_chr1.3300,WT_2_chr1.3258,Uninf_1_chr1.3228	0.483324	1031	Promoter (<=1kb)	1	40092154	40098672	6519	2	ENSG00000163909	ENST00000535435	HEYL	0	ENSG00000163909;ENSG00000163909;ENSG00000225903	0;0;0
chr1:40104347-40105975	chr1	40104347	40105975	Uninf_1_chr1.3230,WT_1_chr1.3306,Uninf_2_chr1.3243,WT_2_chr1.3264	1.31786	1629	Promoter (<=1kb)	1	40089825	40105617	15793	2	ENSG00000163909	ENST00000372852	HEYL	0	ENSG00000163909;ENSG00000225903	0;0
chr1:40136776-40138626	chr1	40136776	40138626	WT_1_chr1.3318,WT_2_chr1.3271,Uninf_1_chr1.3234,Uninf_2_chr1.3244	0.78059	1851	Promoter (<=1kb)	1	40124793	40137710	12918	2	ENSG00000116981	ENST00000235628	NT5C1A	0	ENSG00000116981	0
chr1:40156700-40157928	chr1	40156700	40157928	WT_1_chr1.3322,Uninf_1_chr1.3235	0.579222	1229	Promoter (<=1kb)	1	40157854	40211075	53222	1	ENSG00000084072	ENST00000470018	PPIE	0	ENSG00000084072;ENSG00000116983	0;0
chr1:40204102-40207254	chr1	40204102	40207254	WT_2_chr1.3278,WT_1_chr1.3324,Uninf_1_chr1.3236,Uninf_2_chr1.3247	5.72996	3153	Promoter (<=1kb)	1	40204551	40208153	3603	1	ENSG00000084072	ENST00000485507	PPIE	0	ENSG00000084072;ENSG00000084072;ENSG00000084072;ENSG00000084072;ENSG00000084072;ENSG00000084072;ENSG00000084072;ENSG00000084072;ENSG00000084072;ENSG00000084072;ENSG00000084072;ENSG00000084072;ENSG00000084072;ENSG00000084072	0;0;0;0;0;0;0;0;0;0;0;0;0;0
chr1:40235174-40237005	chr1	40235174	40237005	WT_2_chr1.3281,WT_1_chr1.3328,Uninf_1_chr1.3240,Uninf_2_chr1.3251	1.4125	1832	Promoter (<=1kb)	1	40235195	40237020	1826	2	ENSG00000198754	ENST00000327582	OXCT2	15	ENSG00000116985;ENSG00000116985;ENSG00000198754	0;0;0
chr1:40253955-40255500	chr1	40253955	40255500	WT_1_chr1.3330,WT_2_chr1.3286,Uninf_1_chr1.3243,Uninf_2_chr1.3255	1.00003	1546	Promoter (<=1kb)	1	40222854	40254533	31680	2	ENSG00000116985	ENST00000372827	BMP8B	0	ENSG00000116985;ENSG00000116985;ENSG00000261798	0;0;0
chr1:40264947-40265731	chr1	40264947	40265731	WT_1_chr1.3332	0.452218	785	Distal Intergenic	1	40261515	40261668	154	2	ENSG00000229213	ENST00000446772	RP1-118J21.24	-3279	ENSG00000229213
chr1:40346789-40350005	chr1	40346789	40350005	Uninf_2_chr1.3261,Uninf_1_chr1.3249,WT_2_chr1.3291,WT_1_chr1.3339	8.84847	3217	Promoter (<=1kb)	1	40306723	40349163	42441	2	ENSG00000043514	ENST00000441669	TRIT1	0	ENSG00000043514;ENSG00000043514;ENSG00000043514;ENSG00000043514;ENSG00000043514;ENSG00000043514;ENSG00000043514;ENSG00000043514;ENSG00000043514;ENSG00000043514;ENSG00000043514;ENSG00000043514;ENSG00000043514;ENSG00000043514;ENSG00000202222	0;0;0;0;0;0;0;0;0;0;0;0;0;0;0
chr1:40358348-40359165	chr1	40358348	40359165	WT_2_chr1.3292,Uninf_2_chr1.3265,Uninf_1_chr1.3251	0.478113	818	Downstream (1-2kb)	1	40363417	40364770	1354	1	ENSG00000236546	ENST00000418255	RP1-118J21.5	-4252	ENSG00000116990;ENSG00000116990;ENSG00000236546	0;0
chr1:40365797-40368679	chr1	40365797	40368679	WT_2_chr1.3294,Uninf_1_chr1.3252,Uninf_2_chr1.3267,WT_1_chr1.3344	3.75708	2883	Promoter (<=1kb)	1	40361098	40367685	6588	2	ENSG00000116990	ENST00000397332	MYCL	0	ENSG00000116990;ENSG00000116990;ENSG00000116990;ENSG00000116990;ENSG00000116990	0;0;0;0;0
chr1:40420201-40422507	chr1	40420201	40422507	WT_2_chr1.3299,WT_1_chr1.3345,Uninf_1_chr1.3254,Uninf_2_chr1.3270	4.26211	2307	Promoter (<=1kb)	1	40420802	40435638	14837	1	ENSG00000168389	ENST00000372811	MFSD2A	0	ENSG00000168389;ENSG00000168389;ENSG00000168389;ENSG00000168389;ENSG00000168389;ENSG00000168389	0;0;0;0;0
chr1:40480520-40481415	chr1	40480520	40481415	Uninf_1_chr1.3257,WT_1_chr1.3347	0.418341	896	Distal Intergenic	1	40505905	40538321	32417	1	ENSG00000131236	ENST00000372797	CAP1	-24490	NA	NA
chr1:40504748-40508999	chr1	40504748	40508999	Uninf_2_chr1.3277,WT_2_chr1.3304,WT_1_chr1.3349,Uninf_1_chr1.3259	9.09004	4252	Promoter (<=1kb)	1	40505905	40538321	32417	1	ENSG00000131236	ENST00000372797	CAP1	0	ENSG00000131236;ENSG00000131236;ENSG00000131236;ENSG00000131236;ENSG00000131236;ENSG00000131236;ENSG00000131236;ENSG00000131236;ENSG00000131236;ENSG00000131236;ENSG00000131236;ENSG00000131236;ENSG00000131236;ENSG00000131236;ENSG00000131236;ENSG00000131236	0;0;0;0;0;0;0;0;0;0;0;0;0;0;0;0
chr1:40509107-40510017	chr1	40509107	40510017	Uninf_1_chr1.3260	0.437062	911	Promoter (2-3kb)	1	40506554	40525802	19249	1	ENSG00000131236	ENST00000446031	CAP1	2553	ENSG00000131236;ENSG00000131236;ENSG00000131236;ENSG00000131236;ENSG00000131236;ENSG00000131236;ENSG00000131236;ENSG00000131236;ENSG00000131236;ENSG00000131236;ENSG00000131236;ENSG00000131236;ENSG00000131236;ENSG00000131236;ENSG00000131236;ENSG00000131236	0;0;0;0;0;0;0;0;0;0;0;0;0;0;0;0
chr1:40561732-40563832	chr1	40561732	40563832	Uninf_1_chr1.3271,Uninf_2_chr1.3293,WT_2_chr1.3318,WT_1_chr1.3360	4.34316	2101	Promoter (<=1kb)	1	40538379	40563375	24997	2	ENSG00000131238	ENST00000433473	PPT1	0	ENSG00000131238;ENSG00000131238;ENSG00000131238;ENSG00000131238;ENSG00000131238;ENSG00000131238;ENSG00000131238;ENSG00000131238	0;0;0;0;0;0;0
chr1:40598227-40599166	chr1	40598227	40599166	WT_1_chr1.3361,WT_2_chr1.3320,Uninf_1_chr1.3272,Uninf_2_chr1.3296	0.735456	940	Promoter (<=1kb)	1	40598436	40599120	685	1	ENSG00000226745	ENST00000430724	RP11-115D7.3	0	ENSG00000226745	0
chr1:40626447-40629488	chr1	40626447	40629488	WT_1_chr1.3365,Uninf_1_chr1.3279,Uninf_2_chr1.3301,WT_2_chr1.3326	6.98112	3042	Promoter (<=1kb)	1	40627045	40706593	79549	1	ENSG00000117000	ENST00000372771	RLF	0	ENSG00000117000	0
chr1:40721658-40725499	chr1	40721658	40725499	Uninf_2_chr1.3308,Uninf_1_chr1.3289,WT_2_chr1.3330,WT_1_chr1.3370	7.6434	3842	Promoter (<=1kb)	1	40723779	40759856	36078	1	ENSG00000084073	ENST00000372759	ZMPSTE24	0	ENSG00000084073;ENSG00000084073;ENSG00000084073;ENSG00000259943	0;0;0;0
chr1:40780472-40783449	chr1	40780472	40783449	WT_1_chr1.3372,WT_2_chr1.3333,Uninf_1_chr1.3293,Uninf_2_chr1.3318	1.33307	2978	Promoter (<=1kb)	1	40766159	40782966	16808	2	ENSG00000049089	ENST00000372748	COL9A2	0	ENSG00000049089;ENSG00000049089;ENSG00000049089;ENSG00000049089;ENSG00000049089;ENSG00000049089;ENSG00000049089;ENSG00000049089;ENSG00000049089	0;0;0;0;0;0;0;0;0
chr1:40838756-40841560	chr1	40838756	40841560	WT_1_chr1.3373,WT_2_chr1.3335,Uninf_2_chr1.3322,Uninf_1_chr1.3294	6.94691	2805	Promoter (<=1kb)	1	40839369	40888998	49630	1	ENSG00000084070	ENST00000372718	SMAP2	0	ENSG00000084070;ENSG00000084070;ENSG00000084070	0;0;0
chr1:40914877-40917391	chr1	40914877	40917391	Uninf_2_chr1.3323,Uninf_1_chr1.3299,WT_2_chr1.3336,WT_1_chr1.3376	4.10916	2515	Promoter (<=1kb)	1	40915774	40929386	13613	1	ENSG00000187801	ENST00000469416	ZFP69B	0	ENSG00000187801;ENSG00000187801;ENSG00000187801;ENSG00000187801	0;0;0;0
chr1:40941952-40944884	chr1	40941952	40944884	WT_2_chr1.3340,WT_1_chr1.3378,Uninf_2_chr1.3327,Uninf_1_chr1.3300	4.96092	2933	Promoter (<=1kb)	1	40942887	40962015	19129	1	ENSG00000187815	ENST00000372706	ZFP69	0	ENSG00000187815;ENSG00000187815	0;0
chr1:40973546-40976319	chr1	40973546	40976319	Uninf_2_chr1.3330,WT_1_chr1.3380,Uninf_1_chr1.3301,WT_2_chr1.3345	5.02625	2774	Promoter (<=1kb)	1	40974413	40981708	7296	1	ENSG00000164002	ENST00000358527	EXO5	0	ENSG00000164002;ENSG00000164002;ENSG00000164002;ENSG00000164002;ENSG00000164002;ENSG00000164002;ENSG00000164002;ENSG00000164002;ENSG00000164002;ENSG00000164002;ENSG00000238287	0;0;0;0;0;0;0;0;0;0;0
chr1:40996241-40998726	chr1	40996241	40998726	WT_1_chr1.3383,WT_2_chr1.3346,Uninf_1_chr1.3303,Uninf_2_chr1.3333	5.13239	2486	Promoter (<=1kb)	1	40997233	41013841	16609	1	ENSG00000117010	ENST00000372699	ZNF684	0	ENSG00000117010;ENSG00000117010;ENSG00000117010;ENSG00000117010;ENSG00000117010	0;0;0;0;0
chr1:41130425-41132091	chr1	41130425	41132091	WT_2_chr1.3348,Uninf_1_chr1.3305,WT_1_chr1.3385,Uninf_2_chr1.3340	1.32434	1667	Promoter (<=1kb)	1	41086351	41131329	44979	2	ENSG00000117016	ENST00000372684	RIMS3	0	ENSG00000117016;ENSG00000117016	0;0
chr1:41155946-41159610	chr1	41155946	41159610	Uninf_2_chr1.3341,WT_2_chr1.3349,WT_1_chr1.3387,Uninf_1_chr1.3309	6.1582	3665	Promoter (<=1kb)	1	41157320	41224120	66801	1	ENSG00000066136	ENST00000467203	NFYC	0	ENSG00000066136;ENSG00000066136;ENSG00000066136;ENSG00000066136;ENSG00000066136;ENSG00000066136;ENSG00000066136;ENSG00000066136;ENSG00000066136;ENSG00000066136;ENSG00000066136;ENSG00000237899;ENSG00000272145	0;0;0;0;0;0;0;0;0;0;0;0
chr1:41174085-41177704	chr1	41174085	41177704	WT_1_chr1.3390,WT_2_chr1.3350,Uninf_1_chr1.3313,Uninf_2_chr1.3343,WT_1_chr1.3392	2.63801	3620	Promoter (<=1kb)	1	41175029	41237275	62247	1	ENSG00000066136	ENST00000372652	NFYC	0	ENSG00000066136;ENSG00000066136;ENSG00000066136;ENSG00000066136;ENSG00000066136;ENSG00000066136;ENSG00000066136;ENSG00000066136;ENSG00000066136;ENSG00000066136;ENSG00000066136;ENSG00000066136;ENSG00000066136	0;0;0;0;0;0;0;0;0;0;0;0;0
chr1:41248580-41250825	chr1	41248580	41250825	WT_1_chr1.3400,WT_2_chr1.3357,Uninf_2_chr1.3347,Uninf_1_chr1.3319	1.32411	2246	Promoter (<=1kb)	1	41249684	41306124	56441	1	ENSG00000117013	ENST00000347132	KCNQ4	0	ENSG00000117013;ENSG00000117013	0;0
chr1:41267344-41268446	chr1	41267344	41268446	Uninf_1_chr1.3320,WT_1_chr1.3402,WT_2_chr1.3358,Uninf_2_chr1.3349	0.914648	1103	Promoter (2-3kb)	1	41270518	41270811	294	1	ENSG00000264582	ENST00000477493	RN7SL326P	-2072	ENSG00000117013;ENSG00000117013;ENSG00000264582	0;0
chr1:41283387-41284943	chr1	41283387	41284943	WT_2_chr1.3360,WT_1_chr1.3403,Uninf_1_chr1.3323,Uninf_2_chr1.3350	0.989722	1557	Promoter (<=1kb)	1	41284636	41306123	21488	1	ENSG00000117013	ENST00000506017	KCNQ4	0	ENSG00000117013;ENSG00000117013;ENSG00000117013;ENSG00000117013	0;0;0;0
chr1:41326357-41328855	chr1	41326357	41328855	WT_2_chr1.3366,WT_1_chr1.3420,Uninf_1_chr1.3326,Uninf_2_chr1.3351	3.45954	2499	Promoter (<=1kb)	1	41326729	41328018	1290	2	ENSG00000179862	ENST00000372638	CITED4	0	ENSG00000179862;ENSG00000229528	0
chr1:41349568-41350694	chr1	41349568	41350694	Uninf_1_chr1.3329,WT_1_chr1.3421,WT_2_chr1.3367,Uninf_2_chr1.3352	0.596316	1127	Distal Intergenic	1	41329586	41342342	12757	1	ENSG00000229528	ENST00000414199	RP5-1066H13.4	19982	NA	NA
chr1:41444403-41449173	chr1	41444403	41449173	WT_1_chr1.3430,Uninf_1_chr1.3336,Uninf_2_chr1.3358,WT_2_chr1.3371	5.97432	4771	Promoter (<=1kb)	1	41445007	41478235	33229	1	ENSG00000171793	ENST00000372621	CTPS1	0	ENSG00000171793;ENSG00000171793;ENSG00000171793;ENSG00000171793;ENSG00000171793;ENSG00000171793;ENSG00000171793;ENSG00000171793	0;0;0;0;0;0;0
chr1:41449657-41450376	chr1	41449657	41450376	Uninf_1_chr1.3341	0.465737	720	Promoter (<=1kb)	1	41448833	41477451	28619	1	ENSG00000171793	ENST00000372616	CTPS1	824	ENSG00000171793;ENSG00000171793;ENSG00000171793;ENSG00000171793;ENSG00000171793;ENSG00000171793;ENSG00000171793;ENSG00000171793	0;0;0;0;0;0;0
chr1:41574844-41576131	chr1	41574844	41576131	WT_1_chr1.3435,Uninf_1_chr1.3344,WT_2_chr1.3376	0.447351	1288	Intron (ENST00000456518/ENSG00000010803, intron 7 of 8)	1	41564310	41564808	499	1	ENSG00000215893	ENST00000401064	RP4-635E8.1	10534	ENSG00000010803;ENSG00000010803;ENSG00000010803;ENSG00000010803;ENSG00000010803;ENSG00000010803;ENSG00000010803;ENSG00000010803;ENSG00000010803;ENSG00000010803;ENSG00000010803	0;0;0;0;0;0;0;0;0;0;0
chr1:41706112-41709378	chr1	41706112	41709378	Uninf_2_chr1.3375,Uninf_1_chr1.3347,WT_2_chr1.3386,WT_1_chr1.3438	4.18192	3267	Promoter (<=1kb)	1	41492874	41707782	214909	2	ENSG00000010803	ENST00000337495	SCMH1	0	ENSG00000010803;ENSG00000010803;ENSG00000010803;ENSG00000010803;ENSG00000235358;ENSG00000235358	0;0;0;0;0;0
chr1:41826111-41828689	chr1	41826111	41828689	WT_1_chr1.3440,WT_2_chr1.3388,Uninf_1_chr1.3349,Uninf_2_chr1.3382	2.44692	2579	Promoter (<=1kb)	1	41827594	41849262	21669	1	ENSG00000204060	ENST00000372591	FOXO6	0	ENSG00000204060	0
chr1:41831671-41832899	chr1	41831671	41832899	WT_1_chr1.3441,WT_2_chr1.3390	0.503438	1229	Intron (ENST00000372591/ENSG00000204060, intron 1 of 1)	1	41827594	41849262	21669	1	ENSG00000204060	ENST00000372591	FOXO6	4077	ENSG00000204060	0
chr1:41846960-41849502	chr1	41846960	41849502	WT_1_chr1.3442,WT_2_chr1.3391,Uninf_2_chr1.3389,Uninf_1_chr1.3354	1.06811	2543	3' UTR	1	41840676	41841341	666	2	ENSG00000229901	ENST00000429109	RP11-399E6.4	-5619	ENSG00000204060	0
chr1:41951865-41953097	chr1	41951865	41953097	WT_1_chr1.3445,Uninf_1_chr1.3360,WT_2_chr1.3398,Uninf_2_chr1.3399	0.545464	1233	Promoter (1-2kb)	1	41944798	41950344	5547	2	ENSG00000127129	ENST00000490783	EDN2	-1521	ENSG00000127129;ENSG00000127129;ENSG00000127129;ENSG00000127129;ENSG00000127129
chr1:41961288-41962521	chr1	41961288	41962521	WT_2_chr1.3400,Uninf_1_chr1.3364,WT_1_chr1.3446	0.624612	1234	Distal Intergenic	1	41944798	41950344	5547	2	ENSG00000127129	ENST00000490783	EDN2	-10944	NA	NA
chr1:41981681-41982904	chr1	41981681	41982904	Uninf_1_chr1.3366,WT_1_chr1.3451,WT_2_chr1.3402,Uninf_2_chr1.3404	1.23014	1224	Intron (ENST00000372583/ENSG00000127124, intron 2 of 8)	1	42001114	42001539	426	1	ENSG00000230881	ENST00000440249	RP11-486B10.3	-18210	ENSG00000127124;ENSG00000127124;ENSG00000127124;ENSG00000127124;ENSG00000127124	0;0;0;0;0
chr1:42088441-42089478	chr1	42088441	42089478	WT_1_chr1.3456	0.472265	1038	Intron (ENST00000372583/ENSG00000127124, intron 6 of 8)	1	41975901	42045571	69671	2	ENSG00000127124	ENST00000460604	HIVEP3	-42870	ENSG00000127124;ENSG00000127124;ENSG00000127124;ENSG00000127124	0;0;0;0
chr1:42125886-42129217	chr1	42125886	42129217	Uninf_2_chr1.3409,WT_2_chr1.3412,Uninf_1_chr1.3378,WT_1_chr1.3469	4.83454	3332	Intron (ENST00000372583/ENSG00000127124, intron 7 of 8)	1	41975684	42166672	190989	2	ENSG00000127124	ENST00000247584	HIVEP3	37455	ENSG00000127124;ENSG00000127124;ENSG00000127124;ENSG00000127124	0;0;0;0
chr1:42179139-42179723	chr1	42179139	42179723	Uninf_1_chr1.3381	0.476446	585	Intron (ENST00000372583/ENSG00000127124, intron 8 of 8)	1	41975684	42166672	190989	2	ENSG00000127124	ENST00000247584	HIVEP3	-12467	ENSG00000127124;ENSG00000127124	0;0
chr1:42248555-42249498	chr1	42248555	42249498	WT_1_chr1.3481	0.40062	944	Intron (ENST00000372583/ENSG00000127124, intron 8 of 8)	1	42224812	42224898	87	1	ENSG00000264896	ENST00000390764	AL451006.1	23743	ENSG00000127124;ENSG00000127124	0;0
chr1:42357137-42358013	chr1	42357137	42358013	WT_1_chr1.3493,Uninf_1_chr1.3400,Uninf_2_chr1.3418,WT_2_chr1.3428	0.458766	877	Intron (ENST00000372583/ENSG00000127124, intron 8 of 8)	1	42313619	42335301	21683	2	ENSG00000127124	ENST00000479350	HIVEP3	-21836	ENSG00000127124;ENSG00000127124;ENSG00000127124;ENSG00000127124	0;0;0;0
chr1:42366179-42366942	chr1	42366179	42366942	Uninf_1_chr1.3403,WT_1_chr1.3494	0.316328	764	Intron (ENST00000372583/ENSG00000127124, intron 8 of 8)	1	41972036	42384169	412134	2	ENSG00000127124	ENST00000372583	HIVEP3	17227	ENSG00000127124;ENSG00000127124;ENSG00000127124;ENSG00000127124	0;0;0;0
chr1:42367118-42368151	chr1	42367118	42368151	WT_1_chr1.3497,Uninf_1_chr1.3406	0.45848	1034	Intron (ENST00000372583/ENSG00000127124, intron 8 of 8)	1	41972036	42384169	412134	2	ENSG00000127124	ENST00000372583	HIVEP3	16018	ENSG00000127124;ENSG00000127124;ENSG00000127124;ENSG00000127124	0;0;0;0
chr1:42382783-42385104	chr1	42382783	42385104	WT_1_chr1.3498,WT_2_chr1.3434,Uninf_2_chr1.3424,Uninf_1_chr1.3408	1.77094	2322	Promoter (<=1kb)	1	41972036	42384169	412134	2	ENSG00000127124	ENST00000372583	HIVEP3	0	ENSG00000127124;ENSG00000127124;ENSG00000127124;ENSG00000127124	0;0;0;0
chr1:42385494-42386186	chr1	42385494	42386186	WT_1_chr1.3499	0.491671	693	Promoter (1-2kb)	1	41972036	42384378	412343	2	ENSG00000127124	ENST00000372584	HIVEP3	-1116	ENSG00000127124;ENSG00000127124;ENSG00000127124;ENSG00000127124	0;0;0;0
chr1:42420283-42421116	chr1	42420283	42421116	Uninf_1_chr1.3417	0.475273	834	Intron (ENST00000489103/ENSG00000127124, intron 3 of 3)	1	41972036	42384378	412343	2	ENSG00000127124	ENST00000372584	HIVEP3	-35905	ENSG00000127124	0
chr1:42499808-42502631	chr1	42499808	42502631	Uninf_2_chr1.3427,Uninf_1_chr1.3419,WT_2_chr1.3436,WT_1_chr1.3507	5.33549	2824	Promoter (<=1kb)	1	42312862	42501596	188735	2	ENSG00000127124	ENST00000489103	HIVEP3	0	ENSG00000127124;ENSG00000227538	0
chr1:42798482-42802257	chr1	42798482	42802257	Uninf_1_chr1.3425,Uninf_2_chr1.3431,WT_2_chr1.3438,WT_1_chr1.3513	6.80081	3776	Promoter (<=1kb)	1	42642210	42800636	158427	2	ENSG00000198815	ENST00000372572	FOXJ3	0	ENSG00000198815;ENSG00000198815;ENSG00000198815;ENSG00000198815;ENSG00000198815;ENSG00000227527	0;0;0;0;0;0
chr1:42845644-42847257	chr1	42845644	42847257	WT_2_chr1.3440,Uninf_1_chr1.3428,WT_1_chr1.3514,Uninf_2_chr1.3432	0.830588	1614	Promoter (<=1kb)	1	42846466	42875836	29371	1	ENSG00000177181	ENST00000410070	RIMKLA	0	ENSG00000177181;ENSG00000177181	0;0
chr1:42921134-42923416	chr1	42921134	42923416	WT_2_chr1.3448,Uninf_1_chr1.3431,WT_1_chr1.3515,Uninf_2_chr1.3438	4.21486	2283	Promoter (<=1kb)	1	42896000	42921938	25939	2	ENSG00000066185	ENST00000372565	ZMYND12	0	ENSG00000066185;ENSG00000066185;ENSG00000066185;ENSG00000127125;ENSG00000127125;ENSG00000127125;ENSG00000127125;ENSG00000127125;ENSG00000127125;ENSG00000127125;ENSG00000127125;ENSG00000127125	0;0;0;0;0;0;0;0;0;0;0
chr1:42928000-42930257	chr1	42928000	42930257	Uninf_1_chr1.3432,Uninf_2_chr1.3440,WT_1_chr1.3516,WT_2_chr1.3455	3.39	2258	Promoter (<=1kb)	1	42929001	42948667	19667	1	ENSG00000186409	ENST00000475614	CCDC30	0	ENSG00000127125;ENSG00000127125;ENSG00000127125;ENSG00000127125;ENSG00000127125;ENSG00000127125;ENSG00000127125;ENSG00000127125;ENSG00000186409;ENSG00000186409;ENSG00000186409;ENSG00000186409;ENSG00000186409;ENSG00000186409	0;0;0;0;0;0;0;0;0;0;0;0;0
chr1:43122856-43126028	chr1	43122856	43126028	WT_2_chr1.3458,Uninf_2_chr1.3443,WT_1_chr1.3519,Uninf_1_chr1.3434	6.55119	3173	Promoter (<=1kb)	1	43124096	43142429	18334	1	ENSG00000171960	ENST00000304979	PPIH	0	ENSG00000171960;ENSG00000171960;ENSG00000171960;ENSG00000171960;ENSG00000171960;ENSG00000171960;ENSG00000171960;ENSG00000186409;ENSG00000186409	0;0;0;0;0;0;0;0
chr1:43146166-43152733	chr1	43146166	43152733	Uninf_2_chr1.3448,Uninf_1_chr1.3439,WT_1_chr1.3521,WT_2_chr1.3459,WT_2_chr1.3462,Uninf_1_chr1.3441	4.5088	6568	Promoter (<=1kb)	1	43148098	43168020	19923	1	ENSG00000065978	ENST00000321358	YBX1	0	ENSG00000065978;ENSG00000065978;ENSG00000065978;ENSG00000065978;ENSG00000171960;ENSG00000234917	0;0;0;0;0;0
chr1:43229909-43234966	chr1	43229909	43234966	WT_1_chr1.3531,Uninf_1_chr1.3448,WT_2_chr1.3466,Uninf_2_chr1.3460	7.63788	5058	Promoter (<=1kb)	1	43212006	43232755	20750	2	ENSG00000117385	ENST00000397054	LEPRE1	0	ENSG00000117385;ENSG00000117385;ENSG00000117385;ENSG00000117385;ENSG00000117385;ENSG00000117385;ENSG00000117385;ENSG00000117385;ENSG00000164008;ENSG00000164008;ENSG00000164008;ENSG00000164008;ENSG00000164008;ENSG00000164008	0;0;0;0;0;0;0;0;0;0;0
chr1:43250559-43251815	chr1	43250559	43251815	WT_2_chr1.3472,WT_1_chr1.3532,Uninf_2_chr1.3462,Uninf_1_chr1.3452	0.819752	1257	Intron (ENST00000464081/ENSG00000164008, intron 3 of 5)	1	43255480	43263968	8489	1	ENSG00000164008	ENST00000421630	C1orf50	-3665	ENSG00000164008;ENSG00000164008;ENSG00000164008;ENSG00000164008	0;0;0
chr1:43281213-43284219	chr1	43281213	43284219	Uninf_2_chr1.3464,WT_1_chr1.3534,Uninf_1_chr1.3453,WT_2_chr1.3477	3.60583	3007	Promoter (<=1kb)	1	43282795	43310654	27860	1	ENSG00000164010	ENST00000487556	ERMAP	0	ENSG00000164010;ENSG00000164010;ENSG00000177868;ENSG00000177868;ENSG00000177868;ENSG00000177868	0;0;0;0;0;0
chr1:43310560-43313930	chr1	43310560	43313930	Uninf_2_chr1.3466,WT_2_chr1.3478,Uninf_1_chr1.3454,WT_1_chr1.3535	5.37504	3371	Promoter (<=1kb)	1	43312280	43318148	5869	1	ENSG00000164011	ENST00000372508	ZNF691	0	ENSG00000164010;ENSG00000164010;ENSG00000164010;ENSG00000164010;ENSG00000164011;ENSG00000164011;ENSG00000164011;ENSG00000164011;ENSG00000164011;ENSG00000164011;ENSG00000164011;ENSG00000164011;ENSG00000228192;ENSG00000228192;ENSG00000228192;ENSG00000228192	0;0;0;0;0;0;0;0;0;0;0;0;0
chr1:43389143-43391279	chr1	43389143	43391279	Uninf_2_chr1.3475,WT_2_chr1.3483,WT_1_chr1.3537,Uninf_1_chr1.3457	2.74897	2137	3' UTR	1	43394819	43396796	1978	2	ENSG00000117394	ENST00000439722	SLC2A1	5517	ENSG00000117394;ENSG00000117394;ENSG00000117394	0;0;0
chr1:43406715-43407228	chr1	43406715	43407228	WT_1_chr1.3545	0.384892	514	Intron (ENST00000426263/ENSG00000117394, intron 8 of 9)	1	43392467	43396877	4411	2	ENSG00000117394	ENST00000475162	SLC2A1	-9838	ENSG00000117394;ENSG00000117394;ENSG00000117394	0;0;0
chr1:43415410-43416084	chr1	43415410	43416084	WT_1_chr1.3553	0.306616	675	Intron (ENST00000426263/ENSG00000117394, intron 9 of 9)	1	43395018	43424500	29483	2	ENSG00000117394	ENST00000415851	SLC2A1	8416	ENSG00000117394;ENSG00000117394;ENSG00000117394;ENSG00000117394	0;0;0;0
chr1:43420850-43426290	chr1	43420850	43426290	Uninf_2_chr1.3492,WT_1_chr1.3555,Uninf_1_chr1.3476,Uninf_1_chr1.3477,WT_2_chr1.3496	6.05997	5441	Promoter (<=1kb)	1	43391052	43424501	33450	2	ENSG00000117394	ENST00000426263	SLC2A1	0	ENSG00000117394;ENSG00000117394;ENSG00000117394;ENSG00000117394;ENSG00000227533;ENSG00000227533	0;0;0;0;0;0
chr1:43428970-43429517	chr1	43428970	43429517	WT_1_chr1.3560	0.396228	548	Intron (ENST00000431759/ENSG00000227533, intron 1 of 3)	1	43424775	43442099	17325	1	ENSG00000227533	ENST00000416689	SLC2A1-AS1	4195	ENSG00000117394;ENSG00000117394;ENSG00000117394;ENSG00000117394;ENSG00000227533;ENSG00000227533	0;0;0;0;0;0
chr1:43444266-43444838	chr1	43444266	43444838	WT_1_chr1.3564	0.322151	573	Intron (ENST00000431759/ENSG00000227533, intron 3 of 3)	1	43457109	43457215	107	1	ENSG00000207256	ENST00000384526	RNU6-880P	-12271	ENSG00000227533;ENSG00000227533	0;0
chr1:43533540-43534644	chr1	43533540	43534644	WT_1_chr1.3568,WT_2_chr1.3507,Uninf_1_chr1.3481,Uninf_2_chr1.3495	0.646561	1105	Distal Intergenic	1	43489220	43489308	89	2	ENSG00000252803	ENST00000516994	RNU6-870P	-44232	NA	NA
chr1:43612842-43614395	chr1	43612842	43614395	Uninf_1_chr1.3482,Uninf_2_chr1.3498,WT_1_chr1.3573,WT_2_chr1.3509	2.28696	1554	Promoter (<=1kb)	1	43613538	43622067	8530	1	ENSG00000186973	ENST00000409337	FAM183A	0	ENSG00000186973;ENSG00000186973;ENSG00000186973;ENSG00000186973;ENSG00000186973;ENSG00000186973	0;0;0;0;0
chr1:43635314-43638908	chr1	43635314	43638908	Uninf_2_chr1.3501,Uninf_1_chr1.3485,WT_2_chr1.3515,WT_1_chr1.3578	7.7426	3595	Promoter (<=1kb)	1	43629846	43638241	8396	2	ENSG00000117395	ENST00000431635	EBNA1BP2	0	ENSG00000117395;ENSG00000117395;ENSG00000117395;ENSG00000117395;ENSG00000117395;ENSG00000117395;ENSG00000117395;ENSG00000243710;ENSG00000243710;ENSG00000243710;ENSG00000243710;ENSG00000243710	0;0;0;0;0;0;0;0;0;0;0;0
chr1:43671293-43673417	chr1	43671293	43673417	WT_1_chr1.3579,WT_2_chr1.3517,WT_1_chr1.3580,WT_2_chr1.3518	0.43809	2125	3' UTR	1	43681027	43687949	6923	1	ENSG00000243710	ENST00000428122	WDR65	-7610	ENSG00000117395;ENSG00000117395;ENSG00000117395;ENSG00000243710;ENSG00000243710;ENSG00000243710	0;0;0;0;0;0
chr1:43813289-43816045	chr1	43813289	43816045	Uninf_2_chr1.3511,WT_2_chr1.3525,WT_1_chr1.3587,Uninf_1_chr1.3494	1.85232	2757	3' UTR	1	43820355	43824329	3975	2	ENSG00000234694	ENST00000424948	RP1-92O14.3	8284	ENSG00000117400;ENSG00000117400;ENSG00000234694	0;0;0
chr1:43823426-43828282	chr1	43823426	43828282	WT_2_chr1.3526,WT_1_chr1.3590,Uninf_2_chr1.3516,Uninf_1_chr1.3496	5.5106	4857	Promoter (<=1kb)	1	43824626	43828874	4249	1	ENSG00000117399	ENST00000310955	CDC20	0	ENSG00000066322;ENSG00000066322;ENSG00000066322;ENSG00000066322;ENSG00000066322;ENSG00000066322;ENSG00000066322;ENSG00000066322;ENSG00000066322;ENSG00000066322;ENSG00000066322;ENSG00000066322;ENSG00000066322;ENSG00000066322;ENSG00000066322;ENSG00000117399;ENSG00000117399;ENSG00000117399;ENSG00000117399;ENSG00000117400;ENSG00000234694	0;0;0;0;0;0;0;0;0;0;0;0;0;0;0;0;0;0;0;0;0
chr1:43830814-43835004	chr1	43830814	43835004	Uninf_2_chr1.3522,Uninf_1_chr1.3499,WT_1_chr1.3594,WT_2_chr1.3531	4.25443	4191	Promoter (<=1kb)	1	43829068	43833689	4622	2	ENSG00000066322	ENST00000372458	ELOVL1	0	ENSG00000066322;ENSG00000066322;ENSG00000066322;ENSG00000066322;ENSG00000066322;ENSG00000066322;ENSG00000066322;ENSG00000066322;ENSG00000066322;ENSG00000066322;ENSG00000066322;ENSG00000066322;ENSG00000066322;ENSG00000066322;ENSG00000066322;ENSG00000117399;ENSG00000117399;ENSG00000117399;ENSG00000117399	0;0;0;0;0;0;0;0;0;0;0;0;0;0;0;0;0;0;0
chr1:43838563-43839385	chr1	43838563	43839385	WT_1_chr1.3599	0.320335	823	Distal Intergenic	1	43829442	43833696	4255	2	ENSG00000066322	ENST00000470968	ELOVL1	-4867	ENSG00000066322;ENSG00000066322;ENSG00000066322;ENSG00000066322;ENSG00000066322;ENSG00000066322;ENSG00000066322	0;0;0;0;0;0;0
chr1:43852792-43857484	chr1	43852792	43857484	Uninf_2_chr1.3532,Uninf_1_chr1.3509,WT_2_chr1.3543,WT_1_chr1.3600	7.17262	4693	Promoter (<=1kb)	1	43849588	43855479	5892	2	ENSG00000159479	ENST00000290663	MED8	0	ENSG00000159479;ENSG00000159479;ENSG00000159479;ENSG00000159479;ENSG00000159479;ENSG00000198198;ENSG00000198198;ENSG00000198198;ENSG00000198198;ENSG00000198198;ENSG00000229431	0;0;0;0;0;0;0;0;0;0
chr1:43918103-43920673	chr1	43918103	43920673	Uninf_2_chr1.3538,Uninf_1_chr1.3511,WT_2_chr1.3546,WT_1_chr1.3603	2.26937	2571	Promoter (<=1kb)	1	43916824	43919660	2837	2	ENSG00000178922	ENST00000372425	HYI	0	ENSG00000178922;ENSG00000178922;ENSG00000178922;ENSG00000178922;ENSG00000178922;ENSG00000178922;ENSG00000178922;ENSG00000178922;ENSG00000178922;ENSG00000178922;ENSG00000178922;ENSG00000178922;ENSG00000178922;ENSG00000178922;ENSG00000198198;ENSG00000198198;ENSG00000198198;ENSG00000229348;ENSG00000229372	0;0;0;0;0;0;0;0;0;0;0;0;0;0;0;0
chr1:43938008-43939196	chr1	43938008	43939196	Uninf_1_chr1.3514,WT_1_chr1.3605,WT_2_chr1.3551	0.611918	1189	Distal Intergenic	1	43916824	43919660	2837	2	ENSG00000178922	ENST00000372425	HYI	-18348	NA	NA
chr1:43995797-43999142	chr1	43995797	43999142	WT_2_chr1.3555,WT_1_chr1.3607,Uninf_2_chr1.3547,Uninf_1_chr1.3518	5.16834	3346	Promoter (<=1kb)	1	43996547	44089337	92791	1	ENSG00000142949	ENST00000359947	PTPRF	0	ENSG00000142949;ENSG00000142949;ENSG00000142949;ENSG00000142949;ENSG00000142949;ENSG00000142949	0;0;0;0;0;0
chr1:44023714-44024977	chr1	44023714	44024977	WT_1_chr1.3609	0.422934	1264	Intron (ENST00000359947/ENSG00000142949, intron 5 of 33)	1	44010747	44044955	34209	1	ENSG00000142949	ENST00000437607	PTPRF	12967	ENSG00000142949;ENSG00000142949;ENSG00000142949;ENSG00000142949;ENSG00000142949;ENSG00000142949;ENSG00000142949;ENSG00000142949;ENSG00000142949	0;0;0;0;0;0;0;0;0
chr1:44030882-44032273	chr1	44030882	44032273	Uninf_2_chr1.3552,WT_1_chr1.3610,WT_2_chr1.3560,Uninf_1_chr1.3522	1.1625	1392	Intron (ENST00000359947/ENSG00000142949, intron 5 of 33)	1	44048151	44056789	8639	1	ENSG00000142949	ENST00000467464	PTPRF	-15878	ENSG00000142949;ENSG00000142949;ENSG00000142949;ENSG00000142949;ENSG00000142949;ENSG00000142949;ENSG00000142949	0;0;0;0;0;0;0
chr1:44114263-44118186	chr1	44114263	44118186	Uninf_2_chr1.3554,WT_1_chr1.3612,WT_2_chr1.3566,Uninf_1_chr1.3526	7.44821	3924	Promoter (<=1kb)	1	44115829	44171186	55358	1	ENSG00000066135	ENST00000372396	KDM4A	0	ENSG00000066135;ENSG00000066135;ENSG00000066135	0;0
chr1:44171876-44175115	chr1	44171876	44175115	WT_1_chr1.3616,WT_2_chr1.3573,Uninf_1_chr1.3530,Uninf_2_chr1.3560	4.59836	3240	Promoter (<=1kb)	1	44173216	44395891	222676	1	ENSG00000126091	ENST00000489897	ST3GAL3	0	ENSG00000066135;ENSG00000126091;ENSG00000126091;ENSG00000126091;ENSG00000126091;ENSG00000126091;ENSG00000126091;ENSG00000126091;ENSG00000126091;ENSG00000126091;ENSG00000126091;ENSG00000126091;ENSG00000126091;ENSG00000126091;ENSG00000126091;ENSG00000126091;ENSG00000126091;ENSG00000126091;ENSG00000126091;ENSG00000229444;ENSG00000236200;ENSG00000236200;ENSG00000236200;ENSG00000236200;ENSG00000236200	0;0;0;0;0;0;0;0;0;0;0;0;0;0;0;0;0;0;0;0;0;0;0
chr1:44176883-44178067	chr1	44176883	44178067	Uninf_1_chr1.3533	0.515299	1185	Intron (ENST00000532911/ENSG00000126091, intron 1 of 5)	1	44165436	44173809	8374	2	ENSG00000236200	ENST00000398804	KDM4A-AS1	-3074	ENSG00000126091;ENSG00000126091;ENSG00000126091;ENSG00000126091;ENSG00000126091;ENSG00000126091;ENSG00000126091;ENSG00000126091;ENSG00000126091;ENSG00000126091;ENSG00000126091;ENSG00000126091;ENSG00000126091;ENSG00000126091;ENSG00000126091;ENSG00000126091;ENSG00000126091;ENSG00000126091;ENSG00000229444;ENSG00000236200;ENSG00000236200;ENSG00000236200;ENSG00000252201	0;0;0;0;0;0;0;0;0;0;0;0;0;0;0;0;0;0;0;0;0;0
chr1:44287744-44288538	chr1	44287744	44288538	WT_1_chr1.3625,WT_2_chr1.3581	0.405501	795	Intron (ENST00000532911/ENSG00000126091, intron 5 of 5)	1	44315972	44317283	1312	2	ENSG00000224751	ENST00000419974	SHMT1P1	28745	ENSG00000126091;ENSG00000126091;ENSG00000126091;ENSG00000126091;ENSG00000126091;ENSG00000126091;ENSG00000126091;ENSG00000126091;ENSG00000126091;ENSG00000126091;ENSG00000126091;ENSG00000126091;ENSG00000126091;ENSG00000126091;ENSG00000126091;ENSG00000126091;ENSG00000126091;ENSG00000126091;ENSG00000126091;ENSG00000126091;ENSG00000126091;ENSG00000126091;ENSG00000126091;ENSG00000126091;ENSG00000126091…	0;0;0;0;0;0;0;0;0;0;0;0;0;0;0;0;0;0;0;0;0;0;0;0;0;0;0;0;0;0;0;0;0;0;0;0;0;0
chr1:44300557-44301192	chr1	44300557	44301192	WT_1_chr1.3626	0.354474	636	Intron (ENST00000532911/ENSG00000126091, intron 5 of 5)	1	44315972	44317283	1312	2	ENSG00000224751	ENST00000419974	SHMT1P1	16091	ENSG00000126091;ENSG00000126091;ENSG00000126091;ENSG00000126091;ENSG00000126091;ENSG00000126091;ENSG00000126091;ENSG00000126091;ENSG00000126091;ENSG00000126091;ENSG00000126091;ENSG00000126091;ENSG00000126091;ENSG00000126091;ENSG00000126091;ENSG00000126091;ENSG00000126091;ENSG00000126091;ENSG00000126091;ENSG00000126091;ENSG00000126091;ENSG00000126091;ENSG00000126091;ENSG00000126091;ENSG00000126091…	0;0;0;0;0;0;0;0;0;0;0;0;0;0;0;0;0;0;0;0;0;0;0;0;0;0;0;0;0;0;0;0;0;0;0;0;0;0
chr1:44398326-44400105	chr1	44398326	44400105	WT_2_chr1.3588,WT_1_chr1.3633,Uninf_2_chr1.3568,Uninf_1_chr1.3543	1.18492	1780	Promoter (<=1kb)	1	44398992	44402911	3920	1	ENSG00000117407	ENST00000414809	ARTN	0	ENSG00000117407;ENSG00000117407;ENSG00000117407;ENSG00000117407;ENSG00000117407;ENSG00000117407;ENSG00000117407;ENSG00000117407;ENSG00000117407;ENSG00000117407;ENSG00000117407;ENSG00000126091;ENSG00000126091;ENSG00000126091;ENSG00000126091;ENSG00000126091;ENSG00000126091;ENSG00000126091;ENSG00000126091;ENSG00000126091;ENSG00000126091;ENSG00000126091;ENSG00000126091;ENSG00000126091;ENSG00000126091…	0;0;0;0;0;0;0;0;0;0;0;0;0;0;0;0;0;0;0;0;0;0;0;0;0;0;0;0;0;0;0;0;0;0;0;0;0;0;0;0;0;0;0;0
chr1:44401218-44402969	chr1	44401218	44402969	WT_1_chr1.3640,WT_2_chr1.3590,Uninf_1_chr1.3546,Uninf_2_chr1.3572	0.916128	1752	Promoter (<=1kb)	1	44401479	44402437	959	1	ENSG00000117407	ENST00000438616	ARTN	0	ENSG00000117407;ENSG00000117407;ENSG00000117407;ENSG00000117407;ENSG00000117407;ENSG00000117407;ENSG00000117407;ENSG00000117407;ENSG00000117407;ENSG00000117407;ENSG00000117407;ENSG00000126091;ENSG00000126091;ENSG00000126091;ENSG00000126091;ENSG00000126091;ENSG00000126091;ENSG00000126091;ENSG00000126091;ENSG00000126091;ENSG00000126091;ENSG00000126091	0;0;0;0;0;0;0;0;0;0;0;0;0;0;0;0;0;0;0;0;0;0
chr1:44411267-44414896	chr1	44411267	44414896	WT_2_chr1.3592,WT_1_chr1.3641,Uninf_2_chr1.3576,Uninf_1_chr1.3549	5.40248	3630	Promoter (<=1kb)	1	44412611	44433694	21084	1	ENSG00000117408	ENST00000372343	IPO13	0	ENSG00000117408;ENSG00000117408;ENSG00000117408;ENSG00000117408;ENSG00000237950;ENSG00000237950;ENSG00000237950	0;0;0;0;0;0
chr1:44434605-44437810	chr1	44434605	44437810	WT_2_chr1.3602,WT_1_chr1.3647,Uninf_1_chr1.3551,Uninf_2_chr1.3584	6.6499	3206	Promoter (<=1kb)	1	44435672	44436685	1014	1	ENSG00000132768	ENST00000471934	DPH2	0	ENSG00000117408;ENSG00000117410;ENSG00000117410;ENSG00000117410;ENSG00000117410;ENSG00000117410;ENSG00000117410;ENSG00000117410;ENSG00000117410;ENSG00000117410;ENSG00000117410;ENSG00000117410;ENSG00000117410;ENSG00000117410;ENSG00000132768;ENSG00000132768;ENSG00000132768;ENSG00000132768;ENSG00000132768;ENSG00000132768;ENSG00000132768;ENSG00000132768;ENSG00000132768;ENSG00000132768;ENSG00000132768…	0;0;0;0;0;0;0;0;0;0;0;0;0;0;0;0;0;0;0;0;0;0;0;0;0;0;0;0;0;0;0;0
chr1:44439327-44446904	chr1	44439327	44446904	WT_2_chr1.3607,Uninf_2_chr1.3592,Uninf_1_chr1.3555,WT_1_chr1.3651,Uninf_1_chr1.3556,WT_2_chr1.3612,WT_1_chr1.3655	5.1483	7578	Promoter (<=1kb)	1	44440159	44442495	2337	1	ENSG00000117410	ENST00000472505	ATP6V0B	0	ENSG00000117410;ENSG00000117410;ENSG00000117410;ENSG00000117410;ENSG00000117410;ENSG00000117410;ENSG00000117410;ENSG00000117410;ENSG00000117410;ENSG00000117410;ENSG00000117410;ENSG00000117410;ENSG00000117410;ENSG00000117411;ENSG00000117411;ENSG00000117411;ENSG00000117411;ENSG00000117411;ENSG00000117411;ENSG00000117411;ENSG00000117411;ENSG00000132768;ENSG00000132768;ENSG00000132768;ENSG00000132768…	0;0;0;0;0;0;0;0;0;0;0;0;0;0;0;0;0;0;0;0;0;0;0;0;0;0;0;0;0;0;0;0;0;0;0;0;0;0
chr1:44456105-44458755	chr1	44456105	44458755	WT_1_chr1.3660,WT_2_chr1.3616,Uninf_1_chr1.3561,Uninf_2_chr1.3599	3.1152	2651	Promoter (<=1kb)	1	44457031	44462196	5166	1	ENSG00000159214	ENST00000486064	CCDC24	0	ENSG00000117411;ENSG00000117411;ENSG00000117411;ENSG00000117411;ENSG00000159214;ENSG00000159214;ENSG00000159214;ENSG00000159214;ENSG00000159214;ENSG00000159214;ENSG00000159214;ENSG00000159214;ENSG00000159214;ENSG00000159214;ENSG00000159214;ENSG00000196517;ENSG00000196517;ENSG00000196517;ENSG00000196517	0;0;0;0;0;0;0;0;0;0;0;0;0;0;0;0;0;0
chr1:44494677-44498151	chr1	44494677	44498151	WT_1_chr1.3661,WT_2_chr1.3618,Uninf_2_chr1.3601,Uninf_1_chr1.3562	4.36334	3475	Promoter (<=1kb)	1	44457503	44497032	39530	2	ENSG00000196517	ENST00000372306	SLC6A9	0	ENSG00000196517;ENSG00000196517;ENSG00000196517;ENSG00000196517;ENSG00000196517;ENSG00000196517;ENSG00000196517;ENSG00000230615	0;0;0;0;0;0;0;0
chr1:44513213-44515400	chr1	44513213	44515400	WT_2_chr1.3621,Uninf_2_chr1.3603,Uninf_1_chr1.3566,WT_1_chr1.3662,WT_1_chr1.3665	0.672602	2188	Promoter (<=1kb)	1	44514049	44542084	28036	1	ENSG00000230615	ENST00000431800	RP5-1198O20.4	0	ENSG00000230615;ENSG00000230615;ENSG00000230615;ENSG00000230615;ENSG00000230615;ENSG00000230615;ENSG00000230615;ENSG00000230615;ENSG00000230615;ENSG00000230615	0;0;0;0;0;0;0
chr1:44515630-44516175	chr1	44515630	44516175	Uninf_2_chr1.3604	0.389894	546	Promoter (<=1kb)	1	44516786	44541864	25079	1	ENSG00000230615	ENST00000453688	RP5-1198O20.4	-611	ENSG00000230615;ENSG00000230615;ENSG00000230615;ENSG00000230615;ENSG00000230615;ENSG00000230615;ENSG00000230615;ENSG00000230615;ENSG00000230615;ENSG00000230615	0;0;0;0;0;0;0
chr1:44677995-44681885	chr1	44677995	44681885	WT_2_chr1.3626,WT_1_chr1.3674,Uninf_1_chr1.3570,Uninf_2_chr1.3606	6.70923	3891	Promoter (<=1kb)	1	44679127	44686353	7227	1	ENSG00000178028	ENST00000361745	DMAP1	0	ENSG00000117419;ENSG00000178028;ENSG00000178028;ENSG00000178028;ENSG00000178028;ENSG00000178028;ENSG00000178028;ENSG00000178028;ENSG00000178028;ENSG00000178028;ENSG00000178028;ENSG00000178028;ENSG00000178028;ENSG00000178028;ENSG00000178028;ENSG00000178028	0;0;0;0;0;0;0;0;0;0;0;0;0;0
chr1:44818943-44821738	chr1	44818943	44821738	Uninf_2_chr1.3614,Uninf_1_chr1.3580,WT_2_chr1.3634,WT_1_chr1.3680	4.96226	2796	Promoter (<=1kb)	1	44686742	44820880	134139	2	ENSG00000117419	ENST00000372257	ERI3	0	ENSG00000117419;ENSG00000117419;ENSG00000117419;ENSG00000117419;ENSG00000117419	0;0;0;0
chr1:44870558-44873466	chr1	44870558	44873466	WT_1_chr1.3681,Uninf_1_chr1.3582,WT_2_chr1.3635,Uninf_2_chr1.3619	0.886525	2909	Promoter (<=1kb)	1	44870866	45117395	246530	1	ENSG00000187147	ENST00000355387	RNF220	0	ENSG00000187147;ENSG00000187147;ENSG00000187147;ENSG00000187147;ENSG00000187147	0;0;0
chr1:44950973-44951650	chr1	44950973	44951650	WT_1_chr1.3685	0.4064	678	Intron (ENST00000355387/ENSG00000187147, intron 2 of 14)	1	45011165	45011224	60	1	ENSG00000263381	ENST00000581357	MIR5584	-59515	ENSG00000187147;ENSG00000187147;ENSG00000187147;ENSG00000187147	0;0;0;0
chr1:45081936-45083648	chr1	45081936	45083648	WT_2_chr1.3639,WT_1_chr1.3688,Uninf_1_chr1.3592,Uninf_2_chr1.3627	1.59494	1713	Promoter (1-2kb)	1	45079937	45092729	12793	1	ENSG00000187147	ENST00000496262	RNF220	1999	ENSG00000187147;ENSG00000187147;ENSG00000187147;ENSG00000187147;ENSG00000187147	0;0;0;0;0
chr1:45096762-45099155	chr1	45096762	45099155	WT_2_chr1.3644,WT_1_chr1.3699,Uninf_2_chr1.3628,Uninf_1_chr1.3600	2.62336	2394	Promoter (<=1kb)	1	45097404	45115441	18038	1	ENSG00000187147	ENST00000335497	RNF220	0	ENSG00000126106;ENSG00000126106;ENSG00000126106;ENSG00000126106;ENSG00000187147;ENSG00000187147;ENSG00000187147;ENSG00000187147;ENSG00000187147;ENSG00000187147;ENSG00000187147;ENSG00000187147;ENSG00000187147;ENSG00000187147;ENSG00000187147;ENSG00000187147;ENSG00000187147;ENSG00000187147;ENSG00000187147	0;0;0;0;0;0;0;0;0;0;0;0;0;0;0;0;0;0
chr1:45138772-45141167	chr1	45138772	45141167	WT_2_chr1.3650,Uninf_2_chr1.3632,WT_1_chr1.3708,Uninf_1_chr1.3603	6.05107	2396	Promoter (<=1kb)	1	45100910	45140131	39222	2	ENSG00000126106	ENST00000372242	TMEM53	0	ENSG00000126106;ENSG00000126106;ENSG00000126106;ENSG00000126106;ENSG00000126106;ENSG00000126106;ENSG00000126106;ENSG00000126106;ENSG00000126106;ENSG00000198520;ENSG00000198520;ENSG00000198520;ENSG00000198520;ENSG00000198520;ENSG00000198520;ENSG00000198520;ENSG00000198520;ENSG00000198520;ENSG00000198520;ENSG00000198520	0;0;0;0;0;0;0;0;0;0;0;0;0;0;0;0;0;0;0;0
chr1:45172822-45173866	chr1	45172822	45173866	WT_1_chr1.3710,Uninf_1_chr1.3605	0.426663	1045	Intron (ENST00000424484/ENSG00000198520, intron 4 of 5)	1	45166645	45190051	23407	1	ENSG00000198520	ENST00000434520	C1orf228	6177	ENSG00000198520;ENSG00000198520;ENSG00000198520;ENSG00000198520;ENSG00000198520;ENSG00000198520;ENSG00000198520;ENSG00000198520;ENSG00000198520;ENSG00000198520	0;0;0;0;0;0;0;0;0;0
chr1:45196175-45197205	chr1	45196175	45197205	WT_1_chr1.3714,WT_2_chr1.3662,Uninf_1_chr1.3608	0.759567	1031	Promoter (<=1kb)	1	45196727	45196842	116	2	ENSG00000200169	ENST00000363299	RNU5D-1	0	ENSG00000198520;ENSG00000198520;ENSG00000198520;ENSG00000200169	0;0;0;0
chr1:45204681-45207645	chr1	45204681	45207645	Uninf_1_chr1.3611,WT_1_chr1.3716,Uninf_2_chr1.3639,WT_2_chr1.3665	6.54803	2965	Promoter (<=1kb)	1	45205490	45223643	18154	1	ENSG00000142945	ENST00000452259	KIF2C	0	ENSG00000142945;ENSG00000142945;ENSG00000142945;ENSG00000142945;ENSG00000142945;ENSG00000142945;ENSG00000142945;ENSG00000142945	0;0;0;0;0
chr1:45239934-45244762	chr1	45239934	45244762	WT_1_chr1.3722,WT_2_chr1.3672,Uninf_2_chr1.3645,Uninf_1_chr1.3615	6.85199	4829	Promoter (<=1kb)	1	45240923	45243759	2837	1	ENSG00000142937	ENST00000497035	RPS8	0	ENSG00000142937;ENSG00000142937;ENSG00000142937;ENSG00000142937;ENSG00000142937;ENSG00000142937;ENSG00000142937;ENSG00000142937;ENSG00000142959;ENSG00000200913;ENSG00000202031;ENSG00000207421;ENSG00000225721;ENSG00000264294	0;0;0;0;0;0;0;0;0;0;0;0;0;0
chr1:45249290-45250790	chr1	45249290	45250790	Uninf_1_chr1.3617,WT_1_chr1.3724,WT_2_chr1.3676,Uninf_2_chr1.3649	0.785865	1501	Promoter (2-3kb)	1	45249257	45253377	4121	2	ENSG00000142959	ENST00000372207	BEST4	2587	ENSG00000142937;ENSG00000142937;ENSG00000142937;ENSG00000142937;ENSG00000142937;ENSG00000142937;ENSG00000142959;ENSG00000234093;ENSG00000234093	0;0;0;0;0;0;0
chr1:45251360-45252658	chr1	45251360	45252658	WT_1_chr1.3725,Uninf_2_chr1.3651,Uninf_1_chr1.3621,WT_2_chr1.3677	0.553728	1299	Promoter (<=1kb)	1	45249257	45253377	4121	2	ENSG00000142959	ENST00000372207	BEST4	719	ENSG00000142959;ENSG00000234093;ENSG00000234093	0
chr1:45265240-45270037	chr1	45265240	45270037	WT_1_chr1.3727,Uninf_1_chr1.3622,WT_2_chr1.3679,Uninf_2_chr1.3653,Uninf_1_chr1.3624	4.31391	4798	Promoter (<=1kb)	1	45265897	45271662	5766	1	ENSG00000173846	ENST00000372201	PLK3	0	ENSG00000173846;ENSG00000173846;ENSG00000173846;ENSG00000173846;ENSG00000173846;ENSG00000173846;ENSG00000173846;ENSG00000188396;ENSG00000188396;ENSG00000222009;ENSG00000222009;ENSG00000222009;ENSG00000222009;ENSG00000222009;ENSG00000222009	0;0;0;0;0;0;0;0;0;0;0;0;0;0
chr1:45271830-45276402	chr1	45271830	45276402	WT_1_chr1.3738,Uninf_2_chr1.3663,Uninf_1_chr1.3635,WT_1_chr1.3740,Uninf_2_chr1.3667,Uninf_1_chr1.3639,WT_2_chr1.3696,Uninf_1_chr1.3640	0.613021	4573	Promoter (<=1kb)	1	45271585	45272347	763	2	ENSG00000188396	ENST00000339355	TCTEX1D4	0	ENSG00000173846;ENSG00000173846;ENSG00000173846;ENSG00000173846;ENSG00000173846;ENSG00000173846;ENSG00000188396;ENSG00000188396;ENSG00000222009;ENSG00000222009;ENSG00000222009;ENSG00000222009;ENSG00000222009;ENSG00000222009;ENSG00000222009;ENSG00000222009;ENSG00000222009;ENSG00000222009	0;0;0;0;0;0;0;0;0;0;0;0;0;0;0;0;0;0
chr1:45279191-45279849	chr1	45279191	45279849	WT_1_chr1.3746,Uninf_1_chr1.3650	0.395626	659	Promoter (<=1kb)	1	45279170	45279771	602	1	ENSG00000222009	ENST00000464114	BTBD19	21	ENSG00000222009;ENSG00000222009;ENSG00000222009;ENSG00000222009;ENSG00000222009;ENSG00000222009;ENSG00000222009;ENSG00000222009;ENSG00000222009;ENSG00000222009	0;0;0;0;0;0;0;0;0;0
chr1:45284686-45286635	chr1	45284686	45286635	Uninf_1_chr1.3652,WT_1_chr1.3748,Uninf_2_chr1.3678,WT_2_chr1.3703,Uninf_2_chr1.3680,Uninf_1_chr1.3653	1.2719	1950	Promoter (<=1kb)	1	45285555	45285669	115	2	ENSG00000202444	ENST00000365574	RNU5E-6P	0	ENSG00000117425;ENSG00000117425;ENSG00000117425;ENSG00000202444;ENSG00000222009;ENSG00000222009;ENSG00000222009;ENSG00000222009	0;0;0;0;0;0;0;0
chr1:45308006-45309868	chr1	45308006	45309868	Uninf_2_chr1.3682,WT_1_chr1.3753,Uninf_1_chr1.3654,WT_2_chr1.3709	1.84059	1863	Promoter (<=1kb)	1	45285516	45308616	23101	2	ENSG00000117425	ENST00000447098	PTCH2	0	ENSG00000117425;ENSG00000117425;ENSG00000226499	0;0;0
chr1:45390253-45391207	chr1	45390253	45391207	Uninf_1_chr1.3667,Uninf_2_chr1.3689,WT_1_chr1.3763,WT_2_chr1.3719	0.621722	955	Promoter (1-2kb)	1	45316450	45392327	75878	2	ENSG00000070785	ENST00000439363	EIF2B3	1120	ENSG00000070785;ENSG00000070785;ENSG00000070785;ENSG00000070785;ENSG00000070785	0;0;0;0;0
chr1:45435588-45436132	chr1	45435588	45436132	Uninf_1_chr1.3668	0.350952	545	Exon (ENST00000480675/ENSG00000070785, exon 4 of 7)	1	45424229	45425067	839	1	ENSG00000229815	ENST00000428976	CCNB1IP1P1	11359	ENSG00000070785;ENSG00000070785;ENSG00000070785;ENSG00000070785;ENSG00000070785;ENSG00000070785;ENSG00000070785	0;0;0;0;0;0;0
chr1:45450748-45452834	chr1	45450748	45452834	Uninf_2_chr1.3695,Uninf_1_chr1.3669,WT_1_chr1.3768,WT_2_chr1.3720	5.75109	2087	Promoter (<=1kb)	1	45316450	45452282	135833	2	ENSG00000070785	ENST00000360403	EIF2B3	0	ENSG00000070785;ENSG00000070785;ENSG00000070785;ENSG00000070785;ENSG00000070785;ENSG00000070785;ENSG00000070785	0;0;0;0;0;0;0
chr1:45473870-45480097	chr1	45473870	45480097	Uninf_1_chr1.3670,Uninf_2_chr1.3700,WT_2_chr1.3721,WT_1_chr1.3770	6.16694	6228	Promoter (<=1kb)	1	45477819	45481247	3429	1	ENSG00000126088	ENST00000246337	UROD	0	ENSG00000126088;ENSG00000126088;ENSG00000126088;ENSG00000126088;ENSG00000126088;ENSG00000126088;ENSG00000126088;ENSG00000126088;ENSG00000126088;ENSG00000126088;ENSG00000126088;ENSG00000126088;ENSG00000126088;ENSG00000126088;ENSG00000126088;ENSG00000126088;ENSG00000126088;ENSG00000126088;ENSG00000126088;ENSG00000126088;ENSG00000126107;ENSG00000126107;ENSG00000126107;ENSG00000126107;ENSG00000126107…	0;0;0;0;0;0;0;0;0;0;0;0;0;0;0;0;0;0;0;0;0
chr1:45671004-45673326	chr1	45671004	45673326	WT_1_chr1.3771,WT_2_chr1.3728,Uninf_1_chr1.3671,Uninf_2_chr1.3713	2.07851	2323	Promoter (<=1kb)	1	45482071	45672228	190158	2	ENSG00000162415	ENST00000359600	ZSWIM5	0	ENSG00000162415;ENSG00000162415	0;0
chr1:45768114-45770766	chr1	45768114	45770766	Uninf_2_chr1.3715,WT_2_chr1.3731,WT_1_chr1.3772,Uninf_1_chr1.3674	2.76327	2653	Promoter (1-2kb)	1	45553747	45771881	218135	2	ENSG00000162415	ENST00000464588	ZSWIM5	1115	ENSG00000162415	0
chr1:45791818-45793655	chr1	45791818	45793655	WT_2_chr1.3732,Uninf_2_chr1.3718,WT_1_chr1.3775,Uninf_1_chr1.3677	1.41478	1838	Promoter (<=1kb)	1	45792545	45794347	1803	1	ENSG00000186603	ENST00000334815	HPDL	0	ENSG00000132781;ENSG00000132781;ENSG00000132781;ENSG00000132781;ENSG00000132781;ENSG00000132781;ENSG00000132781;ENSG00000132781;ENSG00000132781;ENSG00000132781;ENSG00000132781;ENSG00000132781;ENSG00000132781;ENSG00000132781;ENSG00000132781;ENSG00000132781;ENSG00000132781;ENSG00000132781;ENSG00000132781;ENSG00000132781;ENSG00000132781;ENSG00000132781;ENSG00000132781;ENSG00000132781;ENSG00000132781…	0;0;0;0;0;0;0;0;0;0;0;0;0;0;0;0;0;0;0;0;0;0;0;0;0;0;0;0;0;0;0
chr1:45803746-45807804	chr1	45803746	45807804	WT_2_chr1.3736,Uninf_2_chr1.3725,WT_2_chr1.3737,WT_1_chr1.3777,Uninf_1_chr1.3681	4.95648	4059	Promoter (<=1kb)	1	45805342	45809647	4306	1	ENSG00000132773	ENST00000372090	TOE1	0	ENSG00000070759;ENSG00000070759;ENSG00000070759;ENSG00000070759;ENSG00000132773;ENSG00000132773;ENSG00000132773;ENSG00000132773;ENSG00000132773;ENSG00000132773;ENSG00000132781;ENSG00000132781;ENSG00000132781;ENSG00000132781;ENSG00000132781;ENSG00000132781;ENSG00000132781;ENSG00000132781;ENSG00000132781;ENSG00000132781;ENSG00000132781;ENSG00000132781;ENSG00000132781;ENSG00000132781;ENSG00000132781…	0;0;0;0;0;0;0;0;0;0;0;0;0;0;0;0;0;0;0;0;0;0;0;0;0;0;0;0;0;0;0;0;0;0;0;0;0;0;0;0;0;0;0
chr1:45955277-45958095	chr1	45955277	45958095	WT_1_chr1.3781,Uninf_1_chr1.3686,WT_2_chr1.3741,Uninf_2_chr1.3728	3.37146	2819	Promoter (<=1kb)	1	45809555	45956838	147284	2	ENSG00000070759	ENST00000372086	TESK2	0	ENSG00000070759;ENSG00000070759;ENSG00000070759;ENSG00000070759;ENSG00000070759;ENSG00000236624;ENSG00000236624;ENSG00000236624;ENSG00000236624;ENSG00000236624;ENSG00000236624;ENSG00000236624	0;0;0;0;0;0;0;0;0;0;0;0
chr1:45964327-45967418	chr1	45964327	45967418	Uninf_1_chr1.3687,Uninf_2_chr1.3729,WT_1_chr1.3784,WT_2_chr1.3744	2.91394	3092	Promoter (<=1kb)	1	45965725	45976739	11015	1	ENSG00000132763	ENST00000401061	MMACHC	0	ENSG00000132763;ENSG00000236624;ENSG00000236624;ENSG00000236624;ENSG00000236624;ENSG00000236624;ENSG00000236624;ENSG00000236624;ENSG00000236624	0;0;0;-30;0;0;0;0;0
chr1:45984316-45988746	chr1	45984316	45988746	Uninf_2_chr1.3734,Uninf_1_chr1.3690,WT_1_chr1.3794,WT_2_chr1.3756,Uninf_1_chr1.3691,WT_1_chr1.3795	4.61334	4431	Promoter (<=1kb)	1	45976708	45987609	10902	2	ENSG00000117450	ENST00000262746	PRDX1	0	ENSG00000117450;ENSG00000117450;ENSG00000117450;ENSG00000117450;ENSG00000117450;ENSG00000117450	0;0;0;0;0;0
chr1:46015728-46018458	chr1	46015728	46018458	WT_1_chr1.3796,Uninf_1_chr1.3692,WT_2_chr1.3760,Uninf_2_chr1.3735	5.82292	2731	Promoter (<=1kb)	1	46016215	46035721	19507	1	ENSG00000117448	ENST00000372070	AKR1A1	0	ENSG00000117448;ENSG00000117448;ENSG00000117448;ENSG00000117448;ENSG00000117448;ENSG00000117448;ENSG00000117448	0;0;0;0;0;0;0
chr1:46048566-46052833	chr1	46048566	46052833	WT_1_chr1.3797,WT_2_chr1.3765,Uninf_1_chr1.3693,Uninf_2_chr1.3737	7.1191	4268	Promoter (<=1kb)	1	46049518	46080803	31286	1	ENSG00000132780	ENST00000437901	NASP	0	ENSG00000132780;ENSG00000132780;ENSG00000132780;ENSG00000132780;ENSG00000132780;ENSG00000132780;ENSG00000132780;ENSG00000132780;ENSG00000132780;ENSG00000132780;ENSG00000132780;ENSG00000132780;ENSG00000132780;ENSG00000132780;ENSG00000132780;ENSG00000132780;ENSG00000132780;ENSG00000132780;ENSG00000132780	0;0;0;0;0;0;0;0;0;0;0;0;0;0;0;0;0;0;0
chr1:46135369-46136254	chr1	46135369	46136254	Uninf_1_chr1.3699	0.689526	886	Intron (ENST00000290795/ENSG00000159592, intron 11 of 11)	1	46124427	46126061	1635	2	ENSG00000159592	ENST00000495616	GPBP1L1	-9308	ENSG00000159592;ENSG00000159592;ENSG00000159592;ENSG00000159592;ENSG00000159592;ENSG00000159592;ENSG00000159592	0;0;0;0;0;0;0
chr1:46149999-46155351	chr1	46149999	46155351	WT_1_chr1.3805,Uninf_2_chr1.3748,WT_2_chr1.3774,Uninf_1_chr1.3701,WT_2_chr1.3775	6.39473	5353	Promoter (<=1kb)	1	46092976	46152208	59233	2	ENSG00000159592	ENST00000290795	GPBP1L1	0	ENSG00000159592;ENSG00000159592;ENSG00000159592;ENSG00000159592;ENSG00000159592;ENSG00000159592;ENSG00000159592;ENSG00000159596;ENSG00000159596;ENSG00000197429	0;0;0;0;0;0;0;0;0;0
chr1:46215405-46217206	chr1	46215405	46217206	WT_1_chr1.3806,WT_2_chr1.3776,Uninf_1_chr1.3704,Uninf_2_chr1.3752	4.92822	1802	Promoter (<=1kb)	1	46159996	46216322	56327	2	ENSG00000197429	ENST00000359942	IPP	0	ENSG00000197429;ENSG00000197429	0;0
chr1:46268170-46271929	chr1	46268170	46271929	WT_1_chr1.3808,WT_2_chr1.3778,Uninf_1_chr1.3708,Uninf_2_chr1.3753,Uninf_2_chr1.3757	4.6624	3760	Promoter (<=1kb)	1	46269285	46501738	232454	1	ENSG00000086015	ENST00000372009	MAST2	0	ENSG00000086015;ENSG00000086015;ENSG00000086015	0;0;0
chr1:46329541-46330962	chr1	46329541	46330962	Uninf_1_chr1.3715,WT_2_chr1.3780,Uninf_2_chr1.3762,WT_1_chr1.3812	0.562101	1422	Intron (ENST00000470809/ENSG00000086015, intron 3 of 4)	1	46312666	46313266	601	2	ENSG00000232467	ENST00000413187	TMA16P2	-16275	ENSG00000086015;ENSG00000086015;ENSG00000086015	0;0;0
chr1:46357662-46358585	chr1	46357662	46358585	WT_1_chr1.3818,Uninf_1_chr1.3720,WT_2_chr1.3781	0.689634	924	Intron (ENST00000470809/ENSG00000086015, intron 4 of 4)	1	46379260	46496431	117172	1	ENSG00000086015	ENST00000372008	MAST2	-20675	ENSG00000086015;ENSG00000086015;ENSG00000086015	0;0;0
chr1:46419729-46420405	chr1	46419729	46420405	WT_1_chr1.3823	0.409316	677	Intron (ENST00000372009/ENSG00000086015, intron 4 of 28)	1	46425058	46476781	51724	1	ENSG00000086015	ENST00000482881	MAST2	-4653	ENSG00000086015;ENSG00000086015;ENSG00000086015;ENSG00000086015	0;0;0
chr1:46595267-46600144	chr1	46595267	46600144	Uninf_1_chr1.3736,Uninf_2_chr1.3781,WT_1_chr1.3826,WT_2_chr1.3789	7.01119	4878	Promoter (<=1kb)	1	46505812	46598314	92503	2	ENSG00000117461	ENST00000262741	PIK3R3	0	ENSG00000117461;ENSG00000117461;ENSG00000117461;ENSG00000117461;ENSG00000117461;ENSG00000117461;ENSG00000117461;ENSG00000117461;ENSG00000117461;ENSG00000227857	0;0;0;0;0;0;0;0;0;0
chr1:46603194-46604237	chr1	46603194	46604237	WT_2_chr1.3791,Uninf_1_chr1.3737,Uninf_2_chr1.3786,WT_1_chr1.3827	0.680155	1044	Promoter (2-3kb)	1	46600203	46604753	4551	1	ENSG00000227857	ENST00000452785	RP4-533D7.5	2991	ENSG00000117461;ENSG00000117461;ENSG00000117461;ENSG00000117461;ENSG00000117461;ENSG00000117461;ENSG00000117461;ENSG00000117461;ENSG00000117461;ENSG00000227857	0;0;0;0;0;0;0;0;0;0
chr1:46632181-46633387	chr1	46632181	46633387	WT_1_chr1.3828,WT_2_chr1.3793,Uninf_2_chr1.3787,Uninf_1_chr1.3739	0.728855	1207	Intron (ENST00000540385/ENSG00000117461, intron 9 of 9)	1	46640745	46650970	10226	1	ENSG00000117472	ENST00000498443	TSPAN1	-7358	ENSG00000117461	0
chr1:46662596-46665494	chr1	46662596	46665494	WT_1_chr1.3833,Uninf_1_chr1.3750,Uninf_2_chr1.3797,WT_2_chr1.3803	4.59871	2899	Promoter (<=1kb)	1	46654355	46664115	9761	2	ENSG00000085998	ENST00000371984	POMGNT1	0	ENSG00000085998;ENSG00000085998;ENSG00000085998;ENSG00000085998;ENSG00000085998;ENSG00000085998;ENSG00000085998;ENSG00000085998;ENSG00000085998;ENSG00000085998;ENSG00000171357	0;0;0;0;0;0;0;0
chr1:46668189-46671411	chr1	46668189	46671411	WT_1_chr1.3835,WT_2_chr1.3807,Uninf_1_chr1.3752,Uninf_2_chr1.3801,Uninf_1_chr1.3753	5.80699	3223	Promoter (<=1kb)	1	46669006	46686933	17928	1	ENSG00000171357	ENST00000371980	LURAP1	0	ENSG00000085998;ENSG00000085998;ENSG00000085998;ENSG00000085998;ENSG00000085998;ENSG00000085998;ENSG00000171357	0;0;0;0;0;0;0
chr1:46711996-46715318	chr1	46711996	46715318	Uninf_2_chr1.3802,WT_1_chr1.3838,WT_2_chr1.3812,Uninf_1_chr1.3755	4.45163	3323	Promoter (<=1kb)	1	46713360	46727030	13671	1	ENSG00000085999	ENST00000463715	RAD54L	0	ENSG00000085999;ENSG00000085999;ENSG00000085999;ENSG00000085999;ENSG00000085999;ENSG00000085999;ENSG00000085999	0;0;0;0;0;0;0
chr1:46765975-46771226	chr1	46765975	46771226	Uninf_2_chr1.3815,WT_1_chr1.3844,WT_2_chr1.3817,Uninf_1_chr1.3756	6.27332	5252	Promoter (<=1kb)	1	46744072	46769280	25209	2	ENSG00000132128	ENST00000343304	LRRC41	0	ENSG00000132128;ENSG00000132128;ENSG00000132128;ENSG00000132128;ENSG00000173660;ENSG00000173660;ENSG00000173660;ENSG00000173660;ENSG00000173660	0;0;0;0;0;0;0
chr1:46805024-46808118	chr1	46805024	46808118	Uninf_2_chr1.3819,WT_2_chr1.3819,WT_1_chr1.3845,Uninf_1_chr1.3760	5.35827	3095	Promoter (<=1kb)	1	46805849	46827863	22015	1	ENSG00000117481	ENST00000474844	NSUN4	0	ENSG00000117481;ENSG00000117481;ENSG00000117481;ENSG00000117481;ENSG00000117481;ENSG00000117481;ENSG00000117481;ENSG00000117481;ENSG00000117481;ENSG00000117481;ENSG00000117481	0;0;0;0;0;0;0;0;0
chr1:46859680-46860524	chr1	46859680	46860524	WT_1_chr1.3849	0.452939	845	Promoter (<=1kb)	1	46859937	46879517	19581	1	ENSG00000117480	ENST00000243167	FAAH	0	ENSG00000117480;ENSG00000117480;ENSG00000117480	0;0;0
chr1:46871709-46872976	chr1	46871709	46872976	WT_1_chr1.3851,WT_2_chr1.3822	0.546083	1268	Promoter (<=1kb)	1	46871710	46874960	3251	1	ENSG00000117480	ENST00000489366	FAAH	0	ENSG00000117480;ENSG00000117480;ENSG00000117480;ENSG00000117480;ENSG00000117480;ENSG00000117480	0;0;0;0;0
chr1:46908201-46909053	chr1	46908201	46909053	WT_1_chr1.3853,WT_2_chr1.3823,Uninf_1_chr1.3766,Uninf_2_chr1.3824	0.78697	853	Exon (ENST00000446499/ENSG00000232022, exon 11 of 12)	1	46912345	46915376	3032	2	ENSG00000224863	ENST00000416581	RP5-1109J22.2	6323	ENSG00000224863;ENSG00000232022;ENSG00000232022	0;0;0
chr1:46913712-46914569	chr1	46913712	46914569	WT_1_chr1.3855	0.629656	858	Promoter (<=1kb)	1	46912345	46915376	3032	2	ENSG00000224863	ENST00000416581	RP5-1109J22.2	807	ENSG00000224863;ENSG00000232022;ENSG00000232022	0;0;0
chr1:46931680-46933658	chr1	46931680	46933658	WT_2_chr1.3826,Uninf_1_chr1.3774,WT_1_chr1.3856,Uninf_2_chr1.3828	1.38316	1979	Intron (ENST00000455247/ENSG00000225667, intron 1 of 1)	1	46921495	46948147	26653	1	ENSG00000225667	ENST00000455247	LINC00505	10185	ENSG00000225667	0
chr1:46954963-46955958	chr1	46954963	46955958	WT_1_chr1.3859	0.515453	996	Distal Intergenic	1	46972668	46979884	7217	1	ENSG00000197587	ENST00000371956	DMBX1	-16710	NA	NA
chr1:46985964-46986631	chr1	46985964	46986631	WT_1_chr1.3860	0.48347	668	Distal Intergenic	1	46972669	46979898	7230	1	ENSG00000197587	ENST00000360032	DMBX1	13295	NA	NA
chr1:46998362-46999665	chr1	46998362	46999665	WT_1_chr1.3862,Uninf_1_chr1.3777,WT_2_chr1.3831	0.990556	1304	Distal Intergenic	1	47004368	47035927	31560	1	ENSG00000269956	ENST00000602433	MKNK1-AS1	-4703	ENSG00000269956
chr1:47068282-47071050	chr1	47068282	47071050	WT_2_chr1.3838,Uninf_2_chr1.3838,WT_1_chr1.3864,Uninf_1_chr1.3782	7.11921	2769	Promoter (<=1kb)	1	47023090	47069886	46797	2	ENSG00000079277	ENST00000371946	MKNK1	0	ENSG00000079277;ENSG00000079277;ENSG00000079277;ENSG00000079277;ENSG00000079277;ENSG00000079277;ENSG00000079277;ENSG00000079277;ENSG00000079277;ENSG00000079277;ENSG00000079277;ENSG00000079277;ENSG00000079277;ENSG00000142961;ENSG00000142961;ENSG00000142961	0;0;0;0;0;0;0;0;0;0;0;0;0;0;0;0
chr1:47080884-47083748	chr1	47080884	47083748	WT_2_chr1.3842,Uninf_1_chr1.3785,WT_1_chr1.3867,Uninf_2_chr1.3844	4.77625	2865	Promoter (<=1kb)	1	47040147	47082515	42369	2	ENSG00000079277	ENST00000545730	MKNK1	0	ENSG00000079277;ENSG00000079277;ENSG00000142961;ENSG00000142961;ENSG00000142961;ENSG00000142961	0;0;0;-79;0;0
chr1:47087632-47088408	chr1	47087632	47088408	Uninf_1_chr1.3787,WT_1_chr1.3868	0.48319	777	Distal Intergenic	1	47073387	47082563	9177	2	ENSG00000142961	ENST00000319928	MOB3C	-5069	NA	NA
chr1:47119143-47119859	chr1	47119143	47119859	WT_2_chr1.3848,WT_1_chr1.3869,Uninf_1_chr1.3790	0.385525	717	3' UTR	1	47101306	47124399	23094	2	ENSG00000123472	ENST00000534216	ATPAF1	4540	ENSG00000123472;ENSG00000123472;ENSG00000123472;ENSG00000123472;ENSG00000123472;ENSG00000123472;ENSG00000123472;ENSG00000123472;ENSG00000123472;ENSG00000123472;ENSG00000123472;ENSG00000123472;ENSG00000159658	0;0;0;0;0;0;0;0;0;0;0;0;0
chr1:47131827-47135250	chr1	47131827	47135250	Uninf_2_chr1.3855,Uninf_1_chr1.3792,WT_2_chr1.3853,WT_1_chr1.3874	6.82741	3424	Promoter (<=1kb)	1	47098409	47134126	35718	2	ENSG00000123472	ENST00000576409	ATPAF1	0	ENSG00000123472;ENSG00000123472;ENSG00000123472;ENSG00000123472;ENSG00000123472;ENSG00000123472;ENSG00000123472;ENSG00000123472;ENSG00000123472;ENSG00000123472;ENSG00000123472;ENSG00000123472;ENSG00000159658;ENSG00000186118;ENSG00000186118;ENSG00000186118;ENSG00000186118;ENSG00000186118;ENSG00000228237;ENSG00000228237;ENSG00000233647	0;0;0;0;0;0;0;0;0;0;0;0;0;0;0
chr1:47182150-47185809	chr1	47182150	47185809	Uninf_1_chr1.3796,Uninf_2_chr1.3859,WT_2_chr1.3858,WT_1_chr1.3877	6.68439	3660	Promoter (<=1kb)	1	47124366	47184824	60459	2	ENSG00000159658	ENST00000544071	EFCAB14	0	ENSG00000159658;ENSG00000159658	0;0
chr1:47644218-47646103	chr1	47644218	47646103	Uninf_1_chr1.3798,WT_1_chr1.3879,WT_2_chr1.3861,Uninf_2_chr1.3864	1.38193	1886	Promoter (<=1kb)	1	47644922	47646011	1090	1	ENSG00000224805	ENST00000429328	LINC00853	0	ENSG00000224805;ENSG00000225506	0;0
chr1:47691161-47691697	chr1	47691161	47691697	WT_1_chr1.3883	0.303332	537	Promoter (<=1kb)	1	47691469	47696422	4954	1	ENSG00000226252	ENST00000422216	RP1-18D14.7	0	ENSG00000162367;ENSG00000162367;ENSG00000162367;ENSG00000162367;ENSG00000162367;ENSG00000226252	0;0;0;0;0
chr1:47697096-47698286	chr1	47697096	47698286	WT_2_chr1.3867,WT_1_chr1.3885	0.364017	1191	Promoter (<=1kb)	1	47681962	47697387	15426	2	ENSG00000162367	ENST00000371884	TAL1	0	ENSG00000162367;ENSG00000162367;ENSG00000162367;ENSG00000162367;ENSG00000162367;ENSG00000162367;ENSG00000226252	0;0;0;0;0
chr1:47777120-47780705	chr1	47777120	47780705	Uninf_1_chr1.3799,WT_1_chr1.3886,WT_2_chr1.3873,Uninf_2_chr1.3867,Uninf_1_chr1.3800	6.51741	3586	Promoter (<=1kb)	1	47715811	47779819	64009	2	ENSG00000123473	ENST00000337817	STIL	0	ENSG00000123473;ENSG00000123473;ENSG00000123473;ENSG00000123473;ENSG00000123473;ENSG00000123473	0;0;0;0;0;0
chr1:47797899-47801367	chr1	47797899	47801367	WT_2_chr1.3875,Uninf_1_chr1.3801,WT_1_chr1.3887,Uninf_2_chr1.3871	4.8821	3469	Promoter (<=1kb)	1	47799469	47844511	45043	1	ENSG00000162368	ENST00000371873	CMPK1	0	ENSG00000162368;ENSG00000162368;ENSG00000162368;ENSG00000162368;ENSG00000162368	0;0;0;0;0
chr1:47881525-47883216	chr1	47881525	47883216	WT_1_chr1.3894,WT_2_chr1.3878,Uninf_1_chr1.3804	0.956702	1692	Promoter (<=1kb)	1	47881744	47883723	1980	1	ENSG00000186790	ENST00000335071	FOXE3	0	ENSG00000186790	0
chr1:47901435-47905436	chr1	47901435	47905436	Uninf_2_chr1.3878,WT_1_chr1.3898,Uninf_1_chr1.3805,WT_2_chr1.3882,Uninf_2_chr1.3879	3.83606	4002	Promoter (<=1kb)	1	47901689	47906363	4675	1	ENSG00000186564	ENST00000334793	FOXD2	0	ENSG00000186564;ENSG00000237424	0
chr1:47910109-47911085	chr1	47910109	47911085	WT_1_chr1.3899	0.542724	977	Distal Intergenic	1	47901689	47906363	4675	1	ENSG00000186564	ENST00000334793	FOXD2	8420	ENSG00000186564	0
chr1:47973260-47974849	chr1	47973260	47974849	WT_1_chr1.3902,WT_2_chr1.3892,Uninf_1_chr1.3810	0.712794	1590	Distal Intergenic	1	47968176	47968311	136	1	ENSG00000221346	ENST00000408419	AL356458.1	5084
chr1:47998345-47999756	chr1	47998345	47999756	Uninf_2_chr1.3895,WT_2_chr1.3894,Uninf_1_chr1.3812,WT_1_chr1.3906	1.60776	1412	Distal Intergenic	1	48015868	48016425	558	1	ENSG00000227883	ENST00000427294	ATP6V0E1P4	-16112	NA	NA
chr1:48174254-48176455	chr1	48174254	48176455	WT_1_chr1.3916,WT_2_chr1.3901,Uninf_1_chr1.3818,Uninf_2_chr1.3901	0.846176	2202	Distal Intergenic	1	48154135	48169055	14921	1	ENSG00000227947	ENST00000454285	RP11-543D5.1	20119	NA	NA
chr1:48191394-48192239	chr1	48191394	48192239	WT_1_chr1.3918	0.358561	846	Distal Intergenic	1	48226979	48227290	312	2	ENSG00000273395	ENST00000594280	FLJ00388	35051	NA	NA
chr1:48462115-48463696	chr1	48462115	48463696	WT_1_chr1.3919,WT_2_chr1.3905,Uninf_1_chr1.3825	1.38549	1582	Promoter (<=1kb)	1	48226200	48462567	236368	2	ENSG00000269113	ENST00000606738	TRABD2B	0	ENSG00000269113;ENSG00000269113	0
chr1:48935531-48939244	chr1	48935531	48939244	Uninf_2_chr1.3912,Uninf_1_chr1.3830,WT_2_chr1.3909,WT_1_chr1.3927,Uninf_2_chr1.3913	4.04426	3714	Promoter (<=1kb)	1	48761044	48937845	176802	2	ENSG00000132122	ENST00000371847	SPATA6	0	ENSG00000132122;ENSG00000132122;ENSG00000132122;ENSG00000132122;ENSG00000132122;ENSG00000132122	0;0;0;0;0;0
chr1:50489006-50489953	chr1	50489006	50489953	WT_1_chr1.3938,Uninf_1_chr1.3849	0.475692	948	Promoter (<=1kb)	1	48998527	50489585	1491059	2	ENSG00000186094	ENST00000371839	AGBL4	0	ENSG00000186094;ENSG00000186094;ENSG00000186094	0;0;0
chr1:50798536-50799656	chr1	50798536	50799656	WT_1_chr1.3939,WT_2_chr1.3935,Uninf_2_chr1.3935,Uninf_1_chr1.3851	1.0033	1121	Distal Intergenic	1	50791942	50792682	741	1	ENSG00000234080	ENST00000414530	RP11-183G22.1	6594	NA	NA
chr1:50884136-50885322	chr1	50884136	50885322	WT_1_chr1.3945	0.637224	1187	Promoter (1-2kb)	1	50883222	50887304	4083	2	ENSG00000142700	ENST00000418121	DMRTA2	1982	ENSG00000142700;ENSG00000142700	0;0
chr1:50888336-50891009	chr1	50888336	50891009	WT_1_chr1.3952,WT_2_chr1.3944,Uninf_1_chr1.3854,Uninf_2_chr1.3936,Uninf_2_chr1.3937	0.761705	2674	Promoter (<=1kb)	1	50883222	50889172	5951	2	ENSG00000142700	ENST00000404795	DMRTA2	0	ENSG00000142700;ENSG00000142700	0;0
chr1:51424313-51426976	chr1	51424313	51426976	WT_1_chr1.3960,WT_2_chr1.3948,Uninf_1_chr1.3866,Uninf_2_chr1.3950	8.55425	2664	Promoter (<=1kb)	1	51426417	51440305	13889	1	ENSG00000123080	ENST00000262662	CDKN2C	0	ENSG00000123080;ENSG00000185104;ENSG00000185104;ENSG00000185104	0;0;0;0
chr1:51432575-51439052	chr1	51432575	51439052	WT_2_chr1.3949,Uninf_2_chr1.3953,Uninf_1_chr1.3869,WT_1_chr1.3961,WT_1_chr1.3962	7.94369	6478	Promoter (<=1kb)	1	51434367	51440305	5939	1	ENSG00000123080	ENST00000396148	CDKN2C	0	ENSG00000123080;ENSG00000123080;ENSG00000123080	0;0;0
chr1:51441639-51445584	chr1	51441639	51445584	Uninf_2_chr1.3959,WT_1_chr1.3965,WT_2_chr1.3952,Uninf_1_chr1.3872	4.72226	3946	Distal Intergenic	1	51435616	51440230	4615	1	ENSG00000123080	ENST00000371761	CDKN2C	6023	ENSG00000123080;ENSG00000123080;ENSG00000123080	0;0;0
chr1:51700624-51704494	chr1	51700624	51704494	Uninf_2_chr1.3969,WT_2_chr1.3961,WT_1_chr1.3970,Uninf_1_chr1.3880	10.0159	3871	Promoter (<=1kb)	1	51701943	51739127	37185	1	ENSG00000123091	ENST00000242719	RNF11	0	ENSG00000123091;ENSG00000123091;ENSG00000203356;ENSG00000238618	0;0;0
chr1:51730271-51730783	chr1	51730271	51730783	Uninf_1_chr1.3882	0.414712	513	Promoter (<=1kb)	1	51730588	51731746	1159	2	ENSG00000236434	ENST00000422306	RP11-296A18.6	963	ENSG00000123091;ENSG00000123091;ENSG00000123091;ENSG00000236434	0;0;0
chr1:51762308-51762829	chr1	51762308	51762829	WT_1_chr1.3975	0.432866	522	Promoter (<=1kb)	1	51755764	51762532	6769	2	ENSG00000085831	ENST00000525906	TTC39A	0	ENSG00000085831;ENSG00000085831;ENSG00000085831;ENSG00000085831;ENSG00000085831;ENSG00000085831;ENSG00000085831;ENSG00000085831;ENSG00000085831;ENSG00000085831;ENSG00000085831;ENSG00000085831	0;0;0;0;0;0;0;0;0;0;0;0
chr1:51795387-51797258	chr1	51795387	51797258	WT_1_chr1.3981,WT_2_chr1.3965,Uninf_2_chr1.3981,Uninf_1_chr1.3885,Uninf_2_chr1.3983	1.23909	1872	Promoter (<=1kb)	1	51753484	51795845	42362	2	ENSG00000085831	ENST00000262675	TTC39A	0	ENSG00000085831;ENSG00000085831;ENSG00000085831;ENSG00000085831;ENSG00000085831;ENSG00000085831;ENSG00000085831;ENSG00000085831;ENSG00000085831;ENSG00000085831;ENSG00000085831;ENSG00000085831;ENSG00000261664;ENSG00000261664	0;0;0;0;0;0;0;0;0;0;0;0
chr1:51810275-51810808	chr1	51810275	51810808	WT_1_chr1.3982	0.377239	534	Promoter (<=1kb)	1	51752930	51810788	57859	2	ENSG00000085831	ENST00000413473	TTC39A	0	ENSG00000085831;ENSG00000085831;ENSG00000085831	0;0;0
chr1:51982523-51986043	chr1	51982523	51986043	WT_1_chr1.3983,Uninf_2_chr1.3991,WT_2_chr1.3968,Uninf_1_chr1.3895	4.92022	3521	Promoter (<=1kb)	1	51819935	51984913	164979	2	ENSG00000085832	ENST00000371730	EPS15	0	ENSG00000085832;ENSG00000085832;ENSG00000085832;ENSG00000085832;ENSG00000085832;ENSG00000227070;ENSG00000227070	0;0;0;0;0;0;0
chr1:52024100-52024905	chr1	52024100	52024905	Uninf_1_chr1.3898	0.377384	806	Intron (ENST00000415031/ENSG00000227070, intron 1 of 1)	1	52042851	52254141	211291	1	ENSG00000117859	ENST00000371714	OSBPL9	-17946	ENSG00000227070;ENSG00000227070;ENSG00000227742	0;0;0
chr1:52034905-52035759	chr1	52034905	52035759	WT_1_chr1.3988	0.378113	855	Exon (ENST00000431943/ENSG00000227742, exon 3 of 7)	1	52042851	52254141	211291	1	ENSG00000117859	ENST00000371714	OSBPL9	-7092	ENSG00000227742	0
chr1:52082162-52085131	chr1	52082162	52085131	Uninf_2_chr1.3999,WT_1_chr1.3997,Uninf_1_chr1.3903,WT_2_chr1.3974,Uninf_2_chr1.4002	7.42165	2970	Promoter (<=1kb)	1	52082547	52254889	172343	1	ENSG00000117859	ENST00000337809	OSBPL9	0	ENSG00000117859;ENSG00000117859;ENSG00000117859;ENSG00000117859;ENSG00000117859;ENSG00000117859;ENSG00000117859;ENSG00000117859;ENSG00000117859;ENSG00000117859	0;0;0;0;0;0;0;0;0;0
chr1:52108316-52108997	chr1	52108316	52108997	WT_1_chr1.4000	0.386919	682	Intron (ENST00000371714/ENSG00000117859, intron 4 of 25)	1	52082786	52242584	159799	1	ENSG00000117859	ENST00000489990	OSBPL9	25530	ENSG00000117859;ENSG00000117859;ENSG00000117859;ENSG00000117859;ENSG00000117859;ENSG00000117859;ENSG00000117859;ENSG00000117859;ENSG00000117859;ENSG00000117859	0;0;0;0;0;0;0;0;0;0
chr1:52126286-52127561	chr1	52126286	52127561	Uninf_1_chr1.3912,WT_1_chr1.4002,WT_2_chr1.3980,Uninf_1_chr1.3914	0.406659	1276	Intron (ENST00000371714/ENSG00000117859, intron 5 of 25)	1	52135223	52253638	118416	1	ENSG00000117859	ENST00000530544	OSBPL9	-7662	ENSG00000117859;ENSG00000117859;ENSG00000117859;ENSG00000117859;ENSG00000117859;ENSG00000117859;ENSG00000117859;ENSG00000117859;ENSG00000117859;ENSG00000117859	0;0;0;0;0;0;0;0;0;0
chr1:52193784-52196929	chr1	52193784	52196929	Uninf_1_chr1.3918,Uninf_2_chr1.4011,WT_2_chr1.3985,WT_1_chr1.4005	5.42847	3146	Promoter (<=1kb)	1	52194975	52226412	31438	1	ENSG00000117859	ENST00000534040	OSBPL9	0	ENSG00000117859;ENSG00000117859;ENSG00000117859;ENSG00000117859;ENSG00000117859;ENSG00000117859;ENSG00000117859;ENSG00000117859;ENSG00000117859;ENSG00000117859;ENSG00000117859;ENSG00000117859;ENSG00000117859;ENSG00000117859;ENSG00000117859;ENSG00000117859;ENSG00000117859;ENSG00000117859;ENSG00000117859;ENSG00000117859;ENSG00000117859;ENSG00000117859;ENSG00000117859;ENSG00000212624	0;0;0;0;0;0;0;0;0;0;0;0;0;0;0;0;0;0;0;0;0;0;0
chr1:52340506-52341195	chr1	52340506	52341195	Uninf_1_chr1.3921	0.374163	690	Promoter (2-3kb)	1	52254884	52343691	88808	2	ENSG00000078618	ENST00000539524	NRD1	2496	ENSG00000078618;ENSG00000078618;ENSG00000078618;ENSG00000078618;ENSG00000078618;ENSG00000078618	0;0;0;0;0;0
chr1:52341320-52345690	chr1	52341320	52345690	Uninf_1_chr1.3923,Uninf_2_chr1.4019,WT_2_chr1.3998,WT_1_chr1.4008	7.4347	4371	Promoter (<=1kb)	1	52254863	52344477	89615	2	ENSG00000078618	ENST00000352171	NRD1	0	ENSG00000078618;ENSG00000078618;ENSG00000078618;ENSG00000078618;ENSG00000078618;ENSG00000078618	0;0;0;0;0;0
chr1:52362703-52364451	chr1	52362703	52364451	Uninf_1_chr1.3924,WT_1_chr1.4012,WT_2_chr1.3999	0.574518	1749	Promoter (2-3kb)	1	52366592	52366643	52	2	ENSG00000265769	ENST00000581406	AL589663.1	2192
chr1:52453808-52457215	chr1	52453808	52457215	Uninf_2_chr1.4035,WT_2_chr1.4009,Uninf_1_chr1.3929,WT_1_chr1.4025	4.95763	3408	Promoter (<=1kb)	1	52373628	52456436	82809	2	ENSG00000169213	ENST00000371655	RAB3B	0	ENSG00000169213;ENSG00000264613	0
chr1:52497056-52500039	chr1	52497056	52500039	Uninf_2_chr1.4041,Uninf_1_chr1.3938,WT_1_chr1.4032,WT_2_chr1.4012	6.71569	2984	Promoter (<=1kb)	1	52497775	52499488	1714	2	ENSG00000198841	ENST00000371614	KTI12	0	ENSG00000117862;ENSG00000117862;ENSG00000117862;ENSG00000198841;ENSG00000223390	0;0;0;0;0
chr1:52519231-52524290	chr1	52519231	52524290	Uninf_2_chr1.4046,Uninf_1_chr1.3939,WT_2_chr1.4013,WT_1_chr1.4034	7.64599	5060	Promoter (<=1kb)	1	52485803	52521843	36041	2	ENSG00000117862	ENST00000371626	TXNDC12	0	ENSG00000117862;ENSG00000117862;ENSG00000117862;ENSG00000134717;ENSG00000134717;ENSG00000134717;ENSG00000134717;ENSG00000134717;ENSG00000134717;ENSG00000134717;ENSG00000134717	0;0;0;0;0;0;0;0;0;0;0
chr1:52606600-52609689	chr1	52606600	52609689	Uninf_2_chr1.4060,WT_2_chr1.4018,WT_1_chr1.4035,Uninf_1_chr1.3946	6.07906	3090	Promoter (<=1kb)	1	52608046	52729719	121674	1	ENSG00000157077	ENST00000361625	ZFYVE9	0	ENSG00000157077;ENSG00000157077;ENSG00000157077	0;0;0
chr1:52830112-52832689	chr1	52830112	52832689	WT_1_chr1.4044,WT_2_chr1.4023,Uninf_1_chr1.3953,Uninf_2_chr1.4066	5.45928	2578	Promoter (<=1kb)	1	52816269	52831865	15597	2	ENSG00000154222	ENST00000371586	CC2D1B	0	ENSG00000154222;ENSG00000154222;ENSG00000154222;ENSG00000154222;ENSG00000154222;ENSG00000154222;ENSG00000154222;ENSG00000224680	0;0;0;0;0
chr1:52833600-52835002	chr1	52833600	52835002	WT_1_chr1.4045,WT_2_chr1.4027,Uninf_1_chr1.3954,Uninf_2_chr1.4068	1.35739	1403	Promoter (<=1kb)	1	52834349	52834916	568	1	ENSG00000224680	ENST00000497678	PLA2G12AP1	0	ENSG00000085840;ENSG00000085840;ENSG00000154222;ENSG00000154222;ENSG00000154222;ENSG00000154222;ENSG00000224680	0;0;0;0;0;0;0
chr1:52867389-52871786	chr1	52867389	52871786	Uninf_2_chr1.4074,Uninf_1_chr1.3955,WT_2_chr1.4032,Uninf_1_chr1.3956,WT_1_chr1.4049	7.23691	4398	Promoter (<=1kb)	1	52838501	52870131	31631	2	ENSG00000085840	ENST00000371568	ORC1	0	ENSG00000085840;ENSG00000085840;ENSG00000134748;ENSG00000134748;ENSG00000134748	0;0;0;0;0
chr1:52871897-52872428	chr1	52871897	52872428	Uninf_2_chr1.4076	0.4708	532	Promoter (1-2kb)	1	52870300	52882694	12395	1	ENSG00000134748	ENST00000474048	PRPF38A	1597	ENSG00000085840;ENSG00000085840;ENSG00000134748;ENSG00000134748;ENSG00000134748;ENSG00000239063	0;0;0;0;0
chr1:53016710-53020735	chr1	53016710	53020735	WT_2_chr1.4038,Uninf_1_chr1.3964,WT_1_chr1.4052,Uninf_2_chr1.4083	7.49461	4026	Promoter (<=1kb)	1	52888947	53018654	129708	2	ENSG00000134744	ENST00000257177	ZCCHC11	0	ENSG00000134744;ENSG00000134744;ENSG00000134744;ENSG00000134744;ENSG00000134744;ENSG00000134744;ENSG00000134744;ENSG00000134744;ENSG00000272371	0;0;0;0;0;0;0;0;0
chr1:53067139-53070083	chr1	53067139	53070083	WT_2_chr1.4042,Uninf_2_chr1.4087,WT_1_chr1.4053,Uninf_1_chr1.3966,WT_2_chr1.4043,Uninf_1_chr1.3968	1.4605	2945	Promoter (<=1kb)	1	53068044	53074723	6680	1	ENSG00000116157	ENST00000361314	GPX7	0	ENSG00000116157;ENSG00000116157	0;0
chr1:53098087-53099882	chr1	53098087	53099882	WT_2_chr1.4049,WT_1_chr1.4057,Uninf_2_chr1.4091,Uninf_1_chr1.3971	1.06111	1796	Promoter (<=1kb)	1	53099016	53122737	23722	1	ENSG00000182183	ENST00000517870	FAM159A	0	ENSG00000182183;ENSG00000182183;ENSG00000182183;ENSG00000182183	0;0;0;0
chr1:53128321-53129004	chr1	53128321	53129004	WT_1_chr1.4058,Uninf_2_chr1.4092	0.371664	684	Intron (ENST00000440303/ENSG00000182183, intron 3 of 4)	1	53099265	53133360	34096	1	ENSG00000182183	ENST00000424164	FAM159A	29056	ENSG00000182183;ENSG00000182183;ENSG00000182183	0;0;0
chr1:53162715-53164813	chr1	53162715	53164813	WT_2_chr1.4056,WT_1_chr1.4059,Uninf_2_chr1.4095,Uninf_1_chr1.3978	4.53089	2099	Promoter (<=1kb)	1	53152508	53164038	11531	2	ENSG00000162377	ENST00000371538	COA7	0	ENSG00000162377;ENSG00000162377	0;0
chr1:53168336-53169545	chr1	53168336	53169545	Uninf_1_chr1.3979,WT_1_chr1.4061,Uninf_2_chr1.4096,WT_2_chr1.4057	2.18745	1210	Distal Intergenic	1	53152508	53164038	11531	2	ENSG00000162377	ENST00000371538	COA7	-4298	ENSG00000162377;ENSG00000162377	0;0
chr1:53173782-53174305	chr1	53173782	53174305	Uninf_1_chr1.3981	0.383564	524	Promoter (<=1kb)	1	53174794	53175114	321	1	ENSG00000233664	ENST00000450668	NDUFS5P3	-489	ENSG00000233664
chr1:53191553-53194177	chr1	53191553	53194177	WT_2_chr1.4060,WT_1_chr1.4064,Uninf_1_chr1.3983,Uninf_2_chr1.4098	5.6742	2625	Promoter (<=1kb)	1	53192126	53287401	95276	1	ENSG00000162378	ENST00000443756	ZYG11B	0	ENSG00000162378;ENSG00000162378;ENSG00000162378	0;0;0
chr1:53307438-53310554	chr1	53307438	53310554	WT_2_chr1.4063,WT_1_chr1.4065,Uninf_2_chr1.4105,Uninf_1_chr1.3986	3.51248	3117	Promoter (<=1kb)	1	53308183	53360670	52488	1	ENSG00000203995	ENST00000371532	ZYG11A	0	ENSG00000203995;ENSG00000203995	0;0
chr1:53386139-53388028	chr1	53386139	53388028	Uninf_1_chr1.3988,WT_2_chr1.4066,WT_1_chr1.4067,Uninf_2_chr1.4108	3.05415	1890	Promoter (<=1kb)	1	53361656	53387439	25784	2	ENSG00000121310	ENST00000371522	ECHDC2	0	ENSG00000116171;ENSG00000116171;ENSG00000116171;ENSG00000116171;ENSG00000116171;ENSG00000116171;ENSG00000121310;ENSG00000121310;ENSG00000121310;ENSG00000121310;ENSG00000121310;ENSG00000121310;ENSG00000121310;ENSG00000121310;ENSG00000121310;ENSG00000121310;ENSG00000121310;ENSG00000121310;ENSG00000121310;ENSG00000121310;ENSG00000121310;ENSG00000230953	0;0;0;0;0;0;0;0;0;0;0;0;0;0;0;0;0;0;0;0;0;0
chr1:53392282-53395223	chr1	53392282	53395223	WT_1_chr1.4070,WT_2_chr1.4070,Uninf_1_chr1.3989,Uninf_2_chr1.4112,Uninf_2_chr1.4114	3.86443	2942	Promoter (<=1kb)	1	53392901	53517375	124475	1	ENSG00000116171	ENST00000371514	SCP2	0	ENSG00000116171;ENSG00000116171;ENSG00000116171;ENSG00000116171;ENSG00000116171;ENSG00000116171;ENSG00000116171;ENSG00000121310;ENSG00000121310;ENSG00000121310;ENSG00000121310;ENSG00000121310;ENSG00000121310;ENSG00000121310;ENSG00000121310;ENSG00000121310;ENSG00000121310;ENSG00000121310;ENSG00000121310;ENSG00000231866;ENSG00000264834	0;0;0;0;0;0;0;0;0;0;0;0;0;0;0;0;0;0;0;0
chr1:53479867-53482970	chr1	53479867	53482970	WT_2_chr1.4073,Uninf_2_chr1.4117,Uninf_1_chr1.3993,WT_1_chr1.4072	4.43627	3104	Promoter (<=1kb)	1	53480600	53516798	36199	1	ENSG00000116171	ENST00000430330	SCP2	0	ENSG00000116171;ENSG00000116171;ENSG00000116171;ENSG00000116171;ENSG00000116171;ENSG00000116171;ENSG00000116171;ENSG00000116171;ENSG00000116171;ENSG00000116171;ENSG00000116171;ENSG00000116171	0;0;0;0;0;0;0;0;0;0;0;0
chr1:53526594-53529721	chr1	53526594	53529721	Uninf_2_chr1.4124,WT_2_chr1.4080,WT_1_chr1.4079,Uninf_1_chr1.4003	4.62755	3128	Promoter (<=1kb)	1	53527854	53551173	23320	1	ENSG00000174348	ENST00000395871	PODN	0	ENSG00000174348;ENSG00000174348;ENSG00000174348	0;0;0
chr1:53572954-53573622	chr1	53572954	53573622	WT_2_chr1.4082	0.466988	669	3' UTR	1	53580248	53584281	4034	1	ENSG00000235563	ENST00000439621	RP11-334A14.8	-6626	ENSG00000162383;ENSG00000162383	0;0
chr1:53661462-53664702	chr1	53661462	53664702	WT_1_chr1.4100,WT_2_chr1.4088,Uninf_1_chr1.4013,Uninf_2_chr1.4132	5.83505	3241	Promoter (<=1kb)	1	53662101	53679869	17769	1	ENSG00000157184	ENST00000371486	CPT2	0	ENSG00000157184;ENSG00000157184	0;0
chr1:53684774-53687084	chr1	53684774	53687084	Uninf_1_chr1.4019,WT_1_chr1.4101,Uninf_2_chr1.4138,WT_2_chr1.4092	5.24296	2311	Promoter (<=1kb)	1	53679771	53686289	6519	2	ENSG00000162384	ENST00000294360	C1orf123	0	ENSG00000157184;ENSG00000162384;ENSG00000162384;ENSG00000162384;ENSG00000162384;ENSG00000162384;ENSG00000162384;ENSG00000162384;ENSG00000259818	0;0;0;0;-75;0;0;0
chr1:53702278-53705348	chr1	53702278	53705348	Uninf_1_chr1.4022,Uninf_2_chr1.4146,WT_1_chr1.4103,WT_2_chr1.4096	7.88806	3071	Promoter (<=1kb)	1	53692564	53704282	11719	2	ENSG00000162385	ENST00000371470	MAGOH	0	ENSG00000162385;ENSG00000162385;ENSG00000162385;ENSG00000162385;ENSG00000226754	0;0;0;0
chr1:53790739-53794897	chr1	53790739	53794897	Uninf_2_chr1.4150,Uninf_1_chr1.4024,WT_2_chr1.4098,WT_1_chr1.4105	5.73672	4159	Promoter (<=1kb)	1	53711217	53793686	82470	2	ENSG00000157193	ENST00000306052	LRP8	0	ENSG00000157193;ENSG00000157193;ENSG00000157193;ENSG00000157193;ENSG00000157193;ENSG00000157193;ENSG00000157193;ENSG00000225675	0;0;0;0;0;0;0;0
chr1:53914098-53915125	chr1	53914098	53915125	WT_1_chr1.4118,Uninf_1_chr1.4035,WT_2_chr1.4102	0.649619	1028	Distal Intergenic	1	53904043	53905693	1651	2	ENSG00000236253	ENST00000569142	SLC25A3P1	-8405	NA	NA
chr1:54007368-54008459	chr1	54007368	54008459	WT_1_chr1.4123	0.363042	1092	Intron (ENST00000312233/ENSG00000174332, intron 7 of 9)	1	53925649	53930352	4704	1	ENSG00000143006	ENST00000463126	DMRTB1	81719	ENSG00000174332	0
chr1:54122055-54122737	chr1	54122055	54122737	WT_1_chr1.4131	0.536816	683	Intron (ENST00000312233/ENSG00000174332, intron 9 of 9)	1	54154422	54154485	64	2	ENSG00000239007	ENST00000459222	RNU7-95P	31748	ENSG00000174332	0
chr1:54195440-54195955	chr1	54195440	54195955	WT_1_chr1.4134	0.41263	516	Intron (ENST00000312233/ENSG00000174332, intron 9 of 9)	1	53971910	54199877	227968	2	ENSG00000174332	ENST00000312233	GLIS1	3922	ENSG00000174332	0
chr1:54197372-54206311	chr1	54197372	54206311	Uninf_1_chr1.4046,WT_1_chr1.4135,WT_2_chr1.4115,Uninf_2_chr1.4165,Uninf_2_chr1.4168,Uninf_1_chr1.4047,WT_2_chr1.4120,WT_1_chr1.4136,Uninf_2_chr1.4169,WT_2_chr1.4123	2.56619	8940	Promoter (<=1kb)	1	53971910	54199877	227968	2	ENSG00000174332	ENST00000312233	GLIS1	0	ENSG00000174332	0
chr1:54232269-54233185	chr1	54232269	54233185	Uninf_1_chr1.4049,WT_1_chr1.4139,WT_2_chr1.4124	0.469797	917	3' UTR	1	54236691	54236826	136	2	ENSG00000201003	ENST00000364133	SNORA58	3641	ENSG00000058804;ENSG00000058804;ENSG00000058804;ENSG00000058804	0;0;0;0
chr1:54300876-54304872	chr1	54300876	54304872	Uninf_1_chr1.4050,WT_1_chr1.4145,Uninf_2_chr1.4185,Uninf_1_chr1.4051,WT_2_chr1.4135,WT_1_chr1.4146	4.93709	3997	Promoter (<=1kb)	1	54231133	54304533	73401	2	ENSG00000058804	ENST00000371429	NDC1	0	ENSG00000058804;ENSG00000058804;ENSG00000058804;ENSG00000058804;ENSG00000058804;ENSG00000229687	0;0;0;0;0
chr1:54353857-54356785	chr1	54353857	54356785	Uninf_2_chr1.4193,Uninf_1_chr1.4053,WT_2_chr1.4138,WT_1_chr1.4147	5.91152	2929	Promoter (<=1kb)	1	54317392	54355406	38015	2	ENSG00000058799	ENST00000464950	YIPF1	0	ENSG00000058799;ENSG00000058799;ENSG00000058799;ENSG00000058799;ENSG00000058799;ENSG00000058799;ENSG00000058799;ENSG00000058799;ENSG00000058799;ENSG00000211452;ENSG00000211452;ENSG00000211452;ENSG00000211452;ENSG00000211452;ENSG00000211452;ENSG00000211452;ENSG00000211452;ENSG00000211452;ENSG00000211452;ENSG00000211452;ENSG00000211452;ENSG00000211452;ENSG00000211452	0;0;0;0;0;0;0;0;0
chr1:54409550-54414654	chr1	54409550	54414654	Uninf_2_chr1.4198,Uninf_1_chr1.4056,WT_2_chr1.4145,WT_1_chr1.4151	5.74088	5105	Promoter (<=1kb)	1	54382247	54411245	28999	2	ENSG00000081870	ENST00000371378	HSPB11	0	ENSG00000081870;ENSG00000081870;ENSG00000081870;ENSG00000081870;ENSG00000081870;ENSG00000116212;ENSG00000116212;ENSG00000116212;ENSG00000116212	0;0;0;0;0;0;0;0
chr1:54422717-54423420	chr1	54422717	54423420	Uninf_1_chr1.4062	0.366174	704	Intron (ENST00000371370/ENSG00000116212, intron 3 of 8)	1	54427626	54433406	5781	1	ENSG00000116212	ENST00000477905	LRRC42	-4206	ENSG00000116212;ENSG00000116212;ENSG00000116212;ENSG00000116212;ENSG00000116212	0;0;0;0
chr1:54447782-54448951	chr1	54447782	54448951	WT_1_chr1.4154,WT_2_chr1.4151,Uninf_2_chr1.4207,Uninf_1_chr1.4063	0.967292	1170	Distal Intergenic	1	54440642	54441704	1063	2	ENSG00000219102	ENST00000437410	HNRNPA3P12	-6078	NA	NA
chr1:54516597-54521109	chr1	54516597	54521109	Uninf_1_chr1.4068,WT_1_chr1.4155,Uninf_2_chr1.4213,WT_2_chr1.4154	7.83623	4513	Promoter (<=1kb)	1	54519260	54578192	58933	1	ENSG00000116205	ENST00000498272	TCEANC2	0	ENSG00000116205;ENSG00000116205;ENSG00000116205;ENSG00000116209;ENSG00000116209;ENSG00000116209;ENSG00000116209;ENSG00000116209;ENSG00000116209;ENSG00000116209;ENSG00000264208	0;0;0;0;0;0;0;0;0;0
chr1:54586985-54588035	chr1	54586985	54588035	WT_1_chr1.4159,WT_2_chr1.4161,Uninf_1_chr1.4071,Uninf_2_chr1.4216	0.737547	1051	Distal Intergenic	1	54569968	54571750	1783	1	ENSG00000212670	ENST00000391366	AL161915.1	17017	NA	NA
chr1:54664496-54667851	chr1	54664496	54667851	Uninf_2_chr1.4217,Uninf_1_chr1.4072,WT_2_chr1.4165,WT_1_chr1.4160	7.87351	3356	Promoter (<=1kb)	1	54665840	54684051	18212	1	ENSG00000116221	ENST00000360840	MRPL37	0	ENSG00000116221;ENSG00000116221;ENSG00000116221;ENSG00000116221;ENSG00000116221;ENSG00000215883;ENSG00000215883;ENSG00000215883;ENSG00000215883;ENSG00000215883;ENSG00000215883;ENSG00000215883;ENSG00000215883;ENSG00000215883;ENSG00000215883;ENSG00000215883;ENSG00000215883;ENSG00000256407	0;0;0;0;0;0;0;0;0;0;0
chr1:54738698-54739449	chr1	54738698	54739449	WT_1_chr1.4164,Uninf_1_chr1.4074	0.395532	752	Intron (ENST00000326956/ENSG00000157216, intron 12 of 13)	1	54751078	54753044	1967	1	ENSG00000225632	ENST00000426901	RP5-997D24.3	-11629	ENSG00000157216;ENSG00000157216;ENSG00000157216;ENSG00000157216;ENSG00000157216;ENSG00000157216;ENSG00000157216;ENSG00000157216;ENSG00000157216;ENSG00000157216	0;0;0;0;0;0;0;0;0;0
chr1:54800227-54801899	chr1	54800227	54801899	Uninf_1_chr1.4080,Uninf_2_chr1.4225,WT_1_chr1.4175,WT_2_chr1.4176	0.889755	1673	Promoter (<=1kb)	1	54708945	54801554	92610	2	ENSG00000157216	ENST00000528787	SSBP3	0	ENSG00000157216;ENSG00000157216;ENSG00000157216;ENSG00000157216;ENSG00000157216;ENSG00000157216;ENSG00000157216;ENSG00000157216	0;0;0;0;0;0;0;0
chr1:54868362-54874334	chr1	54868362	54874334	WT_1_chr1.4180,WT_2_chr1.4182,Uninf_2_chr1.4227,Uninf_1_chr1.4085,Uninf_2_chr1.4228	3.65982	5973	Promoter (<=1kb)	1	54692305	54871177	178873	2	ENSG00000157216	ENST00000417664	SSBP3	0	ENSG00000157216;ENSG00000157216;ENSG00000157216;ENSG00000157216;ENSG00000157216;ENSG00000157216	0;0;0;0;0;0
chr1:54939968-54941003	chr1	54939968	54941003	WT_1_chr1.4181,WT_2_chr1.4183	0.408727	1036	Distal Intergenic	1	54970341	54970443	103	1	ENSG00000265404	ENST00000577877	AC099796.1	-29338	NA	NA
chr1:54952618-54955603	chr1	54952618	54955603	WT_1_chr1.4182,Uninf_1_chr1.4090,Uninf_2_chr1.4232,WT_2_chr1.4187	3.341	2986	Distal Intergenic	1	54970341	54970443	103	1	ENSG00000265404	ENST00000577877	AC099796.1	-14738	NA	NA
chr1:54964477-54966120	chr1	54964477	54966120	WT_1_chr1.4184,WT_2_chr1.4188,Uninf_1_chr1.4092,Uninf_2_chr1.4233	1.1914	1644	Distal Intergenic	1	54970341	54970443	103	1	ENSG00000265404	ENST00000577877	AC099796.1	-4221	ENSG00000265404
chr1:55007164-55009907	chr1	55007164	55009907	Uninf_2_chr1.4235,WT_2_chr1.4189,WT_1_chr1.4185,Uninf_1_chr1.4093,WT_1_chr1.4186	1.48085	2744	Promoter (<=1kb)	1	55007930	55075797	67868	1	ENSG00000162390	ENST00000481208	ACOT11	0	ENSG00000162390;ENSG00000162390;ENSG00000162390;ENSG00000162390	0
chr1:55180709-55183226	chr1	55180709	55183226	WT_1_chr1.4187,WT_2_chr1.4190,Uninf_1_chr1.4097,Uninf_2_chr1.4238	6.16327	2518	Promoter (<=1kb)	1	55181495	55208330	26836	1	ENSG00000243725	ENST00000371281	TTC4	0	ENSG00000243725;ENSG00000243725;ENSG00000243725;ENSG00000271723;ENSG00000271723;ENSG00000271723;ENSG00000271723	0;0;0;0;0;0;0
chr1:55228255-55231068	chr1	55228255	55231068	Uninf_2_chr1.4240,Uninf_1_chr1.4098,WT_2_chr1.4199,WT_1_chr1.4193	6.16741	2814	Promoter (<=1kb)	1	55222571	55230187	7617	2	ENSG00000162396	ENST00000371279	PARS2	0	ENSG00000162396	0
chr1:55266616-55267255	chr1	55266616	55267255	WT_1_chr1.4200	0.368274	640	Promoter (<=1kb)	1	55245385	55266940	21556	2	ENSG00000006555	ENST00000371276	TTC22	0	ENSG00000006555;ENSG00000006555;ENSG00000162398;ENSG00000162398	0;0
chr1:55349740-55354719	chr1	55349740	55354719	Uninf_2_chr1.4247,Uninf_1_chr1.4101,WT_2_chr1.4207,WT_1_chr1.4202	5.76336	4980	Promoter (<=1kb)	1	55315306	55352891	37586	2	ENSG00000116133	ENST00000371269	DHCR24	0	ENSG00000116133;ENSG00000116133;ENSG00000233203;ENSG00000233203;ENSG00000233203;ENSG00000233203;ENSG00000242396	0;0;0;0;0;0;0
chr1:55369945-55370621	chr1	55369945	55370621	WT_1_chr1.4204	0.48152	677	Distal Intergenic	1	55353405	55354523	1119	1	ENSG00000233203	ENST00000433690	RP11-67L3.4	16540	NA	NA
chr1:55400781-55401339	chr1	55400781	55401339	Uninf_1_chr1.4106	0.380771	559	Distal Intergenic	1	55446465	55457966	11502	1	ENSG00000143001	ENST00000371268	TMEM61	-45126	NA	NA
chr1:55445461-55447007	chr1	55445461	55447007	WT_2_chr1.4215,WT_1_chr1.4218,Uninf_1_chr1.4108,Uninf_2_chr1.4249	1.05102	1547	Promoter (<=1kb)	1	55446465	55457966	11502	1	ENSG00000143001	ENST00000371268	TMEM61	0	ENSG00000143001;ENSG00000233271	0;0
chr1:55462224-55463193	chr1	55462224	55463193	WT_2_chr1.4216,WT_1_chr1.4221	0.452034	970	Promoter (1-2kb)	1	55464606	55476556	11951	1	ENSG00000162399	ENST00000371265	BSND	-1413	ENSG00000143001;ENSG00000162399;ENSG00000233271	0;0
chr1:55504787-55506820	chr1	55504787	55506820	WT_1_chr1.4223,WT_2_chr1.4218,Uninf_1_chr1.4114,Uninf_2_chr1.4256	1.07047	2034	Promoter (<=1kb)	1	55505221	55530525	25305	1	ENSG00000169174	ENST00000302118	PCSK9	0	ENSG00000169174;ENSG00000169174;ENSG00000169174	0;0;0
chr1:55678326-55682631	chr1	55678326	55682631	Uninf_2_chr1.4268,Uninf_1_chr1.4115,WT_2_chr1.4226,WT_1_chr1.4224	6.75133	4306	Promoter (<=1kb)	1	55532032	55680786	148755	2	ENSG00000162402	ENST00000294383	USP24	0	ENSG00000162402;ENSG00000162402;ENSG00000231090	0;0
chr1:55776376-55777134	chr1	55776376	55777134	Uninf_1_chr1.4121,WT_1_chr1.4230	0.433253	759	Distal Intergenic	1	55833139	55834447	1309	1	ENSG00000231900	ENST00000440922	GOT2P1	-56005	NA	NA
chr1:56046486-56047019	chr1	56046486	56047019	WT_1_chr1.4239	0.538969	534	Promoter (<=1kb)	1	56046710	56200675	153966	1	ENSG00000234810	ENST00000422374	RP11-466L17.1	0	ENSG00000234810	0
chr1:56106351-56107290	chr1	56106351	56107290	Uninf_1_chr1.4133,WT_2_chr1.4236,WT_1_chr1.4240,Uninf_2_chr1.4277	0.483566	940	Intron (ENST00000422374/ENSG00000234810, intron 2 of 2)	1	56046710	56200675	153966	1	ENSG00000234810	ENST00000422374	RP11-466L17.1	59641	ENSG00000234810	0
chr1:56184727-56185317	chr1	56184727	56185317	WT_1_chr1.4243	0.353355	591	Intron (ENST00000422374/ENSG00000234810, intron 2 of 2)	1	56289480	56333921	44442	1	ENSG00000233147	ENST00000424357	RP11-90C4.1	-104163	ENSG00000234810	0
chr1:56942600-56944300	chr1	56942600	56944300	WT_2_chr1.4250,WT_1_chr1.4266,Uninf_1_chr1.4158,Uninf_2_chr1.4288	2.33271	1701	Distal Intergenic	1	56962106	56979443	17338	2	ENSG00000162407	ENST00000459962	PPAP2B	35143	NA	NA
chr1:57041812-57046166	chr1	57041812	57046166	Uninf_1_chr1.4160,WT_2_chr1.4251,WT_1_chr1.4268,Uninf_2_chr1.4292	6.708	4355	Promoter (<=1kb)	1	56960419	57045241	84823	2	ENSG00000162407	ENST00000371250	PPAP2B	0	ENSG00000162407;ENSG00000162407;ENSG00000162407	0;0;0
chr1:57109677-57112339	chr1	57109677	57112339	Uninf_1_chr1.4161,WT_2_chr1.4255,WT_1_chr1.4270,Uninf_2_chr1.4297	4.08021	2663	Promoter (<=1kb)	1	56989980	57110974	120995	2	ENSG00000162407	ENST00000461655	PPAP2B	0	ENSG00000162407;ENSG00000162407;ENSG00000162409	0;0;0
chr1:57297468-57298394	chr1	57297468	57298394	Uninf_1_chr1.4165	0.485918	927	Distal Intergenic	1	57289352	57292593	3242	2	ENSG00000229913	ENST00000425435	RP11-378I13.1	-4875	ENSG00000229913
chr1:57332161-57332762	chr1	57332161	57332762	WT_1_chr1.4276	0.31975	602	Intron (ENST00000361249/ENSG00000157131, intron 1 of 10)	1	57320479	57383894	63416	1	ENSG00000157131	ENST00000361249	C8A	11682	ENSG00000157131	0
chr1:57887233-57891060	chr1	57887233	57891060	WT_2_chr1.4262,WT_1_chr1.4277,Uninf_1_chr1.4171,Uninf_2_chr1.4311	3.00392	3828	Promoter (<=1kb)	1	57460451	57889729	429279	2	ENSG00000173406	ENST00000371236	DAB1	0	ENSG00000173406;ENSG00000173406;ENSG00000173406;ENSG00000173406	0;0;0;0
chr1:58713981-58716741	chr1	58713981	58716741	WT_1_chr1.4288,WT_2_chr1.4267,Uninf_1_chr1.4184,Uninf_2_chr1.4323,Uninf_2_chr1.4324	2.07591	2761	Promoter (<=1kb)	1	57463579	58716211	1252633	2	ENSG00000173406	ENST00000371234	DAB1	0	ENSG00000173406;ENSG00000173406	0;0
chr1:58867568-58868877	chr1	58867568	58868877	Uninf_1_chr1.4185,WT_2_chr1.4274,WT_1_chr1.4293,Uninf_2_chr1.4330	0.657575	1310	Intron (ENST00000485760/ENSG00000173406, intron 18 of 20)	1	58928224	58971871	43648	2	ENSG00000162600	ENST00000460671	OMA1	102994	ENSG00000173406	0
chr1:58877447-58879200	chr1	58877447	58879200	WT_1_chr1.4296,Uninf_1_chr1.4189,WT_2_chr1.4275,Uninf_2_chr1.4336	0.78925	1754	Intron (ENST00000485760/ENSG00000173406, intron 18 of 20)	1	58928224	58971871	43648	2	ENSG00000162600	ENST00000460671	OMA1	92671	ENSG00000162600;ENSG00000173406	0;0
chr1:58898517-58899119	chr1	58898517	58899119	WT_1_chr1.4297,Uninf_1_chr1.4195	0.468238	603	Intron (ENST00000485760/ENSG00000173406, intron 18 of 20)	1	58928224	58971871	43648	2	ENSG00000162600	ENST00000460671	OMA1	72752	ENSG00000162600;ENSG00000173406	0;0
chr1:59010586-59013177	chr1	59010586	59013177	WT_1_chr1.4298,Uninf_2_chr1.4343,WT_2_chr1.4277,Uninf_1_chr1.4198	5.56027	2592	Promoter (<=1kb)	1	58939545	59012452	72908	2	ENSG00000162600	ENST00000358603	OMA1	0	ENSG00000162600;ENSG00000162600;ENSG00000162600;ENSG00000162600;ENSG00000162600;ENSG00000162600;ENSG00000162600;ENSG00000162600;ENSG00000173406	0;0;0;0;0;0;0;0;0
chr1:59041086-59044013	chr1	59041086	59044013	Uninf_2_chr1.4348,WT_2_chr1.4284,Uninf_1_chr1.4200,WT_1_chr1.4301	1.7593	2928	Promoter (<=1kb)	1	59041099	59043166	2068	2	ENSG00000184292	ENST00000371225	TACSTD2	0	ENSG00000184292	0
chr1:59049678-59050267	chr1	59049678	59050267	Uninf_1_chr1.4201	0.485877	590	Distal Intergenic	1	59041099	59043166	2068	2	ENSG00000184292	ENST00000371225	TACSTD2	-6512	NA	NA
chr1:59164076-59166737	chr1	59164076	59166737	Uninf_2_chr1.4358,Uninf_1_chr1.4206,WT_2_chr1.4288,WT_1_chr1.4309	7.36028	2662	Promoter (<=1kb)	1	59120411	59165764	45354	2	ENSG00000162601	ENST00000472487	MYSM1	0	ENSG00000162601;ENSG00000162601;ENSG00000162601;ENSG00000162601	0;0;0;0
chr1:59221108-59221904	chr1	59221108	59221904	WT_1_chr1.4314	0.333911	797	Distal Intergenic	1	59230521	59230607	87	2	ENSG00000264081	ENST00000582637	AL136985.1	8703	NA	NA
chr1:59228291-59230398	chr1	59228291	59230398	Uninf_1_chr1.4211,WT_1_chr1.4316	0.497674	2108	Promoter (<=1kb)	1	59230521	59230607	87	2	ENSG00000264081	ENST00000582637	AL136985.1	209
chr1:59245433-59251949	chr1	59245433	59251949	Uninf_1_chr1.4220,Uninf_2_chr1.4370,WT_1_chr1.4323,WT_2_chr1.4293,WT_2_chr1.4294	6.20897	6517	Promoter (<=1kb)	1	59246465	59249785	3321	2	ENSG00000177606	ENST00000371222	JUN	0	ENSG00000177606;ENSG00000234807;ENSG00000234807	0;0;0
chr1:59280886-59282787	chr1	59280886	59282787	WT_1_chr1.4324,WT_2_chr1.4297,Uninf_2_chr1.4375,Uninf_1_chr1.4224	1.46263	1902	Promoter (1-2kb)	1	59278480	59279014	535	2	ENSG00000272226	ENST00000607372	RP11-63G10.3	-1872	ENSG00000234807;ENSG00000234807;ENSG00000272226	0;0
chr1:59314566-59315570	chr1	59314566	59315570	WT_1_chr1.4328	0.415715	1005	Promoter (1-2kb)	1	59304120	59316926	12807	2	ENSG00000231740	ENST00000424592	RP11-63G10.2	1356	ENSG00000231740;ENSG00000234807;ENSG00000234807	0;0;0
chr1:59368496-59370513	chr1	59368496	59370513	WT_2_chr1.4304,Uninf_1_chr1.4229,Uninf_2_chr1.4381,WT_1_chr1.4331	2.28602	2018	Distal Intergenic	1	59361517	59362375	859	2	ENSG00000232453	ENST00000427292	RP4-794H19.1	-6121	ENSG00000234807;ENSG00000234807	0;0
chr1:59478621-59479951	chr1	59478621	59479951	Uninf_1_chr1.4233,WT_1_chr1.4336,WT_2_chr1.4305	0.496383	1331	Distal Intergenic	1	59486059	59498735	12677	1	ENSG00000230812	ENST00000447329	RP4-794H19.4	-6108	NA	NA
chr1:59485459-59486506	chr1	59485459	59486506	WT_1_chr1.4338,Uninf_1_chr1.4235	0.602687	1048	Promoter (<=1kb)	1	59486059	59498735	12677	1	ENSG00000230812	ENST00000447329	RP4-794H19.4	0	ENSG00000230812;ENSG00000230812;ENSG00000230812	0;0;0
chr1:59527447-59528377	chr1	59527447	59528377	WT_1_chr1.4345,Uninf_1_chr1.4238,WT_2_chr1.4313,Uninf_2_chr1.4390	0.872459	931	Intron (ENST00000449812/ENSG00000237352, intron 1 of 3)	1	59522315	59553867	31553	1	ENSG00000237352	ENST00000449812	RP11-145M4.3	5132	ENSG00000235215;ENSG00000237352	0;0
chr1:59593930-59594673	chr1	59593930	59594673	WT_1_chr1.4350	0.375427	744	Downstream (2-3kb)	1	59598379	59612499	14121	2	ENSG00000224609	ENST00000587839	RP11-470E16.1	17826	ENSG00000224609;ENSG00000224609;ENSG00000224609;ENSG00000224609;ENSG00000224609	0;0;0;0;0
chr1:59611902-59613088	chr1	59611902	59613088	Uninf_2_chr1.4393,Uninf_1_chr1.4246,WT_2_chr1.4321,WT_1_chr1.4354	0.826325	1187	Promoter (<=1kb)	1	59597608	59612547	14940	2	ENSG00000224609	ENST00000425914	RP11-470E16.1	0	ENSG00000224609;ENSG00000224609;ENSG00000224609;ENSG00000224609;ENSG00000224609	0;0;0;0;0
chr1:59616284-59617320	chr1	59616284	59617320	Uninf_1_chr1.4247,WT_1_chr1.4356,WT_2_chr1.4324	1.06371	1037	Intron (ENST00000436225/ENSG00000224609, intron 2 of 2)	1	59597608	59612547	14940	2	ENSG00000224609	ENST00000425914	RP11-470E16.1	-3737	ENSG00000224609;ENSG00000224609;ENSG00000224609;ENSG00000224609;ENSG00000224609	0;0;0;0;0
chr1:59760993-59763411	chr1	59760993	59763411	WT_2_chr1.4328,Uninf_2_chr1.4400,Uninf_1_chr1.4250,WT_1_chr1.4357	4.23937	2419	Promoter (<=1kb)	1	59762310	59787384	25075	1	ENSG00000172456	ENST00000582567	FGGY	0	ENSG00000172456;ENSG00000172456;ENSG00000172456;ENSG00000172456;ENSG00000172456;ENSG00000172456;ENSG00000172456;ENSG00000172456;ENSG00000172456	0;0;0;0;0;0;0;0;0
chr1:59782233-59782921	chr1	59782233	59782921	WT_1_chr1.4359,Uninf_2_chr1.4402	0.564649	689	Intron (ENST00000582567/ENSG00000172456, intron 1 of 2)	1	59775759	60228400	452642	1	ENSG00000172456	ENST00000371212	FGGY	6474	ENSG00000172456;ENSG00000172456;ENSG00000172456;ENSG00000172456;ENSG00000172456;ENSG00000172456;ENSG00000172456;ENSG00000172456;ENSG00000172456;ENSG00000172456	0;0;0;0;0;0;0;0;0;0
chr1:60031185-60031972	chr1	60031185	60031972	WT_1_chr1.4375,Uninf_1_chr1.4268,Uninf_2_chr1.4409,WT_2_chr1.4340	0.686318	788	Intron (ENST00000474476/ENSG00000172456, intron 6 of 8)	1	60019590	60228400	208811	1	ENSG00000172456	ENST00000371210	FGGY	11595	ENSG00000172456;ENSG00000172456;ENSG00000172456;ENSG00000172456;ENSG00000172456;ENSG00000172456;ENSG00000172456;ENSG00000172456;ENSG00000172456	0;0;0;0;0;0;0;0;0
chr1:60135492-60136061	chr1	60135492	60136061	WT_1_chr1.4387	0.31095	570	Intron (ENST00000371218/ENSG00000172456, intron 14 of 16)	1	60139329	60228216	88888	1	ENSG00000172456	ENST00000472783	FGGY	-3268	ENSG00000172456;ENSG00000172456;ENSG00000172456;ENSG00000172456;ENSG00000172456;ENSG00000172456;ENSG00000172456;ENSG00000172456;ENSG00000172456;ENSG00000172456	0;0;0;0;0;0;0;0;0;0
chr1:60196250-60197370	chr1	60196250	60197370	WT_1_chr1.4391,Uninf_1_chr1.4281	0.486459	1121	Promoter (1-2kb)	1	60198899	60198968	70	2	ENSG00000266150	ENST00000578274	MIR4711	1598	ENSG00000172456;ENSG00000172456;ENSG00000172456;ENSG00000172456;ENSG00000172456;ENSG00000172456;ENSG00000172456;ENSG00000172456	0;0;0;0;0;0;0;0
chr1:60391484-60393175	chr1	60391484	60393175	Uninf_2_chr1.4419,WT_2_chr1.4354,Uninf_1_chr1.4288,WT_1_chr1.4398	1.27603	1692	Promoter (<=1kb)	1	60358980	60392462	33483	2	ENSG00000134716	ENST00000371204	CYP2J2	0	ENSG00000134716;ENSG00000134716;ENSG00000134716;ENSG00000134716	0;0;0;0
chr1:60598835-60599531	chr1	60598835	60599531	Uninf_1_chr1.4297	0.661867	697	Intron (ENST00000456878/ENSG00000238242, intron 1 of 2)	1	60580547	60615351	34805	1	ENSG00000238242	ENST00000456878	RP11-575B7.3	18288	ENSG00000238242	0
chr1:61455554-61456126	chr1	61455554	61456126	WT_1_chr1.4411	0.352135	573	Intron (ENST00000371191/ENSG00000162599, intron 1 of 10)	1	61405911	61436448	30538	2	ENSG00000237928	ENST00000438559	RP4-668G5.1	-19106	ENSG00000162599	0
chr1:61508174-61509823	chr1	61508174	61509823	Uninf_1_chr1.4310,WT_2_chr1.4372,WT_1_chr1.4416,Uninf_2_chr1.4443	1.39074	1650	Intron (ENST00000371191/ENSG00000162599, intron 1 of 10)	1	61519502	61798258	278757	1	ENSG00000162599	ENST00000476646	NFIA	-9679	ENSG00000162599	0
chr1:61515319-61517503	chr1	61515319	61517503	WT_2_chr1.4373,Uninf_1_chr1.4311,WT_1_chr1.4419,Uninf_2_chr1.4445	3.82926	2185	Promoter (1-2kb)	1	61519502	61798258	278757	1	ENSG00000162599	ENST00000476646	NFIA	-1999	ENSG00000162599;ENSG00000162599	0;0
chr1:61522058-61523952	chr1	61522058	61523952	Uninf_2_chr1.4453,WT_1_chr1.4422,WT_2_chr1.4380,Uninf_1_chr1.4314	4.67831	1895	Promoter (2-3kb)	1	61519502	61798258	278757	1	ENSG00000162599	ENST00000476646	NFIA	2556	ENSG00000162599;ENSG00000162599	0;0
chr1:61541920-61544644	chr1	61541920	61544644	WT_2_chr1.4382,WT_1_chr1.4423,Uninf_2_chr1.4458,Uninf_1_chr1.4318	3.22151	2725	Promoter (<=1kb)	1	61542946	61921257	378312	1	ENSG00000162599	ENST00000407417	NFIA	0	ENSG00000162599;ENSG00000162599;ENSG00000162599;ENSG00000162599;ENSG00000162599;ENSG00000162599;ENSG00000162599;ENSG00000162599;ENSG00000162599;ENSG00000162599;ENSG00000263380	0;0;0;0;0;0;0;0;0;0;0
chr1:61545576-61550558	chr1	61545576	61550558	Uninf_1_chr1.4322,WT_1_chr1.4424,WT_2_chr1.4386,Uninf_2_chr1.4461,WT_1_chr1.4426,Uninf_2_chr1.4462	3.65538	4983	Promoter (<=1kb)	1	61547439	61872399	324961	1	ENSG00000162599	ENST00000479364	NFIA	0	ENSG00000162599;ENSG00000162599;ENSG00000162599;ENSG00000162599;ENSG00000162599;ENSG00000162599;ENSG00000162599;ENSG00000162599;ENSG00000162599;ENSG00000162599;ENSG00000162599;ENSG00000263380	0;0;0;0;0;0;0;0;0;0;0
chr1:61649638-61650268	chr1	61649638	61650268	Uninf_1_chr1.4327	0.409536	631	Intron (ENST00000371191/ENSG00000162599, intron 2 of 10)	1	61590405	61590874	470	1	ENSG00000270742	ENST00000603233	RP4-802A10.1	59233	ENSG00000162599;ENSG00000162599;ENSG00000162599;ENSG00000162599;ENSG00000162599;ENSG00000162599;ENSG00000162599;ENSG00000162599;ENSG00000162599;ENSG00000162599	0;0;0;0;0;0;0;0;0;0
chr1:61668117-61669394	chr1	61668117	61669394	Uninf_2_chr1.4474,Uninf_1_chr1.4328,WT_2_chr1.4397,WT_1_chr1.4434	1.20079	1278	Intron (ENST00000371191/ENSG00000162599, intron 2 of 10)	1	61714617	61719182	4566	2	ENSG00000237853	ENST00000442027	RP5-833A20.1	49788	ENSG00000162599;ENSG00000162599;ENSG00000162599;ENSG00000162599;ENSG00000162599;ENSG00000162599;ENSG00000162599;ENSG00000162599;ENSG00000162599;ENSG00000162599	0;0;0;0;0;0;0;0;0;0
chr1:61720022-61721476	chr1	61720022	61721476	Uninf_2_chr1.4478,WT_2_chr1.4400,WT_1_chr1.4437,Uninf_1_chr1.4331	0.929484	1455	Promoter (<=1kb)	1	61714617	61719182	4566	2	ENSG00000237853	ENST00000442027	RP5-833A20.1	-840	ENSG00000162599;ENSG00000162599;ENSG00000162599;ENSG00000162599;ENSG00000162599;ENSG00000162599;ENSG00000162599;ENSG00000162599;ENSG00000162599;ENSG00000162599;ENSG00000237853;ENSG00000237853;ENSG00000237853	0;0;0;0;0;0;0;0;0;0
chr1:61803418-61804662	chr1	61803418	61804662	WT_1_chr1.4439,WT_2_chr1.4403,Uninf_1_chr1.4336,Uninf_2_chr1.4483	0.580785	1245	Intron (ENST00000371191/ENSG00000162599, intron 4 of 10)	1	61818122	61869898	51777	1	ENSG00000162599	ENST00000482020	NFIA	-13460	ENSG00000162599;ENSG00000162599;ENSG00000162599;ENSG00000162599;ENSG00000162599;ENSG00000162599;ENSG00000162599;ENSG00000162599;ENSG00000162599	0;0;0;0;0;0;0;0;0
chr1:62157755-62158436	chr1	62157755	62158436	Uninf_1_chr1.4340,WT_1_chr1.4443	0.499082	682	Intron (ENST00000606498/ENSG00000162604, intron 2 of 6)	1	62149124	62161913	12790	2	ENSG00000162604	ENST00000488410	TM2D1	3477	ENSG00000162604;ENSG00000162604;ENSG00000162604;ENSG00000162604;ENSG00000162604;ENSG00000162604;ENSG00000162604;ENSG00000162604;ENSG00000162604;ENSG00000162604;ENSG00000162604	0;0;0;0;0;0;0;0;0;0;0
chr1:62188711-62191973	chr1	62188711	62191973	Uninf_2_chr1.4488,Uninf_1_chr1.4342,WT_2_chr1.4410,WT_1_chr1.4444	9.72681	3263	Promoter (<=1kb)	1	62146718	62190813	44096	2	ENSG00000162604	ENST00000606498	TM2D1	0	ENSG00000162604;ENSG00000162604;ENSG00000162604;ENSG00000162604;ENSG00000162604;ENSG00000162604;ENSG00000162604;ENSG00000162604;ENSG00000162604	0;0;0;0;0;0;0;0;0
chr1:62207050-62209605	chr1	62207050	62209605	WT_2_chr1.4414,WT_1_chr1.4445,Uninf_1_chr1.4344,Uninf_2_chr1.4492	4.18378	2556	Promoter (<=1kb)	1	62208149	62579922	371774	1	ENSG00000132849	ENST00000316485	INADL	0	ENSG00000132849;ENSG00000132849;ENSG00000132849;ENSG00000132849;ENSG00000271200	0;0;0;0;0
chr1:62648778-62649344	chr1	62648778	62649344	Uninf_2_chr1.4494,Uninf_1_chr1.4345	0.538913	567	Distal Intergenic	1	62654803	62655625	823	1	ENSG00000234204	ENST00000411569	PIGPP2	-5459	NA	NA
chr1:62660444-62660990	chr1	62660444	62660990	WT_2_chr1.4422	0.385882	547	Promoter (<=1kb)	1	62660503	62678000	17498	1	ENSG00000240563	ENST00000498273	L1TD1	0	ENSG00000240563	0
chr1:62784396-62785495	chr1	62784396	62785495	WT_1_chr1.4456	0.615816	1100	Promoter (<=1kb)	1	62702651	62785085	82435	2	ENSG00000132854	ENST00000371153	KANK4	0	ENSG00000132854;ENSG00000132854	0;0
chr1:62900800-62905045	chr1	62900800	62905045	WT_1_chr1.4459,WT_2_chr1.4428,Uninf_1_chr1.4357,Uninf_2_chr1.4504	6.52148	4246	Promoter (<=1kb)	1	62901968	62908991	7024	1	ENSG00000162607	ENST00000452143	USP1	0	ENSG00000162607;ENSG00000162607;ENSG00000162607;ENSG00000162607	0;0;0;0
chr1:62905421-62906105	chr1	62905421	62906105	Uninf_2_chr1.4506,Uninf_1_chr1.4359	0.600121	685	5' UTR	1	62902326	62917475	15150	1	ENSG00000162607	ENST00000339950	USP1	3095	ENSG00000162607;ENSG00000162607;ENSG00000162607;ENSG00000162607	0;0;0;0
chr1:63151211-63151888	chr1	63151211	63151888	Uninf_1_chr1.4367,Uninf_2_chr1.4519	0.456108	678	Promoter (2-3kb)	1	62920569	63153953	233385	2	ENSG00000116641	ENST00000340370	DOCK7	2065	ENSG00000116641;ENSG00000116641;ENSG00000116641;ENSG00000235545	0;0;0;0
chr1:63152104-63156511	chr1	63152104	63156511	Uninf_2_chr1.4520,Uninf_1_chr1.4368,WT_2_chr1.4435,WT_1_chr1.4464	5.23077	4408	Promoter (<=1kb)	1	62920399	63153969	233571	2	ENSG00000116641	ENST00000251157	DOCK7	0	ENSG00000116641;ENSG00000116641;ENSG00000116641;ENSG00000235545	0;0;0;0
chr1:63248986-63251440	chr1	63248986	63251440	Uninf_1_chr1.4375,WT_1_chr1.4471,Uninf_2_chr1.4535,WT_2_chr1.4440	5.3639	2455	Promoter (<=1kb)	1	63249806	63284736	34931	1	ENSG00000125703	ENST00000443289	ATG4C	0	ENSG00000125703;ENSG00000125703;ENSG00000125703;ENSG00000125703	0;0;0;0
chr1:63782441-63783824	chr1	63782441	63783824	WT_1_chr1.4477,Uninf_1_chr1.4379,WT_2_chr1.4443,Uninf_2_chr1.4544	0.715341	1384	Promoter (<=1kb)	1	63722693	63782902	60210	2	ENSG00000224209	ENST00000436475	LINC00466	0	ENSG00000187140;ENSG00000224209;ENSG00000224209;ENSG00000230798;ENSG00000230798;ENSG00000230798;ENSG00000230798;ENSG00000230798	0;0;0;0;0;0;0
chr1:63787198-63790371	chr1	63787198	63790371	Uninf_1_chr1.4381,WT_1_chr1.4478,WT_2_chr1.4448,Uninf_2_chr1.4547	1.91862	3174	Promoter (<=1kb)	1	63788730	63790797	2068	1	ENSG00000187140	ENST00000371116	FOXD3	0	ENSG00000187140;ENSG00000224209;ENSG00000230798;ENSG00000230798;ENSG00000230798;ENSG00000230798;ENSG00000230798	0;0;0;0;0;0;0
chr1:63832438-63834802	chr1	63832438	63834802	WT_2_chr1.4450,Uninf_2_chr1.4553,WT_1_chr1.4479,Uninf_1_chr1.4383	4.83923	2365	Promoter (<=1kb)	1	63833261	63904233	70973	1	ENSG00000088035	ENST00000371108	ALG6	0	ENSG00000088035;ENSG00000088035;ENSG00000088035;ENSG00000088035	0;0
chr1:63987333-63991099	chr1	63987333	63991099	Uninf_1_chr1.4388,Uninf_2_chr1.4564,WT_2_chr1.4454,WT_1_chr1.4481	7.54591	3767	Promoter (<=1kb)	1	63906444	63988865	82422	2	ENSG00000142856	ENST00000371092	ITGB3BP	0	ENSG00000142856;ENSG00000142856;ENSG00000142856;ENSG00000142856;ENSG00000142856;ENSG00000142856;ENSG00000142856;ENSG00000142856;ENSG00000142856;ENSG00000142856;ENSG00000203965;ENSG00000203965	0;0;0;0;0;0;0;0;0;0;0;0
chr1:64057877-64060541	chr1	64057877	64060541	Uninf_2_chr1.4569,WT_2_chr1.4457,WT_1_chr1.4482,Uninf_1_chr1.4392	4.78192	2665	Promoter (<=1kb)	1	64058947	64125916	66970	1	ENSG00000079739	ENST00000371084	PGM1	0	ENSG00000079739;ENSG00000079739;ENSG00000079739;ENSG00000142856	0;0;0;0
chr1:64197102-64197894	chr1	64197102	64197894	WT_1_chr1.4484,Uninf_1_chr1.4397	0.432068	793	Distal Intergenic	1	64239693	64609068	369376	1	ENSG00000185483	ENST00000371080	ROR1	-41799	NA	NA
chr1:64238784-64242057	chr1	64238784	64242057	WT_2_chr1.4468,Uninf_2_chr1.4577,WT_1_chr1.4486,Uninf_1_chr1.4401	4.80103	3274	Promoter (<=1kb)	1	64239693	64609068	369376	1	ENSG00000185483	ENST00000371080	ROR1	0	ENSG00000185483;ENSG00000185483;ENSG00000185483	0;0;0
chr1:64245223-64245788	chr1	64245223	64245788	Uninf_1_chr1.4403	0.305924	566	Intron (ENST00000371080/ENSG00000185483, intron 1 of 6)	1	64240961	64606047	365087	1	ENSG00000185483	ENST00000482426	ROR1	4262	ENSG00000185483;ENSG00000185483;ENSG00000185483	0;0;0
chr1:64637563-64638469	chr1	64637563	64638469	Uninf_1_chr1.4426,WT_2_chr1.4496	0.701705	907	Promoter (<=1kb)	1	64571005	64636980	65976	2	ENSG00000223949	ENST00000424995	RP11-24J23.2	-583	ENSG00000185483;ENSG00000185483;ENSG00000223949	0;0
chr1:64808689-64810032	chr1	64808689	64810032	Uninf_1_chr1.4439,WT_1_chr1.4534,WT_2_chr1.4501	0.576478	1344	Distal Intergenic	1	64850081	64850142	62	2	ENSG00000238653	ENST00000458856	RNU7-62P	40110	NA	NA
chr1:64934758-64938318	chr1	64934758	64938318	Uninf_1_chr1.4440,WT_2_chr1.4503,Uninf_2_chr1.4597,WT_1_chr1.4537	5.11876	3561	Promoter (<=1kb)	1	64936428	65158741	222314	1	ENSG00000158966	ENST00000371073	CACHD1	0	ENSG00000158966;ENSG00000158966	0;0
chr1:64970340-64973088	chr1	64970340	64973088	WT_2_chr1.4505,Uninf_1_chr1.4443,Uninf_2_chr1.4601,WT_1_chr1.4544,Uninf_2_chr1.4603	1.76753	2749	Promoter (<=1kb)	1	64971598	65158736	187139	1	ENSG00000158966	ENST00000495994	CACHD1	0	ENSG00000158966;ENSG00000158966;ENSG00000158966	0;0;0
chr1:64979742-64980510	chr1	64979742	64980510	Uninf_1_chr1.4444,Uninf_2_chr1.4605,WT_1_chr1.4545	0.577836	769	Intron (ENST00000371073/ENSG00000158966, intron 1 of 26)	1	64971598	65158736	187139	1	ENSG00000158966	ENST00000495994	CACHD1	8144	ENSG00000158966;ENSG00000158966;ENSG00000158966	0;0;0
chr1:65005491-65006886	chr1	65005491	65006886	Uninf_2_chr1.4608,Uninf_1_chr1.4447,WT_2_chr1.4514,WT_1_chr1.4549	0.75	1396	Intron (ENST00000371073/ENSG00000158966, intron 1 of 26)	1	65029360	65158741	129382	1	ENSG00000158966	ENST00000470527	CACHD1	-22474	ENSG00000158966;ENSG00000158966;ENSG00000158966	0;0;0
chr1:65063530-65064291	chr1	65063530	65064291	WT_1_chr1.4553,Uninf_1_chr1.4449,WT_2_chr1.4522	0.499324	762	Intron (ENST00000371073/ENSG00000158966, intron 3 of 26)	1	65045530	65045606	77	1	ENSG00000264470	ENST00000582305	MIR4794	18000	ENSG00000158966;ENSG00000158966;ENSG00000158966;ENSG00000158966	0;0;0;0
chr1:65209485-65212454	chr1	65209485	65212454	WT_1_chr1.4554,WT_2_chr1.4526,Uninf_2_chr1.4617,Uninf_1_chr1.4456	4.18037	2970	Promoter (<=1kb)	1	65210778	65298912	88135	1	ENSG00000162437	ENST00000294428	RAVER2	0	ENSG00000162437;ENSG00000162437	0;0
chr1:65363338-65364397	chr1	65363338	65364397	WT_1_chr1.4555,Uninf_1_chr1.4458	0.646547	1060	Intron (ENST00000342505/ENSG00000162434, intron 24 of 24)	1	65341668	65344746	3079	2	ENSG00000162434	ENST00000467764	JAK1	-18592	ENSG00000162434	0
chr1:65398621-65399885	chr1	65398621	65399885	Uninf_1_chr1.4462,WT_1_chr1.4559	0.504569	1265	Intron (ENST00000342505/ENSG00000162434, intron 24 of 24)	1	65407662	65408048	387	1	ENSG00000233877	ENST00000446914	RP11-182I10.2	-7777	ENSG00000162434	0
chr1:65429752-65433669	chr1	65429752	65433669	Uninf_2_chr1.4638,Uninf_1_chr1.4464,WT_2_chr1.4538,WT_1_chr1.4566	5.99164	3918	Promoter (<=1kb)	1	65298912	65432187	133276	2	ENSG00000162434	ENST00000342505	JAK1	0	ENSG00000162434	0
chr1:65466897-65469699	chr1	65466897	65469699	WT_1_chr1.4567,Uninf_1_chr1.4466,WT_2_chr1.4541,Uninf_2_chr1.4646	2.5773	2803	Promoter (<=1kb)	1	65445260	65468159	22900	2	ENSG00000226891	ENST00000415842	RP11-182I10.3	0	ENSG00000226891;ENSG00000226891;ENSG00000272506	0;0;0
chr1:65531115-65535060	chr1	65531115	65535060	WT_2_chr1.4544,WT_1_chr1.4568,Uninf_1_chr1.4472,Uninf_2_chr1.4651	4.53617	3946	Promoter (<=1kb)	1	65532310	65533420	1111	2	ENSG00000231485	ENST00000448344	RP4-535B20.1	0	ENSG00000231485	0
chr1:65535172-65536199	chr1	65535172	65536199	Uninf_2_chr1.4652,WT_2_chr1.4546	0.483121	1028	Promoter (1-2kb)	1	65532310	65533420	1111	2	ENSG00000231485	ENST00000448344	RP4-535B20.1	-1752	ENSG00000231485	0
chr1:65612409-65615472	chr1	65612409	65615472	WT_2_chr1.4548,WT_1_chr1.4569,Uninf_1_chr1.4475,Uninf_2_chr1.4654	2.6654	3064	Promoter (<=1kb)	1	65613232	65691775	78544	1	ENSG00000162433	ENST00000497030	AK4	0	ENSG00000162433;ENSG00000162433;ENSG00000162433;ENSG00000162433;ENSG00000162433;ENSG00000162433;ENSG00000162433;ENSG00000231622	0;0;0;0;0;0;0
chr1:65713772-65714434	chr1	65713772	65714434	WT_2_chr1.4556,Uninf_2_chr1.4659,Uninf_1_chr1.4476	0.535782	663	Promoter (<=1kb)	1	65713902	65831877	117976	1	ENSG00000116675	ENST00000463018	DNAJC6	0	ENSG00000116675	0
chr1:65719150-65721990	chr1	65719150	65721990	Uninf_2_chr1.4660,WT_1_chr1.4573,WT_2_chr1.4557,Uninf_1_chr1.4482	5.92349	2841	Promoter (<=1kb)	1	65720145	65858271	138127	1	ENSG00000116675	ENST00000494710	DNAJC6	0	ENSG00000116675;ENSG00000116675	0;0
chr1:65729863-65732400	chr1	65729863	65732400	WT_2_chr1.4560,WT_1_chr1.4580,Uninf_1_chr1.4486,Uninf_2_chr1.4665,WT_2_chr1.4563	1.70632	2538	Promoter (<=1kb)	1	65730424	65878970	148547	1	ENSG00000116675	ENST00000263441	DNAJC6	0	ENSG00000116675;ENSG00000116675;ENSG00000116675;ENSG00000116675;ENSG00000116675	0;0;0;0;0
chr1:65774089-65776404	chr1	65774089	65776404	Uninf_1_chr1.4490,WT_1_chr1.4581,Uninf_2_chr1.4667,WT_2_chr1.4567	1.38465	2316	Promoter (<=1kb)	1	65775228	65880959	105732	1	ENSG00000116675	ENST00000371069	DNAJC6	0	ENSG00000116675;ENSG00000116675;ENSG00000116675;ENSG00000116675;ENSG00000116675;ENSG00000116675;ENSG00000229294	0;0;0;0;0;0
chr1:65884816-65888874	chr1	65884816	65888874	WT_2_chr1.4570,Uninf_2_chr1.4673,WT_1_chr1.4583,Uninf_1_chr1.4492	6.72766	4059	Promoter (<=1kb)	1	65886248	66091853	205606	1	ENSG00000116678	ENST00000344610	LEPR	0	ENSG00000116675;ENSG00000116675;ENSG00000116678;ENSG00000116678;ENSG00000116678;ENSG00000116678;ENSG00000116678;ENSG00000213625;ENSG00000213625;ENSG00000213625;ENSG00000213625;ENSG00000213625	0;0;0;0;0;0;0;0;0;0;0;0
chr1:65889900-65890521	chr1	65889900	65890521	WT_1_chr1.4585	0.328012	622	Intron (ENST00000344610/ENSG00000116678, intron 1 of 19)	1	65886403	66102785	216383	1	ENSG00000116678	ENST00000406510	LEPR	3497	ENSG00000116678;ENSG00000116678;ENSG00000116678;ENSG00000116678;ENSG00000116678;ENSG00000213625;ENSG00000213625;ENSG00000213625;ENSG00000213625;ENSG00000213625	0;0;0;0;0;0;0;0;0;0
chr1:65975242-65976347	chr1	65975242	65976347	Uninf_1_chr1.4502,WT_1_chr1.4591	0.438774	1106	Intron (ENST00000344610/ENSG00000116678, intron 2 of 19)	1	65991372	66075951	84580	1	ENSG00000116678	ENST00000462765	LEPR	-15025	ENSG00000116678;ENSG00000116678;ENSG00000116678;ENSG00000116678;ENSG00000116678	0;0;0;0;0
chr1:65990343-65994122	chr1	65990343	65994122	Uninf_2_chr1.4682,WT_2_chr1.4578,Uninf_1_chr1.4503,WT_1_chr1.4592,WT_2_chr1.4579,WT_1_chr1.4593,Uninf_1_chr1.4506	1.7835	3780	Promoter (<=1kb)	1	65991372	66075951	84580	1	ENSG00000116678	ENST00000462765	LEPR	0	ENSG00000116678;ENSG00000116678;ENSG00000116678;ENSG00000116678;ENSG00000116678;ENSG00000116678	0;0;0;0;0;0
chr1:66257587-66260227	chr1	66257587	66260227	WT_1_chr1.4595,Uninf_2_chr1.4689,WT_2_chr1.4593,Uninf_1_chr1.4510	3.05738	2641	Promoter (<=1kb)	1	66258197	66839961	581765	1	ENSG00000184588	ENST00000329654	PDE4B	0	ENSG00000184588;ENSG00000184588	0;0
chr1:66728019-66728599	chr1	66728019	66728599	WT_1_chr1.4607	0.311573	581	Intron (ENST00000329654/ENSG00000184588, intron 6 of 16)	1	66723330	66731838	8509	1	ENSG00000184588	ENST00000491340	PDE4B	4689	ENSG00000184588;ENSG00000184588;ENSG00000184588;ENSG00000184588;ENSG00000184588;ENSG00000184588;ENSG00000184588;ENSG00000184588	0;0;0;0;0;0;0;0
chr1:66737086-66737964	chr1	66737086	66737964	WT_1_chr1.4608,Uninf_1_chr1.4519	0.596801	879	Intron (ENST00000329654/ENSG00000184588, intron 7 of 16)	1	66723330	66731838	8509	1	ENSG00000184588	ENST00000491340	PDE4B	13756	ENSG00000184588;ENSG00000184588;ENSG00000184588;ENSG00000184588;ENSG00000184588;ENSG00000184588;ENSG00000184588	0;0;0;0;0;0;0
chr1:66766402-66767337	chr1	66766402	66767337	WT_1_chr1.4609,Uninf_1_chr1.4528	0.363694	936	Intron (ENST00000329654/ENSG00000184588, intron 7 of 16)	1	66796411	66828898	32488	1	ENSG00000184588	ENST00000528771	PDE4B	-29074	ENSG00000184588;ENSG00000184588;ENSG00000184588;ENSG00000184588;ENSG00000184588	0;0;0;0;0
chr1:66796941-66802330	chr1	66796941	66802330	WT_1_chr1.4611,WT_2_chr1.4611,Uninf_1_chr1.4531,Uninf_2_chr1.4698,Uninf_2_chr1.4699	4.74337	5390	Promoter (<=1kb)	1	66797687	66840259	42573	1	ENSG00000184588	ENST00000371045	PDE4B	0	ENSG00000184588;ENSG00000184588;ENSG00000184588;ENSG00000184588;ENSG00000184588;ENSG00000184588;ENSG00000184588;ENSG00000184588;ENSG00000184588	0;0;0;0;0;0;0;0;0
chr1:66815293-66816360	chr1	66815293	66816360	Uninf_1_chr1.4534,WT_2_chr1.4615	0.619784	1068	Intron (ENST00000329654/ENSG00000184588, intron 8 of 16)	1	66820065	66838421	18357	1	ENSG00000184588	ENST00000480109	PDE4B	-3705	ENSG00000184588;ENSG00000184588;ENSG00000184588;ENSG00000184588;ENSG00000184588;ENSG00000184588;ENSG00000184588;ENSG00000184588;ENSG00000184588;ENSG00000184588	0;0;0;0;0;0;0;0;0
chr1:66819978-66820773	chr1	66819978	66820773	Uninf_1_chr1.4535,WT_1_chr1.4618	0.532126	796	Promoter (<=1kb)	1	66820065	66838421	18357	1	ENSG00000184588	ENST00000480109	PDE4B	0	ENSG00000184588;ENSG00000184588;ENSG00000184588;ENSG00000184588;ENSG00000184588;ENSG00000184588;ENSG00000184588;ENSG00000184588;ENSG00000184588;ENSG00000184588	0;0;0;0;0;0;0;0;0;-35
chr1:66836889-66837436	chr1	66836889	66837436	Uninf_1_chr1.4537	0.358177	548	Intron (ENST00000329654/ENSG00000184588, intron 16 of 16)	1	66833177	66833840	664	1	ENSG00000184588	ENST00000483863	PDE4B	3712	ENSG00000184588;ENSG00000184588;ENSG00000184588;ENSG00000184588;ENSG00000184588;ENSG00000184588	0;0;0;0;0;0
chr1:66997708-67003701	chr1	66997708	67003701	Uninf_2_chr1.4720,Uninf_1_chr1.4556,WT_1_chr1.4641,WT_2_chr1.4624	5.04608	5994	Promoter (<=1kb)	1	66999066	67210057	210992	1	ENSG00000118473	ENST00000237247	SGIP1	0	ENSG00000118473;ENSG00000118473;ENSG00000118473;ENSG00000118473;ENSG00000118473;ENSG00000118473;ENSG00000118473;ENSG00000118473;ENSG00000118473	0;0;0;0;0;0;0;0;0
chr1:67003764-67004309	chr1	67003764	67004309	Uninf_1_chr1.4558	0.408346	546	Intron (ENST00000237247/ENSG00000118473, intron 2 of 26)	1	66999965	67213982	214018	1	ENSG00000118473	ENST00000371037	SGIP1	3799	ENSG00000118473;ENSG00000118473;ENSG00000118473;ENSG00000118473;ENSG00000118473;ENSG00000118473;ENSG00000118473;ENSG00000118473;ENSG00000118473	0;0;0;0;0;0;0;0;0
chr1:67007849-67008867	chr1	67007849	67008867	Uninf_1_chr1.4571,WT_1_chr1.4648	0.401861	1019	Intron (ENST00000237247/ENSG00000118473, intron 2 of 26)	1	66999965	67213982	214018	1	ENSG00000118473	ENST00000371037	SGIP1	7884	ENSG00000118473;ENSG00000118473;ENSG00000118473;ENSG00000118473;ENSG00000118473;ENSG00000118473;ENSG00000118473;ENSG00000118473;ENSG00000118473	0;0;0;0;0;0;0;0;0
chr1:67028149-67030561	chr1	67028149	67030561	Uninf_1_chr1.4580,Uninf_2_chr1.4742,WT_1_chr1.4654,WT_2_chr1.4631	0.900289	2413	Intron (ENST00000237247/ENSG00000118473, intron 2 of 26)	1	66999965	67213982	214018	1	ENSG00000118473	ENST00000371037	SGIP1	28184	ENSG00000118473;ENSG00000118473;ENSG00000118473;ENSG00000118473;ENSG00000118473;ENSG00000118473;ENSG00000118473;ENSG00000118473;ENSG00000118473	0;0;0;0;0;0;0;0;0
chr1:67217566-67218992	chr1	67217566	67218992	Uninf_1_chr1.4598,WT_2_chr1.4646,WT_1_chr1.4658,Uninf_2_chr1.4750	1.34983	1427	Promoter (<=1kb)	1	67218142	67236579	18438	1	ENSG00000152760	ENST00000525663	TCTEX1D1	0	ENSG00000118473;ENSG00000118473;ENSG00000152760;ENSG00000152760;ENSG00000152760;ENSG00000152760	0;0;0;0;0;0
chr1:67388295-67393336	chr1	67388295	67393336	Uninf_2_chr1.4755,WT_2_chr1.4647,Uninf_1_chr1.4599,WT_1_chr1.4659	6.46834	5042	Promoter (<=1kb)	1	67278568	67390570	112003	2	ENSG00000152763	ENST00000371026	WDR78	0	ENSG00000152763;ENSG00000152763;ENSG00000152763;ENSG00000152763;ENSG00000152763;ENSG00000152763;ENSG00000152763;ENSG00000198160;ENSG00000198160;ENSG00000198160;ENSG00000198160;ENSG00000198160;ENSG00000198160;ENSG00000198160;ENSG00000198160;ENSG00000198160;ENSG00000198160	0;0;0;0;0;0;0;0;0;0;0;0;0;0;0;0;0
chr1:67394743-67398739	chr1	67394743	67398739	Uninf_2_chr1.4762,WT_2_chr1.4651,WT_1_chr1.4660,Uninf_1_chr1.4603	6.05592	3997	Promoter (<=1kb)	1	67395926	67452353	56428	1	ENSG00000198160	ENST00000401042	MIER1	0	ENSG00000152763;ENSG00000152763;ENSG00000152763;ENSG00000152763;ENSG00000152763;ENSG00000152763;ENSG00000152763;ENSG00000198160;ENSG00000198160;ENSG00000198160;ENSG00000198160;ENSG00000198160;ENSG00000198160;ENSG00000198160;ENSG00000198160;ENSG00000198160;ENSG00000198160	0;0;0;0;0;0;0;0;0;0;0;0;0;0;0;0;0
chr1:67516883-67520880	chr1	67516883	67520880	Uninf_2_chr1.4778,Uninf_1_chr1.4622,WT_1_chr1.4665,WT_2_chr1.4670	6.15517	3998	Promoter (<=1kb)	1	67465015	67519782	54768	2	ENSG00000116704	ENST00000235345	SLC35D1	0	ENSG00000116704;ENSG00000116704	0;0
chr1:67600137-67601234	chr1	67600137	67601234	WT_2_chr1.4675,WT_1_chr1.4667,Uninf_1_chr1.4626,Uninf_2_chr1.4785	0.500301	1098	Promoter (<=1kb)	1	67558078	67600653	42576	2	ENSG00000203963	ENST00000371004	C1orf141	0	ENSG00000203963;ENSG00000203963;ENSG00000203963;ENSG00000203963;ENSG00000203963;ENSG00000203963	0;0;0;0;0;0
chr1:67772809-67774156	chr1	67772809	67774156	WT_2_chr1.4678,Uninf_1_chr1.4628,WT_1_chr1.4670	0.557313	1348	Promoter (<=1kb)	1	67773047	67862583	89537	1	ENSG00000081985	ENST00000262345	IL12RB2	0	ENSG00000081985;ENSG00000081985;ENSG00000081985;ENSG00000081985	0;0;0;0
chr1:67805232-67806011	chr1	67805232	67806011	Uninf_1_chr1.4629	0.630994	780	Intron (ENST00000262345/ENSG00000081985, intron 8 of 15)	1	67792452	67804433	11982	1	ENSG00000081985	ENST00000441640	IL12RB2	12780	ENSG00000081985;ENSG00000081985;ENSG00000081985;ENSG00000081985	0;0;0;0
chr1:67813425-67814163	chr1	67813425	67814163	Uninf_1_chr1.4632,WT_1_chr1.4677	0.739468	739	Intron (ENST00000262345/ENSG00000081985, intron 8 of 15)	1	67792452	67804433	11982	1	ENSG00000081985	ENST00000441640	IL12RB2	20973	ENSG00000081985;ENSG00000081985;ENSG00000081985;ENSG00000081985	0;0;0;0
chr1:67892442-67898144	chr1	67892442	67898144	Uninf_1_chr1.4634,Uninf_2_chr1.4812,WT_1_chr1.4686,WT_2_chr1.4686	7.68286	5703	Promoter (<=1kb)	1	67873493	67896098	22606	2	ENSG00000142864	ENST00000370994	SERBP1	0	ENSG00000142864;ENSG00000142864;ENSG00000142864;ENSG00000142864;ENSG00000142864;ENSG00000142864;ENSG00000142864	0;0;0;0;0
chr1:68024588-68025574	chr1	68024588	68025574	Uninf_1_chr1.4635,WT_1_chr1.4687,Uninf_2_chr1.4816,WT_2_chr1.4690	0.697444	987	Promoter (1-2kb)	1	68026756	68027129	374	1	ENSG00000238139	ENST00000414338	RP11-393N21.1	-1182	ENSG00000238139
chr1:68084121-68084994	chr1	68084121	68084994	WT_1_chr1.4692,Uninf_1_chr1.4639,Uninf_2_chr1.4819	0.505779	874	Distal Intergenic	1	68122516	68122812	297	2	ENSG00000242482	ENST00000473024	RN7SL392P	37818	NA	NA
chr1:68148159-68154805	chr1	68148159	68154805	Uninf_1_chr1.4643,WT_1_chr1.4699,WT_2_chr1.4699,Uninf_2_chr1.4820	7.43291	6647	Promoter (<=1kb)	1	68150744	68154021	3278	1	ENSG00000116717	ENST00000370986	GADD45A	0	ENSG00000116717;ENSG00000116717;ENSG00000116717;ENSG00000116717	0;0;0;0
chr1:68178784-68179467	chr1	68178784	68179467	WT_1_chr1.4708,Uninf_1_chr1.4645	0.370052	684	Intron (ENST00000370982/ENSG00000172380, intron 2 of 3)	1	68151359	68152269	911	1	ENSG00000116717	ENST00000484245	GADD45A	27425	ENSG00000172380	0
chr1:68201493-68202637	chr1	68201493	68202637	Uninf_1_chr1.4650,WT_1_chr1.4714,Uninf_2_chr1.4821,WT_2_chr1.4711	0.733605	1145	Intron (ENST00000370982/ENSG00000172380, intron 2 of 3)	1	68238276	68238336	61	2	ENSG00000238778	ENST00000459562	RNU7-80P	35699	ENSG00000172380	0
chr1:68213863-68216703	chr1	68213863	68216703	WT_1_chr1.4717,WT_2_chr1.4714,Uninf_1_chr1.4651,Uninf_2_chr1.4823,WT_2_chr1.4715	0.718677	2841	Intron (ENST00000370982/ENSG00000172380, intron 2 of 3)	1	68238276	68238336	61	2	ENSG00000238778	ENST00000459562	RNU7-80P	21633	ENSG00000172380	0
chr1:68231756-68232717	chr1	68231756	68232717	WT_1_chr1.4721,Uninf_1_chr1.4658,WT_2_chr1.4720	0.748369	962	Intron (ENST00000370982/ENSG00000172380, intron 2 of 3)	1	68238276	68238336	61	2	ENSG00000238778	ENST00000459562	RNU7-80P	5619	ENSG00000172380	0
chr1:68256635-68259026	chr1	68256635	68259026	Uninf_1_chr1.4664,Uninf_2_chr1.4830,WT_2_chr1.4726,WT_1_chr1.4725,Uninf_2_chr1.4832,Uninf_2_chr1.4833	0.626598	2392	Intron (ENST00000370982/ENSG00000172380, intron 3 of 3)	1	68238276	68238336	61	2	ENSG00000238778	ENST00000459562	RNU7-80P	-18299	ENSG00000172380;ENSG00000172380	0;0
chr1:68296044-68300296	chr1	68296044	68300296	Uninf_2_chr1.4838,Uninf_1_chr1.4667,WT_1_chr1.4731,WT_2_chr1.4737	6.44479	4253	Promoter (<=1kb)	1	68167149	68299150	132002	2	ENSG00000172380	ENST00000370982	GNG12	0	ENSG00000172380;ENSG00000172380;ENSG00000232284;ENSG00000232284	0;0;0;0
chr1:68414049-68414643	chr1	68414049	68414643	WT_1_chr1.4737	0.416232	595	Intron (ENST00000420587/ENSG00000232284, intron 1 of 9)	1	68421088	68492445	71358	1	ENSG00000232284	ENST00000414904	GNG12-AS1	-6445	ENSG00000232284;ENSG00000232284	0;0
chr1:68515474-68517664	chr1	68515474	68517664	WT_1_chr1.4740,WT_2_chr1.4746,Uninf_1_chr1.4676,Uninf_2_chr1.4845	1.28214	2191	Promoter (<=1kb)	1	68511645	68517314	5670	2	ENSG00000162595	ENST00000370981	DIRAS3	0	ENSG00000162595;ENSG00000162595;ENSG00000228431;ENSG00000232284;ENSG00000232284	0;0;-46;0;0
chr1:68639299-68640509	chr1	68639299	68640509	WT_1_chr1.4742,Uninf_1_chr1.4678	0.398063	1211	Promoter (1-2kb)	1	68614250	68642060	27811	2	ENSG00000116729	ENST00000497187	WLS	1551	ENSG00000116729;ENSG00000116729;ENSG00000116729;ENSG00000116729;ENSG00000116729;ENSG00000116729;ENSG00000116729;ENSG00000116729;ENSG00000116729;ENSG00000116729;ENSG00000116729;ENSG00000116729;ENSG00000232284;ENSG00000232284	0;0;0;0;0;0;0;0;0;0;0;0;0;0
chr1:68695453-68699507	chr1	68695453	68699507	Uninf_2_chr1.4851,Uninf_1_chr1.4686,WT_2_chr1.4758,WT_1_chr1.4746	4.6967	4055	Promoter (<=1kb)	1	68564142	68698266	134125	2	ENSG00000116729	ENST00000540432	WLS	0	ENSG00000116729;ENSG00000116729;ENSG00000116729;ENSG00000116729;ENSG00000116729;ENSG00000116729;ENSG00000116729;ENSG00000116729;ENSG00000116729;ENSG00000116729;ENSG00000116729;ENSG00000116729	0;0;0;0;0;0;0;0;0;0;0;0
chr1:68788606-68789763	chr1	68788606	68789763	WT_2_chr1.4765,Uninf_1_chr1.4688,WT_1_chr1.4748	0.688442	1158	Distal Intergenic	1	68748071	68748305	235	1	ENSG00000225242	ENST00000430845	COX6B1P7	40535	NA	NA
chr1:68850352-68851375	chr1	68850352	68851375	Uninf_1_chr1.4693	0.48963	1024	Distal Intergenic	1	68847124	68847340	217	2	ENSG00000229440	ENST00000421309	RP5-1033K19.2	-3012	ENSG00000229440
chr1:68960845-68963815	chr1	68960845	68963815	Uninf_2_chr1.4858,WT_2_chr1.4771,Uninf_1_chr1.4695,WT_1_chr1.4753	7.15397	2971	Promoter (<=1kb)	1	68939835	68962797	22963	2	ENSG00000024526	ENST00000456315	DEPDC1	0	ENSG00000024526;ENSG00000024526;ENSG00000024526;ENSG00000024526;ENSG00000234264	0;0;0;0
chr1:70032444-70034881	chr1	70032444	70034881	Uninf_1_chr1.4697,WT_2_chr1.4776,WT_1_chr1.4757,Uninf_2_chr1.4873	0.913112	2438	Promoter (<=1kb)	1	70034081	70589171	555091	1	ENSG00000033122	ENST00000310961	LRRC7	0	ENSG00000033122;ENSG00000033122	0;0
chr1:70381042-70381727	chr1	70381042	70381727	Uninf_1_chr1.4700	0.336186	686	Intron (ENST00000310961/ENSG00000033122, intron 8 of 26)	1	70385005	70386000	996	1	ENSG00000229359	ENST00000412108	PIN1P1	-3278	ENSG00000033122;ENSG00000033122;ENSG00000033122;ENSG00000229359;ENSG00000229359	0;0;0
chr1:70510526-70511277	chr1	70510526	70511277	Uninf_1_chr1.4704	0.402744	752	Intron (ENST00000310961/ENSG00000033122, intron 22 of 26)	1	70479665	70496905	17241	2	ENSG00000237919	ENST00000414132	RP11-181B18.1	-13621	ENSG00000033122;ENSG00000033122;ENSG00000033122	0;0;0
chr1:70668858-70673317	chr1	70668858	70673317	Uninf_2_chr1.4895,Uninf_1_chr1.4709,WT_1_chr1.4764,WT_2_chr1.4788	7.46022	4460	Promoter (<=1kb)	1	70610488	70671303	60816	2	ENSG00000066557	ENST00000370952	LRRC40	0	ENSG00000066557;ENSG00000116754;ENSG00000116754;ENSG00000116754;ENSG00000116754;ENSG00000116754	0;0;0;0;0;0
chr1:70686210-70689781	chr1	70686210	70689781	WT_2_chr1.4791,WT_1_chr1.4766,Uninf_1_chr1.4716,Uninf_2_chr1.4909	5.26526	3572	Promoter (<=1kb)	1	70687053	70701233	14181	1	ENSG00000116754	ENST00000475204	SRSF11	0	ENSG00000116754;ENSG00000116754;ENSG00000116754;ENSG00000116754;ENSG00000116754;ENSG00000116754;ENSG00000116754;ENSG00000116754;ENSG00000116754;ENSG00000116754;ENSG00000116754;ENSG00000116754;ENSG00000228988	0;0;0;0;0;0;0;0;0;0;0;0
chr1:70818019-70821382	chr1	70818019	70821382	Uninf_2_chr1.4920,Uninf_1_chr1.4722,WT_2_chr1.4796,WT_1_chr1.4770	6.82155	3364	Promoter (<=1kb)	1	70726271	70820405	94135	2	ENSG00000118454	ENST00000370944	ANKRD13C	0	ENSG00000118454;ENSG00000118454;ENSG00000197568;ENSG00000197568;ENSG00000197568;ENSG00000197568;ENSG00000197568;ENSG00000197568;ENSG00000197568;ENSG00000197568	0;0;0;0;0;0;0;0;0;0
chr1:70875503-70878851	chr1	70875503	70878851	WT_2_chr1.4798,WT_1_chr1.4771,Uninf_1_chr1.4723,Uninf_2_chr1.4925,Uninf_2_chr1.4926,Uninf_1_chr1.4724	3.59942	3349	Promoter (<=1kb)	1	70876901	70905534	28634	1	ENSG00000116761	ENST00000411986	CTH	0	ENSG00000116761;ENSG00000116761;ENSG00000116761;ENSG00000116761	0;0;0;0
chr1:71172069-71172672	chr1	71172069	71172672	WT_1_chr1.4773	0.417026	604	Promoter (<=1kb)	1	71172136	71252151	80016	1	ENSG00000229051	ENST00000419450	RP5-952N6.1	0	ENSG00000229051	0
chr1:71512347-71514029	chr1	71512347	71514029	WT_1_chr1.4776,WT_2_chr1.4805,Uninf_1_chr1.4727,Uninf_2_chr1.4937	0.734896	1683	Promoter (<=1kb)	1	71318036	71513471	195436	2	ENSG00000050628	ENST00000370931	PTGER3	0	ENSG00000050628;ENSG00000050628;ENSG00000050628;ENSG00000050628;ENSG00000050628;ENSG00000050628;ENSG00000050628;ENSG00000050628;ENSG00000050628;ENSG00000050628;ENSG00000050628;ENSG00000050628;ENSG00000235079	0;0;0;0;0;0;0;0;0;0;0;0
chr1:71544355-71547823	chr1	71544355	71547823	Uninf_1_chr1.4730,Uninf_2_chr1.4942,WT_2_chr1.4807,WT_1_chr1.4777	5.4592	3469	Promoter (<=1kb)	1	71528974	71546980	18007	2	ENSG00000132485	ENST00000370920	ZRANB2	0	ENSG00000132485;ENSG00000132485;ENSG00000229956;ENSG00000229956;ENSG00000229956;ENSG00000229956;ENSG00000229956;ENSG00000229956	0;0;0;0;0;0;0;0
chr1:72745802-72752076	chr1	72745802	72752076	Uninf_1_chr1.4743,Uninf_2_chr1.4953,WT_1_chr1.4785,WT_2_chr1.4817	5.27044	6275	Promoter (<=1kb)	1	71861623	72748417	886795	2	ENSG00000172260	ENST00000357731	NEGR1	0	ENSG00000172260;ENSG00000172260	0;0
chr1:74663017-74665316	chr1	74663017	74665316	WT_2_chr1.4832,Uninf_1_chr1.4753,Uninf_2_chr1.4975,WT_1_chr1.4793	4.50482	2300	Promoter (<=1kb)	1	74663947	75010108	346162	1	ENSG00000116783	ENST00000370891	TNNI3K	0	ENSG00000116783;ENSG00000162620;ENSG00000162620;ENSG00000162620;ENSG00000162620;ENSG00000162620;ENSG00000254685;ENSG00000254685;ENSG00000254685;ENSG00000254685;ENSG00000254685;ENSG00000254685;ENSG00000254685;ENSG00000254685;ENSG00000254685;ENSG00000259030;ENSG00000259030;ENSG00000259030;ENSG00000259030;ENSG00000259030;ENSG00000259030	0;0;0;0;0;0;0;0;0;0;0;0;0;0;0;0;0;0;0;0;0
chr1:75051727-75052440	chr1	75051727	75052440	Uninf_1_chr1.4755	0.772323	714	Promoter (2-3kb)	1	75055419	75087403	31985	1	ENSG00000234497	ENST00000416017	RP4-612J11.1	-2979	ENSG00000178965;ENSG00000234497	0
chr1:75139125-75139770	chr1	75139125	75139770	WT_1_chr1.4796	0.491636	646	Promoter (<=1kb)	1	75033795	75139422	105628	2	ENSG00000178965	ENST00000326665	C1orf173	0	ENSG00000178965	0
chr1:75196882-75200628	chr1	75196882	75200628	Uninf_2_chr1.4987,WT_2_chr1.4846,Uninf_1_chr1.4769,WT_1_chr1.4799	6.62458	3747	Promoter (<=1kb)	1	75171170	75198702	27533	2	ENSG00000116791	ENST00000370872	CRYZ	0	ENSG00000116791;ENSG00000116791;ENSG00000116791;ENSG00000116791;ENSG00000116791;ENSG00000116791;ENSG00000162623;ENSG00000162623;ENSG00000162623;ENSG00000162623;ENSG00000162623	0;0;0;0;0;0;0;0;0;0
chr1:75600556-75601712	chr1	75600556	75601712	WT_1_chr1.4804,WT_2_chr1.4855,Uninf_1_chr1.4776	0.717461	1157	Promoter (<=1kb)	1	75600567	75627218	26652	1	ENSG00000162624	ENST00000356261	LHX8	0	ENSG00000162624;ENSG00000162624;ENSG00000162624;ENSG00000224127;ENSG00000224149	0;0
chr1:76080362-76082408	chr1	76080362	76082408	WT_2_chr1.4860,WT_1_chr1.4812,Uninf_1_chr1.4779,Uninf_2_chr1.5008	1.06331	2047	Distal Intergenic	1	75667816	76076801	408986	2	ENSG00000137968	ENST00000370859	SLC44A5	-3561	ENSG00000137968;ENSG00000137968;ENSG00000137968
chr1:76189104-76192514	chr1	76189104	76192514	WT_1_chr1.4816,WT_2_chr1.4862,Uninf_2_chr1.5013,Uninf_1_chr1.4784	5.88221	3411	Promoter (<=1kb)	1	76190036	76229364	39329	1	ENSG00000117054	ENST00000370841	ACADM	0	ENSG00000117054;ENSG00000117054;ENSG00000117054;ENSG00000117054;ENSG00000117054;ENSG00000117054;ENSG00000117054;ENSG00000117054;ENSG00000117054;ENSG00000117054;ENSG00000117054;ENSG00000117054;ENSG00000117054;ENSG00000117054;ENSG00000178193	0;0;0;0;0;0;0;0;0;0;0;0;0;0;0
chr1:76231471-76232091	chr1	76231471	76232091	Uninf_1_chr1.4786	0.650317	621	Intron (ENST00000528016/ENSG00000117054, intron 2 of 4)	1	76216136	76229176	13041	1	ENSG00000117054	ENST00000481374	ACADM	15335	ENSG00000117054;ENSG00000117054;ENSG00000117054;ENSG00000117054;ENSG00000117054;ENSG00000117054;ENSG00000117054;ENSG00000117054;ENSG00000117054;ENSG00000117054	0;0;0;0;0;0;0;0;0;0
chr1:76250902-76256412	chr1	76250902	76256412	WT_2_chr1.4864,Uninf_2_chr1.5015,Uninf_1_chr1.4787,WT_1_chr1.4819	6.11643	5511	Promoter (<=1kb)	1	76251879	76260350	8472	1	ENSG00000137955	ENST00000535300	RABGGTB	0	ENSG00000117054;ENSG00000137955;ENSG00000137955;ENSG00000137955;ENSG00000137955;ENSG00000137955;ENSG00000137955;ENSG00000137955;ENSG00000137955;ENSG00000137955;ENSG00000137955;ENSG00000137955;ENSG00000137955;ENSG00000137955;ENSG00000137955;ENSG00000137955;ENSG00000201487;ENSG00000206620;ENSG00000207241	0;0;0;0;0;0;0;0;0;0;0;0;0;0;0;0;0
chr1:76539471-76541344	chr1	76539471	76541344	WT_2_chr1.4872,Uninf_1_chr1.4798,Uninf_2_chr1.5031,WT_1_chr1.4826	1.67315	1874	Promoter (<=1kb)	1	76540404	77100286	559883	1	ENSG00000184005	ENST00000328299	ST6GALNAC3	0	ENSG00000184005	0
chr1:76619883-76620651	chr1	76619883	76620651	Uninf_1_chr1.4799,WT_1_chr1.4827,WT_2_chr1.4874	0.632414	769	Intron (ENST00000328299/ENSG00000184005, intron 1 of 4)	1	76540404	77100286	559883	1	ENSG00000184005	ENST00000328299	ST6GALNAC3	79479	ENSG00000184005	0
chr1:77332778-77334974	chr1	77332778	77334974	WT_1_chr1.4829,WT_2_chr1.4880,Uninf_1_chr1.4807,Uninf_2_chr1.5051	1.6832	2197	Promoter (<=1kb)	1	77333126	77531396	198271	1	ENSG00000117069	ENST00000477717	ST6GALNAC5	0	ENSG00000117069;ENSG00000117069;ENSG00000117069;ENSG00000117069	0;0;0;0
chr1:77404743-77405378	chr1	77404743	77405378	Uninf_1_chr1.4809,WT_1_chr1.4830	0.404446	636	Intron (ENST00000477717/ENSG00000117069, intron 2 of 4)	1	77461142	77516001	54860	1	ENSG00000117069	ENST00000488940	ST6GALNAC5	-55764	ENSG00000117069;ENSG00000117069	0;0
chr1:77415681-77416194	chr1	77415681	77416194	Uninf_1_chr1.4811	0.31189	514	Intron (ENST00000477717/ENSG00000117069, intron 2 of 4)	1	77461142	77516001	54860	1	ENSG00000117069	ENST00000488940	ST6GALNAC5	-44948	ENSG00000117069;ENSG00000117069	0;0
chr1:77683403-77686906	chr1	77683403	77686906	Uninf_2_chr1.5059,WT_2_chr1.4890,Uninf_1_chr1.4819,WT_1_chr1.4840	7.33036	3504	Promoter (<=1kb)	1	77554675	77685111	130437	2	ENSG00000142892	ENST00000370812	PIGK	0	ENSG00000142892;ENSG00000142892;ENSG00000142892;ENSG00000142892;ENSG00000142892	0;0;0;0;0
chr1:77746686-77750131	chr1	77746686	77750131	WT_2_chr1.4895,Uninf_2_chr1.5066,Uninf_1_chr1.4821,WT_1_chr1.4841	5.94976	3446	Promoter (<=1kb)	1	77747736	78025651	277916	1	ENSG00000154027	ENST00000354567	AK5	0	ENSG00000154027;ENSG00000154027;ENSG00000154027;ENSG00000154027	0;0;0;0
chr1:77836935-77837663	chr1	77836935	77837663	Uninf_1_chr1.4825	0.708815	729	Promoter (<=1kb)	1	77837063	78001570	164508	1	ENSG00000154027	ENST00000530826	AK5	0	ENSG00000154027;ENSG00000154027;ENSG00000154027;ENSG00000154027	0;0;0;0
chr1:77903780-77904680	chr1	77903780	77904680	WT_1_chr1.4846,Uninf_1_chr1.4827,WT_2_chr1.4901	0.580954	901	Intron (ENST00000354567/ENSG00000154027, intron 8 of 13)	1	77886010	77886071	62	1	ENSG00000251767	ENST00000515958	RNU7-8P	17770	ENSG00000154027;ENSG00000154027;ENSG00000154027;ENSG00000154027	0;0;0;0
chr1:77980366-77981630	chr1	77980366	77981630	WT_1_chr1.4856,Uninf_1_chr1.4838,WT_2_chr1.4904,Uninf_2_chr1.5075	0.49001	1265	Intron (ENST00000354567/ENSG00000154027, intron 10 of 13)	1	77997792	78024416	26625	1	ENSG00000154027	ENST00000478255	AK5	-16162	ENSG00000154027;ENSG00000154027;ENSG00000154027;ENSG00000154027	0;0;0;0
chr1:78004531-78006568	chr1	78004531	78006568	Uninf_1_chr1.4844,WT_1_chr1.4857,Uninf_1_chr1.4845	0.501856	2038	Promoter (<=1kb)	1	78006181	78024416	18236	1	ENSG00000154027	ENST00000466393	AK5	0	ENSG00000154027;ENSG00000154027;ENSG00000154027;ENSG00000154027;ENSG00000154027;ENSG00000154027	0;0;0;0;0;0
chr1:78137438-78138292	chr1	78137438	78138292	Uninf_1_chr1.4847,Uninf_2_chr1.5083,WT_1_chr1.4860	0.592059	855	Intron (ENST00000370801/ENSG00000036549, intron 14 of 14)	1	78106639	78148328	41690	2	ENSG00000036549	ENST00000469944	ZZZ3	10036	ENSG00000036549;ENSG00000036549;ENSG00000036549;ENSG00000036549;ENSG00000036549;ENSG00000036549;ENSG00000036549	0;0;0;0;0;0;0
chr1:78145552-78150397	chr1	78145552	78150397	Uninf_1_chr1.4855,Uninf_2_chr1.5086,WT_1_chr1.4864,WT_2_chr1.4918	8.1618	4846	Promoter (<=1kb)	1	78030185	78148343	118159	2	ENSG00000036549	ENST00000370801	ZZZ3	0	ENSG00000036549;ENSG00000036549;ENSG00000036549;ENSG00000036549;ENSG00000036549;ENSG00000036549;ENSG00000036549	0;0;0;0;0;0;0
chr1:78222782-78226040	chr1	78222782	78226040	Uninf_2_chr1.5089,Uninf_1_chr1.4856,WT_2_chr1.4919,WT_1_chr1.4868,WT_1_chr1.4870,Uninf_2_chr1.5090	5.27085	3259	Promoter (<=1kb)	1	78161672	78225537	63866	2	ENSG00000077254	ENST00000370794	USP33	0	ENSG00000077254;ENSG00000077254;ENSG00000077254;ENSG00000077254;ENSG00000077254;ENSG00000077254;ENSG00000077254;ENSG00000077254	0;0;0;0;0;0;0;0
chr1:78244594-78247490	chr1	78244594	78247490	WT_1_chr1.4871,WT_2_chr1.4920,Uninf_2_chr1.5093,Uninf_1_chr1.4858	7.2384	2897	Promoter (<=1kb)	1	78245309	78344106	98798	1	ENSG00000180488	ENST00000370791	FAM73A	0	ENSG00000180488;ENSG00000180488;ENSG00000180488;ENSG00000222849;ENSG00000232672	0;0;0;0
chr1:78297138-78298809	chr1	78297138	78298809	Uninf_1_chr1.4862,WT_1_chr1.4872,WT_2_chr1.4924	0.439081	1672	Intron (ENST00000370791/ENSG00000180488, intron 7 of 15)	1	78312795	78314487	1693	1	ENSG00000235613	ENST00000444067	NSRP1P1	-13986	ENSG00000180488;ENSG00000180488;ENSG00000180488	0;0;0
chr1:78352885-78357357	chr1	78352885	78357357	WT_1_chr1.4883,WT_2_chr1.4927,Uninf_1_chr1.4868,Uninf_2_chr1.5109	7.66436	4473	Promoter (<=1kb)	1	78354198	78399069	44872	1	ENSG00000162614	ENST00000401035	NEXN	0	ENSG00000162614;ENSG00000162614;ENSG00000162614;ENSG00000162614;ENSG00000162614;ENSG00000162614;ENSG00000235927;ENSG00000235927	0;0;0;0;0;0;0;0
chr1:78440297-78447085	chr1	78440297	78447085	Uninf_1_chr1.4871,Uninf_2_chr1.5123,WT_2_chr1.4931,WT_1_chr1.4885,WT_2_chr1.4932	5.35976	6789	Promoter (<=1kb)	1	78445226	78558488	113263	1	ENSG00000137960	ENST00000476882	GIPC2	0	ENSG00000137960;ENSG00000162613;ENSG00000162613;ENSG00000162613;ENSG00000162613;ENSG00000162613;ENSG00000162616;ENSG00000162616;ENSG00000162616;ENSG00000162616	0;0;0;0;0;0;0;0;0;0
chr1:78469064-78476795	chr1	78469064	78476795	Uninf_1_chr1.4875,Uninf_2_chr1.5126,WT_1_chr1.4889,WT_2_chr1.4934	6.60023	7732	Promoter (<=1kb)	1	78470538	78483648	13111	1	ENSG00000162616	ENST00000370763	DNAJB4	0	ENSG00000137960;ENSG00000162616;ENSG00000162616;ENSG00000162616;ENSG00000162616;ENSG00000162616;ENSG00000162616;ENSG00000273338	0;0;0;0;0;0;0;0
chr1:78510803-78513182	chr1	78510803	78513182	Uninf_2_chr1.5128,Uninf_1_chr1.4876,WT_2_chr1.4937,WT_1_chr1.4894	2.21951	2380	Promoter (<=1kb)	1	78511586	78604133	92548	1	ENSG00000137960	ENST00000370759	GIPC2	0	ENSG00000137960;ENSG00000137960;ENSG00000213561	0;0
chr1:78567581-78568171	chr1	78567581	78568171	Uninf_1_chr1.4893	0.708164	591	Intron (ENST00000370759/ENSG00000137960, intron 3 of 5)	1	78560491	78560599	109	2	ENSG00000202263	ENST00000365393	RNA5SP22	-6982	ENSG00000137960	0
chr1:78637442-78638213	chr1	78637442	78638213	Uninf_1_chr1.4896,WT_1_chr1.4901	0.476999	772	Promoter (<=1kb)	1	78636165	78636921	757	2	ENSG00000233333	ENST00000443064	RNFT1P2	-521	ENSG00000233333
chr1:78805365-78805863	chr1	78805365	78805863	Uninf_1_chr1.4903	0.40136	499	Intron (ENST00000413519/ENSG00000237413, intron 3 of 5)	1	78782841	78782947	107	2	ENSG00000227556	ENST00000419107	RP11-472F19.1	-22418	ENSG00000122420;ENSG00000237413	0;0
chr1:78955581-78958607	chr1	78955581	78958607	Uninf_2_chr1.5144,WT_2_chr1.4950,WT_1_chr1.4918,Uninf_1_chr1.4912	5.79384	3027	Promoter (<=1kb)	1	78956757	79002695	45939	1	ENSG00000122420	ENST00000497923	PTGFR	0	ENSG00000122420;ENSG00000122420;ENSG00000122420;ENSG00000122420	0;0;0;0
chr1:79085365-79086650	chr1	79085365	79086650	Uninf_2_chr1.5153,Uninf_1_chr1.4925,WT_1_chr1.4924,WT_2_chr1.4954	0.793988	1286	Promoter (<=1kb)	1	79085607	79093892	8286	1	ENSG00000137959	ENST00000452835	IFI44L	0	ENSG00000137959;ENSG00000137959;ENSG00000137959;ENSG00000137959;ENSG00000137959;ENSG00000137959;ENSG00000137959	0;0;0;0;0;0
chr1:79471650-79473061	chr1	79471650	79473061	Uninf_1_chr1.4940,WT_1_chr1.4933,Uninf_2_chr1.5158,WT_2_chr1.4965	1.21515	1412	Promoter (<=1kb)	1	79355449	79472403	116955	2	ENSG00000162618	ENST00000370742	ELTD1	0	ENSG00000162618	0
chr1:81771567-81772222	chr1	81771567	81772222	Uninf_1_chr1.4961,Uninf_2_chr1.5175,WT_2_chr1.4981,WT_1_chr1.4951	0.749049	656	Promoter (<=1kb)	1	81771845	82201015	429171	1	ENSG00000117114	ENST00000473719	LPHN2	0	ENSG00000117114;ENSG00000117114;ENSG00000117114;ENSG00000117114;ENSG00000117114;ENSG00000117114;ENSG00000117114;ENSG00000117114;ENSG00000117114	0;0;0;0;0;0;0;0;0
chr1:82265445-82269992	chr1	82265445	82269992	WT_1_chr1.4953,WT_2_chr1.4987,Uninf_2_chr1.5179,Uninf_1_chr1.4967	3.66522	4548	Promoter (<=1kb)	1	82266082	82457880	191799	1	ENSG00000117114	ENST00000319517	LPHN2	0	ENSG00000117114;ENSG00000117114;ENSG00000117114;ENSG00000117114;ENSG00000117114;ENSG00000117114;ENSG00000117114;ENSG00000117114;ENSG00000117114;ENSG00000117114;ENSG00000117114;ENSG00000117114;ENSG00000117114;ENSG00000117114;ENSG00000117114	0;0;0;0;0;0;0;0;0;0;0;0;0;0;0
chr1:83529726-83531072	chr1	83529726	83531072	WT_2_chr1.4992,Uninf_1_chr1.4974,WT_1_chr1.4958,Uninf_2_chr1.5198	0.896448	1347	Intron (ENST00000452901/ENSG00000230817, intron 5 of 10)	1	83439612	83451891	12280	2	ENSG00000236268	ENST00000421931	RP11-170N11.1	-77835	ENSG00000230817	0
chr1:84106895-84107669	chr1	84106895	84107669	WT_1_chr1.4966,Uninf_1_chr1.4991,WT_2_chr1.5001	0.657207	775	Intron (ENST00000417975/ENSG00000233008, intron 1 of 2)	1	84255963	84267148	11186	1	ENSG00000237076	ENST00000439186	RP5-836J3.1	-148294	ENSG00000233008	0
chr1:84158066-84159749	chr1	84158066	84159749	WT_2_chr1.5002,WT_1_chr1.4967,Uninf_1_chr1.4993,Uninf_2_chr1.5206,Uninf_1_chr1.4994	0.560296	1684	Intron (ENST00000417975/ENSG00000233008, intron 1 of 2)	1	84255963	84267148	11186	1	ENSG00000237076	ENST00000439186	RP5-836J3.1	-96214	ENSG00000233008	0
chr1:84325998-84327172	chr1	84325998	84327172	WT_2_chr1.5003,WT_1_chr1.4968,Uninf_2_chr1.5209,Uninf_1_chr1.4995	2.01266	1175	Promoter (<=1kb)	1	84041459	84326679	285221	2	ENSG00000233008	ENST00000417975	RP11-475O6.1	0	ENSG00000137941;ENSG00000137941;ENSG00000137941;ENSG00000137941;ENSG00000233008;ENSG00000233008;ENSG00000233008;ENSG00000233008;ENSG00000233008	0;0;0;0;0;0;0;0;0
chr1:84463188-84465937	chr1	84463188	84465937	Uninf_2_chr1.5213,WT_2_chr1.5016,Uninf_1_chr1.4996,WT_1_chr1.4969	5.44353	2750	Promoter (<=1kb)	1	84330711	84464775	134065	2	ENSG00000137941	ENST00000477524	TTLL7	0	ENSG00000137941;ENSG00000137941;ENSG00000137941;ENSG00000137941;ENSG00000137941	0;0;0;0;0
chr1:84542061-84545386	chr1	84542061	84545386	WT_2_chr1.5020,Uninf_1_chr1.4999,Uninf_2_chr1.5218,WT_1_chr1.4970	6.09935	3326	Promoter (<=1kb)	1	84543745	84704181	160437	1	ENSG00000142875	ENST00000370689	PRKACB	0	ENSG00000142875;ENSG00000142875;ENSG00000271576	0;0;0
chr1:84712931-84713506	chr1	84712931	84713506	Uninf_1_chr1.5010	0.380872	576	Promoter (2-3kb)	1	84710017	84710260	244	1	ENSG00000226970	ENST00000441775	RP11-82H13.2	2914
chr1:84763543-84765728	chr1	84763543	84765728	WT_2_chr1.5024,Uninf_2_chr1.5231,WT_1_chr1.4980,Uninf_1_chr1.5012	4.76851	2186	Promoter (<=1kb)	1	84764049	84816479	52431	1	ENSG00000203943	ENST00000370673	SAMD13	0	ENSG00000203943;ENSG00000203943;ENSG00000203943;ENSG00000203943;ENSG00000203943;ENSG00000203943;ENSG00000203943;ENSG00000203943	0;0;0;0;0;0;0;0
chr1:84768242-84769774	chr1	84768242	84769774	WT_2_chr1.5030,Uninf_1_chr1.5017,WT_1_chr1.4981,Uninf_2_chr1.5235	0.90498	1533	Promoter (<=1kb)	1	84768334	84816479	48146	1	ENSG00000203943	ENST00000370668	SAMD13	0	ENSG00000203943;ENSG00000203943;ENSG00000203943;ENSG00000203943;ENSG00000203943;ENSG00000203943;ENSG00000203943;ENSG00000203943	0;0;0;0;0;0;0;0
chr1:84899049-84899610	chr1	84899049	84899610	Uninf_1_chr1.5021,WT_2_chr1.5036	0.48772	562	Distal Intergenic	1	84873913	84880691	6779	1	ENSG00000137976	ENST00000370662	DNASE2B	25136	NA	NA
chr1:84944179-84947131	chr1	84944179	84947131	Uninf_2_chr1.5242,WT_1_chr1.4990,WT_2_chr1.5038,Uninf_1_chr1.5022	6.17021	2953	Promoter (<=1kb)	1	84944942	84949013	4072	1	ENSG00000117133	ENST00000370656	RPF1	0	ENSG00000117133;ENSG00000117133	0;0
chr1:84969018-84973736	chr1	84969018	84973736	Uninf_2_chr1.5252,WT_1_chr1.4993,Uninf_1_chr1.5029,WT_2_chr1.5047	6.88998	4719	Promoter (<=1kb)	1	84971974	84992571	20598	1	ENSG00000122432	ENST00000370638	SPATA1	0	ENSG00000122432;ENSG00000122432;ENSG00000122432;ENSG00000122432;ENSG00000122432;ENSG00000122432;ENSG00000174021;ENSG00000174021;ENSG00000174021	0;0;0;0;0;0;0;0;0
chr1:85038660-85040997	chr1	85038660	85040997	WT_2_chr1.5049,Uninf_1_chr1.5036,WT_1_chr1.4996,Uninf_2_chr1.5255	4.28253	2338	Promoter (<=1kb)	1	85015289	85040147	24859	2	ENSG00000117151	ENST00000370630	CTBS	0	ENSG00000117151;ENSG00000117151;ENSG00000117151;ENSG00000117151	0;0;0;0
chr1:85064654-85065558	chr1	85064654	85065558	WT_1_chr1.5000,WT_2_chr1.5051,Uninf_1_chr1.5040	0.526062	905	Distal Intergenic	1	85018804	85040163	21360	2	ENSG00000117151	ENST00000477677	CTBS	-24491	NA	NA
chr1:85068568-85070635	chr1	85068568	85070635	WT_1_chr1.5002,WT_2_chr1.5052,Uninf_1_chr1.5042,Uninf_2_chr1.5260	2.63483	2068	Distal Intergenic	1	85093913	85097431	3519	2	ENSG00000180869	ENST00000327308	C1orf180	26796	NA	NA
chr1:85077315-85077838	chr1	85077315	85077838	WT_1_chr1.5003	0.330483	524	Distal Intergenic	1	85093913	85097431	3519	2	ENSG00000180869	ENST00000327308	C1orf180	19593	NA	NA
chr1:85084989-85087035	chr1	85084989	85087035	WT_1_chr1.5004,Uninf_1_chr1.5045,Uninf_1_chr1.5049,WT_2_chr1.5058,Uninf_2_chr1.5263	2.47048	2047	Distal Intergenic	1	85093913	85097431	3519	2	ENSG00000180869	ENST00000327308	C1orf180	10396	NA	NA
chr1:85153138-85157473	chr1	85153138	85157473	Uninf_1_chr1.5052,Uninf_2_chr1.5268,WT_1_chr1.5007,Uninf_2_chr1.5269,WT_2_chr1.5062	4.13101	4336	Promoter (<=1kb)	1	85109390	85156151	46762	2	ENSG00000117155	ENST00000437941	SSX2IP	0	ENSG00000117155;ENSG00000117155;ENSG00000117155;ENSG00000117155;ENSG00000117155;ENSG00000117155;ENSG00000117155;ENSG00000117155	0;0;0;0;0;0;0;0
chr1:85163750-85165022	chr1	85163750	85165022	Uninf_1_chr1.5054,WT_1_chr1.5010	0.686233	1273	Distal Intergenic	1	85131802	85156486	24685	2	ENSG00000117155	ENST00000422026	SSX2IP	-7264	NA	NA
chr1:85185050-85186475	chr1	85185050	85186475	WT_2_chr1.5068,WT_1_chr1.5014,Uninf_1_chr1.5055	0.520527	1426	Distal Intergenic	1	85131802	85156486	24685	2	ENSG00000117155	ENST00000422026	SSX2IP	-28564	NA	NA
chr1:85357973-85359732	chr1	85357973	85359732	Uninf_1_chr1.5071,WT_1_chr1.5028,Uninf_2_chr1.5284,WT_2_chr1.5076	1.58412	1760	Promoter (<=1kb)	1	85279087	85358896	79810	2	ENSG00000171517	ENST00000370611	LPAR3	0	ENSG00000171517	0
chr1:85410605-85411444	chr1	85410605	85411444	WT_2_chr1.5079,WT_1_chr1.5029,Uninf_2_chr1.5286,Uninf_1_chr1.5074	0.678243	840	Intron (ENST00000370608/ENSG00000153898, intron 7 of 13)	1	85392109	85395527	3419	2	ENSG00000153898	ENST00000530971	MCOLN2	-15078	ENSG00000153898;ENSG00000153898;ENSG00000153898;ENSG00000153898	0;0;0;0
chr1:85461790-85464779	chr1	85461790	85464779	WT_2_chr1.5082,WT_1_chr1.5035,Uninf_1_chr1.5077,Uninf_2_chr1.5289	2.13672	2990	Promoter (<=1kb)	1	85391268	85462623	71356	2	ENSG00000153898	ENST00000370608	MCOLN2	0	ENSG00000153898;ENSG00000153898;ENSG00000153898;ENSG00000153898;ENSG00000153898;ENSG00000162643	0;0;0;0;0;0
chr1:85513218-85514840	chr1	85513218	85514840	WT_2_chr1.5083,WT_1_chr1.5036,Uninf_1_chr1.5078,Uninf_2_chr1.5292	1.00106	1623	Promoter (<=1kb)	1	85483765	85514129	30365	2	ENSG00000055732	ENST00000370589	MCOLN3	0	ENSG00000055732;ENSG00000055732;ENSG00000055732;ENSG00000055732;ENSG00000162643	0;0;0;0;0
chr1:85527138-85528848	chr1	85527138	85528848	Uninf_2_chr1.5294,Uninf_1_chr1.5080,WT_2_chr1.5084,WT_1_chr1.5038	2.82344	1711	Promoter (<=1kb)	1	85527995	85598821	70827	1	ENSG00000162643	ENST00000326813	WDR63	0	ENSG00000162643;ENSG00000162643;ENSG00000162643;ENSG00000162643;ENSG00000162643	0;0;0;0;0
chr1:85663718-85668865	chr1	85663718	85668865	Uninf_1_chr1.5084,Uninf_2_chr1.5302,WT_1_chr1.5046,WT_2_chr1.5088	6.76352	5148	Promoter (<=1kb)	1	85622556	85666729	44174	2	ENSG00000097096	ENST00000341460	SYDE2	0	ENSG00000097096;ENSG00000097096	0;0
chr1:85669566-85670110	chr1	85669566	85670110	Uninf_1_chr1.5092	0.376419	545	Promoter (2-3kb)	1	85622556	85666729	44174	2	ENSG00000097096	ENST00000341460	SYDE2	-2837	ENSG00000097096;ENSG00000097096	0;0
chr1:85722522-85726124	chr1	85722522	85726124	Uninf_2_chr1.5307,Uninf_1_chr1.5105,Uninf_2_chr1.5309,WT_2_chr1.5093,WT_1_chr1.5053	6.24869	3603	Promoter (<=1kb)	1	85715639	85725355	9717	2	ENSG00000162642	ENST00000294661	C1orf52	0	ENSG00000162642;ENSG00000162642;ENSG00000162642;ENSG00000162642;ENSG00000223254	0;0;0;0
chr1:85739064-85743331	chr1	85739064	85743331	Uninf_1_chr1.5108,Uninf_2_chr1.5310,WT_1_chr1.5054,WT_2_chr1.5094	7.5229	4268	Promoter (<=1kb)	1	85731931	85742773	10843	2	ENSG00000142867	ENST00000370580	BCL10	0	ENSG00000142867;ENSG00000223653;ENSG00000223653	0;0;0
chr1:85744462-85745418	chr1	85744462	85745418	WT_2_chr1.5097,Uninf_1_chr1.5109,Uninf_2_chr1.5313,WT_1_chr1.5055	0.880977	957	Promoter (1-2kb)	1	85743355	85913807	170453	1	ENSG00000223653	ENST00000426125	RP11-131L23.1	1107	ENSG00000142867;ENSG00000223653;ENSG00000223653;ENSG00000264380	0;0;0
chr1:85763006-85764590	chr1	85763006	85764590	Uninf_1_chr1.5110,WT_1_chr1.5056,WT_2_chr1.5100,Uninf_2_chr1.5316	0.638664	1585	Intron (ENST00000427819/ENSG00000223653, intron 2 of 4)	1	85750293	85750356	64	1	ENSG00000264380	ENST00000584375	AL590113.1	12713	ENSG00000223653;ENSG00000223653	0;0
chr1:85786166-85786816	chr1	85786166	85786816	WT_1_chr1.5067	0.518803	651	3' UTR	1	85750293	85750356	64	1	ENSG00000264380	ENST00000584375	AL590113.1	35873	ENSG00000153904;ENSG00000153904;ENSG00000153904;ENSG00000153904;ENSG00000153904;ENSG00000153904;ENSG00000223653;ENSG00000223653	0;0;0;0;0;0;0;0
chr1:85795818-85796811	chr1	85795818	85796811	WT_1_chr1.5070,WT_2_chr1.5111,Uninf_1_chr1.5124	0.417795	994	Intron (ENST00000427819/ENSG00000223653, intron 2 of 4)	1	85750293	85750356	64	1	ENSG00000264380	ENST00000584375	AL590113.1	45525	ENSG00000153904;ENSG00000153904;ENSG00000153904;ENSG00000153904;ENSG00000153904;ENSG00000153904;ENSG00000223653;ENSG00000223653	0;0;0;0;0;0;0;0
chr1:85927868-85932021	chr1	85927868	85932021	Uninf_1_chr1.5159,WT_2_chr1.5122,Uninf_2_chr1.5330,WT_1_chr1.5086	3.93221	4154	Promoter (<=1kb)	1	85784168	85930823	146656	2	ENSG00000153904	ENST00000284031	DDAH1	0	ENSG00000153904;ENSG00000153904;ENSG00000153904;ENSG00000153904;ENSG00000153904;ENSG00000273264	0;0;0;0;0
chr1:85985926-85989083	chr1	85985926	85989083	WT_2_chr1.5133,Uninf_2_chr1.5337,Uninf_1_chr1.5169,WT_1_chr1.5092,Uninf_2_chr1.5339	1.04561	3158	Promoter (<=1kb)	1	85961114	85987493	26380	2	ENSG00000153904	ENST00000472448	DDAH1	0	ENSG00000153904;ENSG00000153904;ENSG00000153904;ENSG00000153904;ENSG00000153904;ENSG00000153904	0;0;0;0;0;0
chr1:85991175-85992259	chr1	85991175	85992259	WT_1_chr1.5094,Uninf_1_chr1.5178,WT_2_chr1.5135	0.495956	1085	Intron (ENST00000535924/ENSG00000153904, intron 6 of 6)	1	85961114	85987493	26380	2	ENSG00000153904	ENST00000472448	DDAH1	-3682	ENSG00000153904;ENSG00000153904;ENSG00000153904;ENSG00000153904;ENSG00000153904;ENSG00000153904	0;0;0;0;0;0
chr1:85992346-85993710	chr1	85992346	85993710	WT_1_chr1.5096,Uninf_1_chr1.5179	0.570694	1365	Intron (ENST00000535924/ENSG00000153904, intron 6 of 6)	1	85961114	85987493	26380	2	ENSG00000153904	ENST00000472448	DDAH1	-4853	ENSG00000153904;ENSG00000153904;ENSG00000153904;ENSG00000153904;ENSG00000153904;ENSG00000153904	0;0;0;0;0;0
chr1:86016702-86017299	chr1	86016702	86017299	WT_2_chr1.5143	0.333949	598	Intron (ENST00000535924/ENSG00000153904, intron 6 of 6)	1	85961422	86042541	81120	2	ENSG00000153904	ENST00000467666	DDAH1	25242	ENSG00000153904;ENSG00000153904;ENSG00000153904;ENSG00000153904;ENSG00000153904	0;0;0;0;0
chr1:86034502-86035079	chr1	86034502	86035079	WT_1_chr1.5104	0.320021	578	Intron (ENST00000535924/ENSG00000153904, intron 6 of 6)	1	85961422	86042541	81120	2	ENSG00000153904	ENST00000467666	DDAH1	7462	ENSG00000153904;ENSG00000153904;ENSG00000153904;ENSG00000153904;ENSG00000153904	0;0;0;0;0
chr1:86039396-86051633	chr1	86039396	86051633	Uninf_1_chr1.5212,Uninf_2_chr1.5366,WT_2_chr1.5161,WT_1_chr1.5114,Uninf_2_chr1.5367	7.96124	12238	Promoter (<=1kb)	1	86046444	86049645	3202	1	ENSG00000142871	ENST00000451137	CYR61	0	ENSG00000142871;ENSG00000142871;ENSG00000153904;ENSG00000153904;ENSG00000153904;ENSG00000153904;ENSG00000153904;ENSG00000272691	0;0;0;0;0;0;0;0
chr1:86076676-86079449	chr1	86076676	86079449	WT_1_chr1.5123,Uninf_1_chr1.5221,WT_2_chr1.5173,WT_1_chr1.5124	0.581978	2774	Distal Intergenic	1	86064814	86066417	1604	1	ENSG00000230285	ENST00000426794	RP11-290M5.2	11862	NA	NA
chr1:86094198-86096077	chr1	86094198	86096077	Uninf_1_chr1.5222,WT_1_chr1.5126,WT_2_chr1.5181,Uninf_2_chr1.5376,Uninf_2_chr1.5377	0.739648	1880	Distal Intergenic	1	86064814	86066417	1604	1	ENSG00000230285	ENST00000426794	RP11-290M5.2	29384	NA	NA
chr1:86171494-86175094	chr1	86171494	86175094	Uninf_2_chr1.5379,Uninf_1_chr1.5231,WT_2_chr1.5185,WT_1_chr1.5132	8.40566	3601	Promoter (<=1kb)	1	86115106	86174116	59011	2	ENSG00000117174	ENST00000431532	ZNHIT6	0	ENSG00000117174;ENSG00000117174	0;0
chr1:86458213-86459209	chr1	86458213	86459209	Uninf_1_chr1.5237	0.496922	997	Intron (ENST00000436319/ENSG00000171502, intron 39 of 57)	1	86495537	86496272	736	1	ENSG00000229505	ENST00000417340	RP4-682E18.1	-36328	ENSG00000171502;ENSG00000171502;ENSG00000171502	0;0;0
chr1:86620010-86623300	chr1	86620010	86623300	WT_2_chr1.5191,Uninf_1_chr1.5243,WT_1_chr1.5140,Uninf_2_chr1.5389	1.76424	3291	Promoter (<=1kb)	1	86194916	86622121	427206	2	ENSG00000171502	ENST00000436319	COL24A1	0	ENSG00000171502;ENSG00000171502;ENSG00000171502;ENSG00000171502;ENSG00000171502	0;0;0;0;0
chr1:86712977-86714154	chr1	86712977	86714154	Uninf_1_chr1.5247,WT_2_chr1.5193,WT_1_chr1.5141	0.494742	1178	Distal Intergenic	1	86591775	86622626	30852	2	ENSG00000171502	ENST00000496682	COL24A1	-90351	NA	NA
[truncated: 31,319 more rows]
