# Supplementary material for: Dissecting Herpes Simplex Virus 1-Induced Host Shutoff at the RNA Level
Source: J Virol. 2021 Jan 13;95(3):e01399-20. doi: 10.1128/JVI.01399-20 (PMC7925104; doi:10.1128/JVI.01399-20)
Supplement: Supplemental file 8 [file JVI.01399-20-sd008.xlsx]

## Sheet: proteomics
S8 Dataset: Results of quantitative whole cell proteomics at 8h p.i. WT and Δvhs infection. Fold-changes are color-coded: red=up, blue=down. q-Val = P-values adjusted for multiple testing using the method by Benjamini and Hochberg
Ensembl GeneID	Protein FDR Confidence	Accession	Description	Gene ID	# Unique Peptides	Log(2)_HSV/Mock	q-Val_HSV/Mock	Log(2)_dVHS/Mock	q-Val_dVHS/Mock	Log(2)_dVHS/HSV	q-Val_dVHS/HSV	Mock_Ave	HSV_Ave	dVHS_Ave	Mock_1	Mock_2	Mock_3	Mock_4	HSV_1	HSV_2	HSV_3	dVHS_1	dVHS_2	dVHS_3	EnsemblID
ENSG00000160877	High	Q96RE7	Nucleus accumbens-associated protein 1	NACC1	7	-3.2109	2.31682e-06	-2.68966	5.78331e-06	0.520045	0.783369	208.7	22.6	32.4	229.7	188.6	227.4	189.2	17.3	27.3	23.2	35.5	31.3	30.5	ENSG00000160877
ENSG00000047932	High	Q9HD26	Golgi-associated PDZ and coiled-coil motif-containing protein	GOPC	13	-2.79586	2.12117e-06	-2.08314	5.78331e-06	0.708408	0.576691	194.5	28.1	45.9	178.4	220.3	187.1	192.1	18.3	36	30	47.7	44.9	45.1	ENSG00000047932
ENSG00000139083	High	P41212	Transcription factor ETV6	ETV6	3	-2.78588	7.13032e-07	-2.15843	1.75083e-06	0.626673	0.509026	195.8	28.4	43.9	185.3	189.5	201.6	206.7	17.3	38	29.9	40.6	48.2	42.8	ENSG00000139083
ENSG00000107290	High	Q7Z333	Probable helicase senataxin	SETX	6	-2.68966	9.36586e-08	-2.59946	1.04585e-07	0.0881416	0.894114	201.6	31.3	33.2	193.4	200	209.4	203.7	28.6	29.1	36.1	32	35.6	32.2	ENSG00000107290
ENSG00000159256	High	Q14149	MORC family CW-type zinc finger protein 3	MORC3	10	-2.68966	4.44542e-07	-2.40354	7.81961e-07	0.288063	0.750749	198.7	30.8	37.6	205.4	182.2	201.8	205.5	24.4	37.1	30.9	36.6	39.5	36.7	ENSG00000159256
ENSG00000187866	High	Q96E09	Protein FAM122A	FAM122A	1	-2.58208	5.11016e-06	-1.80088	1.75769e-05	0.784923	0.587442	186.5	31.1	53.6	194.1	216.3	178.5	157.1	30.3	32	31	61.7	42.4	56.6	ENSG00000187866
ENSG00000196470	High	Q8IUQ4	E3 ubiquitin-protein ligase SIAH1	SIAH1	1	-2.5649	1.25937e-06	-2.82623	2.50656e-06	-0.260152	0.832218	202.9	34.2	28.6	211.3	208.4	180.8	211.1	22.1	41.1	39.4	22.7	32	31	ENSG00000196470
ENSG00000178409	High	Q5T5X7	BEN domain-containing protein 3	BEND3	3	-2.32193	2.48939e-06	-1.85726	8.14707e-06	0.467801	0.667751	184.3	36.8	50.9	198.7	157.1	189.6	191.7	31.8	36.3	42.2	45.1	54.5	53	ENSG00000178409
ENSG00000181751	High	Q96GV9	UNC119-binding protein C5orf30	C5orf30	1	-2.2723	1.99134e-06	-2.08314	4.43314e-06	0.189034	0.831905	187.7	38.8	44.3	196	187.8	165.2	201.7	34.6	44.6	37.3	40.7	47.7	44.4	ENSG00000181751
ENSG00000067082	Medium	Q99612	Krueppel-like factor 6	KLF6	1	-2.25843	2.39246e-06	-2.25843	5.31651e-06	0.00144197	0.998429	190.3	39.8	39.8	190.4	191.7	166.6	212.6	36.2	44.1	39	35.8	41.5	42.2	ENSG00000067082
ENSG00000196507	High	Q969E4	Transcription elongation factor A protein-like 3	TCEAL3	4	-2.22432	2.81911e-07	-1.89432	5.53032e-07	0.329985	0.533598	183.5	39.3	49.4	181.1	190.3	174.8	187.8	34	43.4	40.4	50.4	49.5	48.1	ENSG00000196507
ENSG00000140464	High	P29590	Protein PML	PML	14	-2.17788	4.50082e-06	-1.92687	1.16956e-05	0.250962	0.819669	183.4	40.5	48.2	174.3	215.9	172.2	171.2	30.5	43.4	47.7	47.6	48.6	48.5	ENSG00000140464
ENSG00000116679	High	Q9Y6Y0	Influenza virus NS1A-binding protein	IVNS1ABP	3	-2.1078	3.24486e-05	-1.43831	0.000138252	0.669027	0.669576	172.3	40	63.6	174.4	133	171.5	210.3	26.3	43.8	49.9	71.3	54	65.5	ENSG00000116679
ENSG00000148411	High	Q96BF6	Nucleus accumbens-associated protein 2	NACC2	1	-2.08927	5.11016e-06	-1.5649	1.67571e-05	0.525067	0.625767	174.9	41.1	59.1	145.6	189.5	184.1	180.3	31.2	46.2	45.8	53.6	69.8	53.8	ENSG00000148411
ENSG00000093009	High	O75419	Cell division control protein 45 homolog	CDC45	2	-2.03505	2.28474e-05	-1.31473	0.000120147	0.718964	0.580684	168.4	41.1	67.6	183	138.5	158.3	194	20.1	50.1	53.1	76.5	54.5	71.9	ENSG00000093009
ENSG00000110092	High	P24385	G1/S-specific cyclin-D1	CCND1	4	-2.01742	2.77651e-05	-0.96016	0.000505777	1.0552	0.327923	159.2	39.3	81.8	151.7	186.2	126.3	172.6	29.6	54.4	34	89.5	87	68.7	ENSG00000110092
ENSG00000163171	High	Q9UKI2	Cdc42 effector protein 3	CDC42EP3	8	-1.97143	1.11108e-06	-1.18442	5.29263e-06	0.786596	0.0481821	164.3	41.9	72.4	158	167.4	172.2	159.5	35.8	50.7	39.2	67.7	79	70.4	ENSG00000163171
ENSG00000170779	Medium	Q9BXL8	Cell division cycle-associated protein 4	CDCA4	1	-1.97143	0.0031515	-1.63935	0.0056465	0.328836	0.912925	174.6	44.6	56	258.4	103.8	149.7	186.3	77.6	30.8	25.4	44.2	71.7	52.1	ENSG00000170779
ENSG00000107372	High	O76080	AN1-type zinc finger protein 5	ZFAND5	2	-1.96578	2.28161e-06	-1.33279	9.0846e-06	0.637842	0.292276	167.8	42.9	66.7	181.4	157.8	161.5	170.6	29.4	52.8	46.5	70.3	62.9	66.9	ENSG00000107372
ENSG00000102384	High	Q92674	Centromere protein I	CENPI	2	-1.8625	2.54688e-05	-1.45799	7.6488e-05	0.407081	0.746304	169	46.4	61.5	200.2	131.1	169.3	175.6	40	43.6	55.6	67.5	53.2	63.9	ENSG00000102384
ENSG00000179222	High	Q9Y5V3	Melanoma-associated antigen D1	MAGED1	13	-1.84684	7.95552e-07	-0.946194	5.78331e-06	0.902267	0.00773417	156.5	43.5	81.2	153.1	152.4	156.4	163.9	37.8	48.4	44.3	83.7	75.2	84.9	ENSG00000179222
ENSG00000120334	High	Q8N0S6	Centromere protein L	CENPL	3	-1.76121	1.11736e-05	-1.44222	3.13859e-05	0.316146	0.751481	167	49.3	61.4	183.7	135.1	176	173	55.8	43.6	48.6	68.2	47.8	68.2	ENSG00000120334
ENSG00000184900	High	P55854	Small ubiquitin-related modifier 3	SUMO3	1	-1.73697	6.50474e-05	-1.33279	0.000208048	0.405992	0.75334	164.2	49.2	65.2	197.5	128.7	185.1	145.4	49.3	43.2	55.1	68.3	59.9	67.5	ENSG00000184900
ENSG00000134954	High	P14921	Protein C-ets-1	ETS1	3	-1.73216	4.06684e-06	-1.31473	1.38273e-05	0.41792	0.558823	163.8	49.2	65.8	175.5	142.9	158.5	178.2	51.2	49	47.4	70.6	59.2	67.5	ENSG00000134954
ENSG00000163950	High	Q14493	Histone RNA hairpin-binding protein	SLBP	3	-1.73216	1.70364e-05	-1.32554	5.77757e-05	0.407081	0.696675	163.9	49.3	65.4	188.9	160.7	136	170.1	36	65	46.9	58.9	74.3	63	ENSG00000163950
ENSG00000069275	High	Q9H1E3	Nuclear ubiquitous casein and cyclin-dependent kinase substrate 1	NUCKS1	6	-1.73216	2.44664e-05	-1.32554	8.09279e-05	0.405992	0.716444	163.9	49.4	65.4	191	134.2	179.7	150.7	42.1	55.9	50.1	68.5	55.3	72.4	ENSG00000069275
ENSG00000092853	High	Q9HAW4	Claspin	CLSPN	5	-1.73216	3.93815e-05	-1.13606	0.000230573	0.598365	0.59263	159.6	48	72.6	151.4	178.4	122.9	185.6	39.3	54.9	49.7	69.6	76	72.2	ENSG00000092853
ENSG00000163655	High	P49915	GMP synthase [glutamine-hydrolyzing]	GMPS	31	-1.70369	4.50082e-06	-1.62593	1.09352e-05	0.077243	0.920237	169.8	52	54.9	180.8	143.9	181.5	172.9	57.1	49	50	59.2	49.5	56.1	ENSG00000163655
ENSG00000167900	High	P04183	Thymidine kinase, cytosolic	TK1	7	-1.66658	0.000633013	-1.09542	0.00320141	0.571434	0.728738	157.5	49.6	73.7	149.7	129.2	131.7	219.3	39.4	52.5	57	83.4	56.8	81	ENSG00000167900
ENSG00000086666	High	Q6FIF0	AN1-type zinc finger protein 6	ZFAND6	2	-1.662	2.96505e-06	-1.06794	1.4917e-05	0.592636	0.241061	156.7	49.6	74.8	169.9	145.1	149.9	162	46	51.7	51	82.8	63.2	78.3	ENSG00000086666
ENSG00000253729	High	P78527	DNA-dependent protein kinase catalytic subunit	PRKDC	122	-1.65745	3.03186e-07	-1.39973	7.37263e-07	0.258217	0.442291	164.3	52	62.2	164.3	167.3	166.5	159.2	47.8	55.5	52.7	65.5	59.9	61.3	ENSG00000253729
ENSG00000022277	High	Q9BY42	Protein RTF2 homolog	RTFDC1	8	-1.64386	3.46055e-06	-1.0862	1.62552e-05	0.558757	0.303348	156.9	50.2	73.9	160.9	155.2	141.3	170.3	45.2	58.1	47.2	79.5	64.3	77.9	ENSG00000022277
ENSG00000184990	High	O15304	Apoptosis regulatory protein Siva	SIVA1	1	-1.63487	1.07144e-05	-1.02327	7.08471e-05	0.612588	0.444701	155.2	50	76.4	150.9	140.1	184	146	50.5	52.2	47.2	86.1	67.3	75.7	ENSG00000184990
ENSG00000228716	High	P00374	Dihydrofolate reductase	DHFR	10	-1.63039	0.00125535	-1.35107	0.00259505	0.27739	0.88124	162.7	52.6	63.8	178.6	97.1	168.1	207.2	63	41.3	53.5	77.6	38.5	75.2	ENSG00000228716
ENSG00000182247	High	Q96LR5	Ubiquitin-conjugating enzyme E2 E2	UBE2E2	1	-1.62149	5.04312e-06	-1.2969	1.58322e-05	0.323082	0.66331	161.4	52.5	65.7	169.4	175.1	142.7	158.3	42.2	66.3	48.9	65.4	68.5	63	ENSG00000182247
ENSG00000137269	High	Q9BTT6	Leucine-rich repeat-containing protein 1	LRRC1	3	-1.60384	2.00615e-05	-1.38082	4.78993e-05	0.222805	0.809545	162.9	53.6	62.5	149.7	190.7	161.7	149.6	49.8	71.4	39.5	58.3	75.8	53.5	ENSG00000137269
ENSG00000188612	High	P61956	Small ubiquitin-related modifier 2	SUMO2	1	-1.59946	2.39246e-06	-1.09234	1.12671e-05	0.505891	0.280939	156.3	51.6	73.3	150.4	157.2	167.7	150.2	43.4	53.4	58	78.4	62.6	78.8	ENSG00000188612
ENSG00000157613	High	Q96BA8	Cyclic AMP-responsive element-binding protein 3-like protein 1	CREB3L1	7	-1.58641	1.99134e-06	-0.514573	5.59614e-05	1.07313	0.0030502	140.8	46.9	98.6	137.6	131.1	149.4	145.3	44.9	52.2	43.6	101.4	96.4	98.1	ENSG00000157613
ENSG00000133142	High	Q96EI5	Transcription elongation factor A protein-like 4	TCEAL4	10	-1.58208	4.57631e-06	-1.074	1.97377e-05	0.508936	0.401943	155.6	51.9	73.9	169.7	141.3	169.3	142.2	50.2	52.6	53	72.3	75.7	73.7	ENSG00000133142
ENSG00000159335	High	P20962	Parathymosin	PTMS	4	-1.57347	1.1877e-06	-1.25498	3.70887e-06	0.317304	0.457657	159.6	53.7	66.9	159.3	159.5	156.7	162.9	43.4	56.8	60.8	67.9	60.8	71.9	ENSG00000159335
ENSG00000187514	High	P06454	Prothymosin alpha	PTMA	6	-1.55639	4.51786e-05	-1.30045	0.000114071	0.258217	0.804088	160.3	54.5	65.1	189.3	124	169.8	158.1	51.2	48.9	63.2	66.3	59.3	69.8	ENSG00000187514
ENSG00000157168	Medium	Q02297	Pro-neuregulin-1, membrane-bound isoform	NRG1	1	-1.54372	2.04666e-05	-1.02621	0.000120738	0.516015	0.549481	153.8	52.8	75.5	150.9	168.2	123.8	172.4	54.6	60.6	43.1	79.1	74.7	72.6	ENSG00000157168
ENSG00000143761	High	P84077	ADP-ribosylation factor 1	ARF1	1	-1.53533	1.20344e-05	-1.2863	3.2698e-05	0.24732	0.761326	159.6	55.1	65.4	167.2	147.3	139.4	184.5	50.9	65.5	48.9	66.9	62.3	67.1	ENSG00000143761
ENSG00000152518	High	P47974	Zinc finger protein 36, C3H1 type-like 2	ZFP36L2	4	-1.53116	2.13783e-05	-1.51457	3.44953e-05	0.0172093	0.987357	164.2	56.9	57.5	176.4	163.6	147.3	169.6	35.2	86.5	48.9	61.9	54.9	55.7	ENSG00000152518
ENSG00000198961	High	O43164	E3 ubiquitin-protein ligase Praja-2	PJA2	6	-1.5187	3.54166e-06	-0.891643	2.17098e-05	0.623867	0.146141	150.1	52.4	80.8	149.3	134.2	158	158.7	48.4	59.9	49	85.8	73.8	82.8	ENSG00000198961
ENSG00000109332	High	P61077	Ubiquitin-conjugating enzyme E2 D3	UBE2D3	1	-1.51457	5.46897e-06	-1.31115	1.55919e-05	0.201634	0.763563	159.8	55.9	64.4	154.1	148	153.4	183.7	53.2	55.7	58.9	72.7	59	61.4	ENSG00000109332
ENSG00000095059	High	P49366	Deoxyhypusine synthase	DHPS	5	-1.51046	8.33635e-05	-1.08314	0.000374492	0.42975	0.690944	154.6	54.2	73	165.5	113.2	164.3	175.3	61.2	49.7	51.7	79.7	60.3	79	ENSG00000095059
ENSG00000177156	High	P37837	Transaldolase	TALDO1	18	-1.49818	4.44542e-07	-1.24127	1.28888e-06	0.259423	0.387009	158	55.8	66.9	161.3	157.9	154.3	158.3	49.8	58.7	59	67.3	68.7	64.7	ENSG00000177156
ENSG00000119574	Medium	Q96K62	Zinc finger and BTB domain-containing protein 45	ZBTB45	1	-1.49411	1.15373e-06	-1.47393	2.44304e-06	0.0214797	0.954458	162.7	57.7	58.6	171	160.4	167.2	152.2	58	60.6	54.6	58.1	58.8	59	ENSG00000119574
ENSG00000113387	High	P53999	Activated RNA polymerase II transcriptional coactivator p15	SUB1	8	-1.49411	1.25148e-06	-1.25498	3.61297e-06	0.235114	0.558823	158.2	56.2	66.2	168.8	148.1	155.9	160	56.3	57	55.4	68.4	65.9	64.2	ENSG00000113387
ENSG00000175854	Medium	Q1ZZU3	DNA repair protein SWI5 homolog	SWI5	1	-1.49411	0.000338127	-1.25154	0.00077063	0.244887	0.852387	158.1	56.1	66.4	199.2	116.7	173	143.6	59.1	50.2	59	74.9	48.8	75.6	ENSG00000175854
ENSG00000145241	High	Q03188	Centromere protein C	CENPC	3	-1.49005	3.23435e-06	-1.44615	8.03611e-06	0.041243	0.943201	162.1	57.8	59.4	164.5	160.7	153.6	169.5	40.3	64	69	60.1	58.6	59.6	ENSG00000145241
ENSG00000149554	High	O14757	Serine/threonine-protein kinase Chk1	CHEK1	7	-1.49005	1.16564e-05	-1.31115	2.85307e-05	0.177599	0.810729	159.4	56.7	64.1	172.1	138.7	145.8	180.9	62.1	54.7	53.2	69.4	58.5	64.6	ENSG00000149554
ENSG00000067066	High	P23497	Nuclear autoantigen Sp-100	SP100	7	-1.486	5.38849e-06	-1.13606	1.88699e-05	0.350497	0.577634	155.3	55.5	70.7	151.4	168.9	140.5	160.6	49.3	62.7	54.4	82.3	58.9	70.9	ENSG00000067066
ENSG00000142230	High	Q9UBE0	SUMO-activating enzyme subunit 1	SAE1	19	-1.48197	1.25148e-06	-1.17788	4.43314e-06	0.302173	0.445393	156.2	56	69.1	167	147.2	156.3	154.4	52.3	57.8	57.8	70.2	70.8	66.2	ENSG00000142230
ENSG00000118689	High	O43524	Forkhead box protein O3	FOXO3	4	-1.48197	1.99134e-06	-1.37333	4.43314e-06	0.108357	0.805518	160.5	57.4	61.9	167.6	148.7	162.8	162.9	63	55.4	53.9	68.8	55.4	61.6	ENSG00000118689
ENSG00000143398	High	Q99755	Phosphatidylinositol 4-phosphate 5-kinase type-1 alpha	PIP5K1A	1	-1.47393	1.92842e-05	-1.0145	0.000104146	0.46048	0.565267	152.4	54.8	75.4	135.1	176.7	156.5	141.2	50.1	69	45.4	78.6	81.8	65.8	ENSG00000143398
ENSG00000118523	High	P29279	Connective tissue growth factor	CTGF	3	-1.46993	0.000257239	-1.08927	0.000970822	0.380729	0.755757	154	55.6	72.4	119.6	168.2	155.7	172.3	26.7	73	67.1	52.8	90.2	74.3	ENSG00000118523
ENSG00000140264	High	P84101	Small EDRK-rich factor 2	SERF2	5	-1.46594	2.28161e-06	-0.708396	1.9295e-05	0.755315	0.0146631	144.5	52.3	88.4	147.6	149.1	141	140.2	47.7	56.4	52.9	95.9	77.4	91.8	ENSG00000140264
ENSG00000102172	High	P52788	Spermine synthase	SMS	8	-1.46196	0.000100821	-1.15843	0.000301731	0.302173	0.777868	155.4	56.5	69.6	153.4	143.8	131.9	192.6	52.7	63.5	53.3	85.7	51	72.2	ENSG00000102172
ENSG00000167325	High	P23921	Ribonucleoside-diphosphate reductase large subunit	RRM1	18	-1.45799	0.000105261	-1.22095	0.000252571	0.23634	0.819669	156.7	57.1	67.3	156.8	122.6	161.3	186.2	58.6	51.5	61.3	77.5	45.2	79.1	ENSG00000167325
ENSG00000164611	High	O95997	Securin	PTTG1	2	-1.45799	0.000187245	-0.821126	0.00228015	0.636915	0.55436	147.3	53.6	83.3	139	141.7	118.5	190.1	51.1	59.2	50.4	88.7	71.4	89.9	ENSG00000164611
ENSG00000176903	High	Q8ND90	Paraneoplastic antigen Ma1	PNMA1	4	-1.45008	2.39246e-06	-0.579922	4.81974e-05	0.871055	0.00783977	140.8	51.5	94.1	139.3	137.3	134.6	151.9	49.2	56.2	49.1	102.1	88.1	92.3	ENSG00000176903
ENSG00000134590	High	A6ZKI3	Protein FAM127A	FAM127A	6	-1.45008	2.39246e-06	-0.643856	2.89433e-05	0.80653	0.0106675	142.5	52.1	91.2	140.9	137.3	139.3	152.5	51.5	55.9	49	92.6	82.4	98.6	ENSG00000134590
ENSG00000137692	High	Q9BTE7	DCN1-like protein 5	DCUN1D5	2	-1.44615	3.24861e-06	-1.09542	1.18353e-05	0.348232	0.503141	153.7	56.5	71.9	152.9	138.5	161.7	161.8	56.9	55.9	56.7	75.5	61.8	78.4	ENSG00000137692
ENSG00000189403	High	P09429	High mobility group protein B1	HMGB1	10	-1.44615	0.00044482	-1.20756	0.00100834	0.23634	0.855263	156.2	57.4	67.6	156.9	116	207	145.1	58.8	50	63.4	67.1	63.5	72.3	ENSG00000189403
ENSG00000120875	High	Q13115	Dual specificity protein phosphatase 4	DUSP4	1	-1.4344	1.10198e-05	-1.04097	4.75133e-05	0.391768	0.577269	152.2	56.4	74	153.9	155.7	128.5	170.8	56.5	63	49.7	80.1	75.8	65.9	ENSG00000120875
ENSG00000135334	High	Q53H80	Akirin-2	AKIRIN2	1	-1.43051	1.28607e-05	-1.21424	3.41939e-05	0.21661	0.775503	156.1	57.9	67.3	143.2	146.4	148.4	186.5	59.1	58.1	56.5	70.8	63.8	67.3	ENSG00000135334
ENSG00000147536	High	Q9BRT9	DNA replication complex GINS protein SLD5	GINS4	6	-1.43051	0.000514164	-1.31473	0.00080955	0.115033	0.932306	158.2	58.7	63.6	185.7	103.2	181	163	65.6	47	63.5	66.1	52.7	72	ENSG00000147536
ENSG00000119446	High	Q96H35	Probable RNA-binding protein 18	RBM18	1	-1.42275	7.44252e-06	-0.486004	0.000810215	0.935837	0.023358	137.7	51.4	98.3	152.1	140.1	119.6	139.1	43.3	55.8	55	95.5	105.1	94.3	ENSG00000119446
ENSG00000132323	High	Q9H0C8	Integrin-linked kinase-associated serine/threonine phosphatase 2C	ILKAP	7	-1.42275	1.36562e-05	-1.26534	3.21514e-05	0.157044	0.829422	157.1	58.5	65.3	172.1	128.9	158	169.5	63.4	56	56.3	71.8	57.1	67.1	ENSG00000132323
ENSG00000117143	High	Q16222	UDP-N-acetylhexosamine pyrophosphorylase	UAP1	24	-1.42275	1.53625e-05	-1.26534	3.52698e-05	0.158337	0.831905	157.1	58.6	65.4	154.4	134.7	154.5	184.6	58.5	60.4	56.8	70.3	56.8	68.9	ENSG00000117143
ENSG00000164442	High	Q99967	Cbp/p300-interacting transactivator 2	CITED2	1	-1.4112	0.000613497	-1.2863	0.000989088	0.125651	0.925584	157.3	59.1	64.5	208.6	117.7	137.8	165.1	68.6	59.9	48.7	65.3	60.8	67.4	ENSG00000164442
ENSG00000241360	High	Q96GD0	Pyridoxal phosphate phosphatase	PDXP	4	-1.40736	0.00582897	-1.22769	0.00955518	0.177599	0.926776	155.9	58.9	66.6	135.9	100.8	237.6	149.4	61	56.2	59.4	71.8	58.6	69.3	ENSG00000241360
ENSG00000179933	High	Q9NWQ9	Uncharacterized protein C14orf119	C14orf119	4	-1.40354	2.77455e-06	-1.03801	1.16956e-05	0.365133	0.438674	151.6	57.3	73.9	149.9	138.4	158.1	159.9	55.5	58	58.5	77.1	64.5	80	ENSG00000179933
ENSG00000256269	High	P08397	Porphobilinogen deaminase	HMBS	8	-1.40354	3.24246e-06	-1.17462	1.0793e-05	0.231432	0.662961	154.7	58.4	68.6	157	145.2	148.1	168.7	57.3	57.2	60.8	76	58.8	71	ENSG00000256269
ENSG00000122435	High	Q9NUP7	tRNA:m(4)X modification enzyme TRM13 homolog	TRMT13	2	-1.39593	2.39246e-06	-1.26188	6.69103e-06	0.134878	0.773181	156.5	59.4	65.2	156.3	144.8	153.4	171.5	58.1	60.6	59.4	69.6	62	64.1	ENSG00000122435
ENSG00000151725	Medium	Q71F23	Centromere protein U	CENPU	1	-1.39593	4.57631e-06	-0.974262	1.94962e-05	0.423309	0.413952	150	57	76.4	159.9	136	146.1	157.9	54.2	54.9	61.7	87.1	67.6	74.4	ENSG00000151725
ENSG00000099804	High	P49427	Ubiquitin-conjugating enzyme E2 R1	CDC34	3	-1.39593	2.21001e-05	-1.11092	7.1297e-05	0.288063	0.719231	153.2	58.1	71	155.6	144.1	137.2	175.8	39.9	68	66.5	76.8	61.9	74.2	ENSG00000099804
ENSG00000149196	High	Q53FT3	Protein Hikeshi	C11orf73	1	-1.39593	0.00450212	-1.486	0.00395016	-0.0892673	0.965052	161	61.2	57.5	224.8	100.3	154.8	164.1	95.8	47.2	40.5	68.1	45.6	58.8	ENSG00000149196
ENSG00000164543	High	Q9UEE5	Serine/threonine-protein kinase 17A	STK17A	2	-1.38836	7.16614e-05	-1.20423	0.000156156	0.181421	0.845305	155.1	59.3	67.2	163.4	146	123.2	187.8	64	60.6	53.3	69.1	67.1	65.5	ENSG00000164543
ENSG00000163507	High	Q8TCG1	Protein CIP2A	KIAA1524	19	-1.38836	0.000971673	-1.17137	0.0020259	0.217851	0.877302	154.3	59	68.6	178.4	102.1	161.3	175.6	72.9	42.3	61.8	83.6	42.6	79.5	ENSG00000163507
ENSG00000172081	High	Q96BX8	MOB kinase activator 3A	MOB3A	1	-1.38082	1.42905e-05	-1.20756	3.48623e-05	0.173767	0.80574	155	59.5	67.1	155.4	147.2	136.2	181.3	57	63.6	57.8	76	60.7	64.7	ENSG00000172081
ENSG00000184162	High	Q86WQ0	Nuclear receptor 2C2-associated protein	NR2C2AP	1	-1.38082	0.000101247	-1.23786	0.000191077	0.140124	0.888872	155.7	59.8	66	157.6	123.9	152.7	188.4	61	58.3	60.2	74.9	47.9	75	ENSG00000184162
ENSG00000029993	High	O15347	High mobility group protein B3	HMGB3	6	-1.37707	2.96669e-05	-0.979942	0.000146237	0.396159	0.624523	149.8	57.7	76	159.6	124.9	154.7	159.7	56.9	56.8	59.4	89.8	54.6	83.5	ENSG00000029993
ENSG00000184207	High	A6NDG6	Phosphoglycolate phosphatase	PGP	5	-1.37333	0.000160655	-1.30401	0.000238432	0.0662614	0.952708	156.9	60.6	63.5	179.6	117.7	150.8	179.6	68.5	59.7	53.7	73.4	49	68.1	ENSG00000184207
ENSG00000091640	High	O75391	Sperm-associated antigen 7	SPAG7	6	-1.36959	2.54652e-06	-1.06492	9.80479e-06	0.303342	0.497594	151.7	58.7	72.4	149.5	140.8	156	160.3	56.2	59.2	60.7	69	66	82.4	ENSG00000091640
ENSG00000119048	High	P63146	Ubiquitin-conjugating enzyme E2 B	UBE2B	2	-1.36959	4.42539e-06	-1.23447	1.16956e-05	0.134878	0.80046	155.4	60.2	66	144.8	154	149.8	172.8	64	59	57.5	69.7	56.6	71.8	ENSG00000119048
ENSG00000165175	High	Q9NPA3	Mid1-interacting protein 1	MID1IP1	2	-1.36959	1.98988e-05	-0.808437	0.000213937	0.561693	0.404021	145.5	56.3	83.1	151.5	134	138.2	158.3	58	64	46.9	90.5	61.8	96.9	ENSG00000165175
ENSG00000132963	Medium	Q9Y244	Proteasome maturation protein	POMP	1	-1.36959	9.28523e-05	-0.971431	0.000459247	0.396159	0.681583	149.4	57.9	76.2	169.5	129.3	126	172.8	72.3	55.2	46.2	79.4	72.4	76.8	ENSG00000132963
ENSG00000183624	High	Q96FZ2	Embryonic stem cell-specific 5-hydroxymethylcytosine-binding protein	HMCES	5	-1.36587	1.07602e-05	-1.06492	3.68272e-05	0.303342	0.661769	151.5	58.8	72.5	165.2	130.7	164.2	146.1	56.4	54.1	65.8	76.3	63.1	78.2	ENSG00000183624
ENSG00000099901	High	P43487	Ran-specific GTPase-activating protein	RANBP1	6	-1.36587	0.000115506	-1.20756	0.000230071	0.158337	0.873395	154.7	60	67	173.7	117.2	151.3	176.5	61.7	52.2	66.2	76	53.8	71.3	ENSG00000099901
ENSG00000141644	High	Q9UIS9	Methyl-CpG-binding domain protein 1	MBD1	6	-1.36216	1.11077e-05	-1.05889	3.86673e-05	0.302173	0.665097	151.3	58.9	72.7	142	141.1	169.9	152.3	48.7	63.8	64.3	71.8	60	86.1	ENSG00000141644
ENSG00000213551	High	Q8WXX5	DnaJ homolog subfamily C member 9	DNAJC9	11	-1.36216	5.97943e-05	-1.18771	0.000129158	0.171207	0.845357	154.2	60.1	67.7	168	119.4	165.1	164.4	61.5	53.1	65.6	74.8	51.7	76.4	ENSG00000213551
ENSG00000176890	High	P04818	Thymidylate synthase	TYMS	7	-1.35845	0.00106444	-1.22095	0.00175565	0.137504	0.922319	154.8	60.4	66.5	168.3	97.4	177.8	175.8	68.5	46.5	66.2	71.2	46.9	81.3	ENSG00000176890
ENSG00000187555	High	Q93009	Ubiquitin carboxyl-terminal hydrolase 7	USP7	33	-1.35476	1.25937e-06	-1.47794	2.44304e-06	-0.123434	0.754373	160	62.6	57.5	164.1	156	169.1	150.7	60.9	65.4	61.5	57.7	59.4	55.2	ENSG00000187555
ENSG00000159593	High	Q13564	NEDD8-activating enzyme E1 regulatory subunit	NAE1	11	-1.35476	3.42079e-06	-1.05589	1.17981e-05	0.302173	0.533065	151.1	59	72.8	152.4	147.5	144.3	160.3	46.8	69.5	60.9	76.8	67	74.5	ENSG00000159593
ENSG00000142546	High	Q9Y314	Nitric oxide synthase-interacting protein	NOSIP	8	-1.35476	1.20344e-05	-0.937878	6.40571e-05	0.415759	0.529022	148.4	58.1	77.4	165	123.7	158.5	146.3	58.2	55.2	60.9	80.2	74.8	77.3	ENSG00000142546
ENSG00000077152	High	Q9NPD8	Ubiquitin-conjugating enzyme E2 T	UBE2T	4	-1.35476	7.15444e-05	-1.25843	0.000122939	0.0962619	0.919197	155.6	60.8	65	174	119.3	169.8	159.3	73.8	49.2	59.4	65	58.9	71.2	ENSG00000077152
ENSG00000148516	High	P37275	Zinc finger E-box-binding homeobox 1	ZEB1	7	-1.35107	2.39246e-06	-0.965784	9.80479e-06	0.382944	0.285951	149	58.5	76.2	160.8	139.4	152.3	143.5	56.1	59.9	59.4	79.2	74.2	75.3	ENSG00000148516
ENSG00000090273	High	Q9Y266	Nuclear migration protein nudC	NUDC	19	-1.3474	4.80553e-06	-1.13289	1.48201e-05	0.215368	0.6926	152.7	60	69.7	154.7	138.7	151.3	166.1	56	61.7	62.3	77.3	57.7	74.1	ENSG00000090273
ENSG00000101003	High	Q14691	DNA replication complex GINS protein PSF1	GINS1	6	-1.34373	0.000414192	-1.17788	0.000808764	0.167358	0.88655	153.6	60.5	68	172.9	104.6	168.7	168.2	65.1	46.3	70.1	71.2	54.1	78.6	ENSG00000101003
ENSG00000110696	High	O00193	Small acidic protein	SMAP	6	-1.34008	1.11108e-06	-1.1078	2.82685e-06	0.232661	0.466354	152.1	60	70.5	148.1	152.1	154.8	153.4	58.3	63	58.8	74.9	63.4	73.3	ENSG00000110696
ENSG00000140718	High	Q9C0B1	Alpha-ketoglutarate-dependent dioxygenase FTO	FTO	14	-1.34008	1.54095e-06	-1.07097	5.19756e-06	0.269033	0.466354	151.2	59.8	72	151.9	141.6	160.6	150.6	56.2	62.4	60.7	71.7	71.5	72.8	ENSG00000140718
ENSG00000175550	High	Q14919	Dr1-associated corepressor	DRAP1	3	-1.34008	1.3649e-05	-1.16812	3.41191e-05	0.172488	0.802482	153.4	60.6	68.2	173.4	133.1	146.9	160.2	65.7	62.1	53.9	77.3	58.2	69.2	ENSG00000175550
ENSG00000087263	High	Q8N543	Prolyl 3-hydroxylase OGFOD1	OGFOD1	8	-1.32916	2.39246e-06	-1.06492	8.14707e-06	0.264236	0.529562	150.9	60.1	72.1	151.3	141.3	149.3	161.4	58.3	66.6	55.4	73.5	67	75.9	ENSG00000087263
ENSG00000120539	High	Q96GX5	Serine/threonine-protein kinase greatwall	MASTL	5	-1.32916	6.06511e-06	-1.07704	1.91882e-05	0.252173	0.667751	151.1	60.2	71.7	163.2	132.4	149.7	159.1	62.7	54.2	63.7	70.7	65.6	78.8	ENSG00000120539
ENSG00000117632	High	P16949	Stathmin	STMN1	14	-1.32916	0.000166651	-1.25843	0.000250576	0.0690147	0.949388	155.1	61.8	64.8	148.9	122.5	171.9	177	68.7	48.4	68.2	73.5	42.6	78.3	ENSG00000117632
ENSG00000126261	High	Q9UBT2	SUMO-activating enzyme subunit 2	UBA2	24	-1.32554	1.25148e-06	-1.08314	4.43314e-06	0.24123	0.481641	151.2	60.3	71.3	150.5	144.2	159.8	150.4	55.1	63.4	62.5	70.6	72.2	71.3	ENSG00000126261
ENSG00000198252	High	Q8WUJ0	Serine/threonine/tyrosine-interacting protein	STYX	1	-1.32554	6.95036e-05	-1.17462	0.000142041	0.15056	0.864147	153.3	61.1	67.8	134.5	128.2	170.9	179.4	58.1	63.5	61.8	76	61.7	65.8	ENSG00000198252
ENSG00000167658	High	P13639	Elongation factor 2	EEF2	44	-1.32193	4.61294e-06	-1.19429	1.18353e-05	0.125651	0.805518	153.6	61.5	67.1	151.4	141.9	151.3	169.6	54.3	62	68.2	71.5	59.1	70.7	ENSG00000167658
ENSG00000171055	High	Q9UHY8	Fasciculation and elongation protein zeta-2	FEZ2	3	-1.32193	1.06448e-05	-0.988504	4.19446e-05	0.331132	0.592643	149	59.7	75	149	145.5	131.2	170.2	59	67.7	52.3	75.4	70.8	79	ENSG00000171055
ENSG00000022267	High	Q13642	Four and a half LIM domains protein 1	FHL1	5	-1.32193	0.000189336	-1.29336	0.00025078	0.0285692	0.979887	155.6	62.3	63.5	191.6	140.5	122.2	168.3	68.2	67.1	51.6	67.3	64.2	59.1	ENSG00000022267
ENSG00000144034	Medium	Q9Y3C4	EKC/KEOPS complex subunit TPRKB	TPRKB	1	-1.31833	3.44572e-06	-1.04097	1.17168e-05	0.279768	0.547207	150.1	60.1	73	162.7	142.2	141.5	154.1	58.4	60.2	61.8	81.9	69.8	67.4	ENSG00000144034
ENSG00000131153	High	Q9Y248	DNA replication complex GINS protein PSF2	GINS2	3	-1.31473	0.000804724	-1.33643	0.000855847	-0.0218044	0.987459	156.5	62.8	61.9	190.8	107.5	156.9	170.6	82.5	47.3	58.7	67.5	46	72.2	ENSG00000131153
ENSG00000177889	High	P61088	Ubiquitin-conjugating enzyme E2 N	UBE2N	7	-1.31115	1.02042e-05	-1.07704	3.10107e-05	0.235114	0.7115	150.8	60.8	71.5	141.3	142.9	144	174.9	54	61.4	67	75	65	74.6	ENSG00000177889
ENSG00000167553	High	Q9BQE3	Tubulin alpha-1C chain	TUBA1C	3	-1.31115	0.000268397	-0.873027	0.00168262	0.439357	0.678129	146.1	58.8	79.8	154.7	110.6	150	168.9	40	67.1	69.4	74.7	66.8	97.7	ENSG00000167553
ENSG00000121579	High	Q9GZZ1	N-alpha-acetyltransferase 50	NAA50	8	-1.30757	3.44572e-06	-1.03801	1.17109e-05	0.271426	0.556701	149.9	60.5	73	150.5	145.1	143	160.8	60.7	59.8	61	81.7	60.7	76.8	ENSG00000121579
ENSG00000116205	High	Q96MN5	Transcription elongation factor A N-terminal and central domain-containing protein 2	TCEANC2	1	-1.30401	2.39246e-06	-1.02621	8.14707e-06	0.27739	0.489086	149.5	60.6	73.5	147.5	143.1	154.1	153.2	57.1	54	70.7	77.6	67.8	75	ENSG00000116205
ENSG00000130638	High	Q9UBB4	Ataxin-10	ATXN10	14	-1.30401	1.28607e-05	-1.11716	3.3856e-05	0.187768	0.77637	151.5	61.4	69.9	160.1	142.1	132.5	171.5	61.2	64	58.9	78.2	63.5	68.1	ENSG00000130638
ENSG00000170929	High	Q8NGA1	Olfactory receptor 1M1	OR1M1	1	-1.30401	1.67024e-05	-1.18115	3.62011e-05	0.121679	0.855451	152.9	62	67.5	167.8	139.2	135.5	169.1	62.1	65.3	58.5	79.2	61.8	61.4	ENSG00000170929
ENSG00000105887	High	P58546	Myotrophin	MTPN	4	-1.30401	3.5954e-05	-1.074	0.000103266	0.230203	0.76984	150.5	61	71.6	165	123.1	142.8	171.3	57.6	62	63.5	76.1	63.6	75	ENSG00000105887
ENSG00000143401	High	Q9BTT0	Acidic leucine-rich nuclear phosphoprotein 32 family member E	ANP32E	4	-1.30045	1.7293e-05	-1.14561	4.08846e-05	0.155749	0.81336	152.1	61.7	68.8	170.5	128.8	164.6	144.7	62.5	55.7	66.9	73	63.1	70.2	ENSG00000143401
ENSG00000175063	High	O00762	Ubiquitin-conjugating enzyme E2 C	UBE2C	5	-1.30045	0.00147346	-1.37333	0.00133289	-0.0740006	0.959672	156.8	63.7	60.5	127.9	132	154.4	213	85.5	55.8	49.9	75	44.4	62.2	ENSG00000175063
ENSG00000106144	High	P42575	Caspase-2	CASP2	3	-1.2969	7.59961e-06	-1.23447	1.67571e-05	0.0621217	0.915167	153.9	62.7	65.4	164	138.8	143	169.9	69.9	60.3	57.8	68.2	60.7	67.5	ENSG00000106144
ENSG00000244687	High	Q13404	Ubiquitin-conjugating enzyme E2 variant 1	UBE2V1	2	-1.2969	2.14114e-05	-1.08009	6.06013e-05	0.217851	0.756951	150.6	61.3	71.3	146.4	141.4	136.7	177.7	54.8	63.9	65.2	79.6	60.9	73.4	ENSG00000244687
ENSG00000164104	High	P26583	High mobility group protein B2	HMGB2	8	-1.2969	3.11747e-05	-1.11404	7.69403e-05	0.183963	0.805518	151.3	61.6	70	158.6	126.3	174.9	145.5	65.7	55.8	63.3	77.6	59.7	72.6	ENSG00000164104
ENSG00000135446	High	P11802	Cyclin-dependent kinase 4	CDK4	5	-1.29336	4.1446e-06	-0.734563	3.22456e-05	0.558757	0.111724	142.3	58.1	85.5	147.9	146.8	132.4	142.3	47	68.7	58.4	87.5	88.7	80.2	ENSG00000135446
ENSG00000172009	High	P52888	Thimet oligopeptidase	THOP1	22	-1.28983	7.52069e-06	-1.13606	1.9295e-05	0.153157	0.786405	151.7	62.1	69	151.4	134.8	151.3	169.3	59.9	63.3	63	76.4	58.4	72.3	ENSG00000172009
ENSG00000107949	High	Q9P287	BRCA2 and CDKN1A-interacting protein	BCCIP	6	-1.28983	1.26912e-05	-1.11404	3.26744e-05	0.176323	0.782188	151.2	61.8	69.9	173.3	133.4	142.3	155.9	67.3	57	61.3	76.2	65.8	67.6	ENSG00000107949
ENSG00000171793	High	P17812	CTP synthase 1	CTPS1	13	-1.28983	3.21387e-05	-1.191	6.11238e-05	0.0976108	0.898519	152.8	62.6	67	142.3	129.7	160.3	179	63.2	59.4	65.1	71.1	57.9	71.9	ENSG00000171793
ENSG00000151689	High	P49441	Inositol polyphosphate 1-phosphatase	INPP1	4	-1.28983	5.43014e-05	-0.957356	0.000230595	0.332278	0.684422	147.7	60.4	76	140	146.4	135.8	168.5	36.2	75.4	69.6	84.3	65.5	78.3	ENSG00000151689
ENSG00000153044	High	Q9H3R5	Centromere protein H	CENPH	6	-1.28983	0.000387772	-0.878321	0.00213771	0.409255	0.702911	145.8	59.7	79.3	168.9	107	156.8	150.5	66.8	45.2	67.1	90.3	57.6	89.9	ENSG00000153044
ENSG00000072609	High	Q96EP1	E3 ubiquitin-protein ligase CHFR	CHFR	1	-1.2863	2.18339e-06	-0.946194	8.14707e-06	0.341417	0.291523	147.4	60.4	76.5	143.4	155.1	142.4	148.4	52.4	64	64.7	80.7	73	75.8	ENSG00000072609
ENSG00000198682	High	O95340	Bifunctional 3'-phosphoadenosine 5'-phosphosulfate synthase 2	PAPSS2	17	-1.2863	7.60993e-06	-1.02621	2.59388e-05	0.260628	0.660344	149.2	61.1	73.3	142.4	154.9	135.2	164.3	54.9	73	55.5	78.7	71	70.1	ENSG00000198682
ENSG00000145741	High	P20290	Transcription factor BTF3	BTF3	10	-1.2863	1.2308e-05	-0.997117	4.48678e-05	0.290424	0.658891	148.6	60.9	74.4	152.4	130.4	165.2	146.2	61.2	60	61.4	84.5	59.7	79	ENSG00000145741
ENSG00000168610	High	P40763	Signal transducer and activator of transcription 3	STAT3	21	-1.28279	2.76611e-06	-0.83908	1.50018e-05	0.441483	0.184695	144.7	59.5	80.8	142.7	144.1	136.7	155.4	57.2	65.8	55.6	88	76.2	78.3	ENSG00000168610
ENSG00000100417	High	Q92871	Phosphomannomutase 1	PMM1	4	-1.28279	8.46465e-06	-0.997117	3.0802e-05	0.285698	0.629807	148.4	61	74.4	151.2	139.9	136.9	165.8	57.1	62.2	63.7	81.5	61.5	80.3	ENSG00000100417
ENSG00000162959	High	Q9Y316	Protein MEMO1	MEMO1	6	-1.28279	1.29658e-05	-1.04097	4.05109e-05	0.24245	0.707852	149.5	61.4	72.6	155.2	132.1	152.9	157.7	55.5	69.6	59.1	86.9	56.2	74.8	ENSG00000162959
ENSG00000103381	High	Q9BRF8	Serine/threonine-protein phosphatase CPPED1	CPPED1	6	-1.28279	1.29658e-05	-1.07704	3.62011e-05	0.205393	0.750206	150.2	61.8	71.2	152.4	133.3	141.6	173.6	58.2	64.7	62.5	77.7	65.5	70.6	ENSG00000103381
ENSG00000065457	High	Q9BUB4	tRNA-specific adenosine deaminase 1	ADAT1	1	-1.28279	7.77067e-05	-1.07704	0.000198432	0.205393	0.80574	150.2	61.8	71.3	179.5	121.4	160.2	139.9	61.7	54.9	68.7	70.4	69.5	73.9	ENSG00000065457
ENSG00000128708	High	O14929	Histone acetyltransferase type B catalytic subunit	HAT1	7	-1.28279	0.00010824	-0.994241	0.000375246	0.286881	0.750206	148.4	61	74.5	155.2	111.6	171.7	155	63.6	56	63.5	76.4	65.1	81.9	ENSG00000128708
ENSG00000149929	High	Q9BW71	HIRA-interacting protein 3	HIRIP3	8	-1.28279	0.000194768	-0.957356	0.000781853	0.326537	0.740434	147.5	60.6	76	157	111.8	174.5	146.9	62.8	50.9	68.2	76.1	62.5	89.4	ENSG00000149929
ENSG00000071539	High	Q15645	Pachytene checkpoint protein 2 homolog	TRIP13	11	-1.28279	0.000253275	-1.15521	0.000457219	0.126973	0.907987	152	62.5	68.2	166.8	111.5	159.4	170.1	69.3	52.1	66.1	81.6	48.4	74.6	ENSG00000071539
ENSG00000151612	High	Q17R98	Zinc finger protein 827	ZNF827	4	-1.27928	1.11108e-06	-1.13606	2.71198e-06	0.144046	0.648362	151.5	62.4	69	157.7	147.7	151.5	149.2	63.6	61.7	61.8	63.8	74.2	68.9	ENSG00000151612
ENSG00000143321	High	P51858	Hepatoma-derived growth factor	HDGF	18	-1.27928	2.39246e-06	-0.957356	9.45925e-06	0.320773	0.382696	147.5	60.8	75.9	156	143.6	151.7	138.5	53.8	64	64.5	76	78.5	73.2	ENSG00000143321
ENSG00000155959	High	P61758	Prefoldin subunit 3	VBP1	12	-1.27928	3.60351e-06	-1.0619	1.16956e-05	0.219091	0.646754	149.9	61.7	71.8	154.4	138.4	145	161.6	62.3	63.7	59.2	78.7	64	72.8	ENSG00000155959
ENSG00000168078	High	Q96KB5	Lymphokine-activated killer T-cell-originated protein kinase	PBK	8	-1.27928	0.00230434	-1.24811	0.00274305	0.0313952	0.984498	153.8	63.4	64.8	173.7	90.9	173.8	176.9	76.8	45	68.5	71.4	46.1	77	ENSG00000168078
ENSG00000126524	High	Q9Y3A5	Ribosome maturation protein SBDS	SBDS	14	-1.27579	2.28161e-06	-1.11404	5.78331e-06	0.159629	0.681583	151	62.4	69.7	151.3	150.2	141.1	161.1	59	63.6	64.4	74.6	66.5	68	ENSG00000126524
ENSG00000112851	High	Q96RT1	Protein LAP2	ERBB2IP	30	-1.27579	2.76611e-06	-1.01159	1.0793e-05	0.265437	0.531661	148.6	61.4	73.8	149.2	155.5	147	142.8	62.3	70.8	51	76.8	77.3	67.2	ENSG00000112851
ENSG00000110330	High	Q13490	Baculoviral IAP repeat-containing protein 2	BIRC2	5	-1.2723	1.14304e-05	-1.07704	3.17727e-05	0.194087	0.754691	150	62.2	71.1	161.2	129.7	146.6	162.6	59.1	57.5	70	63.3	79.7	70.4	ENSG00000110330
ENSG00000132388	High	P62253	Ubiquitin-conjugating enzyme E2 G1	UBE2G1	2	-1.2723	0.000101939	-1.15521	0.000186458	0.115033	0.898519	151.7	62.9	68.1	156.2	117.5	154.4	178.8	57.1	63.4	68.2	73.5	56.2	74.7	ENSG00000132388
ENSG00000196611	High	P03956	Interstitial collagenase	MMP1	4	-1.2723	0.000921062	0.640621	0.00136187	1.91227	0.00321279	100.8	41.8	157.2	118.3	106.9	84.7	93.3	43.2	46.5	35.6	183.2	153.5	134.7	ENSG00000196611
ENSG00000106268	High	P36639	7,8-dihydro-8-oxoguanine triphosphatase	NUDT1	4	-1.2723	0.00110064	-1.09234	0.00218683	0.180148	0.886113	150.3	62.3	70.6	160.3	97.9	167.3	175.9	61.8	50.9	74.2	81.3	50	80.5	ENSG00000106268
ENSG00000136938	High	Q92688	Acidic leucine-rich nuclear phosphoprotein 32 family member B	ANP32B	4	-1.26882	1.95473e-06	-1.11716	4.75744e-06	0.149259	0.681583	150.9	62.7	69.5	159.5	140.7	153.4	150	64.3	61.4	62.3	72.5	67.3	68.7	ENSG00000136938
ENSG00000135148	High	O14545	TRAF-type zinc finger domain-containing protein 1	TRAFD1	1	-1.26882	3.78186e-06	-1.21759	9.36178e-06	0.0524159	0.910922	153	63.5	65.8	152.6	140.5	156.9	162.1	65.3	65.5	59.6	62.9	57.9	76.6	ENSG00000135148
ENSG00000124733	High	Q16626	Male-enhanced antigen 1	MEA1	2	-1.26882	4.13972e-05	-0.943416	0.000178131	0.326537	0.677209	147	60.9	76.4	161.5	119.3	148.7	158.4	59.2	56.1	67.5	79	62.5	87.8	ENSG00000124733
ENSG00000242265	High	Q86TG7	Retrotransposon-derived protein PEG10	PEG10	2	-1.26882	0.00012388	-0.808437	0.00102483	0.459432	0.590126	143.7	59.7	82.1	159.5	113.6	159.5	142.1	61.1	49.2	68.8	78.3	68.6	99.3	ENSG00000242265
ENSG00000138621	High	Q96CD2	Phosphopantothenoylcysteine decarboxylase	PPCDC	1	-1.26534	0.00110172	-0.826233	0.00639368	0.438293	0.718801	144.1	60	81.2	130.9	133.3	123.8	188.4	46.6	67.2	66.1	105.8	54.1	83.8	ENSG00000138621
ENSG00000168288	High	Q9H3L0	Methylmalonic aciduria and homocystinuria type D protein, mitochondrial	MMADHC	5	-1.26188	2.13142e-05	-0.72977	0.000274266	0.532068	0.373115	141.6	59.1	85.4	153.9	128.9	123.5	160.2	55.2	61.3	60.7	91.8	82.6	81.9	ENSG00000168288
ENSG00000180822	High	Q5JS54	Proteasome assembly chaperone 4	PSMG4	2	-1.25843	3.20153e-05	-0.841663	0.000217468	0.41684	0.551591	144.3	60.4	80.6	146.5	133.9	133.5	163.4	40	74.9	66.2	80.8	75.6	85.3	ENSG00000180822
ENSG00000166326	High	Q96DX7	Tripartite motif-containing protein 44	TRIM44	1	-1.25843	4.29921e-05	-0.913216	0.000206487	0.345964	0.655673	146.1	61	77.6	168	118.6	156.5	141.1	62.1	54.3	66.6	72.1	81.5	79.1	ENSG00000166326
ENSG00000138780	High	Q8NEC7	Glutathione S-transferase C-terminal domain-containing protein	GSTCD	2	-1.25843	5.07323e-05	-1.05889	0.000130574	0.197865	0.798214	149.4	62.5	71.7	158.7	122.1	144	172.7	67.6	56.5	63.2	73.9	60.8	80.3	ENSG00000138780
ENSG00000111875	High	Q9Y294	Histone chaperone ASF1A	ASF1A	2	-1.25843	6.9005e-05	-0.96016	0.000260341	0.296311	0.719231	147.2	61.6	75.6	169.6	116.6	154.7	147.8	65.1	56.3	63.3	85	63.2	78.5	ENSG00000111875
ENSG00000116212	High	Q9Y546	Leucine-rich repeat-containing protein 42	LRRC42	2	-1.25498	2.21965e-06	-1.00289	6.69103e-06	0.252173	0.483567	148	62	73.9	139.1	155.2	150.7	147.2	62.6	66.8	56.7	70.5	78.3	72.9	ENSG00000116212
ENSG00000163931	High	P29401	Transketolase	TKT	26	-1.25498	2.28161e-06	-1.05589	6.62114e-06	0.199123	0.588116	149.3	62.5	71.7	139	155.3	150.8	152.1	55	67.7	64.8	72.8	71.7	70.8	ENSG00000163931
ENSG00000163565	High	Q16666	Gamma-interferon-inducible protein 16	IFI16	24	-1.25498	4.4939e-06	-0.899695	1.83643e-05	0.355016	0.438593	145.6	61.1	78.1	155.5	153.7	138.5	134.8	57.9	56.9	68.4	80.7	72.5	81.1	ENSG00000163565
ENSG00000146232	High	O00221	NF-kappa-B inhibitor epsilon	NFKBIE	2	-1.25498	1.08188e-05	-1.24469	1.95583e-05	0.0114956	0.986409	153.3	64.2	64.7	150.7	158.3	137.5	166.6	68.4	71.7	52.6	69.4	51.5	73.3	ENSG00000146232
ENSG00000240694	Medium	Q9UL42	Paraneoplastic antigen Ma2	PNMA2	1	-1.25498	2.9838e-05	-0.852042	0.000191288	0.402722	0.558823	144.5	60.6	80.1	164.9	142.9	120.4	149.7	64.8	63.9	53	87.7	82.1	70.5	ENSG00000240694
ENSG00000162734	High	Q15121	Astrocytic phosphoprotein PEA-15	PEA15	5	-1.25498	0.00243499	-1.37333	0.0019068	-0.120294	0.93927	155.9	65.4	60.1	187	104.7	143.6	188.2	96.2	56.4	43.5	70.9	49.9	59.5	ENSG00000162734
ENSG00000081320	High	O94768	Serine/threonine-protein kinase 17B	STK17B	5	-1.25154	6.15812e-06	-1.06492	1.7845e-05	0.186501	0.725726	149.4	62.7	71.4	137.7	154.1	138.6	167.2	61.7	67	59.5	74.3	69.1	70.8	ENSG00000081320
ENSG00000253719	High	Q96GX2	Putative ataxin-7-like protein 3B	ATXN7L3B	1	-1.25154	1.2383e-05	-1.191	2.53447e-05	0.0621217	0.920757	152.1	63.8	66.6	143	149.8	147.8	167.9	71.6	51.2	68.7	79.3	51.8	68.8	ENSG00000253719
ENSG00000169554	High	O60315	Zinc finger E-box-binding homeobox 2	ZEB2	5	-1.24811	1.1877e-06	-1.03801	3.61297e-06	0.209141	0.494505	148.7	62.6	72.4	142.3	150.6	148.8	153.3	59.4	68	60.5	73.2	69.9	74.2	ENSG00000169554
ENSG00000056050	High	Q9NWY4	UPF0609 protein C4orf27	C4orf27	5	-1.24811	1.4991e-05	-0.985645	5.23593e-05	0.260628	0.682575	147.5	62.1	74.5	152	123.4	163.6	151.2	58.4	60.3	67.8	77.1	67.4	78.9	ENSG00000056050
ENSG00000082213	High	Q49AR2	UPF0489 protein C5orf22	C5orf22	5	-1.24811	2.54133e-05	-1.08314	6.13577e-05	0.164786	0.806684	149.7	63	70.7	168.1	123	146.6	161.2	69.6	62.2	57.3	70.4	68.6	72.9	ENSG00000082213
ENSG00000034152	High	P46734	Dual specificity mitogen-activated protein kinase kinase 3	MAP2K3	10	-1.24811	4.76097e-05	-1.15521	8.6459e-05	0.0922074	0.909671	151.3	63.7	67.9	146.9	152.5	127	178.8	64.2	71.2	55.8	78	60.3	65.4	ENSG00000034152
ENSG00000203879	High	P31150	Rab GDP dissociation inhibitor alpha	GDI1	11	-1.24811	0.000101616	-1.08009	0.000228578	0.171207	0.839081	149.7	62.9	70.9	145.1	136	133.5	183.9	62.2	70.4	56.2	82.3	56.3	73.9	ENSG00000203879
ENSG00000178425	High	Q5TFE4	5'-nucleotidase domain-containing protein 1	NT5DC1	7	-1.24469	5.62402e-06	-1.02327	1.7845e-05	0.22033	0.675839	148.3	62.6	72.9	148.6	132.6	154.3	157.9	59.1	66.9	61.8	78.9	62	77.9	ENSG00000178425
ENSG00000157514	High	Q99576	TSC22 domain family protein 3	TSC22D3	3	-1.24469	0.000630247	-1.02915	0.00151924	0.215368	0.842548	148.4	62.7	72.8	120.5	181.7	121.8	169.7	45.9	79.9	62.3	66.4	78.7	73.2	ENSG00000157514
ENSG00000065970	High	Q9P0K8	Forkhead box protein J2	FOXJ2	1	-1.24469	0.000977751	-1.34008	0.000833997	-0.093879	0.94566	155	65.4	61.3	198.8	132.7	116	172.4	68.9	68.5	58.8	49.5	58.1	76.3	ENSG00000065970
ENSG00000160049	High	O00273	DNA fragmentation factor subunit alpha	DFFA	7	-1.24127	3.44572e-06	-1.08009	1.0793e-05	0.163499	0.7115	149.5	63.2	70.8	156.5	134.7	149.6	157.3	59.8	64.6	65.2	75.4	65.6	71.3	ENSG00000160049
ENSG00000147224	High	P60891	Ribose-phosphate pyrophosphokinase 1	PRPS1	4	-1.24127	8.90184e-06	-1.12343	2.11367e-05	0.117695	0.82973	150.5	63.6	69	142.8	143.4	157.2	158.6	55	54.7	81.2	63.6	65.7	77.8	ENSG00000147224
ENSG00000156110	High	P55263	Adenosine kinase	ADK	14	-1.24127	1.28662e-05	-1.0862	3.22456e-05	0.154454	0.798214	149.6	63.4	70.5	143.8	142.3	138.8	173.5	61.6	64.3	64.1	78.2	60.2	73.1	ENSG00000156110
ENSG00000064666	High	Q99439	Calponin-2	CNN2	12	-1.23786	2.75804e-06	-0.924125	1.16956e-05	0.313826	0.412554	145.9	61.9	76.9	143.6	154.8	136.4	148.9	59	67.9	58.7	78.7	81.7	70.4	ENSG00000064666
ENSG00000115539	High	Q9H2J4	Phosducin-like protein 3	PDCL3	6	-1.23786	5.46799e-06	-1.01159	1.75769e-05	0.227741	0.660658	147.9	62.7	73.4	148.9	137	141.2	164.6	63.6	64.4	60	78.9	65.1	76.1	ENSG00000115539
ENSG00000156970	High	O60566	Mitotic checkpoint serine/threonine-protein kinase BUB1 beta	BUB1B	15	-1.23786	7.81716e-05	-1.01159	0.000224377	0.226509	0.781306	147.9	62.7	73.4	144.3	146.3	124.8	176.2	75.4	54.6	58.2	81.8	60.7	77.6	ENSG00000156970
ENSG00000118518	High	Q9NTX7	E3 ubiquitin-protein ligase RNF146	RNF146	1	-1.23786	8.32923e-05	-0.736966	0.000964576	0.498761	0.525424	141.4	60	84.8	146.8	112.9	136.9	169	53.2	62.8	64	87.2	81.4	85.7	ENSG00000118518
ENSG00000182628	High	Q8WVK7	Spindle and kinetochore-associated protein 2	SKA2	2	-1.23786	0.0091474	-0.744197	0.046992	0.493647	0.760606	141.5	60.1	84.5	118.8	139.8	107.9	199.7	64.1	59.3	56.8	115.5	37.1	101.1	ENSG00000182628
ENSG00000150787	High	Q03393	6-pyruvoyl tetrahydrobiopterin synthase	PTS	4	-1.23447	8.39738e-06	-1.04692	2.40287e-05	0.189034	0.738131	148.6	63.2	72	140	134.2	152.1	168.2	63.2	65.3	61	73.9	66	76.1	ENSG00000150787
ENSG00000151465	High	O75794	Cell division cycle protein 123 homolog	CDC123	5	-1.23447	6.16435e-05	-0.940645	0.000238642	0.292782	0.710014	146.2	62.2	76.2	158.6	125.8	131.7	168.8	64.9	61.8	59.9	89.7	63.3	75.6	ENSG00000151465
ENSG00000172331	High	P07738	Bisphosphoglycerate mutase	BPGM	4	-1.23447	0.000268599	-0.813499	0.001819	0.418999	0.669576	143.2	60.9	81.5	135.1	130.9	132.1	174.8	35	77.2	70.5	88.4	69.4	86.6	ENSG00000172331
ENSG00000197894	High	P11766	Alcohol dehydrogenase class-3	ADH5	9	-1.23107	7.52069e-06	-1.07097	1.95583e-05	0.16092	0.76757	149.2	63.5	71	137.5	151.9	139.6	167.7	56.6	68.5	65.4	76.2	66.7	70	ENSG00000197894
ENSG00000102309	High	Q9Y237	Peptidyl-prolyl cis-trans isomerase NIMA-interacting 4	PIN4	6	-1.23107	6.95036e-05	-0.962969	0.000239408	0.266637	0.740092	146.7	62.5	75.2	146.3	129.3	136.2	175	59.2	59.4	68.9	84.7	57.8	83.1	ENSG00000102309
ENSG00000196428	High	O75157	TSC22 domain family protein 2	TSC22D2	1	-1.22769	1.25148e-06	-1.09851	3.61297e-06	0.128293	0.684095	149.7	63.9	69.8	152.7	153.7	141.5	150.7	66	61.9	63.8	74.1	66.5	68.9	ENSG00000196428
ENSG00000087470	High	O00429	Dynamin-1-like protein	DNM1L	33	-1.22769	2.39246e-06	-1.0619	6.84511e-06	0.167358	0.670211	148.9	63.5	71.3	144.2	147.1	146.3	157.8	61	65.8	63.8	76.8	61.8	75.4	ENSG00000087470
ENSG00000131236	High	Q01518	Adenylyl cyclase-associated protein 1	CAP1	24	-1.22769	2.39246e-06	-1.09851	6.69103e-06	0.130931	0.736848	149.7	63.8	69.9	149.1	139.5	150.6	159.4	63.5	63	65.1	74.7	63.2	71.9	ENSG00000131236
ENSG00000111144	High	P09960	Leukotriene A-4 hydrolase	LTA4H	20	-1.22769	3.13225e-06	-1.0145	1.0793e-05	0.214125	0.608841	147.8	63.1	73.2	135.6	149.5	148.3	157.8	55.4	67.7	66.2	74.8	73.6	71.1	ENSG00000111144
ENSG00000117308	High	Q14376	UDP-glucose 4-epimerase	GALE	9	-1.22769	5.24111e-06	-1.0499	1.55919e-05	0.178874	0.716444	148.6	63.4	71.8	145.7	144.5	139.3	164.7	59.9	64.6	65.8	78.9	62.3	74.3	ENSG00000117308
ENSG00000116649	High	P19623	Spermidine synthase	SRM	8	-1.22769	1.95592e-05	-1.13924	3.83288e-05	0.0881416	0.894114	150.5	64.3	68.4	137	137.8	151.6	175.5	65.5	67.2	60.3	77	60.3	67.8	ENSG00000116649
ENSG00000179632	High	Q9H063	Repressor of RNA polymerase III transcription MAF1 homolog	MAF1	1	-1.22769	0.000330688	-0.818579	0.00210503	0.409255	0.681583	143.2	61.2	81.2	141.2	131.6	162.3	137.8	25.3	70.7	87.5	83.3	71.8	88.5	ENSG00000179632
ENSG00000092094	High	Q9NPF4	Probable tRNA N6-adenosine threonylcarbamoyltransferase	OSGEP	5	-1.22432	2.39246e-06	-1.02621	8.12144e-06	0.197865	0.603737	148	63.4	72.7	139	145.6	159.4	147.8	60.3	69.1	60.7	73.6	72.6	71.8	ENSG00000092094
ENSG00000139684	High	P10768	S-formylglutathione hydrolase	ESD	4	-1.22432	6.30838e-06	-1.0619	1.75769e-05	0.163499	0.750206	148.8	63.7	71.3	134.5	140.7	161	158.9	58.5	64.3	68.1	75.8	65.9	72.3	ENSG00000139684
ENSG00000170142	High	P51965	Ubiquitin-conjugating enzyme E2 E1	UBE2E1	1	-1.22432	1.09248e-05	-1.04692	2.98338e-05	0.177599	0.756951	148.5	63.5	71.9	165.5	132.2	155.4	140.7	66.8	54.6	69.2	70.4	77.9	67.3	ENSG00000170142
ENSG00000164920	High	Q8N2R0	Protein odd-skipped-related 2	OSR2	1	-1.22432	2.44579e-05	-1.13606	4.75466e-05	0.0894982	0.896153	150.4	64.3	68.5	162.6	150.9	163.7	124.4	57.9	66.8	68.3	78.5	66.7	60.2	ENSG00000164920
ENSG00000128989	High	P56211	cAMP-regulated phosphoprotein 19	ARPP19	1	-1.22432	0.000181463	-1.1016	0.000336071	0.121679	0.89729	149.7	64	69.7	133.5	133.3	150	181.9	62.8	70.4	58.9	84.9	46.4	77.7	ENSG00000128989
ENSG00000033178	High	A0AVT1	Ubiquitin-like modifier-activating enzyme 6	UBA6	23	-1.22095	7.27816e-06	-1.05289	1.94962e-05	0.166073	0.754116	148.5	63.8	71.5	147.1	135.6	144.5	166.9	61.9	67.6	61.8	78.3	62.8	73.5	ENSG00000033178
ENSG00000177479	High	O95376	E3 ubiquitin-protein ligase ARIH2	ARIH2	5	-1.22095	1.28607e-05	-1.09851	2.98842e-05	0.121679	0.831905	149.5	64.2	69.8	138	146.6	141.8	171.5	61.6	70.4	60.5	74.2	58.8	76.4	ENSG00000177479
ENSG00000122008	High	Q9UBT6	DNA polymerase kappa	POLK	1	-1.22095	6.26037e-05	-0.687335	0.000973619	0.534062	0.466354	139.9	60	86.8	124.5	151.9	122	161	74	54.3	51.7	86.7	82.2	91.6	ENSG00000122008
ENSG00000136810	High	P10599	Thioredoxin	TXN	5	-1.22095	0.00117457	-0.891643	0.00445223	0.328836	0.779405	144.9	62.1	78	126.2	148.5	119.9	184.9	47.6	75.1	63.7	98.1	50	86.1	ENSG00000136810
ENSG00000154845	High	Q8TF05	Serine/threonine-protein phosphatase 4 regulatory subunit 1	PPP4R1	13	-1.21424	2.28161e-06	-1.04692	5.82e-06	0.168642	0.645695	148.3	63.8	71.8	153.9	144.5	141	153.7	64.9	66.7	60	76.3	65.6	73.5	ENSG00000154845
ENSG00000055070	High	Q7Z422	SUZ domain-containing protein 1	SZRD1	2	-1.21424	7.26948e-06	-1.03209	2.04461e-05	0.181421	0.734501	147.9	63.8	72.3	143.8	132.4	153.6	161.8	63.7	58.6	69	74.1	63.8	79.1	ENSG00000055070
ENSG00000124145	High	P31431	Syndecan-4	SDC4	9	-1.21424	1.14582e-05	-0.265345	0.0154366	0.947105	0.0105816	128.4	55.4	106.8	143.2	129.6	124	116.8	56.6	61.8	47.7	111.2	111.7	97.4	ENSG00000124145
ENSG00000154277	High	P09936	Ubiquitin carboxyl-terminal hydrolase isozyme L1	UCHL1	10	-1.2109	5.80619e-06	-1.0619	1.62552e-05	0.149259	0.760587	148.6	64.1	71.1	139.2	141.5	154.7	158.9	55.7	59.2	77.5	69.1	69.8	74.5	ENSG00000154277
ENSG00000183696	High	Q16831	Uridine phosphorylase 1	UPP1	3	-1.2109	5.88202e-06	-1.1047	1.54803e-05	0.108357	0.819173	149.4	64.5	69.6	162.7	130.6	153.4	151	64.4	60.6	68.6	70.3	67.7	70.7	ENSG00000183696
ENSG00000099810	High	Q13126	S-methyl-5'-thioadenosine phosphorylase	MTAP	7	-1.2109	8.91848e-06	-1.09542	2.1338e-05	0.115033	0.826967	149.2	64.5	69.9	147	130.3	152.9	166.6	59.7	66.7	67.1	73.1	64.5	72	ENSG00000099810
ENSG00000113407	High	P26639	Threonine--tRNA ligase, cytoplasmic	TARS	25	-1.20756	3.96666e-06	-1.08314	1.09352e-05	0.124328	0.77637	149	64.4	70.3	147.7	141.1	144.7	162.3	64.1	65.5	63.7	78.8	61.4	70.5	ENSG00000113407
ENSG00000198258	High	Q9BZL1	Ubiquitin-like protein 5	UBL5	2	-1.20756	3.93273e-05	-0.883635	0.000186497	0.325386	0.654942	144.4	62.5	78.3	134.9	124.1	161	157.7	60.4	58.3	68.8	83	64	87.8	ENSG00000198258
ENSG00000116209	High	Q9BXS4	Transmembrane protein 59	TMEM59	2	-1.20756	0.000154958	0.0827026	0.534721	1.2916	0.0105816	118	51	124.9	114.6	140.3	111.1	106	45.8	52.5	54.8	108	143.7	123.1	ENSG00000116209
ENSG00000258289	Medium	Q8WUH1	Protein Churchill	CHURC1	1	-1.20756	0.000225756	-1.16812	0.000310653	0.0384362	0.968344	150.8	65.3	67	179	115.7	153.2	155.2	81.9	50	63.9	65.8	74.1	61.2	ENSG00000258289
ENSG00000168092	High	P68402	Platelet-activating factor acetylhydrolase IB subunit beta	PAFAH1B2	4	-1.20423	8.36683e-06	-1.04394	2.23306e-05	0.159629	0.765545	148	64.3	71.8	148.1	130.8	148.9	164.1	58.6	66.7	67.4	76.7	63.5	75.1	ENSG00000168092
ENSG00000137310	Medium	Q9Y242	Transcription factor 19	TCF19	1	-1.20423	1.06284e-05	-1.04692	2.80844e-05	0.158337	0.779405	148.1	64.2	71.6	134.7	138	159.8	160	64.2	62.6	65.8	81.1	59.6	74.2	ENSG00000137310
ENSG00000113578	High	P05230	Fibroblast growth factor 1	FGF1	2	-1.20423	1.92015e-05	-1.00578	5.46865e-05	0.197865	0.755332	147.1	63.9	73.3	130.7	152.6	138	167.3	64.9	73.3	53.5	78.9	72.7	68.2	ENSG00000113578
ENSG00000102030	High	P41227	N-alpha-acetyltransferase 10	NAA10	10	-1.20423	0.00014796	-0.818579	0.000948763	0.386259	0.659263	142.8	62	81	121.5	152.3	135.9	161.4	55.6	73.6	56.7	98.8	57.4	86.8	ENSG00000102030
ENSG00000130725	High	P61081	NEDD8-conjugating enzyme Ubc12	UBE2M	11	-1.20091	2.39246e-06	-0.951764	8.14707e-06	0.248535	0.489086	145.9	63.5	75.4	152.3	134.8	146.2	150	60	61.9	68.5	78.1	74.4	73.7	ENSG00000130725
ENSG00000092148	High	Q9ULT8	E3 ubiquitin-protein ligase HECTD1	HECTD1	29	-1.20091	4.4939e-06	-1.03505	1.2635e-05	0.164786	0.716444	147.7	64.3	72.1	150.6	136.4	142.7	161.3	66.5	68	58.3	76.9	67.5	71.8	ENSG00000092148
ENSG00000107341	High	Q712K3	Ubiquitin-conjugating enzyme E2 R2	UBE2R2	3	-1.20091	7.66142e-06	-1.13606	1.74449e-05	0.0648829	0.905944	150	65.2	68.2	149.1	145.8	137.8	167.2	60.7	72	62.9	76.6	58.7	69.2	ENSG00000107341
ENSG00000136193	High	Q12765	Secernin-1	SCRN1	13	-1.20091	8.45294e-06	-1.1047	1.93034e-05	0.0949116	0.855451	149.2	65	69.4	141.8	145.5	139.2	170.4	64.7	66.7	63.5	76.3	62.2	69.6	ENSG00000136193
ENSG00000117592	High	P30041	Peroxiredoxin-6	PRDX6	20	-1.20091	1.51892e-05	-1.09234	3.34731e-05	0.107018	0.855451	149	64.8	69.8	149.1	133.3	141.3	172.3	61.9	63	69.6	74.7	62.2	72.6	ENSG00000117592
ENSG00000156136	High	P27707	Deoxycytidine kinase	DCK	6	-1.20091	0.000107296	-1.09234	0.00019662	0.108357	0.897612	148.9	64.9	69.9	159.7	113.4	152.4	170.2	67	59	68.5	71.6	62	76	ENSG00000156136
ENSG00000170430	High	P16455	Methylated-DNA--protein-cysteine methyltransferase	MGMT	4	-1.1976	2.39246e-06	-0.870387	1.09352e-05	0.328836	0.305997	143.9	62.7	78.7	141.6	138.9	142.9	152.3	59.9	63.5	64.7	86.5	70.7	79	ENSG00000170430
ENSG00000166313	High	O00213	Amyloid beta A4 precursor protein-binding family B member 1	APBB1	5	-1.1976	2.48939e-06	-0.554273	3.60964e-05	0.644318	0.0128091	136	59.3	92.7	143.1	127.9	136.4	136.7	54.8	57.9	65.2	93.1	88.2	96.7	ENSG00000166313
ENSG00000164134	High	Q9BXJ9	N-alpha-acetyltransferase 15, NatA auxiliary subunit	NAA15	27	-1.1976	4.46944e-06	-0.940645	1.55919e-05	0.257011	0.558823	145.5	63.4	75.8	149.9	136.1	144	152.3	61.9	62.5	65.9	84.3	63	80.2	ENSG00000164134
ENSG00000100714	High	P11586	C-1-tetrahydrofolate synthase, cytoplasmic	MTHFD1	35	-1.1976	5.46897e-06	-1.01742	1.63312e-05	0.180148	0.710196	147.3	64.2	72.8	152.5	130.1	150.8	155.8	66.1	61.6	64.9	77.7	64.1	76.4	ENSG00000100714
ENSG00000176261	High	Q8IWT0	Protein archease	ZBTB8OS	1	-1.1976	8.16882e-06	-1.19429	1.62552e-05	0.00288251	0.996532	151.1	65.9	66	142.2	153	140.9	168.2	65.1	68.4	64.1	75.4	54	68.6	ENSG00000176261
ENSG00000074800	High	P06733	Alpha-enolase	ENO1	24	-1.1976	1.31882e-05	-1.08314	3.10318e-05	0.116365	0.837115	148.7	64.8	70.2	147.2	136.7	141	170	60.7	62.8	70.9	78.5	59.4	72.8	ENSG00000074800
ENSG00000118816	High	Q14094	Cyclin-I	CCNI	1	-1.1976	1.39421e-05	-0.862496	6.9216e-05	0.333424	0.558953	143.7	62.7	79	148.3	136.9	137.4	152.3	57.9	70.9	59.4	65.1	97.9	74	ENSG00000118816
ENSG00000167699	High	Q9HC38	Glyoxalase domain-containing protein 4	GLOD4	11	-1.1976	1.54825e-05	-1.05889	3.68272e-05	0.138814	0.80966	148.2	64.6	71.2	152	129.5	144.5	166.7	59.8	63.6	70.5	79.5	60.6	73.4	ENSG00000167699
ENSG00000128789	High	Q969U7	Proteasome assembly chaperone 2	PSMG2	5	-1.1976	1.81616e-05	-1.02327	4.8188e-05	0.173767	0.779405	147.4	64.3	72.5	142.5	144.2	135.2	167.7	64.2	71.7	57	85.1	60	72.4	ENSG00000128789
ENSG00000076382	High	Q96R06	Sperm-associated antigen 5	SPAG5	20	-1.1976	0.000647063	-0.808437	0.00366323	0.390668	0.711074	142.5	62	81.3	164.1	113.2	140.2	152.4	76.7	44.7	64.8	98.2	51.8	94	ENSG00000076382
ENSG00000080986	High	O14777	Kinetochore protein NDC80 homolog	NDC80	23	-1.1976	0.00172887	-0.957356	0.00450911	0.24123	0.840547	145.9	63.6	75.2	158.9	101.6	164.6	158.6	70.5	41.6	78.7	86.4	45.3	93.9	ENSG00000080986
ENSG00000103187	High	Q14019	Coactosin-like protein	COTL1	9	-1.19429	7.69319e-06	-1.07704	1.90826e-05	0.116365	0.814363	148.5	64.9	70.4	150.1	138	139	166.8	65.1	62	67.8	78.8	63.6	68.9	ENSG00000103187
ENSG00000111716	High	P07195	L-lactate dehydrogenase B chain	LDHB	14	-1.191	8.34288e-06	-1.06794	2.01739e-05	0.121679	0.808522	148.3	65	70.7	145.4	142.3	138.3	166.9	59.1	63.3	72.6	76.3	62.3	73.5	ENSG00000111716
ENSG00000197860	High	Q96EQ0	Small glutamine-rich tetratricopeptide repeat-containing protein beta	SGTB	5	-1.191	1.12914e-05	-1.06794	2.74672e-05	0.123004	0.819669	148.3	64.9	70.7	147.6	137.7	136.1	171.8	64.4	66.3	64.1	72.9	70	69.3	ENSG00000197860
ENSG00000134184	High	P09488	Glutathione S-transferase Mu 1	GSTM1	2	-1.191	1.30241e-05	-0.951764	4.37379e-05	0.237564	0.684095	145.6	63.9	75.3	125.9	144.3	152.3	160.1	55.7	65.7	70.2	80.5	67.6	77.7	ENSG00000134184
ENSG00000128059	High	Q06203	Amidophosphoribosyltransferase	PPAT	5	-1.191	3.23544e-05	-1.02915	7.95547e-05	0.163499	0.805518	147.4	64.5	72.3	144.7	131.4	138.4	175	65.5	62.9	65.2	74.8	62.4	79.7	ENSG00000128059
ENSG00000163001	High	Q96G28	Cilia- and flagella-associated protein 36	CFAP36	3	-1.191	5.95359e-05	-0.84944	0.000317088	0.342555	0.648408	143.3	62.7	79.5	144.4	126.6	132	170.3	63.4	68.6	56.1	89.4	66.5	82.7	ENSG00000163001
ENSG00000140650	High	O15305	Phosphomannomutase 2	PMM2	9	-1.191	0.000111829	-1.00578	0.000274931	0.182692	0.815607	146.9	64.4	73.1	125.6	152.3	133.6	176	53.5	76	63.7	80.8	62.4	76.1	ENSG00000140650
ENSG00000107854	High	Q9H2K2	Tankyrase-2	TNKS2	1	-1.191	0.00012388	-0.943416	0.000409771	0.248535	0.764772	145.5	63.7	75.7	152.6	132.3	123.7	173.3	53.8	76.6	60.7	78.9	63.6	84.5	ENSG00000107854
ENSG00000090060	High	P51003	Poly(A) polymerase alpha	PAPOLA	16	-1.18771	1.1877e-06	-0.873027	4.75744e-06	0.313826	0.17057	143.8	63.1	78.5	149.1	140	142.5	143.5	59.4	67.1	63	80.7	76.3	78.5	ENSG00000090060
ENSG00000149292	High	Q9H892	Tetratricopeptide repeat protein 12	TTC12	1	-1.18771	0.000397775	-0.72977	0.003587	0.45628	0.641295	140.3	61.6	84.6	144.3	139.7	114	163.4	65.6	67.2	52.1	100.6	55.2	97.9	ENSG00000149292
ENSG00000105220	High	P06744	Glucose-6-phosphate isomerase	GPI	19	-1.18442	3.24246e-06	-1.04394	9.80479e-06	0.141433	0.730032	147.7	64.9	71.6	148.2	136.7	145.5	160.3	60.9	63.4	70.4	73.4	70.5	70.8	ENSG00000105220
ENSG00000148834	High	P78417	Glutathione S-transferase omega-1	GSTO1	10	-1.18442	5.46897e-06	-1.03801	1.56685e-05	0.146655	0.755757	147.5	64.9	71.8	146.7	136.6	143.6	163.1	61.1	62.3	71.2	76.5	64.2	74.7	ENSG00000148834
ENSG00000239900	High	P30566	Adenylosuccinate lyase	ADSL	15	-1.18442	7.19293e-06	-1.01159	1.98046e-05	0.172488	0.738131	146.8	64.7	72.9	147.4	136.3	139.7	164	65.2	68.2	60.7	79.9	64	74.7	ENSG00000239900
ENSG00000143179	High	Q9BZX2	Uridine-cytidine kinase 2	UCK2	4	-1.18442	1.30611e-05	-1.04097	3.2698e-05	0.145351	0.799223	147.6	64.9	71.7	157.4	135.7	132.5	164.6	69.9	64.5	60.2	76.7	73.3	65.2	ENSG00000143179
ENSG00000133731	High	P29218	Inositol monophosphatase 1	IMPA1	6	-1.18442	2.75064e-05	-1.04097	6.36402e-05	0.141433	0.821221	147.6	64.9	71.6	150.7	131	137.4	171.1	64.6	70.7	59.5	81.9	63	70	ENSG00000133731
ENSG00000138641	High	Q15034	Probable E3 ubiquitin-protein ligase HERC3	HERC3	2	-1.18442	0.000164507	-0.793357	0.00111332	0.389567	0.648722	141.8	62.4	81.8	115.2	156.4	127.6	168.1	54	73.6	59.7	80.8	85.7	79	ENSG00000138641
ENSG00000108395	High	O94972	E3 ubiquitin-protein ligase TRIM37	TRIM37	1	-1.18442	0.0898579	-1.23786	0.0841506	-0.0543923	0.987191	151.6	66.8	64.3	251.4	63.2	217.7	74.4	60.2	69.3	70.8	60.3	55.9	76.8	ENSG00000108395
ENSG00000134452	High	Q8NFZ0	F-box DNA helicase 1	FBXO18	5	-1.18115	2.39246e-06	-0.867752	9.95324e-06	0.313826	0.307808	143.5	63.3	78.7	140.4	144.8	151.4	137.4	56.1	65.8	68	75.5	78.7	81.9	ENSG00000134452
ENSG00000144591	High	Q96IJ6	Mannose-1-phosphate guanyltransferase alpha	GMPPA	9	-1.18115	4.56813e-06	-0.997117	1.38369e-05	0.185232	0.681583	146.5	64.6	73.4	146.1	135.9	143	161	63.1	65.3	65.2	79.6	65.9	74.7	ENSG00000144591
ENSG00000102144	High	P00558	Phosphoglycerate kinase 1	PGK1	22	-1.18115	6.27285e-06	-1.08009	1.58322e-05	0.10165	0.828242	148.3	65.4	70.2	142.1	139.6	145.9	165.7	59.6	63.9	72.7	74.5	63.7	72.3	ENSG00000102144
ENSG00000108039	High	Q9NQW7	Xaa-Pro aminopeptidase 1	XPNPEP1	16	-1.18115	6.51752e-06	-1.02034	1.82075e-05	0.158337	0.748591	147	64.9	72.4	139.7	139.6	143.4	165.4	60.3	66.1	68.3	77.6	65.1	74.6	ENSG00000108039
ENSG00000171314	High	P18669	Phosphoglycerate mutase 1	PGAM1	12	-1.18115	6.42552e-05	-1.09851	0.00011302	0.0827026	0.915166	148.8	65.6	69.4	132.5	128.3	176.5	157.7	62.1	65	69.6	71.9	62.2	74.1	ENSG00000171314
ENSG00000130985	High	P22314	Ubiquitin-like modifier-activating enzyme 1	UBA1	42	-1.17788	4.33522e-06	-1.04692	1.16956e-05	0.130931	0.756951	147.5	65.2	71.4	147.2	142.6	139.1	161.1	63.6	69.9	62.2	77.7	64	72.6	ENSG00000130985
ENSG00000078747	High	Q96J02	E3 ubiquitin-protein ligase Itchy homolog	ITCH	16	-1.17788	4.50082e-06	-0.773491	2.48402e-05	0.403813	0.271973	141.2	62.4	82.6	140.2	136.6	142.9	145	52.9	77.3	57.2	83.5	84	80.4	ENSG00000078747
ENSG00000138698	High	P52306	Rap1 GTPase-GDP dissociation stimulator 1	RAP1GDS1	14	-1.17788	1.05995e-05	-0.994241	3.00095e-05	0.183963	0.740244	146.4	64.7	73.5	152.5	134.1	134.4	164.6	62.1	67.2	64.8	79.9	67.3	73.2	ENSG00000138698
ENSG00000101132	High	Q9NQP4	Prefoldin subunit 4	PFDN4	6	-1.17788	1.06681e-05	-0.862496	4.79926e-05	0.313826	0.558823	143.4	63.4	78.8	147.4	136.2	133.3	156.6	56.9	69.3	63.9	88.2	64.9	83.2	ENSG00000101132
ENSG00000185651	High	P68036	Ubiquitin-conjugating enzyme E2 L3	UBE2L3	8	-1.17788	1.08478e-05	-1.0619	2.63492e-05	0.116365	0.825043	147.8	65.4	70.9	149.3	129.1	149.9	163.1	63.8	59	73.3	76	63.2	73.4	ENSG00000185651
ENSG00000167552	High	Q71U36	Tubulin alpha-1A chain	TUBA1A	2	-1.17788	1.19746e-05	-1.07097	2.80138e-05	0.107018	0.842945	148	65.5	70.5	147.2	127.9	155.6	161.5	62.7	62.4	71.3	75.5	61	75	ENSG00000167552
ENSG00000136159	High	Q9NV35	Probable 8-oxo-dGTP diphosphatase NUDT15	NUDT15	1	-1.17788	0.000231779	-0.957356	0.000660461	0.22033	0.804088	145.5	64.3	75	132.1	124.6	147	178.5	64.7	68.1	60.2	93.5	57.3	74.1	ENSG00000136159
ENSG00000074603	High	Q6V1X1	Dipeptidyl peptidase 8	DPP8	4	-1.17462	3.24246e-06	-0.865122	1.35213e-05	0.31034	0.401943	143.4	63.5	78.7	141.5	134.9	146.8	150.3	60.1	65.8	64.4	84.4	68.6	83.1	ENSG00000074603
ENSG00000128891	High	Q9BV29	Uncharacterized protein C15orf57	C15orf57	1	-1.17462	4.06684e-06	-1.0499	1.13635e-05	0.124328	0.768546	147.5	65.4	71.3	150.7	135.8	145.8	157.9	71.5	58.5	66.1	69.5	76.8	67.5	ENSG00000128891
ENSG00000102921	High	O75113	NEDD4-binding protein 1	N4BP1	7	-1.17462	9.23518e-06	-1.06492	2.17823e-05	0.108357	0.831377	147.8	65.6	70.7	149.8	131	142.8	167.7	66	66.4	64.3	68.1	72.1	71.8	ENSG00000102921
ENSG00000167815	High	P32119	Peroxiredoxin-2	PRDX2	6	-1.17462	1.73354e-05	-1.09851	3.46525e-05	0.0758749	0.900712	148.6	65.8	69.4	136	159.2	134.3	164.9	62.1	71.8	63.6	79.1	59.3	69.8	ENSG00000167815
ENSG00000062194	High	Q86WP2	Vasculin	GPBP1	1	-1.17462	2.94932e-05	-0.426625	0.00394505	0.747602	0.0949268	132.3	58.6	98.4	141.1	111.7	141.5	134.9	62	50.1	63.6	93.6	90.6	110.9	ENSG00000062194
ENSG00000123505	High	P17707	S-adenosylmethionine decarboxylase proenzyme	AMD1	2	-1.17462	4.05453e-05	-1.11716	6.83814e-05	0.0579701	0.935041	149	66	68.7	158.8	153.8	119.8	163.5	71.4	63.1	63.5	58.9	70.7	76.4	ENSG00000123505
ENSG00000119335	High	Q01105	Protein SET	SET	11	-1.17462	0.000174718	-1	0.000417673	0.175045	0.831905	146.4	64.9	73.3	140.2	132	186.1	127.3	62.5	65.8	66.3	71.5	75.2	73.1	ENSG00000119335
ENSG00000186193	High	Q86UD0	Suppressor APC domain-containing protein 2	SAPCD2	2	-1.17462	0.00178566	-0.913216	0.00513494	0.260628	0.823024	144.5	64	76.7	182.5	101.3	157	137.1	76.5	46.3	69.4	88.8	57.3	83.9	ENSG00000186193
ENSG00000167118	High	Q9BTM9	Ubiquitin-related modifier 1	URM1	1	-1.17137	8.90184e-06	-1.02327	2.34933e-05	0.146655	0.778009	146.9	65.2	72.2	148.2	135.1	143.2	161.1	57.7	59.1	79	76.7	66.8	73.3	ENSG00000167118
ENSG00000119333	High	Q96EX3	WD repeat-containing protein 34	WDR34	5	-1.17137	1.78217e-05	-0.818579	0.000103481	0.351628	0.544797	142.2	63.2	80.6	149	128.8	132.2	158.6	64.3	63	62.2	91	67	83.8	ENSG00000119333
ENSG00000149591	High	Q01995	Transgelin	TAGLN	15	-1.17137	4.1259e-05	-1.02327	9.66712e-05	0.147958	0.82218	146.9	65.2	72.3	131.7	144.1	137.4	174.2	55	63.6	77.1	68.6	73.6	74.7	ENSG00000149591
ENSG00000173272	High	Q6P582	Mitotic-spindle organizing protein 2A	MZT2A	1	-1.17137	0.0560566	-0.982791	0.0856573	0.187768	0.93927	146	64.8	73.8	104.7	95	264.3	120.1	73.6	62.5	58.3	74.2	58.3	89.1	ENSG00000173272
ENSG00000064042	High	Q9UPQ0	LIM and calponin homology domains-containing protein 1	LIMCH1	23	-1.16812	5.62585e-06	-0.85726	2.4393e-05	0.31034	0.494505	143	63.7	79	128.5	152.2	147.8	143.6	59.5	70.5	61	71.1	83.6	82.2	ENSG00000064042
ENSG00000079739	High	P36871	Phosphoglucomutase-1	PGM1	22	-1.16812	6.2957e-06	-1.00868	1.77875e-05	0.158337	0.743935	146.5	65.2	72.8	136.1	146.8	140.2	162.8	57.7	72.3	65.7	76.6	68.9	72.9	ENSG00000079739
ENSG00000138430	High	Q9NTK5	Obg-like ATPase 1	OLA1	12	-1.16812	1.70726e-05	-1.00868	4.40502e-05	0.158337	0.785603	146.5	65.2	72.8	145.4	132.9	139.7	168	64.1	65.3	66.2	83.3	61.1	74	ENSG00000138430
ENSG00000110958	High	Q15185	Prostaglandin E synthase 3	PTGES3	7	-1.16812	4.46543e-05	-0.823677	0.000252571	0.344828	0.613864	142.3	63.3	80.4	140.4	136.3	134.2	158.1	47.7	63.3	78.8	83.1	64.2	93.8	ENSG00000110958
ENSG00000138835	High	P49796	Regulator of G-protein signaling 3	RGS3	2	-1.16488	5.86739e-06	-1.02915	1.61076e-05	0.133564	0.776406	146.9	65.6	71.9	133.7	151.5	161.2	141.2	61.4	72.1	63.2	76.2	69.6	70	ENSG00000138835
ENSG00000158710	High	P37802	Transgelin-2	TAGLN2	13	-1.16488	8.5118e-06	-0.979942	2.54899e-05	0.185232	0.720868	145.8	65	73.9	141	138	137.8	166.6	62.9	65.1	66.9	77.2	67	77.5	ENSG00000158710
ENSG00000151287	High	Q5JUR7	Testis-expressed sequence 30 protein	TEX30	3	-1.16488	1.07144e-05	-0.805913	6.09399e-05	0.360645	0.489086	141.8	63.2	81.1	138.3	133.2	135.2	160.3	62.7	62.6	64.3	84.5	69.4	89.5	ENSG00000151287
ENSG00000105835	High	P43490	Nicotinamide phosphoribosyltransferase	NAMPT	17	-1.16488	1.07144e-05	-0.994241	2.93153e-05	0.169925	0.75334	146.1	65.2	73.3	139.1	149	132.4	163.8	59.1	72.6	63.9	76.6	77.8	65.6	ENSG00000105835
ENSG00000161217	High	P49585	Choline-phosphate cytidylyltransferase A	PCYT1A	12	-1.16488	1.14582e-05	-0.954557	3.57238e-05	0.210389	0.702911	145.3	64.7	74.9	138.6	162.3	132.8	147.4	58.6	78	57.6	76.5	75.7	72.5	ENSG00000161217
ENSG00000149089	High	Q96GX9	Methylthioribulose-1-phosphate dehydratase	APIP	3	-1.16488	1.27888e-05	-0.875672	5.43763e-05	0.291604	0.595502	143.4	63.9	78.2	147.3	156.6	133.2	136.7	51.9	80.1	59.8	78.6	81.3	74.6	ENSG00000149089
ENSG00000143727	High	P24666	Low molecular weight phosphotyrosine protein phosphatase	ACP1	3	-1.16488	1.74102e-05	-1.05889	3.78011e-05	0.107018	0.854057	147.5	65.8	70.8	142	129.3	153.8	165	62.6	64.3	70.5	79.8	59.2	73.6	ENSG00000143727
ENSG00000163577	High	Q9GZV4	Eukaryotic translation initiation factor 5A-2	EIF5A2	2	-1.16488	2.82086e-05	-0.929611	9.66409e-05	0.23634	0.716444	144.7	64.5	75.9	151.7	130	133.5	163.5	50.7	74.2	68.5	77.4	69.1	81.3	ENSG00000163577
ENSG00000057608	High	P50395	Rab GDP dissociation inhibitor beta	GDI2	20	-1.16488	3.90463e-05	-1	9.77645e-05	0.164786	0.805269	146.2	65.2	73.1	137.2	139	136.4	172.4	56.9	71.7	67.1	83.4	60.6	75.3	ENSG00000057608
ENSG00000101310	High	Q15437	Protein transport protein Sec23B	SEC23B	9	-1.16488	0.000170004	-1.11092	0.000250562	0.0524159	0.952708	148.7	66.3	68.8	163	133.9	123.5	174.2	74.5	72	52.6	79.3	57.9	69.2	ENSG00000101310
ENSG00000140280	High	Q8IV50	LysM and putative peptidoglycan-binding domain-containing protein 2	LYSMD2	1	-1.16165	8.51096e-06	-1.02034	2.22171e-05	0.144046	0.779405	146.6	65.5	72.3	145.3	144.5	131.7	165.2	62	65.5	69	73.8	66	77.2	ENSG00000140280
ENSG00000137955	High	P53611	Geranylgeranyl transferase type-2 subunit beta	RABGGTB	7	-1.16165	9.99151e-06	-0.988504	2.81815e-05	0.173767	0.743935	145.9	65.2	73.6	149.2	124.2	151.1	159.2	65.4	65.5	64.8	71.2	71.8	77.7	ENSG00000137955
ENSG00000128050	High	P22234	Multifunctional protein ADE2	PAICS	14	-1.16165	1.53625e-05	-0.979942	4.35046e-05	0.181421	0.753739	145.8	65.1	73.9	148.9	134.1	134.9	165.1	62.5	66	66.8	83.1	61.8	76.7	ENSG00000128050
ENSG00000145293	High	Q9UHY7	Enolase-phosphatase E1	ENOPH1	3	-1.16165	2.49486e-05	-0.899695	9.52602e-05	0.261832	0.682575	143.9	64.3	77.1	143	126.1	141.6	164.9	57.7	66.1	69.3	85.4	65.6	80.3	ENSG00000145293
ENSG00000138160	High	P52732	Kinesin-like protein KIF11	KIF11	32	-1.16165	0.000312667	-1.02915	0.00061097	0.132248	0.885709	146.8	65.6	72	139	135.3	131.9	180.9	76.9	50	70	81.4	50.9	83.6	ENSG00000138160
ENSG00000120526	High	Q96RS6	NudC domain-containing protein 1	NUDCD1	15	-1.15843	4.61294e-06	-0.988504	1.40214e-05	0.169925	0.696932	145.8	65.3	73.5	151.2	129.5	146.9	155.7	62.1	66.2	67.7	74.9	70.2	75.6	ENSG00000120526
ENSG00000106605	High	P53004	Biliverdin reductase A	BLVRA	8	-1.15843	5.63477e-06	-1.00289	1.62552e-05	0.154454	0.74149	146.2	65.5	72.9	152.2	132.3	139.8	160.6	63.4	65.3	67.8	76.4	70.8	71.5	ENSG00000106605
ENSG00000167770	High	Q96FW1	Ubiquitin thioesterase OTUB1	OTUB1	7	-1.15843	9.94914e-06	-0.994241	2.74672e-05	0.163499	0.755757	146	65.4	73.3	131.1	138.7	154.5	159.6	59.1	69.8	67.3	79	64.8	76	ENSG00000167770
ENSG00000060982	High	P54687	Branched-chain-amino-acid aminotransferase, cytosolic	BCAT1	5	-1.15843	1.00611e-05	-0.932361	3.28624e-05	0.226509	0.677209	144.6	64.8	75.8	137.6	148.8	132.6	159.3	62.5	73	58.8	85.9	68.8	72.6	ENSG00000060982
ENSG00000011485	High	P53041	Serine/threonine-protein phosphatase 5	PPP5C	18	-1.15843	1.82352e-05	-1.01742	4.40818e-05	0.141433	0.80574	146.5	65.6	72.4	160.2	123.1	147	155.7	71.2	63.5	62.2	78.3	65	73.8	ENSG00000011485
ENSG00000078674	High	Q15154	Pericentriolar material 1 protein	PCM1	28	-1.15843	2.7972e-05	-0.9771	7.6625e-05	0.181421	0.776708	145.6	65.2	74	163.4	124.9	148.7	145.3	71.9	58.8	65	81	60.3	80.7	ENSG00000078674
ENSG00000023909	High	P48507	Glutamate--cysteine ligase regulatory subunit	GCLM	5	-1.15843	0.000319789	-0.985645	0.000738355	0.172488	0.848978	145.8	65.3	73.6	130.2	139.7	127.8	185.7	61.8	71.8	62.3	84.4	58.7	77.7	ENSG00000023909
ENSG00000102265	High	P01033	Metalloproteinase inhibitor 1	TIMP1	2	-1.15843	0.00106741	0.582074	0.00220667	1.74071	0.00377545	101.7	45.5	152.2	102.5	119.3	92.7	92.2	37.4	55.4	43.8	140.9	179.9	135.8	ENSG00000102265
ENSG00000161888	High	Q8NBT2	Kinetochore protein Spc24	SPC24	7	-1.15843	0.00483271	-1.03505	0.00766909	0.123004	0.931318	146.9	65.8	71.7	168.7	93.7	162.6	162.6	81.2	39.9	76.4	85.4	37.1	92.5	ENSG00000161888
ENSG00000144744	High	Q8TBC4	NEDD8-activating enzyme E1 catalytic subunit	UBA3	12	-1.15521	1.11108e-06	-0.915936	3.61297e-06	0.240009	0.300312	144.2	64.7	76.4	146.3	140.8	144.8	144.8	60.1	68.8	65.1	78.3	74.4	76.6	ENSG00000144744
ENSG00000142657	High	P52209	6-phosphogluconate dehydrogenase, decarboxylating	PGD	15	-1.15521	2.64265e-06	-0.982791	8.46604e-06	0.172488	0.647373	145.6	65.4	73.7	144.7	138.4	142.2	157.1	60.6	68.3	67.3	76.4	74.8	70	ENSG00000142657
ENSG00000078140	High	P61086	Ubiquitin-conjugating enzyme E2 K	UBE2K	8	-1.15521	5.29712e-06	-1.02034	1.48201e-05	0.134878	0.761623	146.5	65.8	72.3	147.5	131.2	149.1	158	62.9	66.1	68.3	77.1	64.8	74.8	ENSG00000078140
ENSG00000001084	High	P48506	Glutamate--cysteine ligase catalytic subunit	GCLC	6	-1.15521	7.64791e-06	-1.00289	2.04909e-05	0.15056	0.759755	146.1	65.6	72.9	147	139.6	132.5	165.3	64.4	64.9	67.7	74.6	73.5	70.5	ENSG00000001084
ENSG00000197713	High	Q96AT9	Ribulose-phosphate 3-epimerase	RPE	2	-1.15521	2.62377e-05	-1.04394	5.60635e-05	0.112367	0.855062	147	66	71.3	133.5	146.1	136.4	172.1	65.6	70.1	62.2	74.3	61.3	78.4	ENSG00000197713
ENSG00000067225	High	P14618	Pyruvate kinase PKM	PKM	39	-1.152	4.4939e-06	-1.03209	1.17559e-05	0.120352	0.77637	146.7	66	71.7	141.1	142.5	146.5	156.7	57.7	63.1	77.1	72.6	66	76.7	ENSG00000067225
ENSG00000175573	High	Q9H3H3	UPF0696 protein C11orf68	C11orf68	6	-1.152	4.61161e-06	-0.891643	1.67571e-05	0.261832	0.533598	143.5	64.6	77.4	153.3	137.8	135.2	147.8	63	69	61.6	86	68.5	77.7	ENSG00000175573
ENSG00000181143	High	Q8WXI7	Mucin-16	MUC16	1	-1.152	8.64399e-06	-1.05889	1.95158e-05	0.0908534	0.854764	147.3	66.3	70.7	145.6	146.6	131.8	165.1	61.9	69.1	68	75.5	63.7	72.7	ENSG00000181143
ENSG00000005194	High	Q6FI81	Anamorsin	CIAPIN1	9	-1.152	9.96532e-06	-1.02915	2.4397e-05	0.121679	0.806684	146.6	66	71.8	152.6	131.2	139.1	163.5	69.4	67	61.6	76.7	65.8	73	ENSG00000005194
ENSG00000105254	High	Q99426	Tubulin-folding cofactor B	TBCB	8	-1.152	1.06448e-05	-1.01742	2.71818e-05	0.133564	0.799223	146.3	65.9	72.3	143.2	126.8	158.6	156.8	66.1	60.9	70.8	75.7	68.1	73.1	ENSG00000105254
ENSG00000116161	High	Q9HB71	Calcyclin-binding protein	CACYBP	10	-1.152	3.09438e-05	-0.985645	7.95627e-05	0.166073	0.792918	145.7	65.5	73.5	154	120.3	157.3	151.2	67.8	58.7	70	81.1	61.8	77.7	ENSG00000116161
ENSG00000110063	High	Q96C86	m7GpppX diphosphatase	DCPS	7	-1.1488	4.61161e-06	-0.880976	1.74449e-05	0.27023	0.525424	143.2	64.5	77.8	147.3	137.8	152.5	135.3	53.8	70.5	69.4	74.1	81.7	77.7	ENSG00000110063
ENSG00000103274	High	P53384	Cytosolic Fe-S cluster assembly factor NUBP1	NUBP1	2	-1.1488	6.8292e-06	-0.954557	2.06476e-05	0.195348	0.684936	144.9	65.3	74.8	140.9	136.4	139	163.4	66.8	64.7	64.5	80.2	67.6	76.5	ENSG00000103274
ENSG00000166965	High	A6NED2	RCC1 domain-containing protein 1	RCCD1	2	-1.1488	7.5515e-06	-0.875672	2.97103e-05	0.275007	0.565267	143.1	64.5	78	145.7	138.7	129	158.9	65.5	57.6	70.4	80.8	75.8	77.5	ENSG00000166965
ENSG00000108010	High	O76003	Glutaredoxin-3	GLRX3	11	-1.1488	1.11077e-05	-1.01159	2.84514e-05	0.138814	0.794795	146.2	65.9	72.5	153	127	143.9	160.7	65.8	63.9	68.1	77.2	64	76.3	ENSG00000108010
ENSG00000126790	High	Q96EM0	Trans-3-hydroxy-L-proline dehydratase	L3HYPDH	5	-1.1488	2.97256e-05	-1.1047	5.06051e-05	0.045443	0.945969	148.2	66.8	68.9	155.8	125.9	140.6	170.4	72.7	67.2	60.6	68.8	70	68.1	ENSG00000126790
ENSG00000188229	High	P68371	Tubulin beta-4B chain	TUBB4B	1	-1.1488	0.000141503	-1.15843	0.00017027	-0.011588	0.989182	149.4	67.4	66.8	146.5	130.3	166.1	154.5	55.5	51	95.6	61.3	61	78.3	ENSG00000188229
ENSG00000166803	High	Q15004	PCNA-associated factor	KIAA0101	4	-1.1488	0.000802595	-0.675765	0.00800032	0.474047	0.646754	138.3	62.3	86.6	154.7	116	107.2	175.4	61.7	61.2	64.1	88.8	85.3	85.6	ENSG00000166803
ENSG00000081154	High	Q8WW12	PEST proteolytic signal-containing nuclear protein	PCNP	8	-1.14561	7.5448e-06	-1.00868	1.94962e-05	0.138814	0.776708	146	66	72.6	161.9	131.2	144.6	146.4	72.9	59.5	65.5	73.2	68.3	76.4	ENSG00000081154
ENSG00000119383	High	Q15257	Serine/threonine-protein phosphatase 2A activator	PPP2R4	7	-1.14561	8.36623e-06	-0.9771	2.38672e-05	0.168642	0.73874	145.3	65.7	73.9	139.4	133.7	147	161.1	61.3	68.7	67.1	82.9	64.3	74.4	ENSG00000119383
ENSG00000165516	High	Q9Y2U9	Kelch domain-containing protein 2	KLHDC2	1	-1.14561	1.14582e-05	-0.662004	0.00014394	0.482332	0.272779	137.9	62.3	87.1	126.4	126.2	153.3	145.7	56.4	63	67.7	91.3	85.8	84.2	ENSG00000165516
ENSG00000169188	High	Q9UBZ4	DNA-(apurinic or apyrimidinic site) lyase 2	APEX2	1	-1.14561	1.31728e-05	-0.659723	0.000177466	0.487486	0.285951	137.9	62.3	87.3	152.5	132.8	118.9	147.3	60.8	65.4	60.6	87.2	89.3	85.3	ENSG00000169188
ENSG00000134996	High	Q92882	Osteoclast-stimulating factor 1	OSTF1	6	-1.14561	6.23381e-05	-0.897006	0.000222519	0.248535	0.729364	143.5	64.9	77.1	129.5	139.7	133.5	171.3	57.8	68.6	68.4	83.4	63.6	84.3	ENSG00000134996
ENSG00000181019	High	P15559	NAD(P)H dehydrogenase [quinone] 1	NQO1	13	-1.14561	6.33467e-05	-0.988504	0.000149114	0.155749	0.819669	145.6	65.8	73.3	141	121.6	152.4	167.5	66.3	60.2	71	82.3	59.1	78.6	ENSG00000181019
ENSG00000131263	High	Q9NVW2	E3 ubiquitin-protein ligase RLIM	RLIM	2	-1.14561	8.78105e-05	-0.795859	0.000531563	0.348232	0.646754	141.2	63.8	81.3	135.3	162.4	123.8	143.1	46.7	70.1	74.7	81.5	68.6	93.8	ENSG00000131263
ENSG00000131069	High	Q9NR19	Acetyl-coenzyme A synthetase, cytoplasmic	ACSS2	7	-1.14561	0.000175937	-0.943416	0.000487324	0.201634	0.805269	144.6	65.4	75.2	122.7	170.2	128.5	157	50.2	82.5	63.3	75.9	73.6	76	ENSG00000131069
ENSG00000176393	High	Q9H4A4	Aminopeptidase B	RNPEP	20	-1.14242	5.46897e-06	-0.979942	1.62552e-05	0.163499	0.718801	145.4	65.8	73.7	137.9	138.6	145.2	159.8	57.8	70.3	69.3	78.9	67.5	74.7	ENSG00000176393
ENSG00000092621	High	O43175	D-3-phosphoglycerate dehydrogenase	PHGDH	19	-1.14242	6.94985e-06	-0.943416	2.15996e-05	0.199123	0.682575	144.5	65.5	75.2	141.3	147.4	131.9	157.5	60	71	65.5	84.1	67.2	74.2	ENSG00000092621
ENSG00000176014	High	Q9BUF5	Tubulin beta-6 chain	TUBB6	9	-1.14242	1.09664e-05	-1.04692	2.52198e-05	0.0935602	0.854764	146.8	66.5	71	138.2	136.3	153.1	159.7	58.7	60.6	80.3	70.6	65.5	77	ENSG00000176014
ENSG00000130313	High	O95336	6-phosphogluconolactonase	PGLS	9	-1.14242	1.58592e-05	-1.02621	3.6302e-05	0.116365	0.833066	146.4	66.3	71.9	138.4	144.9	135.7	166.5	59.6	71.9	67.5	81.3	60.4	73.8	ENSG00000130313
ENSG00000058091	High	O94921	Cyclin-dependent kinase 14	CDK14	1	-1.14242	2.48769e-05	-1.04394	5.06376e-05	0.0962619	0.874761	146.8	66.5	71.1	155.3	139	126.3	166.5	64.1	73.3	62.2	73.5	74.7	65.1	ENSG00000058091
ENSG00000142867	High	O95999	B-cell lymphoma/leukemia 10	BCL10	4	-1.14242	5.84224e-05	-0.971431	0.000148614	0.173767	0.803857	145.2	65.7	74.1	134.4	153.8	124.1	168.4	57.2	76.2	63.7	80.7	68.5	73.1	ENSG00000142867
ENSG00000166451	High	Q96H22	Centromere protein N	CENPN	1	-1.14242	0.00187509	-0.56918	0.0286747	0.573375	0.599429	135.5	61.4	91.3	110.5	109.6	180.8	141.1	56.8	47.8	79.5	94.9	86.6	92.4	ENSG00000166451
ENSG00000009307	High	O75534	Cold shock domain-containing protein E1	CSDE1	29	-1.13924	1.25937e-06	-0.744197	7.66988e-06	0.395063	0.0606239	139.8	63.4	83.4	141.4	137.8	136.2	143.9	63.5	65.8	61.1	87.3	79	84.1	ENSG00000009307
ENSG00000136197	High	Q9BPX7	UPF0415 protein C7orf25	C7orf25	4	-1.13924	7.52069e-06	-0.948976	2.26811e-05	0.190299	0.697236	144.6	65.6	74.9	140.5	138.8	140.4	158.8	53.8	70.2	72.9	76.2	67.5	80.9	ENSG00000136197
ENSG00000100983	High	P48637	Glutathione synthetase	GSS	14	-1.13606	5.46897e-06	-0.985645	1.58322e-05	0.147958	0.741124	145.3	66.2	73.4	138.9	139.2	144	159.3	60.6	72.2	65.7	80.2	64.6	75.3	ENSG00000100983
ENSG00000115514	High	O14530	Thioredoxin domain-containing protein 9	TXNDC9	8	-1.13606	6.56773e-06	-0.96016	1.92184e-05	0.175045	0.708182	144.8	65.9	74.4	150.8	129.4	143.6	155.4	68.3	67.3	62	82.3	67	74	ENSG00000115514
ENSG00000173540	High	Q9Y5P6	Mannose-1-phosphate guanyltransferase beta	GMPPB	6	-1.13606	7.60363e-06	-0.951764	2.27622e-05	0.183963	0.703837	144.6	65.8	74.8	135.1	135	148.1	160.1	58.3	71.3	67.7	77.6	68.8	77.9	ENSG00000173540
ENSG00000197885	High	Q9NYS0	NF-kappa-B inhibitor-interacting Ras-like protein 1	NKIRAS1	2	-1.13606	1.5048e-05	-1.08009	2.96479e-05	0.0551957	0.922053	147.4	67.1	69.7	155.5	143	128	163.3	73.1	70	58.2	73.9	65.7	69.5	ENSG00000197885
ENSG00000129696	High	Q6NXR4	TELO2-interacting protein 2	TTI2	1	-1.13606	4.6494e-05	-0.902389	0.000159897	0.235114	0.730229	143.5	65.2	76.8	161.1	134.4	128	150.4	72.8	64.5	58.4	89.4	59.1	81.8	ENSG00000129696
ENSG00000171530	High	O75347	Tubulin-specific chaperone A	TBCA	10	-1.13606	0.00011475	-0.985645	0.000254815	0.149259	0.842548	145.3	66.2	73.4	131.9	141.3	132.5	175.6	65.2	69.8	63.6	85.9	55.7	78.5	ENSG00000171530
ENSG00000121211	High	Q9BWT6	Meiotic nuclear division protein 1 homolog	MND1	1	-1.13606	0.000162595	-1.04097	0.000286468	0.0949116	0.91012	146.6	66.7	71.2	168.1	118.6	145.6	154.1	64.5	57.2	78.4	74	53.8	85.9	ENSG00000121211
ENSG00000186073	High	Q9Y2V0	Uncharacterized protein C15orf41	C15orf41	2	-1.13606	0.000293876	-0.932361	0.000805167	0.204141	0.808386	144.1	65.6	75.6	164	112.4	135.3	164.9	59.3	64.8	72.7	85.7	59.2	81.9	ENSG00000186073
ENSG00000178462	High	A6NHL2	Tubulin alpha chain-like 3	TUBAL3	1	-1.13606	0.000743009	-0.968605	0.00160478	0.167358	0.868319	145	65.9	74.1	164.3	109.4	128.9	177.4	69.3	75.3	53.2	74.8	66.9	80.5	ENSG00000178462
ENSG00000101444	High	P23526	Adenosylhomocysteinase	AHCY	18	-1.13289	5.9982e-06	-1.00868	1.62552e-05	0.125651	0.779405	145.8	66.5	72.5	151.9	138.2	134.1	159	65.6	71.7	62	77.9	68.5	71.1	ENSG00000101444
ENSG00000166483	High	P30291	Wee1-like protein kinase	WEE1	2	-1.13289	1.13696e-05	-1.22095	1.77476e-05	-0.086201	0.877302	150.3	68.5	64.5	160.4	151.1	128	161.6	73.3	67.4	64.7	64.7	60.9	68	ENSG00000166483
ENSG00000042088	High	Q9NUW8	Tyrosyl-DNA phosphodiesterase 1	TDP1	8	-1.13289	1.25035e-05	-0.932361	3.83288e-05	0.200379	0.711074	144.1	65.7	75.5	156.3	122.3	153.5	144.3	66	63.5	67.6	76.6	71.2	78.8	ENSG00000042088
ENSG00000170542	High	P50453	Serpin B9	SERPINB9	8	-1.13289	4.61106e-05	-0.907793	0.000151081	0.225275	0.739915	143.6	65.4	76.5	137.1	128.4	137.8	171	55.4	70.3	70.6	81.3	70.2	78	ENSG00000170542
ENSG00000165704	High	P00492	Hypoxanthine-guanine phosphoribosyltransferase	HPRT1	5	-1.13289	0.000138934	-0.988504	0.000304153	0.145351	0.852302	145.4	66.2	73.3	161.9	111.8	143.3	164.5	71.5	61.9	65.3	80.6	66.5	72.6	ENSG00000165704
ENSG00000165630	High	Q99633	Pre-mRNA-splicing factor 18	PRPF18	5	-1.12973	6.51358e-06	-0.891643	2.29742e-05	0.238787	0.603737	143.1	65.4	77.2	157.4	128.4	145.8	140.6	67.8	60.8	67.7	81.7	73.3	76.5	ENSG00000165630
ENSG00000101911	High	P11908	Ribose-phosphate pyrophosphokinase 2	PRPS2	4	-1.12973	6.94985e-06	-1.00289	1.83643e-05	0.126973	0.783369	145.6	66.6	72.7	153.1	128.5	146.8	153.7	64.6	61.6	73.6	75.4	66.6	76.1	ENSG00000101911
ENSG00000106261	High	P17029	Zinc finger protein with KRAB and SCAN domains 1	ZKSCAN1	5	-1.12973	1.21308e-05	-0.753896	8.27756e-05	0.374066	0.467747	139.8	64	82.9	136.3	138.2	157.4	127.4	54.6	66.9	70.5	76.7	83.9	88.2	ENSG00000106261
ENSG00000198860	High	Q8WW01	tRNA-splicing endonuclease subunit Sen15	TSEN15	2	-1.12973	1.89475e-05	-0.935117	5.70947e-05	0.195348	0.7399	144.2	65.8	75.3	156.1	132.2	133.9	154.4	71.7	69.8	55.9	84.1	62.4	79.5	ENSG00000198860
ENSG00000120437	High	Q9BWD1	Acetyl-CoA acetyltransferase, cytosolic	ACAT2	8	-1.12658	6.94985e-06	-0.997117	1.83643e-05	0.126973	0.781421	145.4	66.6	72.8	132.3	144.1	146.7	158.5	58.6	76.9	64.5	73.8	68.9	75.8	ENSG00000120437
ENSG00000090861	High	P49588	Alanine--tRNA ligase, cytoplasmic	AARS	38	-1.12658	7.96287e-06	-0.962969	2.249e-05	0.163499	0.739915	144.7	66.3	74.2	141.4	146.3	132.7	158.3	62.9	72.1	63.8	84.8	65.3	72.5	ENSG00000090861
ENSG00000154027	High	Q9Y6K8	Adenylate kinase isoenzyme 5	AK5	11	-1.12658	7.989e-05	-1.02034	0.000152585	0.105678	0.885459	146	66.8	71.9	164.4	133.9	121	164.6	73.5	64.5	62.5	78.4	68.9	68.4	ENSG00000154027
ENSG00000120709	Medium	Q9NYF3	Protein FAM53C	FAM53C	1	-1.12658	0.00144183	-1.01742	0.00235725	0.107018	0.925232	145.8	66.9	72	139.7	146.3	114.2	183	63.4	45.4	91.8	64.6	59.7	91.8	ENSG00000120709
ENSG00000196976	High	Q14657	EKC/KEOPS complex subunit LAGE3	LAGE3	2	-1.12343	2.1148e-06	-0.888969	6.62114e-06	0.235114	0.438593	142.9	65.6	77.2	141.1	140.9	139.9	149.9	65.9	70.7	60.1	79.2	73.6	78.7	ENSG00000196976
ENSG00000129197	Medium	Q86UA6	RPA-interacting protein	RPAIN	1	-1.12343	2.75804e-06	-0.937878	9.36178e-06	0.185232	0.599429	144	66.1	75.2	145.6	146.5	133.9	150.2	66.4	62.4	69.5	80.8	69.3	75.4	ENSG00000129197
ENSG00000148634	High	Q5GLZ8	Probable E3 ubiquitin-protein ligase HERC4	HERC4	25	-1.12343	4.10416e-06	-0.965784	1.1722e-05	0.155749	0.696932	144.6	66.4	74	154	141.1	132.7	150.7	64.5	71.4	63.4	78.4	71.4	72.3	ENSG00000148634
ENSG00000163281	High	Q8TDQ7	Glucosamine-6-phosphate isomerase 2	GNPDA2	6	-1.12343	5.26497e-06	-0.891643	1.81067e-05	0.230203	0.58569	143	65.7	77.1	140	146.4	130.9	154.5	63.2	72.8	61.1	80.9	78.4	71.8	ENSG00000163281
ENSG00000111669	High	P60174	Triosephosphate isomerase	TPI1	17	-1.12343	1.05555e-05	-0.974262	2.83403e-05	0.15056	0.768231	144.8	66.5	73.8	139.4	135.1	141.4	163.4	60.3	67.4	71.6	79.7	64.3	77.4	ENSG00000111669
ENSG00000170581	High	P52630	Signal transducer and activator of transcription 2	STAT2	11	-1.12343	1.0964e-05	-0.75877	7.05806e-05	0.366252	0.46638	139.9	64.1	82.7	139.3	155.6	125.7	138.8	56.7	73.7	62	88.1	79.6	80.3	ENSG00000170581
ENSG00000148908	High	O43665	Regulator of G-protein signaling 10	RGS10	6	-1.12343	1.30253e-05	-0.948976	3.6955e-05	0.176323	0.742986	144.3	66.2	74.8	151.6	134.3	132.9	158.3	71.9	68.4	58.1	85.3	66.8	72.4	ENSG00000148908
ENSG00000116288	High	Q99497	Protein deglycase DJ-1	PARK7	10	-1.12343	1.30611e-05	-0.974262	3.43876e-05	0.149259	0.779405	144.9	66.5	73.7	144.5	135.4	134.3	165.3	63.2	69.5	66.7	81.6	65.4	74.2	ENSG00000116288
ENSG00000147419	High	Q86WR0	Coiled-coil domain-containing protein 25	CCDC25	5	-1.12343	1.55076e-05	-0.91866	5.04509e-05	0.206643	0.7115	143.6	65.9	76	142.7	138.5	129.2	163.8	61.7	70.1	65.8	83.2	66.8	78.1	ENSG00000147419
ENSG00000138381	High	Q9NWL6	Asparagine synthetase domain-containing protein 1	ASNSD1	2	-1.12343	1.82708e-05	-0.982791	4.46936e-05	0.138814	0.805269	145	66.6	73.3	150.5	133.1	129.9	166.5	64.7	68.9	66.3	75.7	69.5	74.8	ENSG00000138381
ENSG00000178921	High	O15067	Phosphoribosylformylglycinamidine synthase	PFAS	14	-1.12343	2.07084e-05	-0.982791	5.04509e-05	0.140124	0.805518	145	66.6	73.4	147.8	127	139.4	166.1	67.3	66.9	65.5	80.3	64.4	75.4	ENSG00000178921
ENSG00000095485	High	Q69YN2	CWF19-like protein 1	CWF19L1	6	-1.12343	2.2998e-05	-0.937878	6.56826e-05	0.185232	0.753843	144	66.1	75.2	154.1	120.6	153	148.4	66.5	59.4	72.4	79.9	65.8	79.9	ENSG00000095485
ENSG00000168522	High	P49354	Protein farnesyltransferase/geranylgeranyltransferase type-1 subunit alpha	FNTA	7	-1.12343	5.55147e-05	-0.9771	0.000128219	0.146655	0.821973	144.9	66.5	73.6	125.7	139.1	147.6	167.3	58.8	79.6	61	81	62.3	77.5	ENSG00000168522
ENSG00000140105	High	P23381	Tryptophan--tRNA ligase, cytoplasmic	WARS	19	-1.12029	3.02258e-06	-0.924125	1.0793e-05	0.197865	0.584484	143.7	66	75.7	139	150	136.8	148.9	57.4	71.9	68.9	77.4	76.2	73.5	ENSG00000140105
ENSG00000143891	High	Q96C23	Aldose 1-epimerase	GALM	4	-1.12029	3.44041e-06	-0.913216	1.16956e-05	0.207893	0.576691	143.4	65.9	76.1	139.1	141.4	141.1	152.1	58.7	67.1	72	81.2	68.3	78.9	ENSG00000143891
ENSG00000066135	High	O75164	Lysine-specific demethylase 4A	KDM4A	2	-1.12029	3.5536e-06	-0.841663	1.42404e-05	0.27858	0.455659	141.7	65.2	79.1	146.3	139.3	147.3	134	68	56.3	71.4	74.3	79.2	84	ENSG00000066135
ENSG00000135046	High	P04083	Annexin A1	ANXA1	23	-1.12029	8.16882e-06	-1.02327	1.9295e-05	0.0976108	0.833091	145.9	67.1	71.8	140.9	138	139.3	165.3	60.6	71.2	69.4	75.5	67.5	72.2	ENSG00000135046
ENSG00000129235	High	Q9BRA2	Thioredoxin domain-containing protein 17	TXNDC17	3	-1.12029	0.000100366	-1.08009	0.000147569	0.0398403	0.956958	147.1	67.6	69.5	137.4	122.3	167.9	160.8	63.9	63.6	75.4	80.1	55.8	72.8	ENSG00000129235
ENSG00000189159	High	Q9UK76	Hematological and neurological expressed 1 protein	HN1	7	-1.12029	0.00264046	-1.3474	0.00146028	-0.227692	0.871032	152.5	70.1	59.9	186.5	99	146.7	177.7	86.9	71.1	52.3	65	47.3	67.5	ENSG00000189159
ENSG00000114779	High	Q96IU4	Protein ABHD14B	ABHD14B	4	-1.11716	1.455e-05	-1.03801	3.10963e-05	0.0786098	0.885459	146.1	67.4	71.2	137.4	147.6	132.8	166.6	66	72.3	63.8	79.1	64.9	69.4	ENSG00000114779
ENSG00000130707	High	P00966	Argininosuccinate synthase	ASS1	14	-1.11716	2.73854e-05	-0.924125	8.07528e-05	0.192825	0.75139	143.6	66.2	75.7	134.8	156.4	126.5	156.8	57.1	78.6	62.9	77.1	80.6	69.2	ENSG00000130707
ENSG00000116984	High	Q99707	Methionine synthase	MTR	16	-1.11716	3.70805e-05	-0.951764	9.78603e-05	0.167358	0.789333	144.2	66.4	74.6	151.7	124.2	134.5	166.5	70.1	66.8	62.4	79.2	67.1	77.5	ENSG00000116984
ENSG00000176953	High	Q8NCF5	NFATC2-interacting protein	NFATC2IP	3	-1.11404	4.50082e-06	-1.05589	1.12671e-05	0.0593553	0.88124	146.4	67.6	70.5	146	133.1	156.2	150.6	72.5	62.7	67.6	75.2	65.5	70.7	ENSG00000176953
ENSG00000153774	High	Q9UEE9	Craniofacial development protein 1	CFDP1	6	-1.11404	5.11016e-06	-0.894322	1.74449e-05	0.219091	0.603737	142.9	66	76.8	145.6	147.9	130.5	147.4	66.1	74.2	57.7	83.3	72.6	74.6	ENSG00000153774
ENSG00000014641	High	P40925	Malate dehydrogenase, cytoplasmic	MDH1	12	-1.11404	6.16417e-06	-0.982791	1.67571e-05	0.133564	0.768231	144.8	66.9	73.3	149.4	129.5	143.2	157.2	62.2	66.3	72.1	77.1	69.5	73.3	ENSG00000014641
ENSG00000111832	High	Q9H446	RWD domain-containing protein 1	RWDD1	5	-1.11404	1.17169e-05	-0.905088	3.78011e-05	0.207893	0.686407	143.1	66.1	76.4	139.5	142.4	129	161.4	60	71.7	66.7	81.3	69.3	78.8	ENSG00000111832
ENSG00000146476	High	Q9H993	Protein-glutamate O-methyltransferase	ARMT1	11	-1.11404	1.5264e-05	-0.902389	5.04509e-05	0.211635	0.702331	143	66.1	76.5	137.8	133.4	136	164.9	59.1	71	68.3	79.3	69.9	80.3	ENSG00000146476
ENSG00000106853	High	Q14914	Prostaglandin reductase 1	PTGR1	10	-1.11404	0.000121867	-0.875672	0.000425118	0.238787	0.751784	142.4	65.8	77.6	128.3	143.9	129.9	167.5	56.8	79.3	61.3	92.3	62.7	77.9	ENSG00000106853
ENSG00000105810	High	Q00534	Cyclin-dependent kinase 6	CDK6	7	-1.11404	0.000505864	-0.932361	0.00121332	0.180148	0.842548	143.7	66.4	75.3	166.1	124.1	116.9	167.9	82.6	62.1	54.6	85.5	67.2	73	ENSG00000105810
ENSG00000079257	High	Q9BS40	Latexin	LXN	2	-1.11404	0.00142966	-0.971431	0.00271928	0.14274	0.898519	144.6	66.8	73.7	174	104.3	132.2	167.9	87	52	61.4	69.8	83.3	68.1	ENSG00000079257
ENSG00000075234	High	Q5R3I4	Tetratricopeptide repeat protein 38	TTC38	8	-1.11404	0.00247989	-0.907793	0.00587109	0.204141	0.86083	143.2	66.2	76.3	129.1	118.6	200.2	124.9	63.4	61.2	73.9	78.2	64.6	85.9	ENSG00000075234
ENSG00000162191	High	Q04323	UBX domain-containing protein 1	UBXN1	9	-1.11092	2.39246e-06	-0.870387	9.67316e-06	0.24123	0.470318	142.3	65.8	77.8	148.1	139.7	135.7	145.6	64.2	71.1	62.2	82.9	71.9	78.7	ENSG00000162191
ENSG00000172731	High	Q8TCA0	Leucine-rich repeat-containing protein 20	LRRC20	1	-1.11092	2.75804e-06	-1.02621	7.66988e-06	0.0827026	0.80574	145.7	67.5	71.5	145.1	133.6	151.9	152.4	68.7	66.6	67.3	71.2	74.2	69.1	ENSG00000172731
ENSG00000135069	High	Q9Y617	Phosphoserine aminotransferase	PSAT1	12	-1.11092	5.86116e-06	-0.985645	1.61295e-05	0.126973	0.775084	144.9	67	73.2	146.6	145.9	131.6	155.3	65	71.6	64.4	83	69.6	66.9	ENSG00000135069
ENSG00000164332	High	Q8WVY7	Ubiquitin-like domain-containing CTD phosphatase 1	UBLCP1	11	-1.11092	6.09535e-06	-0.9771	1.67571e-05	0.134878	0.756951	144.7	66.9	73.5	155.6	129	153.3	140.8	67.9	63.1	69.7	73	75.3	72.2	ENSG00000164332
ENSG00000037897	High	Q9UBP6	tRNA (guanine-N(7)-)-methyltransferase	METTL1	2	-1.11092	1.84512e-05	-0.84944	7.66215e-05	0.264236	0.647499	141.8	65.6	78.7	153.9	119.7	142.6	150.8	68.3	69.9	58.5	79.9	82.9	73.4	ENSG00000037897
ENSG00000089220	High	P30086	Phosphatidylethanolamine-binding protein 1	PEBP1	11	-1.11092	2.01378e-05	-0.957356	5.24315e-05	0.154454	0.782188	144.2	66.8	74.3	139.9	127.6	143.9	165.4	58.4	70.3	71.5	78.5	68.4	76	ENSG00000089220
ENSG00000159231	High	O75828	Carbonyl reductase [NADPH] 3	CBR3	9	-1.11092	3.81218e-05	-1.00578	7.79035e-05	0.102994	0.869376	145.3	67.3	72.3	146.7	123.4	145.8	165.2	62.8	68.9	70.2	80.8	59	77.1	ENSG00000159231
ENSG00000010292	High	Q15021	Condensin complex subunit 1	NCAPD2	39	-1.11092	0.00138813	-0.9771	0.00255661	0.134878	0.907338	144.7	67	73.5	159.4	102.7	160.9	155.6	77.4	47.8	75.7	85.1	47.5	87.8	ENSG00000010292
ENSG00000122484	High	Q8IXW5	Putative RNA polymerase II subunit B1 CTD phosphatase RPAP2	RPAP2	3	-1.1078	4.12825e-06	-0.803393	1.73463e-05	0.302173	0.404978	140.6	65.3	80.5	149.1	134.6	136.6	142.3	58.4	66.8	70.7	89	76.4	76.3	ENSG00000122484
ENSG00000106348	High	P20839	Inosine-5'-monophosphate dehydrogenase 1	IMPDH1	6	-1.1078	6.31541e-06	-0.91866	1.9295e-05	0.187768	0.681583	143.3	66.5	75.7	149.7	137.2	134.2	152.1	66.4	74.9	58.3	84	71.6	71.6	ENSG00000106348
ENSG00000160209	High	O00764	Pyridoxal kinase	PDXK	10	-1.1078	1.08089e-05	-0.937878	3.10963e-05	0.171207	0.738557	143.7	66.6	75	134.2	131.2	148	161.6	65.6	71.7	62.6	79	70.3	75.8	ENSG00000160209
ENSG00000124570	High	P35237	Serpin B6	SERPINB6	15	-1.1078	1.5667e-05	-0.935117	4.49383e-05	0.173767	0.750749	143.7	66.6	75.2	135.3	129.4	149.4	160.6	58.8	67	74	78	67.2	80.3	ENSG00000124570
ENSG00000124767	High	Q04760	Lactoylglutathione lyase	GLO1	5	-1.1078	1.74102e-05	-1.04394	3.43526e-05	0.0648829	0.909671	146	67.8	70.9	149.8	123.7	148.4	162.3	72.7	60.2	70.4	72.1	71	69.5	ENSG00000124767
ENSG00000197771	High	Q9BTE3	Mini-chromosome maintenance complex-binding protein	MCMBP	10	-1.1078	2.50932e-05	-0.859876	9.6913e-05	0.248535	0.681583	142	65.9	78.2	147.5	121.1	140.2	159	70.4	62.5	64.7	84.3	68	82.2	ENSG00000197771
ENSG00000143420	High	O43768	Alpha-endosulfine	ENSA	6	-1.1078	3.54405e-05	-0.988504	7.76602e-05	0.119024	0.842548	144.8	67.2	73	131.6	129.6	166.5	151.5	70.9	62.7	68.1	77.6	62.1	79.4	ENSG00000143420
ENSG00000123349	High	Q99471	Prefoldin subunit 5	PFDN5	8	-1.1078	0.00012499	-1.191	0.000120147	-0.0831412	0.920237	149.1	69.2	65.4	163.7	131.9	137.7	162.9	94.5	60.4	52.7	71.1	59.4	65.6	ENSG00000123349
ENSG00000143228	High	Q9BZD4	Kinetochore protein Nuf2	NUF2	17	-1.1078	0.00249179	-0.878321	0.00655985	0.227741	0.842456	142.3	66.1	77.4	156	103.2	146.6	163.5	75.4	45	78	92.3	43.3	96.7	ENSG00000143228
ENSG00000115216	High	Q9UHY1	Nuclear receptor-binding protein	NRBP1	9	-1.1047	2.9535e-06	-0.92139	1.02504e-05	0.182692	0.603737	143.3	66.6	75.6	146	137.1	136.1	154.2	67.5	68.2	64.1	78.7	72.3	75.9	ENSG00000115216
ENSG00000042493	High	P40121	Macrophage-capping protein	CAPG	7	-1.1047	7.78262e-06	-0.985645	1.94962e-05	0.117695	0.80046	144.7	67.3	73	145.9	136.3	136.4	160.4	62.5	76.3	63.2	79	71	69.1	ENSG00000042493
ENSG00000159921	High	Q9Y223	Bifunctional UDP-N-acetylglucosamine 2-epimerase/N-acetylmannosamine kinase	GNE	14	-1.1047	9.96532e-06	-0.946194	2.78295e-05	0.158337	0.75139	143.8	66.9	74.7	144	136.1	132.6	162.5	67.7	70.4	62.7	80.4	68.8	74.7	ENSG00000159921
ENSG00000170584	High	Q8WVJ2	NudC domain-containing protein 2	NUDCD2	3	-1.1047	1.14582e-05	-0.99137	2.80844e-05	0.112367	0.818079	144.8	67.4	72.8	141.7	128.2	150.9	158.5	73.4	63.4	65.4	78.7	63.5	76.3	ENSG00000170584
ENSG00000169710	High	P49327	Fatty acid synthase	FASN	68	-1.1047	1.49028e-05	-1	3.36529e-05	0.102994	0.841833	145.1	67.5	72.5	133.4	164.8	137.5	144.5	60.8	79.4	62.1	72.7	73.1	71.6	ENSG00000169710
ENSG00000143155	High	O75663	TIP41-like protein	TIPRL	7	-1.1047	0.00015375	-0.997117	0.000292076	0.109695	0.889258	145	67.4	72.7	124.9	126.7	177.6	150.8	67.3	67.7	67.1	76.5	65.9	75.5	ENSG00000143155
ENSG00000165169	High	P51808	Dynein light chain Tctex-type 3	DYNLT3	1	-1.1047	0.000165168	-0.803393	0.000810086	0.302173	0.700534	140.6	65.3	80.6	140	134.5	129.4	158.4	42.3	74.4	79.3	69.2	73.2	99.3	ENSG00000165169
ENSG00000167196	High	Q8NEZ5	F-box only protein 22	FBXO22	5	-1.1047	0.000204089	-0.841663	0.000791143	0.260628	0.746304	141.4	65.8	78.9	173.8	130.4	124.7	136.9	71.1	67.1	59.4	95.9	70.1	70.7	ENSG00000167196
ENSG00000138382	High	Q9NRN9	Methyltransferase-like protein 5	METTL5	3	-1.1047	0.000696403	-1.0862	0.000847328	0.0186342	0.98618	146.8	68.3	69.2	162.6	106.3	176.7	141.8	78.6	55.7	70.7	61.7	76.4	69.6	ENSG00000138382
ENSG00000126787	High	Q15398	Disks large-associated protein 5	DLGAP5	18	-1.1047	0.00142626	-0.91866	0.00330268	0.186501	0.860778	143.2	66.6	75.8	165.3	107.7	139.1	160.9	80.8	48	71	89.8	47.4	90.2	ENSG00000126787
ENSG00000117505	High	Q01658	Protein Dr1	DR1	3	-1.1016	2.39246e-06	-1.0145	6.39313e-06	0.0854247	0.789333	145.3	67.8	71.9	149.9	137.5	143.5	150.3	71.1	66.4	65.7	75.2	65	75.4	ENSG00000117505
ENSG00000101557	High	P54578	Ubiquitin carboxyl-terminal hydrolase 14	USP14	26	-1.1016	3.5536e-06	-0.862496	1.31539e-05	0.24123	0.509751	141.9	66.1	78.1	146.8	133.2	136.4	151.1	61.7	67.7	68.8	81.4	73.1	79.8	ENSG00000101557
ENSG00000184575	High	O43592	Exportin-T	XPOT	16	-1.1016	4.4939e-06	-0.878321	1.55919e-05	0.222805	0.567863	142.3	66.3	77.4	149	135.5	134	150.5	65.9	69.6	63.3	85.1	75.7	71.3	ENSG00000184575
ENSG00000129187	High	P32321	Deoxycytidylate deaminase	DCTD	3	-1.1016	8.46163e-06	-1.00868	1.95069e-05	0.0922074	0.840457	145.1	67.7	72.1	148.3	136.7	133.9	161.7	66.2	71.6	65.2	79.4	66.7	70.3	ENSG00000129187
ENSG00000124596	High	Q9Y530	O-acetyl-ADP-ribose deacetylase 1	OARD1	4	-1.1016	3.56701e-05	-0.935117	9.56538e-05	0.166073	0.785885	143.5	66.9	75.1	153.5	120.2	155.8	144.5	71.6	61.3	67.9	83.2	62.1	79.9	ENSG00000124596
ENSG00000108518	High	P07737	Profilin-1	PFN1	11	-1.1016	4.07619e-05	-1.02034	7.6488e-05	0.0813396	0.900275	145.5	67.7	71.7	139.5	133	136.7	172.6	63.5	63.9	75.9	74.9	63.7	76.4	ENSG00000108518
ENSG00000148335	High	Q9BV86	N-terminal Xaa-Pro-Lys N-methyltransferase 1	NTMT1	4	-1.1016	0.000266513	-0.910502	0.000715688	0.191563	0.810729	143	66.6	76	165.1	111.7	131.2	164.2	72.5	67.2	60	81.5	69.5	77	ENSG00000148335
ENSG00000149761	High	Q9BRQ3	Nucleoside diphosphate-linked moiety X motif 22	NUDT22	2	-1.1016	0.000998569	-0.72738	0.00610749	0.375178	0.709257	138.7	64.6	83.8	135.6	126	110	183.3	62.6	73.8	57.4	86.4	77.4	87.4	ENSG00000149761
ENSG00000158402	High	P30307	M-phase inducer phosphatase 3	CDC25C	2	-1.1016	0.00235486	-1.08314	0.00273664	0.0186342	0.987459	146.8	68.3	69.2	162.6	98.9	162	163.7	84.9	44.3	75.8	84.5	46	77.2	ENSG00000158402
ENSG00000162819	High	Q5VW32	BRO1 domain-containing protein BROX	BROX	5	-1.1016	0.00245277	-1.06794	0.00298354	0.0313952	0.98016	146.4	68.3	69.8	191.2	107.1	126.2	161.3	87.2	62.9	54.7	77.1	64.3	67.9	ENSG00000162819
ENSG00000149925	High	P04075	Fructose-bisphosphate aldolase A	ALDOA	20	-1.09851	3.24246e-06	-0.99137	9.36418e-06	0.107018	0.768655	144.7	67.6	72.8	138.7	139.4	145.5	155.3	62	67.5	73.3	76.5	68.3	73.6	ENSG00000149925
ENSG00000137996	High	O00442	RNA 3'-terminal phosphate cyclase	RTCA	8	-1.09851	4.57631e-06	-0.979942	1.23348e-05	0.117695	0.76757	144.5	67.5	73.2	139.2	139.4	140	159.2	65.1	70.9	66.4	77	66.9	75.9	ENSG00000137996
ENSG00000214078	High	Q99829	Copine-1	CPNE1	9	-1.09851	6.43391e-06	-0.943416	1.83643e-05	0.155749	0.72892	143.7	67.1	74.7	135	140.9	138.7	160.1	65.6	70.7	64.9	79.9	67.4	76.8	ENSG00000214078
ENSG00000078618	High	O43847	Nardilysin	NRDC	24	-1.09851	7.96287e-06	-0.940645	2.24152e-05	0.158337	0.73874	143.6	67.1	74.8	142.4	133	138.9	160	62.6	69.9	68.6	80.6	66.1	77.7	ENSG00000078618
ENSG00000103876	High	P16930	Fumarylacetoacetase	FAH	8	-1.09851	5.52421e-05	-0.878321	0.000183705	0.22033	0.741124	142.2	66.4	77.4	127.3	145.4	134.4	161.8	52.7	77.4	69.1	87.5	64.5	80.1	ENSG00000103876
ENSG00000126214	High	Q07866	Kinesin light chain 1	KLC1	23	-1.09542	2.75804e-06	-0.937878	9.15096e-06	0.159629	0.656817	143.4	67.1	74.9	145.2	135.6	139.1	153.9	67.2	68.2	66	78.9	70.6	75.3	ENSG00000126214
ENSG00000162889	High	P49137	MAP kinase-activated protein kinase 2	MAPKAPK2	9	-1.09542	5.61041e-06	-0.905088	1.80418e-05	0.191563	0.665097	142.8	66.8	76.2	140.2	131.9	142	156.9	62	70.2	68.1	80.7	69.6	78.4	ENSG00000162889
ENSG00000103591	High	Q6PD74	Alpha- and gamma-adaptin-binding protein p34	AAGAB	5	-1.09542	6.45009e-06	-0.910502	1.94962e-05	0.185232	0.681583	142.9	66.8	76	141.3	135.6	134.6	160.1	66.7	69.9	63.8	80.6	72.3	75	ENSG00000103591
ENSG00000127837	High	Q13685	Angio-associated migratory cell protein	AAMP	5	-1.09542	2.41775e-05	-0.875672	8.16538e-05	0.219091	0.707346	142	66.5	77.4	154.1	122.7	136	155.3	69.9	60.6	69.2	83.3	68.2	80.7	ENSG00000127837
ENSG00000162607	High	O94782	Ubiquitin carboxyl-terminal hydrolase 1	USP1	2	-1.09542	2.94932e-05	-0.72977	0.000223423	0.366252	0.526378	138.6	64.9	83.6	160.9	135.4	120	138.3	66.9	63.1	64.6	78.7	90.9	81.3	ENSG00000162607
ENSG00000186340	High	P35442	Thrombospondin-2	THBS2	6	-1.09542	0.00018341	0.164786	0.187978	1.26003	0.00783977	114.1	53.4	127.9	102	129.9	116.4	108	43.4	70.5	46.2	117.2	141.2	125.2	ENSG00000186340
ENSG00000075702	High	O43379	WD repeat-containing protein 62	WDR62	8	-1.09542	0.000425907	-0.974262	0.000809528	0.120352	0.895429	144.3	67.5	73.4	158.6	107	154.3	157.2	73.7	57.7	71.3	80.6	54	85.7	ENSG00000075702
ENSG00000112902	High	Q13591	Semaphorin-5A	SEMA5A	6	-1.09542	0.00124368	-0.137648	0.459154	0.957543	0.17057	123	57.6	111.8	109.8	159.5	115.1	107.4	48.9	75.9	47.8	108.1	126	101.4	ENSG00000112902
ENSG00000138674	High	O94979	Protein transport protein Sec31A	SEC31A	29	-1.09234	5.46897e-06	-1.05889	1.2635e-05	0.0342157	0.93462	146.1	68.4	70.1	158.1	134.9	143.4	147.9	77.2	67.9	60.2	73.6	66.6	70.1	ENSG00000138674
ENSG00000100461	High	Q86U06	Probable RNA-binding protein 23	RBM23	3	-1.09234	8.84238e-06	-0.641604	0.000100919	0.453122	0.240849	136.4	63.9	87.5	147.5	120	140.9	137.4	68.3	60.7	62.8	92.4	80.9	89.2	ENSG00000100461
ENSG00000169299	High	Q96G03	Phosphoglucomutase-2	PGM2	20	-1.09234	9.60984e-06	-0.994241	2.27622e-05	0.100305	0.829191	144.7	67.8	72.6	145.6	133.6	137.1	162.4	65.7	75.4	62.2	74.4	67.9	75.7	ENSG00000169299
ENSG00000102390	High	Q9BVG4	Protein PBDC1	PBDC1	11	-1.09234	1.02763e-05	-0.8863	3.35231e-05	0.207893	0.67863	142.2	66.7	77	137.5	136	135.7	159.7	62	70.8	67.2	83.2	66.4	81.4	ENSG00000102390
ENSG00000138180	High	Q53EZ4	Centrosomal protein of 55 kDa	CEP55	15	-1.09234	0.00238672	-0.691989	0.0149612	0.399445	0.723558	137.6	64.6	85.2	165.9	105.4	135.2	143.9	84.1	49.3	60.4	109.6	53.6	92.4	ENSG00000138180
ENSG00000198700	High	Q96P70	Importin-9	IPO9	19	-1.08927	6.73219e-06	-0.902389	2.08149e-05	0.186501	0.681583	142.6	67	76.2	145.8	132.5	137	155	66	66.9	68	82.7	65.3	80.8	ENSG00000198700
ENSG00000173542	High	Q7L9L4	MOB kinase activator 1B	MOB1B	5	-1.08927	9.21997e-06	-0.92139	2.74672e-05	0.168642	0.727542	143	67.2	75.5	143.9	131.9	135.2	161.1	68.5	68.8	64.1	81.8	70.6	74.1	ENSG00000173542
ENSG00000153048	High	Q9Y2V2	Calcium-regulated heat stable protein 1	CARHSP1	4	-1.08927	3.09237e-05	-1.02621	5.60635e-05	0.0621217	0.919197	145.3	68.3	71.3	149.7	121.3	149	161.2	70.3	69.2	65.4	77.6	60.2	76.1	ENSG00000153048
ENSG00000137267	High	Q13885	Tubulin beta-2A chain	TUBB2A	1	-1.08927	3.16689e-05	-1.07704	4.87424e-05	0.0129262	0.984498	146.4	68.8	69.4	125.5	143.6	152.8	163.4	57.2	71.7	77.5	69.6	62.5	76.1	ENSG00000137267
ENSG00000185379	Medium	O75771	DNA repair protein RAD51 homolog 4	RAD51D	1	-1.08927	0.00042413	-1.13606	0.000417673	-0.046921	0.958728	147.7	69.3	67.1	162.3	111.5	144.5	172.3	67.5	84.7	55.9	72	57.4	71.9	ENSG00000185379
ENSG00000165480	High	Q8IX90	Spindle and kinetochore-associated protein 3	SKA3	7	-1.08927	0.000603125	-1.02327	0.000897329	0.0676387	0.94566	145.2	68.2	71.5	158.2	108.7	142.3	171.7	78.2	57.9	68.5	77.8	53.4	83.2	ENSG00000165480
ENSG00000141959	High	P17858	ATP-dependent 6-phosphofructokinase, liver type	PFKL	18	-1.0862	4.01198e-06	-0.937878	1.16956e-05	0.145351	0.701065	143.3	67.5	74.7	137	139.4	140.4	156.4	64.7	70.8	67.1	79.7	69.4	75.1	ENSG00000141959
ENSG00000067057	High	Q01813	ATP-dependent 6-phosphofructokinase, platelet type	PFKP	21	-1.0862	6.93113e-06	-0.985645	1.75769e-05	0.10165	0.809705	144.3	68	72.9	141.8	129	151	155.4	67.4	67.2	69.4	77	65.2	76.7	ENSG00000067057
ENSG00000108591	High	P55039	Developmentally-regulated GTP-binding protein 2	DRG2	10	-1.0862	7.359e-06	-0.943416	1.95583e-05	0.14274	0.75139	143.4	67.5	74.6	145	127.3	143.4	158	67.8	68.2	66.5	78	69.7	76	ENSG00000108591
ENSG00000163832	High	Q0PNE2	Elongator complex protein 6	ELP6	4	-1.0862	8.39738e-06	-0.910502	2.56222e-05	0.176323	0.706829	142.7	67.2	75.9	149.6	128.9	139.1	153	68.4	64.9	68.2	83.9	65.2	78.7	ENSG00000163832
ENSG00000196865	High	Q8NBF2	NHL repeat-containing protein 2	NHLRC2	12	-1.0862	1.45814e-05	-0.943416	3.73241e-05	0.140124	0.783369	143.4	67.6	74.5	143.4	125.6	143.3	161.4	65.7	71.8	65.3	80.2	67.5	75.9	ENSG00000196865
ENSG00000141556	High	Q9BTW9	Tubulin-specific chaperone D	TBCD	21	-1.0862	1.89073e-05	-0.926865	5.07865e-05	0.157044	0.77637	143.1	67.4	75.2	145.5	125.1	139.7	161.9	68.3	67	67	81.9	65.9	77.7	ENSG00000141556
ENSG00000101220	High	Q9GZN8	UPF0687 protein C20orf27	C20orf27	1	-1.0862	0.000171276	-1.01742	0.000277287	0.0703893	0.926776	145	68.3	71.7	134.2	117.6	170.8	157.5	64.1	67.3	73.4	73.7	61.1	80.3	ENSG00000101220
ENSG00000137285	High	Q9BVA1	Tubulin beta-2B chain	TUBB2B	1	-1.0862	0.0453328	-0.780909	0.102011	0.305679	0.878166	139.7	65.8	81.3	78.8	198.9	104.4	176.7	43	104.3	50	97.4	42.1	104.3	ENSG00000137285
ENSG00000138413	High	O75874	Isocitrate dehydrogenase [NADP] cytoplasmic	IDH1	17	-1.08314	2.50375e-06	-0.951764	8.0444e-06	0.132248	0.690944	143.5	67.7	74.2	135.1	144.3	143.5	151.1	62	73.4	67.8	76.2	74.8	71.8	ENSG00000138413
ENSG00000117450	High	Q06830	Peroxiredoxin-1	PRDX1	11	-1.08314	3.44572e-06	-0.943416	1.0793e-05	0.140124	0.700534	143.3	67.7	74.6	137	145.6	137.9	152.8	61.5	68.9	72.6	79.4	70.2	74.2	ENSG00000117450
ENSG00000115241	High	O15355	Protein phosphatase 1G	PPM1G	19	-1.08314	5.38833e-06	-0.894322	1.72373e-05	0.189034	0.661064	142.3	67.1	76.5	154.8	127.2	145.6	141.5	66.1	68.6	66.7	75.9	77.2	76.4	ENSG00000115241
ENSG00000138801	High	O43252	Bifunctional 3'-phosphoadenosine 5'-phosphosulfate synthase 1	PAPSS1	20	-1.08314	6.39929e-06	-0.926865	1.83643e-05	0.157044	0.722874	143	67.5	75.2	155.1	130.1	145.1	141.6	72.9	71	58.6	77.3	77	71.3	ENSG00000138801
ENSG00000117448	High	P14550	Alcohol dehydrogenase [NADP(+)]	AKR1A1	11	-1.08314	9.60984e-06	-1.03801	1.94324e-05	0.0426443	0.93051	145.4	68.7	70.7	150.8	130	140.1	160.8	69.9	72.2	64.1	76.4	66.4	69.4	ENSG00000117448
ENSG00000038274	High	Q9NZL9	Methionine adenosyltransferase 2 subunit beta	MAT2B	8	-1.08314	1.51385e-05	-0.883635	4.95619e-05	0.199123	0.70478	142	67	76.9	160	126.3	146.1	135.7	62.9	67.5	70.6	72.1	84.5	74.3	ENSG00000038274
ENSG00000114999	High	Q8NG68	Tubulin--tyrosine ligase	TTL	3	-1.08314	1.5317e-05	-0.965784	3.62011e-05	0.116365	0.815652	143.8	67.9	73.6	139.4	128.2	149.8	157.9	64	71.9	67.8	80.8	61	79.1	ENSG00000114999
ENSG00000152904	High	O95749	Geranylgeranyl pyrophosphate synthase	GGPS1	3	-1.08314	1.70552e-05	-0.833927	6.87226e-05	0.249749	0.648408	140.9	66.4	79	132.6	148.3	126.8	156	54.5	72.2	72.6	78.7	77.2	81.1	ENSG00000152904
ENSG00000182551	High	Q9BV57	1,2-dihydroxy-3-keto-5-methylthiopentene dioxygenase	ADI1	8	-1.08314	2.09294e-05	-0.862496	7.26379e-05	0.217851	0.696675	141.5	66.9	77.8	136.9	128.8	140.6	159.8	68.2	69.3	63.1	83.8	63.6	85.9	ENSG00000182551
ENSG00000159176	High	P21291	Cysteine and glycine-rich protein 1	CSRP1	8	-1.08314	2.50932e-05	-0.875672	8.19291e-05	0.206643	0.720868	141.8	66.9	77.3	130.1	138.9	133.3	165.1	60.9	74.9	65.1	75.6	73.2	83	ENSG00000159176
ENSG00000134717	High	Q96K17	Transcription factor BTF3 homolog 4	BTF3L4	8	-1.08314	9.40134e-05	-0.778432	0.000503839	0.305679	0.670211	139.6	65.8	81.4	137.2	143.9	122.7	154.6	57.9	79	60.7	93.7	60.8	89.6	ENSG00000134717
ENSG00000162645	High	P32456	Guanylate-binding protein 2	GBP2	7	-1.08314	9.68349e-05	-0.902389	0.000264089	0.181421	0.79566	142.4	67.2	76.2	130.8	155.8	119.6	163.4	62.5	79.1	60.1	80.5	74.4	73.7	ENSG00000162645
ENSG00000139726	High	O43583	Density-regulated protein	DENR	7	-1.08009	9.26666e-06	-0.865122	3.20635e-05	0.215368	0.661064	141.6	66.9	77.7	132.7	142.7	134.7	156.2	61.3	67.7	71.7	84.4	67	81.6	ENSG00000139726
ENSG00000126088	High	P06132	Uroporphyrinogen decarboxylase	UROD	3	-1.08009	2.78584e-05	-0.974262	6.02452e-05	0.105678	0.852302	143.9	68.1	73.3	161.4	119.9	146.3	148.1	71.1	68.2	65.1	79.1	68.3	72.5	ENSG00000126088
ENSG00000119408	High	Q9HC98	Serine/threonine-protein kinase Nek6	NEK6	2	-1.08009	4.7525e-05	-0.96016	0.0001046	0.120352	0.842548	143.7	67.9	73.8	147.1	135.7	125.4	166.6	70.2	73.7	59.8	83.2	65.1	73.2	ENSG00000119408
ENSG00000123219	High	Q9BS16	Centromere protein K	CENPK	3	-1.08009	5.59922e-05	-0.841663	0.000209056	0.238787	0.714788	140.9	66.7	78.7	159	118.3	144.5	141.9	72.9	58.7	68.5	84.6	65.6	85.9	ENSG00000123219
ENSG00000272325	High	O95989	Diphosphoinositol polyphosphate phosphohydrolase 1	NUDT3	3	-1.08009	9.64627e-05	-0.924125	0.000235646	0.157044	0.815607	142.8	67.6	75.3	122.6	130.7	157.4	160.7	63.1	59.7	79.9	75.5	65.3	85.2	ENSG00000272325
ENSG00000174842	High	Q92990	Glomulin	GLMN	8	-1.07704	3.11268e-06	-0.867752	1.15374e-05	0.209141	0.54356	141.5	67.1	77.6	146.8	133.6	136.9	148.7	67.5	67.4	66.4	82	70.7	80	ENSG00000174842
ENSG00000108861	High	P51452	Dual specificity protein phosphatase 3	DUSP3	6	-1.07704	5.61041e-06	-0.974262	1.50018e-05	0.102994	0.804088	144	68.2	73.2	132.3	150.5	139.7	153.3	62.8	75.6	66.2	79.2	70	70.4	ENSG00000108861
ENSG00000171497	High	Q08752	Peptidyl-prolyl cis-trans isomerase D	PPID	16	-1.07704	7.64791e-06	-0.924125	2.16802e-05	0.153157	0.738557	142.8	67.7	75.3	149.4	127.1	140.9	153.6	67.7	66.5	68.9	81.2	67.3	77.3	ENSG00000171497
ENSG00000088832	High	P62942	Peptidyl-prolyl cis-trans isomerase FKBP1A	FKBP1A	2	-1.07704	6.11133e-05	-1.03801	9.67428e-05	0.041243	0.951372	145.3	68.8	70.8	137.7	130.6	140.4	172.4	69.5	64.9	72	74.8	57.4	80.2	ENSG00000088832
ENSG00000197798	High	Q9BPY3	Protein FAM118B	FAM118B	7	-1.074	2.28161e-06	-0.744197	1.0793e-05	0.328836	0.17057	138.5	65.9	82.7	137	140.9	140	136.3	60.3	69.7	67.6	76	85.5	86.7	ENSG00000197798
ENSG00000124299	High	P12955	Xaa-Pro dipeptidase	PEPD	7	-1.074	3.13104e-06	-0.862496	1.16333e-05	0.212881	0.533598	141.3	67.1	77.8	137.9	143.3	133.9	150.2	62.7	72.7	65.9	82.4	74.3	76.6	ENSG00000124299
ENSG00000163481	High	Q96BH1	E3 ubiquitin-protein ligase RNF25	RNF25	5	-1.074	4.4939e-06	-1.0499	1.0793e-05	0.0243197	0.949388	145.5	69.1	70.2	155.6	136.7	138.2	151.6	69.1	70.1	68	71.2	63.5	76.1	ENSG00000163481
ENSG00000125812	High	Q9H116	GDNF-inducible zinc finger protein 1	GZF1	1	-1.074	4.61161e-06	-0.597278	4.78993e-05	0.475085	0.0975485	135	64.2	89.2	128.5	136.5	128.8	146.1	61	60	71.6	88	88.3	91.3	ENSG00000125812
ENSG00000146733	High	P78330	Phosphoserine phosphatase	PSPH	6	-1.074	5.04312e-06	-0.833927	1.83643e-05	0.238787	0.54356	140.7	66.8	78.9	140.8	143.8	128.1	150.1	64.8	74	61.7	82.6	77.6	76.5	ENSG00000146733
ENSG00000269335	High	Q9Y6K9	NF-kappa-B essential modulator	IKBKG	10	-1.074	5.26367e-06	-0.899695	1.62552e-05	0.175045	0.677209	142.2	67.5	76.2	149.4	138.9	131	149.4	69.2	72.5	60.9	82.8	71	74.9	ENSG00000269335
ENSG00000170445	High	P12081	Histidine--tRNA ligase, cytoplasmic	HARS	15	-1.074	5.46799e-06	-0.948976	1.55919e-05	0.126973	0.755757	143.3	68	74.3	141.6	137.5	136.1	158	66.2	67.9	69.9	79.6	66.4	76.8	ENSG00000170445
ENSG00000075945	High	Q92845	Kinesin-associated protein 3	KIFAP3	2	-1.074	7.9529e-06	-0.75877	4.06867e-05	0.313826	0.475598	138.9	66	82.1	140.4	135.5	126.5	153.4	61.5	74.6	62	82.3	82.4	81.5	ENSG00000075945
ENSG00000167693	High	Q6DKJ4	Nucleoredoxin	NXN	16	-1.074	7.96287e-06	-0.932361	2.17098e-05	0.141433	0.755722	142.9	67.9	74.9	144	134.8	134.7	157.9	69.2	72.3	62.2	81.3	66.6	76.8	ENSG00000167693
ENSG00000136682	High	Q8IUF1	COBW domain-containing protein 2	CBWD2	5	-1.074	9.94914e-06	-1.01159	2.10219e-05	0.0621217	0.896158	144.6	68.7	71.8	151.5	136.2	132.8	158	65.9	76.2	64.1	78.5	65.1	71.7	ENSG00000136682
ENSG00000145391	High	Q8WTS6	Histone-lysine N-methyltransferase SETD7	SETD7	6	-1.074	1.38555e-05	-0.870387	4.6168e-05	0.202888	0.694204	141.5	67.2	77.4	140.3	144.6	123.5	157.8	65.4	73.2	63.1	81.5	72.4	78.2	ENSG00000145391
ENSG00000169764	High	Q16851	UTP--glucose-1-phosphate uridylyltransferase	UGP2	25	-1.07097	2.39246e-06	-0.954557	6.25279e-06	0.116365	0.704108	143.3	68.2	74	142.1	141.6	137.1	152.5	66.5	71.1	67	77.5	72.8	71.6	ENSG00000169764
ENSG00000134684	High	P54577	Tyrosine--tRNA ligase, cytoplasmic	YARS	30	-1.07097	2.75804e-06	-0.907793	9.34037e-06	0.16221	0.642056	142.3	67.8	75.8	139.1	140.4	137.9	151.8	67.1	69.5	66.8	82.4	69.5	75.5	ENSG00000134684
ENSG00000111667	High	P45974	Ubiquitin carboxyl-terminal hydrolase 5	USP5	26	-1.07097	4.18708e-06	-0.946194	1.17109e-05	0.124328	0.742986	143.1	68.2	74.3	140.3	132.6	147.8	151.9	63.3	72.5	68.7	76.9	68.4	77.6	ENSG00000111667
ENSG00000198380	High	Q06210	Glutamine--fructose-6-phosphate aminotransferase [isomerizing] 1	GFPT1	25	-1.07097	4.4939e-06	-0.951764	1.18353e-05	0.117695	0.756823	143.3	68.2	74.1	133.5	140.6	143.6	155.5	65.2	72.6	66.9	78.4	68.4	75.3	ENSG00000198380
ENSG00000008130	High	O95544	NAD kinase	NADK	3	-1.07097	5.92712e-06	-0.785875	2.64679e-05	0.284514	0.489086	139.5	66.4	80.9	147.1	126.9	141.8	142.2	66.9	64.6	67.8	72.8	90.8	79.1	ENSG00000008130
ENSG00000114480	High	Q04446	1,4-alpha-glucan-branching enzyme	GBE1	15	-1.07097	6.31541e-06	-0.997117	1.55919e-05	0.0717627	0.86078	144.3	68.7	72.2	137	134.9	161.4	143.8	64.8	69.6	71.7	71.9	72	72.8	ENSG00000114480
ENSG00000111674	High	P09104	Gamma-enolase	ENO2	9	-1.07097	8.70087e-06	-0.9771	2.04709e-05	0.0935602	0.831377	143.8	68.5	73.1	144.1	129.1	140.9	161.2	71	64.1	70.3	73.9	71.2	74.1	ENSG00000111674
ENSG00000092036	High	Q9H6D7	HAUS augmin-like complex subunit 4	HAUS4	7	-1.07097	1.37552e-05	-0.83908	5.25082e-05	0.232661	0.65592	140.7	67	78.7	146.5	122.1	149.1	145.2	67.4	61	72.5	80.4	69.4	86.3	ENSG00000092036
ENSG00000123240	High	Q96CV9	Optineurin	OPTN	22	-1.07097	1.57987e-05	-0.948976	3.81044e-05	0.121679	0.806769	143.2	68.2	74.2	141.5	156.9	126.5	148	68.2	78.7	57.7	79.2	74	69.4	ENSG00000123240
ENSG00000107984	High	O94907	Dickkopf-related protein 1	DKK1	1	-1.07097	5.06216e-05	-0.756331	0.00030001	0.316146	0.611439	138.8	66	82.2	115.7	151.4	134.8	153.5	57	71	70.1	75.2	87.3	84.1	ENSG00000107984
ENSG00000258947	High	Q13509	Tubulin beta-3 chain	TUBB3	3	-1.07097	5.59376e-05	-0.91866	0.000138592	0.153157	0.80574	142.5	67.8	75.4	143.3	119.6	143.7	163.6	64.7	62.7	76.1	78.7	65.4	82.2	ENSG00000258947
ENSG00000071859	High	Q14320	Protein FAM50A	FAM50A	11	-1.06794	4.06684e-06	-0.865122	1.34482e-05	0.204141	0.580684	141.3	67.3	77.6	149.8	131.9	140.3	143.3	71.8	67.9	62.4	83.1	70.5	79	ENSG00000071859
ENSG00000176148	High	Q9NUJ3	T-complex protein 11-like protein 1	TCP11L1	8	-1.06794	1.73217e-05	-0.907793	4.90159e-05	0.16221	0.756951	142.3	67.8	75.9	133.9	137.3	134.4	163.5	60.6	73.8	69	80.4	68.6	78.6	ENSG00000176148
ENSG00000138363	High	P31939	Bifunctional purine biosynthesis protein PURH	ATIC	30	-1.06794	1.75693e-05	-0.96016	3.97959e-05	0.107018	0.833091	143.4	68.4	73.7	150	130.4	132.4	160.9	69.6	69.9	65.8	82.2	65.2	73.6	ENSG00000138363
ENSG00000084207	High	P09211	Glutathione S-transferase P	GSTP1	12	-1.06794	3.20499e-05	-0.968605	6.66852e-05	0.10165	0.86026	143.6	68.4	73.4	131.5	134.4	146.3	162.2	52.3	75.7	77.4	72.2	69.8	78.3	ENSG00000084207
ENSG00000078237	High	Q9NQ88	Fructose-2,6-bisphosphatase TIGAR	TIGAR	8	-1.06794	6.25029e-05	-0.957356	0.000127748	0.109695	0.863523	143.4	68.4	73.8	145.2	131.3	128.2	168.9	68.9	74.4	61.9	82.5	63.4	75.5	ENSG00000078237
ENSG00000089050	High	O75884	Putative hydrolase RBBP9	RBBP9	3	-1.06794	6.4917e-05	-0.940645	0.000145219	0.129613	0.836704	143	68.1	74.5	140.7	135.7	127.3	168.3	60.5	72.5	71.4	84.3	61.5	77.9	ENSG00000089050
ENSG00000118197	High	Q5T1V6	Probable ATP-dependent RNA helicase DDX59	DDX59	2	-1.06794	6.50506e-05	-0.880976	0.000190857	0.186501	0.77637	141.6	67.6	76.9	137.6	117.1	152.3	159.5	64.4	73.7	64.7	83.3	66.3	81.2	ENSG00000118197
ENSG00000189171	High	Q99584	Protein S100-A13	S100A13	6	-1.06794	0.000996654	-0.556393	0.0160826	0.510962	0.57411	133.9	63.8	91	108.3	160.3	119.2	147.6	55.5	74.7	61.3	107.6	67.5	97.9	ENSG00000189171
ENSG00000101079	High	Q9UGV2	Protein NDRG3	NDRG3	2	-1.06492	2.31682e-06	-0.694321	1.17109e-05	0.371838	0.101653	137.2	65.5	84.8	140.5	139.9	132.8	135.8	58.6	68.9	69.1	82.1	88	84.4	ENSG00000101079
ENSG00000112186	High	P40123	Adenylyl cyclase-associated protein 2	CAP2	14	-1.06492	3.73546e-06	-0.915936	1.16333e-05	0.15056	0.682575	142.4	68	75.5	134.4	146	136.8	152.4	66.2	74.4	63.5	77.1	74.7	74.6	ENSG00000112186
ENSG00000205629	High	Q9UIC8	Leucine carboxyl methyltransferase 1	LCMT1	8	-1.06492	4.57631e-06	-0.9771	1.17109e-05	0.0867838	0.810558	143.7	68.7	73	139.5	135.9	141.6	157.8	65.8	72.2	68.2	77.1	68.2	73.7	ENSG00000205629
ENSG00000134333	High	P00338	L-lactate dehydrogenase A chain	LDHA	20	-1.06492	5.83627e-06	-0.932361	1.63312e-05	0.134878	0.746304	142.7	68.2	74.8	134	137.3	142.3	157.3	63.1	69.4	72.1	78.9	68.8	76.9	ENSG00000134333
ENSG00000154059	High	Q9P2X3	Protein IMPACT	IMPACT	5	-1.06492	6.04387e-06	-0.818579	2.31035e-05	0.244887	0.551591	140.1	67	79.5	141.8	134.2	130	154.6	63	72.3	65.9	79.8	76.8	81.8	ENSG00000154059
ENSG00000124357	High	Q9UJ70	N-acetyl-D-glucosamine kinase	NAGK	13	-1.06492	8.51096e-06	-0.979942	1.95158e-05	0.0867838	0.842548	143.8	68.7	72.9	143.8	131.2	139.8	160.3	71.5	68.8	65.7	79.4	66.3	73.1	ENSG00000124357
ENSG00000125772	High	Q9NPB8	Glycerophosphocholine phosphodiesterase GPCPD1	GPCPD1	4	-1.06492	9.98171e-06	-0.915936	2.75979e-05	0.146655	0.755332	142.4	68.1	75.4	141.3	134.2	133.4	160.7	71.3	68.1	64.9	82.4	70.4	73.4	ENSG00000125772
ENSG00000117228	High	P32455	Guanylate-binding protein 1	GBP1	19	-1.06492	1.99233e-05	-0.979942	4.07868e-05	0.0840643	0.873622	143.7	68.8	72.9	138.2	137.9	131.9	167	73.1	70.3	62.9	77.5	70.1	71.1	ENSG00000117228
ENSG00000071282	High	Q9NZU5	LIM and cysteine-rich domains protein 1	LMCD1	11	-1.06492	3.5293e-05	-0.910502	9.28227e-05	0.155749	0.788492	142.3	67.9	75.7	134.4	156.5	127.3	150.9	65.1	79.7	59	76.6	86.2	64.3	ENSG00000071282
ENSG00000085662	High	P15121	Aldose reductase	AKR1B1	7	-1.06492	6.72239e-05	-0.897006	0.000177306	0.166073	0.797651	142	67.9	76.2	127.5	134	142.6	163.7	54.4	68.7	80.6	80.7	64.6	83.2	ENSG00000085662
ENSG00000138794	High	P55212	Caspase-6	CASP6	4	-1.06492	7.36934e-05	-0.913216	0.000181334	0.15056	0.810558	142.3	68	75.5	142	124.7	134.9	167.6	65.9	71.4	66.8	83.5	60.9	82.3	ENSG00000138794
ENSG00000132669	High	Q8WYP3	Ras and Rab interactor 2	RIN2	1	-1.06492	0.000209252	-0.788365	0.000946733	0.276199	0.721029	139.5	66.6	80.7	110.8	138.4	146.1	162.7	58	77.3	64.7	74.7	74.1	93.4	ENSG00000132669
ENSG00000196154	High	P26447	Protein S100-A4	S100A4	4	-1.0619	2.28161e-06	-0.937878	5.78331e-06	0.124328	0.681583	142.8	68.4	74.6	142	136.2	150.7	142.2	67.1	65.6	72.5	76.8	73.1	73.8	ENSG00000196154
ENSG00000122729	High	P21399	Cytoplasmic aconitate hydratase	ACO1	27	-1.0619	2.9535e-06	-0.913216	9.59144e-06	0.147958	0.670211	142.3	68.1	75.5	143	138.5	135.8	151.9	65.6	73.3	65.4	79.5	71.4	75.6	ENSG00000122729
ENSG00000132017	High	Q66K64	DDB1- and CUL4-associated factor 15	DCAF15	2	-1.0619	2.96505e-06	-1.0862	6.62114e-06	-0.0247367	0.940616	146	69.9	68.7	141.8	156.6	138.7	146.9	75.2	69.7	64.9	70.2	69.2	66.7	ENSG00000132017
ENSG00000254986	High	Q9NY33	Dipeptidyl peptidase 3	DPP3	18	-1.0619	4.1375e-06	-0.957356	1.16333e-05	0.104337	0.776708	143.3	68.6	73.7	133.1	137.2	149.4	153.4	65.6	68.5	71.6	75.3	71.5	74.4	ENSG00000254986
ENSG00000065559	High	P45985	Dual specificity mitogen-activated protein kinase kinase 4	MAP2K4	5	-1.0619	7.60993e-06	-0.940645	1.95069e-05	0.121679	0.781421	142.8	68.5	74.5	146.4	135.1	131	158.8	67.8	69.2	68.4	77.7	69.8	75.8	ENSG00000065559
ENSG00000095261	High	Q16401	26S proteasome non-ATPase regulatory subunit 5	PSMD5	14	-1.0619	1.04832e-05	-0.943416	2.65103e-05	0.116365	0.802174	142.9	68.5	74.3	137.4	126.4	156.5	151.5	68	69.6	67.8	76.7	69.2	76.9	ENSG00000095261
ENSG00000161542	High	Q14558	Phosphoribosyl pyrophosphate synthase-associated protein 1	PRPSAP1	9	-1.0619	1.14317e-05	-0.965784	2.72016e-05	0.0976108	0.835711	143.4	68.7	73.5	149.5	123	153.4	147.7	73.8	65.4	66.9	76.4	69.2	74.7	ENSG00000161542
ENSG00000106992	High	P00568	Adenylate kinase isoenzyme 1	AK1	12	-1.0619	1.30725e-05	-0.902389	3.69531e-05	0.16092	0.745625	142	68	76	134.6	131.6	140.9	160.9	62.4	72.3	69.2	82.2	68.3	77.7	ENSG00000106992
ENSG00000157778	High	Q9BT73	Proteasome assembly chaperone 3	PSMG3	4	-1.0619	1.52176e-05	-0.968605	3.41123e-05	0.0949116	0.848754	143.5	68.7	73.4	151	132	133.3	157.7	67.2	70.3	68.5	84.7	62.7	72.7	ENSG00000157778
ENSG00000144848	High	Q9NT62	Ubiquitin-like-conjugating enzyme ATG3	ATG3	5	-1.0619	4.7525e-05	-0.946194	0.000103266	0.115033	0.849668	143	68.5	74.2	151.3	117.8	142.1	160.8	75.7	66.6	63.2	79.5	69.2	73.8	ENSG00000144848
ENSG00000161618	High	Q8IZ83	Aldehyde dehydrogenase family 16 member A1	ALDH16A1	8	-1.0619	6.602e-05	-0.932361	0.000146708	0.128293	0.838803	142.7	68.4	74.7	162.4	117.1	143.4	147.8	77.4	67.8	60	81.1	69.1	74	ENSG00000161618
ENSG00000152556	High	P08237	ATP-dependent 6-phosphofructokinase, muscle type	PFKM	17	-1.05889	1.55728e-06	-0.924125	4.47633e-06	0.133564	0.623708	142.4	68.4	75.1	144.1	135.2	142.6	147.7	67.4	69.1	68.7	76.4	73.4	75.4	ENSG00000152556
ENSG00000109814	High	O60701	UDP-glucose 6-dehydrogenase	UGDH	21	-1.05889	2.12117e-06	-0.905088	5.78331e-06	0.153157	0.589722	141.9	68.2	75.9	136.1	142.7	140.4	148.6	64.4	73.1	67.2	76	76.4	75.1	ENSG00000109814
ENSG00000126522	High	P04424	Argininosuccinate lyase	ASL	10	-1.05889	2.39246e-06	-0.907793	7.66988e-06	0.151859	0.637228	142.1	68.1	75.7	136.1	144.1	140.2	148	63.7	72.2	68.5	80.2	69.9	77.1	ENSG00000126522
ENSG00000168906	High	P31153	S-adenosylmethionine synthase isoform type-2	MAT2A	16	-1.05889	2.63784e-06	-0.91866	8.14707e-06	0.141433	0.670211	142.3	68.3	75.3	146	130.8	147.2	145.2	66.2	70.7	67.9	74.5	74.1	77.5	ENSG00000168906
ENSG00000119414	High	O00743	Serine/threonine-protein phosphatase 6 catalytic subunit	PPP6C	6	-1.05889	3.02258e-06	-0.854649	1.11362e-05	0.202888	0.542541	140.9	67.6	77.9	134.3	137.9	140.2	151.1	65.3	67.6	70	80.6	72	81	ENSG00000119414
ENSG00000172939	High	O95747	Serine/threonine-protein kinase OSR1	OXSR1	13	-1.05889	4.95665e-06	-0.96016	1.32439e-05	0.10165	0.790333	143.2	68.7	73.7	147.1	136.3	133.7	155.9	68.8	71.7	65.5	77.5	69.7	73.9	ENSG00000172939
ENSG00000125459	High	Q9BUK6	Protein misato homolog 1	MSTO1	4	-1.05889	5.38833e-06	-0.865122	1.76946e-05	0.194087	0.641295	141.1	67.7	77.5	137.9	137.4	133.8	155.4	65.6	73.8	63.7	77.9	73	81.5	ENSG00000125459
ENSG00000139637	High	Q9HB07	UPF0160 protein MYG1, mitochondrial	C12orf10	8	-1.05889	5.46897e-06	-0.878321	1.7845e-05	0.182692	0.66457	141.4	67.8	77	142.1	130.3	140.6	152.6	63.3	69.4	70.7	83.2	68.8	79	ENSG00000139637
ENSG00000166886	High	Q15742	NGFI-A-binding protein 2	NAB2	6	-1.05889	8.39738e-06	-0.84944	2.90417e-05	0.210389	0.648408	140.8	67.5	78.1	146.1	128.3	154.6	134	73.8	61.8	67	76	76.9	81.5	ENSG00000166886
ENSG00000175455	High	Q49A88	Coiled-coil domain-containing protein 14	CCDC14	1	-1.05889	1.68439e-05	-1.09851	2.59388e-05	-0.0394883	0.943586	146.2	70.2	68.3	164.1	138.8	128.9	152.8	74.1	68	68.3	73.9	62.7	68.2	ENSG00000175455
ENSG00000018699	High	Q6P3X3	Tetratricopeptide repeat protein 27	TTC27	11	-1.05889	3.40397e-05	-0.937878	7.72532e-05	0.120352	0.829422	142.8	68.5	74.5	151	130.2	127.2	162.7	69.7	71.9	63.8	80.2	65.9	77.3	ENSG00000018699
ENSG00000102898	High	P61970	Nuclear transport factor 2	NUTF2	3	-1.05889	6.89223e-05	-1.01159	0.000109977	0.0468403	0.945041	144.3	69.3	71.6	139.9	139.4	128.2	169.7	69.4	72.7	65.8	83.1	56.6	75.1	ENSG00000102898
ENSG00000239672	High	P15531	Nucleoside diphosphate kinase A	NME1	5	-1.05889	9.86761e-05	-0.913216	0.000230784	0.144046	0.828242	142.2	68.3	75.4	137.3	140.1	121.3	170	66.7	73.3	64.9	85.5	65.9	75	ENSG00000239672
ENSG00000166484	High	Q13164	Mitogen-activated protein kinase 7	MAPK7	1	-1.05889	0.000145102	-0.773491	0.000709525	0.284514	0.696675	139	66.8	81.3	125.1	148.4	120.4	162	64	69.4	66.9	92.2	64.7	86.9	ENSG00000166484
ENSG00000181938	High	Q9BRX5	DNA replication complex GINS protein PSF3	GINS3	6	-1.05889	0.00263286	-1.15843	0.00204486	-0.0969617	0.937808	147.4	70.7	66.1	174	95.1	161.3	159.3	89	53.5	69.6	68.7	51.5	78.1	ENSG00000181938
ENSG00000119541	High	O75351	Vacuolar protein sorting-associated protein 4B	VPS4B	14	-1.05589	2.13142e-05	-0.988504	4.09095e-05	0.0662614	0.90381	143.8	69.2	72.5	147.2	135.3	130.5	162.2	70.4	73.9	63.2	81.8	62.3	73.2	ENSG00000119541
ENSG00000170242	High	Q96K76	Ubiquitin carboxyl-terminal hydrolase 47	USP47	27	-1.05589	5.14746e-05	-0.897006	0.000134231	0.158337	0.796334	141.8	68.2	76.1	130	143.6	128.3	165.4	65.1	75.4	64	83.2	64.6	80.5	ENSG00000170242
ENSG00000186871	High	Q2NKX8	DNA excision repair protein ERCC-6-like	ERCC6L	10	-1.05589	0.00117898	-1.03801	0.00139678	0.0172093	0.987366	144.8	69.7	70.5	155.5	102.1	156	165.7	79.2	56.4	73.5	77.5	49.6	84.5	ENSG00000186871
ENSG00000171680	High	O94827	Pleckstrin homology domain-containing family G member 5	PLEKHG5	2	-1.05289	2.75804e-06	-0.710756	1.42404e-05	0.342555	0.184695	137.4	66.2	83.9	142.5	131.3	138.4	137.3	59.1	66.1	73.5	81.5	85.2	85	ENSG00000171680
ENSG00000096384	High	P08238	Heat shock protein HSP 90-beta	HSP90AB1	26	-1.05289	6.71314e-06	-0.935117	1.7845e-05	0.116365	0.780778	142.5	68.8	74.5	142.2	132.4	146.5	149	65	62.1	79.1	79.6	65.4	78.6	ENSG00000096384
ENSG00000126934	High	P36507	Dual specificity mitogen-activated protein kinase kinase 2	MAP2K2	12	-1.05289	8.46163e-06	-0.902389	2.4058e-05	0.149259	0.742378	141.8	68.4	75.9	146.7	130.7	133.9	155.9	60.8	73.1	71.4	78.8	72.6	76.2	ENSG00000126934
ENSG00000165475	High	Q9Y2S2	Lambda-crystallin homolog	CRYL1	3	-1.05289	1.1925e-05	-0.897006	3.36529e-05	0.157044	0.745628	141.7	68.3	76.1	136.6	136.2	132.5	161.5	65.6	74.4	64.8	81.2	73.7	73.5	ENSG00000165475
ENSG00000196262	High	P62937	Peptidyl-prolyl cis-trans isomerase A	PPIA	14	-1.05289	1.5309e-05	-0.951764	3.47199e-05	0.100305	0.839081	142.9	68.9	73.9	136.1	133.3	142.9	159.4	60.6	65	81.2	75.6	66.9	79	ENSG00000196262
ENSG00000165434	High	Q6PCE3	Glucose 1,6-bisphosphate synthase	PGM2L1	10	-1.05289	7.14626e-05	-0.91866	0.000164068	0.134878	0.82973	142.2	68.5	75.2	122.8	131.5	164.4	150.1	59.6	68.5	77.5	74.4	68.6	82.7	ENSG00000165434
ENSG00000150593	High	Q53EL6	Programmed cell death protein 4	PDCD4	10	-1.05289	0.000994191	-0.514573	0.0206095	0.538041	0.545946	132.6	63.9	92.7	131	131	165.4	102.9	51.1	61.2	79.2	96.4	78.1	103.7	ENSG00000150593
ENSG00000085719	High	O75131	Copine-3	CPNE3	12	-1.0499	2.39246e-06	-0.867752	8.14707e-06	0.180148	0.558823	141	68.1	77.2	142.8	130.8	145.4	144.9	68	67.4	69	80.9	74.7	76	ENSG00000085719
ENSG00000139350	High	Q8NHV4	Protein NEDD1	NEDD1	18	-1.0499	4.79342e-06	-0.899695	1.44632e-05	0.149259	0.701897	141.7	68.5	75.9	144.7	137.8	131	153.2	73.6	69.3	62.6	77.2	73.8	76.8	ENSG00000139350
ENSG00000084652	High	P40222	Alpha-taxilin	TXLNA	26	-1.0499	6.8292e-06	-0.795859	2.81809e-05	0.254594	0.538763	139.3	67.3	80.3	154.7	131.6	138.8	132.3	71.4	63.2	67.3	86	76.7	78.1	ENSG00000084652
ENSG00000015676	High	Q8IVD9	NudC domain-containing protein 3	NUDCD3	14	-1.0499	2.92685e-05	-0.924125	6.85243e-05	0.125651	0.815407	142.3	68.7	75	156	125.8	136.3	151	81.5	64.6	59.9	81.8	67.3	75.7	ENSG00000015676
ENSG00000198805	High	P00491	Purine nucleoside phosphorylase	PNP	12	-1.0499	4.49512e-05	-0.982791	8.0705e-05	0.0662614	0.912583	143.6	69.3	72.6	130	129.6	148.9	165.9	65	74.6	68.3	78	61.9	78	ENSG00000198805
ENSG00000177556	High	O00244	Copper transport protein ATOX1	ATOX1	2	-1.0499	8.38412e-05	-0.99137	0.000136171	0.0579701	0.930784	143.8	69.4	72.2	120.9	136.9	159.9	157.3	71.6	66	70.6	79.2	56.4	81.1	ENSG00000177556
ENSG00000140598	High	Q7Z2Z2	Elongation factor Tu GTP-binding domain-containing protein 1	EFTUD1	19	-1.04692	1.25148e-06	-0.924125	3.61297e-06	0.121679	0.642056	142.2	68.8	74.9	143.2	142.1	137.8	145.6	70	69.4	67.1	78.3	71.1	75.2	ENSG00000140598
ENSG00000100225	High	Q9Y3I1	F-box only protein 7	FBXO7	3	-1.04692	4.40871e-06	-0.894322	1.2635e-05	0.15056	0.684936	141.5	68.5	76.1	137.3	133.8	140.6	154.4	68	68.5	69.2	79.9	70.2	78.2	ENSG00000100225
ENSG00000164111	High	P08758	Annexin A5	ANXA5	20	-1.04692	6.4503e-06	-0.940645	1.67571e-05	0.107018	0.79371	142.6	69	74.3	137.7	135.8	138.3	158.5	65.6	69.6	71.7	80.8	68.6	73.4	ENSG00000164111
ENSG00000104969	High	O43765	Small glutamine-rich tetratricopeptide repeat-containing protein alpha	SGTA	8	-1.04692	9.0477e-06	-0.8863	2.72016e-05	0.16221	0.724002	141.3	68.4	76.5	151.9	124.7	139.6	149.1	72.4	67.9	64.9	81.8	71.7	76	ENSG00000104969
ENSG00000182552	High	Q6NW29	RWD domain-containing protein 4	RWDD4	2	-1.04692	1.13801e-05	-0.846843	3.78536e-05	0.200379	0.67863	140.5	68	78.1	134.9	139.8	128	159.1	64.7	68	71.1	82.6	73.7	78	ENSG00000182552
ENSG00000149313	High	Q9NRN7	L-aminoadipate-semialdehyde dehydrogenase-phosphopantetheinyl transferase	AASDHPPT	11	-1.04692	1.46884e-05	-0.929611	3.58834e-05	0.119024	0.80574	142.3	68.8	74.7	146.2	123.2	142.8	157	67.4	69	70.2	79.1	66.7	78.5	ENSG00000149313
ENSG00000118939	High	P15374	Ubiquitin carboxyl-terminal hydrolase isozyme L3	UCHL3	6	-1.04692	5.6683e-05	-1.00578	8.92409e-05	0.0398403	0.950904	144	69.7	71.7	130.2	137.4	137.3	170.9	66.2	77.8	65.2	76.9	62.7	75.4	ENSG00000118939
ENSG00000109917	High	O75312	Zinc finger protein ZPR1	ZPR1	12	-1.04692	0.000115364	-0.962969	0.0002047	0.0827026	0.908287	143	69.3	73.3	151.2	128.1	124	168.9	76.1	69	62.6	81.5	65.1	73.5	ENSG00000109917
ENSG00000187147	High	Q5VTB9	E3 ubiquitin-protein ligase RNF220	RNF220	3	-1.04394	4.34109e-06	-0.795859	1.62552e-05	0.246104	0.490347	139.2	67.6	80.2	144	134.9	142.9	135	62.2	64.1	76.4	74.5	78.6	87.4	ENSG00000187147
ENSG00000164062	High	P13798	Acylamino-acid-releasing enzyme	APEH	17	-1.04394	6.70004e-06	-0.902389	1.88079e-05	0.141433	0.738131	141.7	68.7	75.8	129.4	139.7	145.5	152.1	62.6	73.5	69.9	81	67.8	78.6	ENSG00000164062
ENSG00000115415	High	P42224	Signal transducer and activator of transcription 1-alpha/beta	STAT1	31	-1.04394	7.40682e-06	-0.875672	2.22171e-05	0.167358	0.700534	141	68.5	76.8	134.4	139.1	133.8	156.8	65.6	73.5	66.3	83.4	71.4	75.8	ENSG00000115415
ENSG00000163191	High	P31949	Protein S100-A11	S100A11	4	-1.04394	1.56551e-05	-0.91866	3.88569e-05	0.125651	0.80046	142	68.9	75.1	130.7	136.7	140	160.5	73.4	67.7	65.5	84.5	65.7	75.2	ENSG00000163191
ENSG00000135632	High	Q6GMV2	SET and MYND domain-containing protein 5	SMYD5	4	-1.04394	1.6268e-05	-0.935117	3.80855e-05	0.111031	0.819669	142.4	69	74.5	144.4	128.8	136.2	160.2	64	74.6	68.4	79.9	65.2	78.4	ENSG00000135632
ENSG00000085377	High	P48147	Prolyl endopeptidase	PREP	23	-1.04394	1.66791e-05	-0.913216	4.173e-05	0.129613	0.796753	141.9	68.8	75.3	133.5	132.3	139.4	162.4	64.4	73	69.1	79.4	67	79.5	ENSG00000085377
ENSG00000265972	High	Q9H3M7	Thioredoxin-interacting protein	TXNIP	7	-1.04394	0.000130277	-0.988504	0.000204598	0.0551957	0.939598	143.6	69.6	72.3	139.4	170.9	121.4	142.6	64.8	83	61	72.9	78.7	65.3	ENSG00000265972
ENSG00000089154	High	Q92616	eIF-2-alpha kinase activator GCN1	GCN1	104	-1.04097	2.28161e-06	-0.852042	6.84511e-06	0.190299	0.506735	140.4	68.2	77.9	137.8	140.9	138.3	144.7	66.2	69.9	68.7	82.5	70.3	80.8	ENSG00000089154
ENSG00000120913	High	Q96JY6	PDZ and LIM domain protein 2	PDLIM2	4	-1.04097	5.78569e-06	-0.905088	1.63314e-05	0.133564	0.742459	141.6	68.9	75.6	146	136.5	133.2	150.9	77.3	70	59.4	72.4	74.8	79.5	ENSG00000120913
ENSG00000197043	High	P08133	Annexin A6	ANXA6	43	-1.04097	8.6287e-06	-0.974262	1.92184e-05	0.0648829	0.88124	143.2	69.6	72.8	134.6	137.1	140.2	160.7	65.2	69.7	74	78.4	67.4	72.8	ENSG00000197043
ENSG00000105355	High	O60664	Perilipin-3	PLIN3	19	-1.04097	1.38168e-05	-0.875672	4.07868e-05	0.167358	0.736848	141	68.5	76.9	138	140.1	128.3	157.5	62	77.6	65.7	83.5	70.7	76.4	ENSG00000105355
ENSG00000133313	High	Q96KP4	Cytosolic non-specific dipeptidase	CNDP2	16	-1.04097	1.61735e-05	-0.940645	3.65421e-05	0.100305	0.834515	142.4	69.2	74.2	144.8	133.5	131	160.3	69.9	74.1	63.7	83	66.8	72.9	ENSG00000133313
ENSG00000079462	High	Q15102	Platelet-activating factor acetylhydrolase IB subunit gamma	PAFAH1B3	7	-1.04097	1.71133e-05	-0.883635	4.8722e-05	0.158337	0.755757	141.2	68.6	76.5	149.1	122.5	140.3	152.8	65	65.9	74.8	79.7	67.6	82.2	ENSG00000079462
ENSG00000058056	High	Q92995	Ubiquitin carboxyl-terminal hydrolase 13	USP13	10	-1.04097	2.38658e-05	-0.85726	7.34536e-05	0.183963	0.736996	140.6	68.3	77.6	136.2	122.7	152.5	151	67.8	72.5	64.6	85.5	66.2	81	ENSG00000058056
ENSG00000134716	Medium	P51589	Cytochrome P450 2J2	CYP2J2	1	-1.04097	2.79732e-05	-0.72977	0.000173897	0.312665	0.558823	137.6	66.8	83	136.1	132.6	131.8	149.8	52.8	74.2	73.5	85.6	69	94.5	ENSG00000134716
ENSG00000051620	High	Q9Y5Z4	Heme-binding protein 2	HEBP2	7	-1.04097	5.2694e-05	-1.09542	6.05944e-05	-0.0543923	0.930681	145.7	70.8	68.2	134.2	128.9	161.2	158.5	79.2	70.1	63.2	73.5	54.9	76.1	ENSG00000051620
ENSG00000187840	High	Q13541	Eukaryotic translation initiation factor 4E-binding protein 1	EIF4EBP1	1	-1.04097	8.37312e-05	-0.905088	0.000194228	0.136191	0.829191	141.6	68.8	75.7	152.4	131.4	124.2	158.5	78.1	61.5	66.9	83.7	59.5	83.8	ENSG00000187840
ENSG00000140326	High	Q8IWY9	Codanin-1	CDAN1	1	-1.04097	0.000189209	-0.698998	0.00134614	0.340277	0.648362	136.9	66.6	84.3	137.7	105.9	149.8	154	67.8	60.4	71.5	90.8	74	88	ENSG00000140326
ENSG00000174442	High	Q9H900	Protein zwilch homolog	ZWILCH	5	-1.04097	0.000335246	-0.880976	0.000810086	0.158337	0.837115	141.1	68.6	76.6	154.1	105.9	147.8	156.6	74.4	58.2	73.2	82.8	63.2	83.8	ENSG00000174442
ENSG00000023734	High	Q9Y3F4	Serine-threonine kinase receptor-associated protein	STRAP	13	-1.03801	3.54166e-06	-0.698998	1.83643e-05	0.340277	0.224626	136.8	66.6	84.3	131.2	131.5	144.6	139.9	61.8	69.1	68.9	88.6	78.4	86	ENSG00000023734
ENSG00000086200	High	Q9UI26	Importin-11	IPO11	12	-1.03801	9.94742e-06	-0.823677	3.48023e-05	0.214125	0.647373	139.7	68.1	79	146.5	122.5	142.6	147.2	68.8	65.7	69.7	84.2	70.3	82.4	ENSG00000086200
ENSG00000110801	High	O00233	26S proteasome non-ATPase regulatory subunit 9	PSMD9	7	-1.03801	1.30837e-05	-0.937878	3.11324e-05	0.100305	0.828803	142.3	69.3	74.3	147.5	127.7	135.9	158.1	69.8	68.3	69.8	79.9	65.5	77.5	ENSG00000110801
ENSG00000147457	High	Q8WUX9	Charged multivesicular body protein 7	CHMP7	9	-1.03801	5.07323e-05	-0.897006	0.000123593	0.141433	0.808338	141.4	68.8	75.9	138.9	133.6	126.2	167.1	71	71.1	64.5	81.5	66.6	79.6	ENSG00000147457
ENSG00000140350	High	P39687	Acidic leucine-rich nuclear phosphoprotein 32 family member A	ANP32A	4	-1.03801	6.31373e-05	-0.913216	0.000140509	0.124328	0.836945	141.8	69	75.3	160.8	126.7	153.2	126.3	70.2	63.4	73.6	68.7	86.8	70.3	ENSG00000140350
ENSG00000013810	High	Q9Y6A5	Transforming acidic coiled-coil-containing protein 3	TACC3	15	-1.03801	0.000335507	-0.867752	0.00086411	0.171207	0.824087	140.7	68.5	77.2	144.8	140.5	111.6	166.1	83.5	62.9	59.2	86.9	64.7	79.9	ENSG00000013810
ENSG00000031698	High	P49591	Serine--tRNA ligase, cytoplasmic	SARS	18	-1.03505	3.50136e-06	-0.943416	9.80479e-06	0.0894982	0.788492	142.4	69.5	74	145.1	132.1	147.7	144.6	68.9	66.9	72.9	79.6	67.1	75.3	ENSG00000031698
ENSG00000102316	High	Q9UNF1	Melanoma-associated antigen D2	MAGED2	21	-1.03505	8.90184e-06	-0.599462	0.000112305	0.435095	0.215655	134.3	65.6	88.7	129.7	143.2	122.7	141.7	64.8	74.2	57.7	91.7	89.6	84.7	ENSG00000102316
ENSG00000100304	High	Q14166	Tubulin--tyrosine ligase-like protein 12	TTLL12	10	-1.03505	1.30837e-05	-1.0145	2.47142e-05	0.0214797	0.965052	143.9	70.2	71.3	139.3	128.3	150.6	157.5	69.9	73.9	66.8	77.7	61.5	74.5	ENSG00000100304
ENSG00000100395	High	Q969R5	Lethal(3)malignant brain tumor-like protein 2	L3MBTL2	3	-1.03505	1.31611e-05	-0.701342	9.08854e-05	0.332278	0.475598	136.8	66.8	84.1	136.6	124.3	149.1	137.2	71.3	58.4	70.8	89	73.4	90.1	ENSG00000100395
ENSG00000164305	High	P42574	Caspase-3	CASP3	3	-1.03505	2.13783e-05	-0.870387	6.16504e-05	0.166073	0.751784	140.7	68.7	77	152.6	123.6	130.6	156.2	70.2	66.2	69.5	76.6	77.6	76.8	ENSG00000164305
ENSG00000166741	High	P40261	Nicotinamide N-methyltransferase	NNMT	6	-1.03505	4.64311e-05	-0.951764	8.90966e-05	0.0827026	0.888973	142.5	69.6	73.7	120	139.2	148	163	64.8	76.7	67.3	74.7	78.1	68.3	ENSG00000166741
ENSG00000112667	High	O43598	2'-deoxynucleoside 5'-phosphate N-hydrolase 1	DNPH1	2	-1.03505	9.80248e-05	-0.880976	0.000244489	0.151859	0.810149	141	68.9	76.5	120.2	145.7	137.2	160.7	61.9	83.1	61.5	85.3	64.6	79.6	ENSG00000112667
ENSG00000011465	High	P07585	Decorin	DCN	8	-1.03505	0.016315	0.565597	0.0227254	1.60027	0.0360178	101	49.3	149.4	93.3	139.3	92.6	78.7	39.1	65.9	42.9	130.3	183.6	134.4	ENSG00000011465
ENSG00000135596	High	Q8TDZ2	Protein-methionine sulfoxide oxidase MICAL1	MICAL1	25	-1.03209	6.4883e-06	-0.913216	1.75769e-05	0.120352	0.771842	141.7	69.2	75.2	136.6	136.2	136.2	157.7	69.2	72.9	65.6	79.3	69.6	76.7	ENSG00000135596
ENSG00000111300	High	Q14CX7	N-alpha-acetyltransferase 25, NatB auxiliary subunit	NAA25	16	-1.03209	6.66717e-06	-0.773491	2.83403e-05	0.258217	0.525424	138.5	67.7	81	133	135.8	137.4	147.9	67	69	67	88.3	67.5	87.1	ENSG00000111300
ENSG00000109790	High	Q96PQ7	Kelch-like protein 5	KLHL5	2	-1.03209	6.70004e-06	-0.671164	4.62512e-05	0.360645	0.305997	136	66.5	85.4	145.7	141.2	121.5	135.6	68.9	67.7	63	90.1	83.5	82.7	ENSG00000109790
ENSG00000168014	High	Q4AC94	C2 domain-containing protein 3	C2CD3	4	-1.03209	9.05242e-06	-1	1.84148e-05	0.0328061	0.943201	143.6	70.2	71.7	140.2	132.5	142	159.6	76.5	65	68.9	65.6	71.4	78.2	ENSG00000168014
ENSG00000143256	High	Q9UHV9	Prefoldin subunit 2	PFDN2	8	-1.03209	1.53835e-05	-0.965784	3.21097e-05	0.0690147	0.889855	142.8	69.8	73.2	150.6	133.2	132.2	155.1	79.6	69.5	60.2	79.5	65.6	74.3	ENSG00000143256
ENSG00000132507	High	P63241	Eukaryotic translation initiation factor 5A-1	EIF5A	6	-1.03209	2.39844e-05	-0.926865	5.34707e-05	0.107018	0.833091	141.9	69.4	74.7	144.5	129.4	135.2	158.7	68.4	61.9	77.8	81	62.7	80.4	ENSG00000132507
ENSG00000151414	High	Q8TDX7	Serine/threonine-protein kinase Nek7	NEK7	6	-1.03209	2.61537e-05	-0.997117	4.45381e-05	0.0356239	0.949078	143.5	70.1	71.9	146	129.4	134	164.4	76.5	73.3	60.6	74.2	72.6	69	ENSG00000151414
ENSG00000113068	High	O60925	Prefoldin subunit 1	PFDN1	8	-1.03209	0.000121374	-1.1078	0.000116931	-0.07552	0.919537	145.8	71.3	67.7	158.4	131.2	143.4	150	98.7	58.2	56.9	72.3	60.4	70.3	ENSG00000113068
ENSG00000257365	High	P49356	Protein farnesyltransferase subunit beta	FNTB	2	-1.02915	7.40682e-06	-0.818579	2.68606e-05	0.210389	0.619365	139.4	68.4	79.1	129.9	129.3	145.5	152.9	67.6	68.6	68.9	79.2	75.6	82.5	ENSG00000257365
ENSG00000103342	High	P15170	Eukaryotic peptide chain release factor GTP-binding subunit ERF3A	GSPT1	8	-1.02915	7.69319e-06	-0.924125	1.93281e-05	0.104337	0.804285	141.8	69.5	74.7	139.4	139.9	131.7	156.4	67.5	72.5	68.5	81.5	65.6	77	ENSG00000103342
ENSG00000137815	High	Q92541	RNA polymerase-associated protein RTF1 homolog	RTF1	22	-1.02915	8.80603e-06	-0.800877	3.33772e-05	0.227741	0.59299	139	68.1	79.8	151.4	126.2	146.3	132.1	70.3	65.2	68.9	81.7	74.1	83.7	ENSG00000137815
ENSG00000141295	High	Q96FV2	Secernin-2	SCRN2	3	-1.02915	1.13033e-05	-0.83908	3.63963e-05	0.189034	0.684936	139.9	68.6	78.2	136.3	129.9	139.2	154.4	61.2	78.4	66.2	83.4	70.7	80.4	ENSG00000141295
ENSG00000102804	High	Q15714	TSC22 domain family protein 1	TSC22D1	5	-1.02915	1.19892e-05	-0.935117	2.83403e-05	0.0949116	0.831905	142	69.6	74.3	134.4	147.9	131.7	154	75.3	73.2	60.3	79.5	64.9	78.6	ENSG00000102804
ENSG00000154124	High	Q96BN8	Ubiquitin thioesterase otulin	OTULIN	5	-1.02915	2.73444e-05	-0.965784	5.09207e-05	0.0621217	0.909718	142.7	70	73.1	135.1	132.2	137.3	166.4	71.3	70.6	68	79	64.2	76	ENSG00000154124
ENSG00000120053	High	P17174	Aspartate aminotransferase, cytoplasmic	GOT1	15	-1.02915	2.90753e-05	-0.974262	5.25082e-05	0.0551957	0.920562	142.9	70	72.8	152.1	121.8	141	156.6	73.1	65.8	71.2	80.7	63	74.6	ENSG00000120053
ENSG00000139734	High	Q9NSV4	Protein diaphanous homolog 3	DIAPH3	16	-1.02915	0.000724812	-0.880976	0.0015799	0.149259	0.865625	140.9	69	76.5	154	107.3	147	155.2	82.6	51.8	72.7	85.7	55.8	88	ENSG00000139734
ENSG00000092964	High	Q16555	Dihydropyrimidinase-related protein 2	DPYSL2	20	-1.02621	2.39246e-06	-0.935117	6.25279e-06	0.0894982	0.756951	142	69.8	74.2	145.1	138.7	135.4	148.8	67	67.8	74.5	74.9	73.6	74.2	ENSG00000092964
ENSG00000111802	High	O95551	Tyrosyl-DNA phosphodiesterase 2	TDP2	7	-1.02621	3.19378e-06	-1.00868	7.66988e-06	0.0172093	0.958133	143.6	70.5	71.4	146.1	133.8	144	150.4	72.9	71.9	66.8	72.6	65.5	76	ENSG00000111802
ENSG00000140263	High	Q00796	Sorbitol dehydrogenase	SORD	7	-1.02621	4.61161e-06	-0.96016	1.16956e-05	0.0648829	0.855396	142.6	70	73.2	142.5	131	143.5	153.3	69.2	72.5	68.4	78.9	68.1	72.7	ENSG00000140263
ENSG00000172716	High	Q7Z7L1	Schlafen family member 11	SLFN11	8	-1.02621	5.05188e-06	-0.894322	1.47664e-05	0.132248	0.728738	141.1	69.3	75.9	147	143.9	130.9	142.5	64.1	68.1	75.7	69.7	84.4	73.8	ENSG00000172716
ENSG00000134014	High	Q9H9T3	Elongator complex protein 3	ELP3	10	-1.02621	5.85904e-06	-0.92139	1.57299e-05	0.104337	0.786786	141.7	69.6	74.8	137.8	132.4	144.7	151.9	68.2	69.2	71.4	80.2	64.4	79.9	ENSG00000134014
ENSG00000110395	High	P22681	E3 ubiquitin-protein ligase CBL	CBL	11	-1.02621	8.51096e-06	-0.91866	2.1338e-05	0.107018	0.802174	141.7	69.5	74.9	140.3	128.8	140.9	156.7	72.2	69.7	66.7	80.8	67.7	76.2	ENSG00000110395
ENSG00000113552	High	P46926	Glucosamine-6-phosphate isomerase 1	GNPDA1	5	-1.02621	1.20797e-05	-0.8863	3.2698e-05	0.140124	0.765429	141	69.2	76.2	141.1	153.2	124.8	144.7	65.4	75.6	66.5	80.1	80.9	67.6	ENSG00000113552
ENSG00000127445	High	Q13526	Peptidyl-prolyl cis-trans isomerase NIMA-interacting 1	PIN1	4	-1.02621	2.14326e-05	-0.859876	6.21962e-05	0.163499	0.75139	140.3	69	77.3	139.8	122.3	143.8	155.3	67	66.4	73.5	82.7	66.5	82.7	ENSG00000127445
ENSG00000013375	High	O95394	Phosphoacetylglucosamine mutase	PGM3	14	-1.02621	4.51786e-05	-0.870387	0.000120555	0.155749	0.785885	140.5	69.1	76.9	125.8	135.8	135.3	165.2	64.1	73.9	69.1	82.3	68.4	80.1	ENSG00000013375
ENSG00000162066	High	Q9Y303	N-acetylglucosamine-6-phosphate deacetylase	AMDHD2	4	-1.02621	4.76097e-05	-0.926865	9.9499e-05	0.100305	0.86083	141.8	69.6	74.6	121	138.9	151	156.3	73.4	55	80.4	74.2	74.7	75	ENSG00000162066
ENSG00000129474	High	Q96IF1	LIM domain-containing protein ajuba	AJUBA	1	-1.02621	8.11263e-05	-0.828793	0.000258397	0.196607	0.756951	139.6	68.6	78.6	126.2	129.7	138	164.4	60.1	76.3	69.5	89.5	78.2	68.1	ENSG00000129474
ENSG00000124143	Medium	Q5TG30	Rho GTPase-activating protein 40	ARHGAP40	1	-1.02621	0.000209032	-0.913216	0.000418996	0.112367	0.879288	141.5	69.5	75.1	160.8	120.4	124	160.9	69.9	74.2	64.4	83	62.4	79.9	ENSG00000124143
ENSG00000095380	High	Q9NR45	Sialic acid synthase	NANS	12	-1.02327	4.61294e-06	-0.910502	1.31267e-05	0.1137	0.755757	141.4	69.5	75.2	133.5	143.7	137.9	150.6	66.8	79	62.8	77.4	74.1	74.2	ENSG00000095380
ENSG00000140553	High	Q9H3U1	Protein unc-45 homolog A	UNC45A	31	-1.02327	4.71097e-06	-0.823677	1.62552e-05	0.200379	0.580684	139.4	68.6	78.8	145.9	127.1	138.2	146.6	68	68.9	68.9	83	72.8	80.7	ENSG00000140553
ENSG00000131475	High	Q9BRG1	Vacuolar protein-sorting-associated protein 25	VPS25	8	-1.02327	5.04312e-06	-0.828793	1.67571e-05	0.194087	0.603737	139.5	68.7	78.6	133.3	130.5	143.7	150.7	65.1	71	70	79.5	73.9	82.4	ENSG00000131475
ENSG00000102781	High	Q9BW62	Katanin p60 ATPase-containing subunit A-like 1	KATNAL1	11	-1.02327	5.71919e-06	-0.852042	1.818e-05	0.171207	0.671115	140.1	68.9	77.6	138.7	130.4	136.2	155.3	70.6	69.8	66.3	78.2	74.7	79.9	ENSG00000102781
ENSG00000197712	High	Q8IWE2	Protein NOXP20	FAM114A1	21	-1.02327	5.92712e-06	-0.875672	1.75769e-05	0.147958	0.709549	140.6	69.2	76.6	140.3	139.6	129.7	152.9	63.8	77.2	66.5	78.5	76.5	75	ENSG00000197712
ENSG00000149476	High	Q3LXA3	Triokinase/FMN cyclase	TKFC	14	-1.02327	1.37552e-05	-0.875672	3.80368e-05	0.147958	0.755757	140.7	69.1	76.6	137	142.7	127.1	155.9	66.1	77.9	63.4	83.6	70.9	75.4	ENSG00000149476
ENSG00000065833	High	P48163	NADP-dependent malic enzyme	ME1	10	-1.02327	1.455e-05	-0.96016	3.04147e-05	0.0635029	0.896153	142.5	70.1	73.2	132.3	154.3	136.9	146.5	57.4	84.5	68.3	75.8	71.5	72.4	ENSG00000065833
ENSG00000100522	High	Q96EK6	Glucosamine 6-phosphate N-acetyltransferase	GNPNAT1	2	-1.02327	0.00010127	-0.913216	0.00020787	0.111031	0.863697	141.5	69.6	75.1	148.1	121.8	128.3	167.8	73.1	73	62.6	78.7	71.2	75.5	ENSG00000100522
ENSG00000112029	High	Q9UKT4	F-box only protein 5	FBXO5	2	-1.02327	0.000719075	-0.985645	0.000956082	0.0370307	0.966842	143	70.4	72.2	122.1	137	127.4	185.7	71.9	74.5	64.7	64	81.3	71.4	ENSG00000112029
ENSG00000119661	High	Q4LDG9	Dynein light chain 1, axonemal	DNAL1	2	-1.02327	0.0214308	-0.612637	0.0930041	0.410341	0.783369	134.5	66.1	87.9	93	160	96	188.9	52.9	83.9	61.6	102.2	59.3	102.1	ENSG00000119661
ENSG00000072401	High	P51668	Ubiquitin-conjugating enzyme E2 D1	UBE2D1	2	-1.02034	2.39246e-06	-0.891643	7.66988e-06	0.129613	0.677209	140.9	69.5	76	141.7	135.5	144.8	141.7	63.3	68.7	76.3	73.3	80.2	74.4	ENSG00000072401
ENSG00000177485	High	Q86T24	Transcriptional regulator Kaiso	ZBTB33	3	-1.02034	6.75506e-06	-0.8863	1.87994e-05	0.136191	0.742378	140.8	69.4	76.2	156.9	139.5	133.5	133.4	71.9	72.3	63.9	77.2	76.5	74.9	ENSG00000177485
ENSG00000147164	High	Q9UMY4	Sorting nexin-12	SNX12	5	-1.02034	7.19293e-06	-0.790859	2.80926e-05	0.231432	0.566774	138.6	68.3	80.2	140.1	140.8	124.7	148.9	64.5	70.4	69.9	87.8	75.5	77.2	ENSG00000147164
ENSG00000101843	High	O75832	26S proteasome non-ATPase regulatory subunit 10	PSMD10	6	-1.02034	1.08985e-05	-0.865122	3.17727e-05	0.155749	0.736387	140.3	69.2	77.1	137.6	132.8	134.7	156.3	63	73	71.4	84.4	67.7	79.1	ENSG00000101843
ENSG00000137364	High	P51580	Thiopurine S-methyltransferase	TPMT	8	-1.02034	1.19953e-05	-0.91866	2.88012e-05	0.100305	0.820001	141.5	69.8	74.8	137.7	131.5	136.9	159.9	67	72.8	69.7	80.6	66.8	77.1	ENSG00000137364
ENSG00000166394	High	Q6BCY4	NADH-cytochrome b5 reductase 2	CYB5R2	14	-1.02034	3.22651e-05	-0.894322	7.6817e-05	0.125651	0.810729	141	69.5	75.8	141.6	121.4	140.1	160.9	70.5	71.9	66.1	81.1	67.3	79	ENSG00000166394
ENSG00000108175	High	Q9ULJ6	Zinc finger MIZ domain-containing protein 1	ZMIZ1	4	-1.02034	0.000269728	-0.844251	0.000741493	0.177599	0.80695	139.8	68.9	78	158.6	118.8	159.6	122.3	76.7	58.4	71.7	67.3	88	78.5	ENSG00000108175
ENSG00000112742	High	P33981	Dual specificity protein kinase TTK	TTK	11	-1.02034	0.000476871	-0.924125	0.000842387	0.0962619	0.910888	141.6	69.9	74.6	146.5	119.6	134.1	166.3	80.5	51.5	77.6	85	53.8	85.1	ENSG00000112742
ENSG00000151320	High	Q13023	A-kinase anchor protein 6	AKAP6	2	-1.02034	0.00175671	-0.56918	0.0197519	0.452068	0.648362	133.4	65.7	89.8	102.2	157.9	137.7	135.7	41.9	71.8	83.3	88.5	72	109.1	ENSG00000151320
ENSG00000111348	High	P52566	Rho GDP-dissociation inhibitor 2	ARHGDIB	2	-1.02034	0.00454359	-0.364013	0.13529	0.658097	0.533598	128.1	63.1	99.5	136.6	104.3	119.6	151.7	62.7	62.3	64.2	79.6	143.1	75.9	ENSG00000111348
ENSG00000100380	High	P50502	Hsc70-interacting protein	ST13	13	-1.01742	2.39246e-06	-0.905088	6.62114e-06	0.112367	0.700534	141.2	69.7	75.3	138	135.4	142.9	148.6	67.7	69.1	72.2	78.6	71.2	76.3	ENSG00000100380
ENSG00000124659	High	Q15814	Tubulin-specific chaperone C	TBCC	8	-1.01742	1.08188e-05	-0.8863	2.8842e-05	0.130931	0.773181	140.7	69.6	76.2	146.1	126.5	136.8	153.3	61.8	72.6	74.3	79.4	70.3	78.8	ENSG00000124659
ENSG00000178035	High	P12268	Inosine-5'-monophosphate dehydrogenase 2	IMPDH2	17	-1.01742	1.24294e-05	-0.940645	2.78401e-05	0.0758749	0.867239	141.9	70.1	74	152.1	129.8	133.2	152.6	78.1	67.9	64.4	80.5	70.4	70.9	ENSG00000178035
ENSG00000179958	High	Q9H773	dCTP pyrophosphatase 1	DCTPP1	7	-1.01742	4.7525e-05	-0.897006	0.00010883	0.120352	0.82973	141	69.6	75.7	150.2	120.4	137.2	156.1	74.3	64.4	70.2	83.5	62.9	80.7	ENSG00000179958
ENSG00000086065	High	Q9NZZ3	Charged multivesicular body protein 5	CHMP5	6	-1.0145	5.63477e-06	-0.8863	1.62552e-05	0.128293	0.742986	140.7	69.6	76.1	139.2	141.6	131.9	150.3	67.9	73.2	67.8	83	65.6	79.7	ENSG00000086065
ENSG00000188419	High	P24386	Rab proteins geranylgeranyltransferase component A 1	CHM	2	-1.0145	1.18353e-05	-0.72977	6.32147e-05	0.286881	0.525424	137.1	67.8	82.7	144.5	123.5	129.8	150.6	63.2	69.4	70.8	83.7	78.1	86.3	ENSG00000188419
ENSG00000183527	High	O95456	Proteasome assembly chaperone 1	PSMG1	7	-1.0145	2.14185e-05	-0.910502	4.86413e-05	0.102994	0.831905	141.2	69.9	75.1	150.6	122.6	136	155.8	74.3	70.1	65.3	80.4	70.2	74.7	ENSG00000183527
ENSG00000170950	High	P07205	Phosphoglycerate kinase 2	PGK2	1	-1.0145	5.14754e-05	-0.907793	0.000110535	0.107018	0.851545	141.1	69.9	75.3	120.6	134.1	150.1	159.7	70.8	67.5	71.3	78.6	64.7	82.5	ENSG00000170950
ENSG00000124762	High	P38936	Cyclin-dependent kinase inhibitor 1	CDKN1A	2	-1.0145	0.000807989	-0.0291463	0.861858	0.986229	0.0775623	118.7	58.7	116.3	102.7	100.8	150.5	120.7	50.9	59.3	66	118.9	105.6	124.6	ENSG00000124762
ENSG00000196998	High	Q9Y484	WD repeat domain phosphoinositide-interacting protein 4	WDR45	3	-1.01159	2.39246e-06	-0.77596	9.6613e-06	0.235114	0.388007	138.1	68.5	80.6	138.4	141.9	132.9	139.3	66.9	74.5	64.2	84.7	80.4	76.8	ENSG00000196998
ENSG00000162384	High	Q9NWV4	UPF0587 protein C1orf123	C1orf123	6	-1.01159	9.60093e-06	-0.888969	2.56092e-05	0.121679	0.776708	140.6	69.8	76	136	131.6	138.2	156.7	69.2	71.2	69	84.3	67.7	76.1	ENSG00000162384
ENSG00000103653	High	P41240	Tyrosine-protein kinase CSK	CSK	12	-1.01159	1.03565e-05	-0.883635	2.76178e-05	0.126973	0.77637	140.6	69.7	76.2	139	134.1	132.5	156.7	68.7	73.9	66.5	84.1	67.9	76.4	ENSG00000103653
ENSG00000081721	High	Q9UNI6	Dual specificity protein phosphatase 12	DUSP12	7	-1.01159	1.84764e-05	-0.859876	5.15013e-05	0.149259	0.758899	140	69.5	77.1	148.1	126.2	131.8	153.9	67.3	69.3	71.9	85.3	67	79.1	ENSG00000081721
ENSG00000162368	High	P30085	UMP-CMP kinase	CMPK1	8	-1.01159	0.000112031	-0.897006	0.000233479	0.1137	0.86026	140.9	69.9	75.6	135.1	131.1	127.8	169.6	69.2	76.2	64.2	85.6	65.1	76.1	ENSG00000162368
ENSG00000108106	High	Q16763	Ubiquitin-conjugating enzyme E2 S	UBE2S	6	-1.01159	0.000395413	-0.657445	0.0030987	0.353888	0.660344	135.3	67.1	85.8	137.8	126	115.4	162.1	75.3	60.3	65.8	103.4	67.4	86.5	ENSG00000108106
ENSG00000121152	High	Q15003	Condensin complex subunit 2	NCAPH	16	-1.01159	0.00194242	-0.910502	0.00325838	0.10165	0.921706	141.1	70	75.1	155	102.7	151.9	155	82.5	50.5	77.1	85	48.3	92.1	ENSG00000121152
ENSG00000197355	High	Q3KQV9	UDP-N-acetylhexosamine pyrophosphorylase-like protein 1	UAP1L1	10	-1.00868	4.40871e-06	-0.946194	1.10442e-05	0.0621217	0.854078	141.9	70.5	73.6	138.9	139.5	135	154.3	66	75.7	69.9	74.2	70.6	76.1	ENSG00000197355
ENSG00000135932	High	Q9Y376	Calcium-binding protein 39	CAB39	12	-1.00868	1.05511e-05	-0.846843	3.14011e-05	0.16221	0.718754	139.7	69.4	77.7	135.8	130.7	134.9	157.3	66.6	72.1	69.6	82.5	70.6	79.9	ENSG00000135932
ENSG00000198648	High	Q9UEW8	STE20/SPS1-related proline-alanine-rich protein kinase	STK39	4	-1.00868	1.26846e-05	-0.8863	3.22456e-05	0.120352	0.788492	140.6	69.9	76	142.4	133.2	129.8	156.9	67.2	77.3	65.2	81.4	70.1	76.6	ENSG00000198648
ENSG00000105063	High	Q9UPN7	Serine/threonine-protein phosphatase 6 regulatory subunit 1	PPP6R1	7	-1.00868	2.53168e-05	-0.8863	6.12283e-05	0.123004	0.80574	140.6	69.8	76	155.1	123.7	133.3	150.4	76.9	69.3	63.2	81.4	69.8	76.9	ENSG00000105063
ENSG00000131473	High	P53396	ATP-citrate synthase	ACLY	43	-1.00578	6.56859e-06	-0.84944	1.94077e-05	0.155749	0.699231	139.7	69.6	77.5	126.1	148.3	137.2	147.2	63.8	75.2	69.7	78.3	76.4	77.7	ENSG00000131473
ENSG00000050820	High	P56945	Breast cancer anti-estrogen resistance protein 1	BCAR1	20	-1.00578	6.67565e-06	-0.932361	1.62552e-05	0.0745054	0.845305	141.5	70.5	74.2	141.7	128.5	141.6	154.2	76.5	69.3	65.6	76.1	71.1	75.4	ENSG00000050820
ENSG00000132612	High	Q9UN37	Vacuolar protein sorting-associated protein 4A	VPS4A	11	-1.00578	8.01616e-06	-0.84944	2.41677e-05	0.157044	0.711074	139.7	69.5	77.5	140.5	131.6	132.8	154.1	67	70.6	71	84.2	69.2	79.1	ENSG00000132612
ENSG00000116918	High	Q99598	Translin-associated protein X	TSNAX	13	-1.00578	8.75873e-06	-0.821126	2.90838e-05	0.186501	0.670211	139.1	69.2	78.7	149.1	124.8	137.3	145	73	72	62.6	83.8	73.2	79.3	ENSG00000116918
ENSG00000103353	High	O14562	Ubiquitin domain-containing protein UBFD1	UBFD1	5	-1.00578	1.05901e-05	-0.836501	3.22456e-05	0.168642	0.703837	139.4	69.4	78	149	132.9	124.9	150.8	72.1	71.4	64.7	80.6	77.6	75.9	ENSG00000103353
ENSG00000162909	High	P17655	Calpain-2 catalytic subunit	CAPN2	19	-1.00578	1.81042e-05	-0.915936	3.94553e-05	0.0894982	0.850794	141.2	70.3	74.8	148.6	132.8	128.1	155.4	74.7	73.2	62.9	83.7	68.7	72	ENSG00000162909
ENSG00000167220	High	Q9H0R4	Haloacid dehalogenase-like hydrolase domain-containing protein 2	HDHD2	3	-1.00578	2.61072e-05	-0.891643	6.11829e-05	0.116365	0.817162	140.6	70	75.9	138	132.4	128.3	163.9	67.4	72.9	69.7	80.1	72.5	74.9	ENSG00000167220
ENSG00000167720	High	Q9GZT4	Serine racemase	SRR	5	-1.00578	2.81432e-05	-0.865122	7.34536e-05	0.140124	0.787848	140.1	69.7	76.8	137.1	131.9	130.9	160.3	63.3	77.7	68.2	84.8	67.4	78.3	ENSG00000167720
ENSG00000100591	High	O95433	Activator of 90 kDa heat shock protein ATPase homolog 1	AHSA1	12	-1.00578	3.35354e-05	-0.8863	7.88815e-05	0.121679	0.816716	140.5	69.9	76.1	135.3	124.8	142.4	159.6	73.9	71.4	64.5	84.7	64.8	78.6	ENSG00000100591
ENSG00000214517	High	Q9Y570	Protein phosphatase methylesterase 1	PPME1	9	-1.00578	3.80964e-05	-0.910502	7.95756e-05	0.0962619	0.859978	141	70.2	75.1	143.1	133.3	125.1	162.5	70.3	76.4	64	82.4	68.9	73.9	ENSG00000214517
ENSG00000093217	High	O75191	Xylulose kinase	XYLB	1	-1.00578	4.25738e-05	-0.910502	8.76599e-05	0.0962619	0.861032	141.1	70.2	75	152.5	136	120.2	155.6	62.8	76.3	71.5	71.3	70.8	83	ENSG00000093217
ENSG00000254685	High	O14772	Fucose-1-phosphate guanylyltransferase	FPGT	3	-1.00578	5.01312e-05	-0.905088	0.000105214	0.100305	0.86026	140.9	70.2	75.2	133.8	139.7	125.7	164.6	66.8	77.8	65.9	83.5	68.1	74	ENSG00000254685
ENSG00000129932	High	Q9BU89	Deoxyhypusine hydroxylase	DOHH	5	-1.00578	0.00015628	-0.77596	0.000619474	0.232661	0.738557	138	68.7	80.7	152.9	109.5	137.3	152.4	71.8	66.9	67.3	75.4	73.2	93.4	ENSG00000129932
ENSG00000164008	High	Q9BV19	Uncharacterized protein C1orf50	C1orf50	2	-1.00578	0.0001788	-0.673463	0.00132035	0.331132	0.642153	135.6	67.6	85	144.3	120.9	130.5	146.6	69.8	64.3	68.6	72.3	111.4	71.2	ENSG00000164008
ENSG00000166401	High	P50452	Serpin B8	SERPINB8	7	-1.00578	0.000377827	-0.841663	0.000963661	0.163499	0.829191	139.5	69.5	77.8	155.7	125.5	115.7	161.1	53.4	86.8	68.3	79	77.1	77.4	ENSG00000166401
ENSG00000019549	High	O43623	Zinc finger protein SNAI2	SNAI2	2	-1.00578	0.00066434	-0.985645	0.000827469	0.0214797	0.980297	142.7	71	72.1	126	119.2	179.9	145.6	63.2	66	83.8	66.1	69.4	80.8	ENSG00000019549
ENSG00000012061	High	P07992	DNA excision repair protein ERCC-1	ERCC1	3	-1.00289	4.50082e-06	-0.803393	1.56685e-05	0.200379	0.565267	138.5	69.2	79.4	149.4	128.4	140.1	136.2	66.3	73	68.2	76.4	79.8	82	ENSG00000012061
ENSG00000108187	High	P30039	Phenazine biosynthesis-like domain-containing protein	PBLD	1	-1.00289	5.43703e-06	-0.768568	2.10219e-05	0.233888	0.526378	137.7	68.8	80.9	129.6	141	137.5	142.8	80.5	64.1	61.7	79.3	80.5	83	ENSG00000108187
ENSG00000159202	High	Q9H832	Ubiquitin-conjugating enzyme E2 Z	UBE2Z	5	-1.00289	7.96287e-06	-0.865122	2.22727e-05	0.138814	0.742378	140	69.8	76.9	136.6	125.6	144.6	153.1	71.1	72.5	65.9	78.7	76.9	74.9	ENSG00000159202
ENSG00000168806	High	O60294	tRNA wybutosine-synthesizing protein 4	LCMT2	2	-1.00289	7.96287e-06	-1.02327	1.55919e-05	-0.0174171	0.966751	143.4	71.5	70.6	139.3	132.3	146.6	155.4	68.8	69	76.7	76.1	74.7	61.1	ENSG00000168806
ENSG00000166925	High	Q9Y3Q8	TSC22 domain family protein 4	TSC22D4	6	-1.00289	8.13371e-06	-0.943416	1.83643e-05	0.0579701	0.885709	141.7	70.7	73.7	155.8	128.7	144.3	138.1	77	67.2	68	70.8	76.6	73.6	ENSG00000166925
ENSG00000075618	High	Q16658	Fascin	FSCN1	26	-1.00289	2.06695e-05	-0.897006	4.75466e-05	0.105678	0.825163	140.7	70.2	75.5	134.8	128.3	139.2	160.6	64.6	74.1	71.8	81.4	67.7	77.4	ENSG00000075618
ENSG00000171159	High	Q9BUW7	UPF0184 protein C9orf16	C9orf16	2	-1.00289	8.62646e-05	-1	0.000113582	0.00288251	0.99841	143	71.3	71.4	118.9	149.5	144.7	158.7	80.1	58.3	75.5	79.6	61.2	73.4	ENSG00000171159
ENSG00000152359	High	Q8NA72	Centrosomal protein POC5	POC5	1	-1.00289	0.000118201	-0.971431	0.00016924	0.0313952	0.962402	142.3	71	72.6	160.4	114.9	148.8	145	85.2	63.8	64.1	74.8	73.4	69.5	ENSG00000152359
ENSG00000076984	High	O14733	Dual specificity mitogen-activated protein kinase kinase 7	MAP2K7	2	-1	2.75804e-06	-0.905088	8.14707e-06	0.0935602	0.756951	140.8	70.4	75.2	141.8	141.7	136.9	142.8	63.9	79.5	67.9	78.7	74.8	71.9	ENSG00000076984
ENSG00000131778	High	Q86WJ1	Chromodomain-helicase-DNA-binding protein 1-like	CHD1L	9	-1	4.4939e-06	-0.803393	1.55919e-05	0.199123	0.562328	138.5	69.2	79.4	144.6	127.6	146.8	135	72.1	66.5	69.1	77.2	81.7	79.4	ENSG00000131778
ENSG00000059588	High	Q13395	Probable methyltransferase TARBP1	TARBP1	2	-1	4.61161e-06	-0.682696	2.4651e-05	0.317304	0.300312	135.7	67.8	84.5	128.4	142.7	127.4	144.4	65.9	69.7	67.9	86.9	83.1	83.6	ENSG00000059588
ENSG00000091164	High	O43396	Thioredoxin-like protein 1	TXNL1	12	-1	5.04312e-06	-0.749038	1.99202e-05	0.249749	0.483567	137.2	68.7	81.7	138	127.6	138.1	145.3	64.2	72.7	69.2	87.1	73.9	84	ENSG00000091164
ENSG00000051382	High	P42338	Phosphatidylinositol 4,5-bisphosphate 3-kinase catalytic subunit beta isoform	PIK3CB	3	-1	5.76319e-06	-0.846843	1.75769e-05	0.151859	0.691596	139.5	69.8	77.5	134.4	140	131.2	152.4	65.7	72.8	70.9	83.6	73.2	75.9	ENSG00000051382
ENSG00000243678	High	P22392	Nucleoside diphosphate kinase B	NME2	2	-1	6.27285e-06	-0.92139	1.58322e-05	0.0799754	0.829191	141.2	70.6	74.6	134	130.9	148.9	150.8	66.2	69	76.4	77.4	71.6	74.7	ENSG00000243678
ENSG00000211460	High	Q15631	Translin	TSN	10	-1	9.97685e-06	-0.818579	3.21514e-05	0.181421	0.681649	138.9	69.4	78.7	142.5	123.2	153.1	136.9	68.7	67.2	72.3	77	81.8	77.3	ENSG00000211460
ENSG00000164163	High	P61221	ATP-binding cassette sub-family E member 1	ABCE1	16	-1	1.00686e-05	-0.846843	2.92472e-05	0.153157	0.728738	139.5	69.8	77.6	141.7	126.7	136.6	152.9	72.2	69.2	67.9	85	68.8	78.9	ENSG00000164163
ENSG00000035687	High	P30520	Adenylosuccinate synthetase isozyme 2	ADSS	15	-1	1.25035e-05	-0.940645	2.68357e-05	0.0579701	0.898519	141.6	70.8	73.7	136.8	131.1	141.1	157.4	70	70.2	72.3	82.7	62.9	75.6	ENSG00000035687
ENSG00000196975	High	P09525	Annexin A4	ANXA4	18	-1	1.49717e-05	-0.805913	5.25082e-05	0.195348	0.682575	138.6	69.3	79.3	124.5	140.2	136	153.5	61	78.2	68.6	83.8	75.8	78.3	ENSG00000196975
ENSG00000183155	High	P47224	Guanine nucleotide exchange factor MSS4	RABIF	1	-1	3.34742e-05	-1.02621	4.43975e-05	-0.0262051	0.960858	143.4	71.7	70.4	145	122.4	144.2	162.1	65.9	73.2	76	72.6	63.2	75.4	ENSG00000183155
ENSG00000101844	High	Q8WYN0	Cysteine protease ATG4A	ATG4A	1	-1	6.36617e-05	-0.971431	9.72437e-05	0.0299829	0.960264	142.3	71.1	72.6	136.1	123.8	142.3	166.9	71	74.1	68.2	77.1	62.3	78.3	ENSG00000101844
ENSG00000112699	High	O60547	GDP-mannose 4,6 dehydratase	GMDS	9	-0.997117	5.23167e-06	-0.836501	1.62552e-05	0.16092	0.67125	139.2	69.7	78	127.6	144.1	136.4	148.7	66	75.1	68.2	80.2	75.6	78.1	ENSG00000112699
ENSG00000235173	High	Q9BTY7	Protein HGH1 homolog	HGH1	9	-0.997117	1.07406e-05	-0.836501	3.21097e-05	0.16092	0.716444	139.2	69.7	78	144.5	128.6	129.3	154.4	69.5	70.3	69.4	81.6	72.7	79.6	ENSG00000235173
ENSG00000057757	High	Q9GZP4	PITH domain-containing protein 1	PITHD1	6	-0.997117	2.34265e-05	-0.798366	8.19417e-05	0.199123	0.696675	138.3	69.3	79.6	137.4	128.3	127.3	160.3	65.3	72.5	70.1	80.3	80.2	78.2	ENSG00000057757
ENSG00000108479	High	P51570	Galactokinase	GALK1	9	-0.997117	2.41988e-05	-0.85726	6.31152e-05	0.140124	0.781421	139.7	70	77.1	133.5	136.7	129.5	159.2	64	76.5	69.4	83.5	67.1	80.6	ENSG00000108479
ENSG00000080824	High	P07900	Heat shock protein HSP 90-alpha	HSP90AA1	21	-0.997117	2.47576e-05	-0.905088	5.25082e-05	0.0908534	0.855291	140.8	70.5	75.1	132.8	129.7	150.5	150.1	68.3	62	81.3	80	63	82.3	ENSG00000080824
ENSG00000117543	High	Q9H2P9	Diphthine methyl ester synthase	DPH5	4	-0.997117	4.24961e-05	-0.865122	0.000104675	0.130931	0.805878	139.8	70.1	76.8	145.9	117.1	139.7	156.8	74.3	65.9	70.1	80.6	69.5	80.3	ENSG00000117543
ENSG00000213145	High	P50238	Cysteine-rich protein 1	CRIP1	2	-0.997117	0.00695057	-1.07704	0.00558037	-0.0800879	0.953269	144.4	72.3	68.4	157.5	90.2	187.3	142.8	92.4	53.3	71.2	71.6	55.4	78.3	ENSG00000213145
ENSG00000106009	High	Q6PJG6	BRCA1-associated ATM activator 1	BRAT1	9	-0.994241	9.16392e-06	-0.831358	2.83403e-05	0.16221	0.702911	139	69.8	78.2	145.7	121.7	144.3	144.2	74.3	63.4	71.9	78.8	77.2	78.5	ENSG00000106009
ENSG00000173757	High	P51692	Signal transducer and activator of transcription 5B	STAT5B	2	-0.994241	1.02763e-05	-0.859876	2.82488e-05	0.132248	0.756823	139.7	70.1	76.9	133.5	140.5	129.6	155.1	69.5	77.7	63.2	80.5	75.1	75.1	ENSG00000173757
ENSG00000164902	High	Q9H814	Phosphorylated adapter RNA export protein	PHAX	10	-0.994241	1.795e-05	-0.83908	5.15928e-05	0.153157	0.75139	139.2	69.9	77.8	151.7	121	148.6	135.7	74	63.9	71.9	76.7	75.3	81.3	ENSG00000164902
ENSG00000130560	High	Q9BSL1	Ubiquitin-associated domain-containing protein 1	UBAC1	8	-0.994241	2.18121e-05	-0.862496	5.59891e-05	0.130931	0.789241	139.7	70.2	76.9	146.5	127.9	128.4	156.1	71.5	75	64.1	82.8	70	77.8	ENSG00000130560
ENSG00000124226	High	Q9Y508	E3 ubiquitin-protein ligase RNF114	RNF114	4	-0.994241	2.33268e-05	-0.880976	5.52795e-05	0.115033	0.810558	140.2	70.3	76.2	140.3	124.4	137.6	158.4	72.2	73.7	65	84.5	68.8	75.1	ENSG00000124226
ENSG00000198431	High	Q16881	Thioredoxin reductase 1, cytoplasmic	TXNRD1	18	-0.994241	2.5173e-05	-0.946194	4.50751e-05	0.0482362	0.925584	141.6	71.1	73.5	150.3	118.7	147.9	149.6	76.6	72	64.6	76.3	74.2	69.8	ENSG00000198431
ENSG00000117602	High	Q9UKA8	Calcipressin-3	RCAN3	1	-0.994241	4.81856e-05	-1.04097	5.67139e-05	-0.0484122	0.934893	143.6	72.1	69.8	134.6	125.7	148.5	165.5	80.1	73.1	63.2	68.6	72.4	68.3	ENSG00000117602
ENSG00000133112	High	P13693	Translationally-controlled tumor protein	TPT1	7	-0.994241	0.000258931	-0.907793	0.000461467	0.0867838	0.909671	140.8	70.6	75	120.6	140.9	128.4	173.1	65.7	73.6	72.6	80.8	64.2	80	ENSG00000133112
ENSG00000066654	High	Q9NXG2	THUMP domain-containing protein 1	THUMPD1	11	-0.99137	2.39246e-06	-0.810966	8.14707e-06	0.180148	0.525424	138.5	69.7	79	144.1	134.2	143.8	131.9	69.5	71.2	68.4	79.1	78.7	79.1	ENSG00000066654
ENSG00000105255	High	Q9BTV5	Fibronectin type III and SPRY domain-containing protein 1	FSD1	9	-0.99137	3.9664e-06	-0.790859	1.36833e-05	0.200379	0.542002	138.1	69.4	79.8	145.3	127.6	136.8	142.7	66.5	68.8	73	78.7	77.3	83.3	ENSG00000105255
ENSG00000023697	High	Q9Y315	Deoxyribose-phosphate aldolase	DERA	11	-0.99137	4.4939e-06	-0.790859	1.56685e-05	0.201634	0.558823	138.1	69.4	79.8	144.7	126.6	137.1	144	72.4	69.7	66.1	84	78.3	77.2	ENSG00000023697
ENSG00000163110	High	Q96HC4	PDZ and LIM domain protein 5	PDLIM5	22	-0.99137	6.15812e-06	-0.880976	1.65609e-05	0.109695	0.77637	140.1	70.5	76.1	137.6	136.5	132.5	153.7	73.8	73.9	63.9	79.3	71.4	77.5	ENSG00000163110
ENSG00000141127	High	O60256	Phosphoribosyl pyrophosphate synthase-associated protein 2	PRPSAP2	8	-0.99137	8.41757e-06	-0.907793	1.95158e-05	0.0840643	0.831905	140.7	70.7	75	130	138.5	142	152.4	73.3	76.7	62.3	80.5	67.8	76.6	ENSG00000141127
ENSG00000180817	High	Q15181	Inorganic pyrophosphatase	PPA1	14	-0.99137	1.31611e-05	-0.943416	2.72016e-05	0.0468403	0.91847	141.4	71.2	73.6	142	126.4	138.9	158.4	69	76.6	68	78	70.9	71.8	ENSG00000180817
ENSG00000164237	High	Q96DG6	Carboxymethylenebutenolidase homolog	CMBL	6	-0.99137	1.68152e-05	-0.891643	3.83627e-05	0.100305	0.828202	140.3	70.6	75.6	132.3	143.1	129.4	156.5	64.2	73.2	74.4	84.5	67.9	74.5	ENSG00000164237
ENSG00000100726	High	Q9Y4R8	Telomere length regulation protein TEL2 homolog	TELO2	13	-0.99137	1.99612e-05	-0.823677	6.08514e-05	0.167358	0.736948	138.8	69.9	78.4	146.5	124.3	132	152.4	76.5	64.8	68.3	84.3	70	81	ENSG00000100726
ENSG00000146376	High	Q8N392	Rho GTPase-activating protein 18	ARHGAP18	21	-0.99137	2.62554e-05	-0.915936	5.25082e-05	0.0745054	0.884449	140.8	70.9	74.6	150.1	134.3	123.7	155.2	75.1	73.5	64	82.4	68.9	72.6	ENSG00000146376
ENSG00000152082	High	Q6NZ67	Mitotic-spindle organizing protein 2B	MZT2B	1	-0.99137	2.73854e-05	-0.687335	0.000181413	0.304511	0.546413	135.7	68.2	84.2	140.7	123.2	130.4	148.4	68.8	66.8	69	95.3	69	88.4	ENSG00000152082
ENSG00000006625	High	O75223	Gamma-glutamylcyclotransferase	GGCT	7	-0.99137	4.00832e-05	-0.971431	6.20607e-05	0.0214797	0.970445	142.1	71.4	72.5	147.8	118.9	141.3	160.3	76.4	67.8	70.1	76.3	70.7	70.5	ENSG00000006625
ENSG00000169567	High	P49773	Histidine triad nucleotide-binding protein 1	HINT1	2	-0.99137	6.08357e-05	-1.09542	5.73822e-05	-0.104697	0.867239	144.7	72.7	67.7	160.6	119	150.5	148.6	82	63.6	72.6	66.4	72.6	64.1	ENSG00000169567
ENSG00000132359	Medium	Q684P5	Rap1 GTPase-activating protein 2	RAP1GAP2	1	-0.99137	8.75802e-05	-0.617056	0.000985851	0.37629	0.53137	133.9	67.3	87.4	139.2	135.2	111.2	150.2	70.7	65.6	65.7	101.4	80	80.8	ENSG00000132359
ENSG00000182504	High	Q8IW35	Centrosomal protein of 97 kDa	CEP97	10	-0.99137	0.000603229	-0.907793	0.00100939	0.0840643	0.920282	140.7	70.7	75	156	104.8	158.2	143.7	79.7	55.1	77.3	75.4	65.2	84.3	ENSG00000182504
ENSG00000171608	Medium	O00329	Phosphatidylinositol 4,5-bisphosphate 3-kinase catalytic subunit delta isoform	PIK3CD	1	-0.99137	0.000856696	-0.715486	0.00386121	0.273814	0.750206	136.3	68.6	83	120.4	153.6	110	161.2	62.4	80.9	62.5	94.9	67	87	ENSG00000171608
ENSG00000165092	High	P00352	Retinal dehydrogenase 1	ALDH1A1	14	-0.99137	0.00174788	-0.894322	0.00291074	0.0949116	0.922841	140.4	70.7	75.5	116.4	171.3	114.5	159.4	63	90.3	58.7	75.4	86.7	64.4	ENSG00000165092
ENSG00000070087	High	P35080	Profilin-2	PFN2	5	-0.988504	5.62402e-06	-0.937878	1.35213e-05	0.051024	0.893894	141.3	71.2	73.7	135.4	143.7	132.1	154.2	71.1	72.2	70.3	79.3	69	72.8	ENSG00000070087
ENSG00000125352	High	O15541	RING finger protein 113A	RNF113A	3	-0.985645	2.75804e-06	-0.875672	8.14707e-06	0.112367	0.712465	139.8	70.6	76.3	146.5	134.2	140.4	138.3	72.2	75.9	63.7	75.7	74.7	78.4	ENSG00000125352
ENSG00000104880	High	Q6ZSZ5	Rho guanine nucleotide exchange factor 18	ARHGEF18	12	-0.985645	3.24246e-06	-0.803393	1.16956e-05	0.181421	0.558823	138.2	69.8	79.2	139.1	134.8	133.8	145.2	69.3	75.3	65	81.9	73.2	82.5	ENSG00000104880
ENSG00000075142	High	P30626	Sorcin	SRI	5	-0.985645	6.24787e-06	-0.946194	1.42666e-05	0.0398403	0.919601	141.4	71.4	73.4	147.4	129.8	136.4	151.8	71.2	76.3	66.9	77.1	72.3	70.8	ENSG00000075142
ENSG00000133104	High	Q8N0X7	Spartin	SPG20	17	-0.985645	6.34161e-06	-0.915936	1.56685e-05	0.0690147	0.852418	140.8	71.1	74.6	140.7	146.1	127.3	148.9	72.3	75.4	65.5	78.9	69.5	75.2	ENSG00000133104
ENSG00000107669	High	O95260	Arginyl-tRNA--protein transferase 1	ATE1	6	-0.985645	1.53625e-05	-0.768568	6.12283e-05	0.217851	0.648362	137.4	69.4	80.7	124.7	139.6	134.8	150.7	59.3	78.6	70.3	83.9	74.6	83.6	ENSG00000107669
ENSG00000196704	High	Q86W34	Archaemetzincin-2	AMZ2	1	-0.985645	5.66268e-05	-0.506353	0.00164551	0.479231	0.321197	131.1	66.2	92.3	128.5	119.9	147.2	128.7	59.5	58.6	80.6	95.5	81.3	100.2	ENSG00000196704
ENSG00000138735	High	O76074	cGMP-specific 3',5'-cyclic phosphodiesterase	PDE5A	20	-0.985645	0.000112783	-0.778432	0.000404296	0.207893	0.745625	137.7	69.5	80.2	120.7	160	126.6	143.4	57.5	83.4	67.5	80.8	81.9	78	ENSG00000138735
ENSG00000169032	High	Q02750	Dual specificity mitogen-activated protein kinase kinase 1	MAP2K1	7	-0.985645	0.000462397	-0.965784	0.000591263	0.0214797	0.979887	141.8	71.6	72.7	164.1	117.9	121.2	164.1	81.7	65.1	68	76.2	66.3	75.5	ENSG00000169032
ENSG00000103319	High	O00418	Eukaryotic elongation factor 2 kinase	EEF2K	7	-0.982791	6.67565e-06	-0.646112	4.46936e-05	0.334568	0.312639	134.5	68.1	85.9	132.2	126.9	139.4	139.5	66.9	63.1	74.3	85.1	77.4	95.3	ENSG00000103319
ENSG00000105221	High	P31751	RAC-beta serine/threonine-protein kinase	AKT2	6	-0.982791	6.94985e-06	-0.915936	1.6678e-05	0.0676387	0.856986	140.7	71.2	74.6	149.4	125	141.6	146.7	73.9	68.6	71	77.9	74.8	71.1	ENSG00000105221
ENSG00000169180	High	Q96QU8	Exportin-6	XPO6	11	-0.982791	7.10647e-06	-0.894322	1.7845e-05	0.0881416	0.812396	140.2	71	75.5	152.6	128	139.9	140.3	74.3	63.1	75.5	75.6	75.8	74.9	ENSG00000169180
ENSG00000114354	High	Q92734	Protein TFG	TFG	12	-0.982791	8.39738e-06	-0.833927	2.51014e-05	0.149259	0.718801	138.8	70.3	77.9	135.4	144.4	126.7	148.8	67.7	76.7	66.5	84.3	71.7	77.8	ENSG00000114354
ENSG00000139697	High	A3KN83	Protein strawberry notch homolog 1	SBNO1	12	-0.982791	1.00728e-05	-0.800877	3.2698e-05	0.180148	0.678129	138.1	69.9	79.3	146.4	124.1	150.1	131.9	71.4	67.3	71.2	79.2	76.6	82	ENSG00000139697
ENSG00000115970	High	Q6YHU6	Thyroid adenoma-associated protein	THADA	11	-0.982791	1.75728e-05	-0.854649	4.57248e-05	0.128293	0.783369	139.4	70.5	77	134.2	125.9	139.4	157.9	72.8	71.7	67	83	70.5	77.6	ENSG00000115970
ENSG00000105058	High	Q9Y421	Protein FAM32A	FAM32A	2	-0.982791	2.2664e-05	-0.415037	0.00174999	0.567545	0.110298	128.7	65.1	96.5	137.2	126.9	125.4	125.5	68.1	58.2	69.1	109.5	80.7	99.4	ENSG00000105058
ENSG00000142453	High	Q86X55	Histone-arginine methyltransferase CARM1	CARM1	8	-0.982791	2.73731e-05	-0.929611	5.04509e-05	0.0538064	0.917652	141	71.3	74	156.6	127.2	142	138.2	84.5	68	61.5	81.2	71.4	69.5	ENSG00000142453
ENSG00000196141	High	Q9NUQ6	SPATS2-like protein	SPATS2L	17	-0.982791	4.87153e-05	-0.83908	0.000126816	0.144046	0.794795	139	70.3	77.7	150.3	127.5	130.2	148.1	77.2	65.8	67.9	91.3	60.8	80.9	ENSG00000196141
ENSG00000103490	High	Q9ULZ3	Apoptosis-associated speck-like protein containing a CARD	PYCARD	7	-0.982791	6.2259e-05	-0.91866	0.000110149	0.0648829	0.912925	140.7	71.2	74.5	130.1	139.1	135.3	158.4	60.5	87.5	65.7	83.4	62.8	77.3	ENSG00000103490
ENSG00000125826	High	Q9BYM8	RanBP-type and C3HC4-type zinc finger-containing protein 1	RBCK1	6	-0.979942	6.36507e-06	-0.756331	2.5245e-05	0.225275	0.550911	137.1	69.4	81.1	141.7	134.9	126.6	145.1	71.3	75.2	61.8	86.5	76.8	80.2	ENSG00000125826
ENSG00000115129	High	Q53FA7	Quinone oxidoreductase PIG3	TP53I3	6	-0.979942	7.69319e-06	-0.805913	2.53447e-05	0.171207	0.677209	138.2	70.1	79	135.2	137	129.3	151.1	64.7	76.8	68.9	84.9	73	79	ENSG00000115129
ENSG00000154678	High	Q14123	Calcium/calmodulin-dependent 3',5'-cyclic nucleotide phosphodiesterase 1C	PDE1C	13	-0.979942	7.77828e-06	-0.854649	2.12961e-05	0.125651	0.754691	139.3	70.6	77	142.4	136.7	125.2	153	70.6	72.7	68.5	78.4	75.7	76.9	ENSG00000154678
ENSG00000069966	High	O14775	Guanine nucleotide-binding protein subunit beta-5	GNB5	2	-0.979942	1.37169e-05	-0.554273	0.000229601	0.426533	0.248851	132.2	67	90.1	118.6	140.2	138.7	131.3	67.2	73.6	60.2	99	84.4	86.8	ENSG00000069966
ENSG00000213930	High	P07902	Galactose-1-phosphate uridylyltransferase	GALT	3	-0.979942	2.32773e-05	-0.854649	5.77879e-05	0.124328	0.799822	139.3	70.6	77	134.3	139.9	125.8	157.2	62.6	79.4	69.9	80.5	71	79.4	ENSG00000213930
ENSG00000125746	High	O95834	Echinoderm microtubule-associated protein-like 2	EML2	8	-0.979942	2.54688e-05	-0.8863	5.59025e-05	0.0949116	0.844277	140	71	75.8	132.2	136.7	130	160.9	63.1	78.3	71.4	77.4	70.8	79.1	ENSG00000125746
ENSG00000070950	High	Q9NS91	E3 ubiquitin-protein ligase RAD18	RAD18	6	-0.979942	3.91471e-05	-0.808437	0.000118398	0.168642	0.754373	138.2	70.1	78.9	155.6	130.5	121.9	145	78.7	66.7	65.1	86.2	72.7	77.7	ENSG00000070950
ENSG00000168894	High	Q9P0P0	E3 ubiquitin-protein ligase RNF181	RNF181	4	-0.979942	5.58075e-05	-0.72977	0.000262169	0.248535	0.670211	136.4	69.2	82.2	154.1	114.5	134.2	142.9	72.2	62.6	72.9	83.4	76	87.2	ENSG00000168894
ENSG00000138231	High	Q9UK59	Lariat debranching enzyme	DBR1	8	-0.979942	6.44012e-05	-0.883635	0.000130236	0.0949116	0.867239	139.9	71	75.8	161.6	118.4	137	142.6	79.5	69.6	63.8	77.4	73.1	77	ENSG00000138231
ENSG00000124207	High	P55060	Exportin-2	CSE1L	24	-0.979942	0.000288235	-0.873027	0.000566183	0.105678	0.885459	139.7	70.9	76.2	152.1	108.6	148	150.1	75.9	62.4	74.3	86.3	60	82.4	ENSG00000124207
ENSG00000197956	High	P06703	Protein S100-A6	S100A6	4	-0.979942	0.00263572	-1.05289	0.0021516	-0.0740006	0.949388	143.6	72.8	69.1	102.3	151	151	170	65.4	52	100.9	66.3	59.5	81.7	ENSG00000197956
ENSG00000081760	High	Q86V21	Acetoacetyl-CoA synthetase	AACS	10	-0.9771	2.76611e-06	-0.894322	8.14707e-06	0.0840643	0.777739	140.1	71.1	75.4	140.6	132.3	138.3	149.2	72.6	71.2	69.7	76.4	72.3	77.5	ENSG00000081760
ENSG00000205339	High	O95373	Importin-7	IPO7	24	-0.9771	8.07874e-06	-0.891643	1.93281e-05	0.0840643	0.824225	140	71.2	75.5	142.8	126.1	139.5	151.7	72	67.7	73.8	79.1	68.7	78.6	ENSG00000205339
ENSG00000112062	High	Q16539	Mitogen-activated protein kinase 14	MAPK14	10	-0.9771	1.0048e-05	-0.800877	3.23601e-05	0.176323	0.681583	138	70.1	79.2	129.3	127.4	148.8	146.6	68.3	73.8	68.1	84.9	73.3	79.5	ENSG00000112062
ENSG00000126870	High	Q8WVS4	WD repeat-containing protein 60	WDR60	1	-0.9771	1.01881e-05	-0.761213	3.84633e-05	0.215368	0.607799	137.1	69.7	80.9	123.1	148.6	138.5	138.2	62.1	77.9	69	79.1	82.5	81	ENSG00000126870
ENSG00000037757	High	Q9BV20	Methylthioribose-1-phosphate isomerase	MRI1	8	-0.9771	1.27851e-05	-0.831358	3.60964e-05	0.145351	0.743935	138.7	70.5	78	136	139.1	129.6	149.9	61.8	77	72.7	84.3	66.4	83.2	ENSG00000037757
ENSG00000198408	High	O60502	Protein O-GlcNAcase	MGEA5	16	-0.9771	1.56639e-05	-0.852042	4.11298e-05	0.126973	0.780778	139.2	70.6	77.2	141.2	121.9	142.2	151.3	73.3	73	65.6	84.1	69.2	78.2	ENSG00000198408
ENSG00000100034	High	P49593	Protein phosphatase 1F	PPM1F	8	-0.9771	1.57987e-05	-0.880976	3.64768e-05	0.0962619	0.829422	139.8	71	75.9	138.3	131.9	129.8	159.3	72	74.2	66.8	77.8	70.4	79.4	ENSG00000100034
ENSG00000180370	High	Q13177	Serine/threonine-protein kinase PAK 2	PAK2	15	-0.9771	1.68086e-05	-0.867752	4.05109e-05	0.109695	0.806684	139.6	70.8	76.4	144.6	127.5	131.2	155	73.5	74.9	64.1	83.3	70.4	75.5	ENSG00000180370
ENSG00000187522	High	Q0VDF9	Heat shock 70 kDa protein 14	HSPA14	9	-0.9771	2.47101e-05	-0.78339	8.54505e-05	0.192825	0.701065	137.6	69.9	79.9	146.6	124.2	132	147.7	74.2	67	68.6	89.9	66.4	83.5	ENSG00000187522
ENSG00000172922	High	Q8TDP1	Ribonuclease H2 subunit C	RNASEH2C	2	-0.9771	0.000167948	-0.632629	0.00149215	0.344828	0.59263	134.1	68.1	86.5	142.8	112.1	141.6	139.9	73.1	61.6	69.5	99.1	65.6	94.6	ENSG00000172922
ENSG00000175931	High	Q9C0C9	(E3-independent) E2 ubiquitin-conjugating enzyme	UBE2O	14	-0.974262	4.40871e-06	-0.883635	1.16956e-05	0.0908534	0.782182	139.8	71.2	75.8	141.2	130.1	138.6	149.2	72.7	71.1	69.7	79.2	69.6	78.5	ENSG00000175931
ENSG00000198492	High	Q9Y5A9	YTH domain-containing family protein 2	YTHDF2	8	-0.974262	1.06448e-05	-0.717857	5.04509e-05	0.254594	0.538763	136	69.3	82.7	149.5	125.5	136.6	132.4	78.8	65.6	63.5	84.8	79.3	83.9	ENSG00000198492
ENSG00000111906	High	Q7Z4H3	HD domain-containing protein 2	HDDC2	3	-0.974262	5.45718e-05	-0.823677	0.000146997	0.15056	0.785603	138.5	70.4	78.2	130.3	137.1	127.1	159.6	64.6	81.9	64.8	86.6	69.2	78.8	ENSG00000111906
ENSG00000185813	High	Q99447	Ethanolamine-phosphate cytidylyltransferase	PCYT2	13	-0.971431	4.61294e-06	-0.84944	1.34482e-05	0.120352	0.728738	139	70.9	77.1	133.1	142.6	133.1	147.1	65.2	79.6	68	78.2	76.1	77	ENSG00000185813
ENSG00000165416	High	Q9Y2Z0	Protein SGT1 homolog	SUGT1	13	-0.971431	1.00686e-05	-0.749038	3.98936e-05	0.222805	0.585693	136.7	69.7	81.4	133.2	132	132	149.6	68.4	70.2	70.6	88.8	69.2	86.1	ENSG00000165416
ENSG00000141522	High	P52565	Rho GDP-dissociation inhibitor 1	ARHGDIA	9	-0.971431	2.37937e-05	-0.905088	4.6168e-05	0.0648829	0.895444	140.2	71.5	74.8	141.5	118.8	149.9	150.7	71.9	66.3	76.4	76.4	71.6	76.5	ENSG00000141522
ENSG00000142208	High	P31749	RAC-alpha serine/threonine-protein kinase	AKT1	6	-0.971431	2.75923e-05	-0.873027	6.14252e-05	0.100305	0.837115	139.5	71.1	76.2	146.3	124.5	131.4	155.9	73.9	73.6	65.8	83.7	67.9	76.9	ENSG00000142208
ENSG00000025772	High	Q15785	Mitochondrial import receptor subunit TOM34	TOMM34	15	-0.971431	8.91893e-05	-0.91866	0.000144592	0.0524159	0.931048	140.5	71.6	74.3	148.6	117.9	140.2	155.4	70	79.2	65.8	83	59.7	80.2	ENSG00000025772
ENSG00000121879	High	P42336	Phosphatidylinositol 4,5-bisphosphate 3-kinase catalytic subunit alpha isoform	PIK3CA	5	-0.971431	0.000110064	-0.894322	0.000199461	0.0786098	0.900275	140	71.3	75.4	122.2	133.5	168.7	135.5	65.5	73	75.5	76.6	70.4	79.1	ENSG00000121879
ENSG00000175309	High	Q8IUZ5	5-phosphohydroxy-L-lysine phospho-lyase	PHYKPL	1	-0.971431	0.00106812	-0.687335	0.0052528	0.285698	0.742986	135.3	68.9	84	128.2	143.6	103.4	165.9	60.4	80.9	65.4	85.2	71.6	95.4	ENSG00000175309
ENSG00000085788	High	O94830	Phospholipase DDHD2	DDHD2	4	-0.968605	2.9535e-06	-0.78339	1.09352e-05	0.185232	0.533065	137.4	70.2	79.9	135.9	136.9	132.3	144.5	65.4	77	68.3	81.8	78.2	79.6	ENSG00000085788
ENSG00000160211	High	P11413	Glucose-6-phosphate 1-dehydrogenase	G6PD	21	-0.968605	5.46897e-06	-0.8863	1.42404e-05	0.0813396	0.810558	139.7	71.4	75.6	140.7	129.8	136	152.4	74.5	71.3	68.6	79.4	73.4	74	ENSG00000160211
ENSG00000135341	High	O43318	Mitogen-activated protein kinase kinase kinase 7	MAP3K7	10	-0.968605	5.86739e-06	-0.756331	2.17823e-05	0.212881	0.558823	136.8	69.9	81	132.7	135	135	144.5	58.8	71.9	79	77.5	83.6	81.9	ENSG00000135341
ENSG00000082701	High	P49841	Glycogen synthase kinase-3 beta	GSK3B	6	-0.968605	5.9982e-06	-0.810966	1.83643e-05	0.157044	0.678129	138.1	70.6	78.7	131.2	141.5	131.1	148.7	67.9	78.2	65.5	81.8	76.6	77.5	ENSG00000082701
ENSG00000176407	High	Q9P0J7	E3 ubiquitin-protein ligase KCMF1	KCMF1	6	-0.968605	7.52069e-06	-0.831358	2.1338e-05	0.136191	0.730229	138.5	70.8	77.8	134	142.4	130.7	146.9	73.6	74.6	64.3	76.9	69.5	87.1	ENSG00000176407
ENSG00000104231	High	Q8TCF1	AN1-type zinc finger protein 1	ZFAND1	3	-0.968605	1.21851e-05	-0.813499	3.62011e-05	0.153157	0.727153	138.1	70.6	78.6	141.3	132.5	126.1	152.6	70	75.6	66.3	84.3	72	79.4	ENSG00000104231
ENSG00000197548	High	O95352	Ubiquitin-like modifier-activating enzyme ATG7	ATG7	10	-0.968605	2.1511e-05	-0.862496	5.04509e-05	0.105678	0.818079	139.2	71.1	76.5	135.7	141	124.4	155.8	68.7	78.9	65.8	83.6	70.9	75.1	ENSG00000197548
ENSG00000172890	High	Q6IA69	Glutamine-dependent NAD(+) synthetase	NADSYN1	6	-0.968605	3.97734e-05	-0.793357	0.000126569	0.176323	0.742986	137.7	70.3	79.5	130.3	141.5	121.9	156.9	67.4	79.6	63.9	84.5	76.5	77.4	ENSG00000172890
ENSG00000156508	High	P68104	Elongation factor 1-alpha 1	EEF1A1	14	-0.968605	7.47504e-05	-0.841663	0.000176687	0.125651	0.822266	138.7	71	77.4	122.6	129	142.3	161.1	63.2	69.9	79.8	76	71.3	85	ENSG00000156508
ENSG00000111602	High	Q9UNS1	Protein timeless homolog	TIMELESS	11	-0.968605	0.000233394	-0.680382	0.00139099	0.289244	0.681583	135.1	69	84.3	153.3	108.2	144.7	134	76.5	56.3	74.1	84.1	75.6	93.1	ENSG00000111602
ENSG00000204673	High	Q96B36	Proline-rich AKT1 substrate 1	AKT1S1	3	-0.965784	1.15373e-06	-0.831358	3.61297e-06	0.133564	0.528981	138.5	70.9	77.8	138.1	139.6	139.8	136.4	70.2	73	69.5	77.2	78	78.3	ENSG00000204673
ENSG00000013374	High	Q9Y5A7	NEDD8 ultimate buster 1	NUB1	11	-0.965784	2.39246e-06	-0.72977	1.0793e-05	0.237564	0.341478	136.2	69.7	82.1	133.5	130.3	141.1	139.7	67.1	72.1	69.8	85.2	78.1	83.1	ENSG00000013374
ENSG00000100360	High	Q9BW83	Intraflagellar transport protein 27 homolog	IFT27	8	-0.965784	6.00732e-06	-0.823677	1.80418e-05	0.14274	0.701897	138.3	70.8	78.1	140.6	129.6	133.2	149.9	71.8	71.8	68.8	84.4	71.8	78.2	ENSG00000100360
ENSG00000166963	High	P78559	Microtubule-associated protein 1A	MAP1A	83	-0.965784	7.04441e-06	-0.68966	3.56235e-05	0.276199	0.466354	135.2	69.2	83.8	126.1	147.8	137.7	129.3	65.6	72.4	69.7	84.5	79	87.9	ENSG00000166963
ENSG00000023516	High	Q9UKA4	A-kinase anchor protein 11	AKAP11	12	-0.965784	7.58796e-06	-0.736966	3.13128e-05	0.227741	0.552998	136.3	69.8	81.7	138.1	125.4	136.7	145.2	74.8	69.6	65	86.8	72.7	85.8	ENSG00000023516
ENSG00000156873	High	P15735	Phosphorylase b kinase gamma catalytic chain, liver/testis isoform	PHKG2	1	-0.965784	7.60993e-06	-0.780909	2.69034e-05	0.185232	0.647373	137.3	70.3	79.9	137.9	142.7	126.9	141.8	59.9	80.9	70.1	78.6	81.6	79.6	ENSG00000156873
ENSG00000048392	High	Q7LG56	Ribonucleoside-diphosphate reductase subunit M2 B	RRM2B	8	-0.965784	8.91828e-06	-0.773491	3.17727e-05	0.191563	0.646754	137.1	70.3	80.3	135.6	144.3	125.1	143.4	60.5	79.4	70.9	81.4	80.6	78.8	ENSG00000048392
ENSG00000090013	High	P30043	Flavin reductase (NADPH)	BLVRB	4	-0.965784	1.99612e-05	-0.873027	4.43975e-05	0.0935602	0.835711	139.4	71.4	76.2	146.9	124.9	132.1	153.5	72.4	74.8	66.9	83.5	68.6	76.4	ENSG00000090013
ENSG00000136490	Medium	Q9BT23	LIM domain-containing protein 2	LIMD2	1	-0.965784	5.68684e-05	-0.778432	0.00018968	0.186501	0.742378	137.3	70.3	80	134.8	120.9	137.7	155.9	72.3	67.6	70.9	93.4	67.3	79.2	ENSG00000136490
ENSG00000087884	High	Q9H7C9	Mth938 domain-containing protein	AAMDC	4	-0.965784	0.000530737	-0.867752	0.000977933	0.0989585	0.901505	139.2	71.3	76.4	140.1	105.5	152.6	158.7	79.3	64.9	69.7	83.5	61.1	84.4	ENSG00000087884
ENSG00000148229	High	Q9NRF9	DNA polymerase epsilon subunit 3	POLE3	2	-0.965784	0.000897333	-0.78339	0.00249626	0.183963	0.819669	137.4	70.3	79.9	150.1	115.7	123.1	160.7	77.7	65	68.1	98.8	54.7	86.1	ENSG00000148229
ENSG00000109805	High	Q9BPX3	Condensin complex subunit 3	NCAPG	25	-0.965784	0.00162903	-0.870387	0.00274136	0.0935602	0.920757	139.3	71.4	76.2	148.2	104.6	151.7	152.8	82.8	52.3	79	87.2	50.8	90.5	ENSG00000109805
ENSG00000043093	High	Q96GG9	DCN1-like protein 1	DCUN1D1	5	-0.962969	2.39246e-06	-0.790859	8.14707e-06	0.172488	0.532644	137.5	70.5	79.5	132.2	139.5	133.9	144.2	67.9	73.3	70.5	80.9	76.9	80.6	ENSG00000043093
ENSG00000100376	High	Q9NWS6	Protein FAM118A	FAM118A	3	-0.962969	2.39246e-06	-0.867752	6.84511e-06	0.0976108	0.727637	139.2	71.4	76.4	133.8	139.9	138.8	144.3	72.6	72.4	69.1	73.4	82.8	72.9	ENSG00000100376
ENSG00000179526	High	Q9H0F6	Sharpin	SHARPIN	3	-0.962969	4.96505e-06	-0.756331	1.80534e-05	0.206643	0.546413	136.7	70.1	80.9	133	138.6	127.3	147.8	71	72.4	67	82.7	77.4	82.6	ENSG00000179526
ENSG00000170759	High	P33176	Kinesin-1 heavy chain	KIF5B	48	-0.962969	5.46897e-06	-0.846843	1.58322e-05	0.116365	0.745321	138.8	71.2	77.2	137.4	133	133.8	150.8	69.3	72.6	71.6	82.7	69.3	79.5	ENSG00000170759
ENSG00000070669	High	P08243	Asparagine synthetase [glutamine-hydrolyzing]	ASNS	16	-0.962969	2.78538e-05	-0.78339	9.18791e-05	0.178874	0.723558	137.3	70.5	79.7	141.8	131.3	127.8	148.4	77.9	72.3	61.1	94	70	75.1	ENSG00000070669
ENSG00000242028	High	Q9NX55	Huntingtin-interacting protein K	HYPK	7	-0.962969	4.45691e-05	-0.72977	0.000198432	0.232661	0.675141	136.1	69.8	82.1	152.6	116	141.1	134.6	75.2	63.7	70.6	85.6	74.1	86.4	ENSG00000242028
ENSG00000181588	High	Q86XN8	RNA-binding protein MEX3D	MEX3D	4	-0.962969	9.28958e-05	-0.785875	0.0002887	0.177599	0.76984	137.4	70.5	79.7	146.9	120.2	132.9	149.6	76.8	66.4	68.2	87.2	60.8	91	ENSG00000181588
ENSG00000166228	High	P61457	Pterin-4-alpha-carbinolamine dehydratase	PCBD1	3	-0.962969	0.000109441	-0.899695	0.00018327	0.0607392	0.920757	139.9	71.8	75	130.3	150	119.6	159.6	71.3	83.3	60.9	78.9	73.7	72.3	ENSG00000166228
ENSG00000205426	High	Q14533	Keratin, type II cuticular Hb1	KRT81	4	-0.962969	0.00182354	-0.739372	0.00594677	0.22404	0.80574	136.3	69.9	81.7	137.6	137.7	113.3	156.5	91.4	74.6	43.9	99.4	89.1	56.5	ENSG00000205426
ENSG00000127125	High	Q9HAB8	Phosphopantothenate--cysteine ligase	PPCS	12	-0.96016	9.43909e-06	-0.859876	2.39916e-05	0.100305	0.802486	138.9	71.5	76.6	133.2	135.7	133.2	153.7	64.9	76.6	72.9	80	69.3	80.5	ENSG00000127125
ENSG00000131459	High	O94808	Glutamine--fructose-6-phosphate aminotransferase [isomerizing] 2	GFPT2	14	-0.96016	1.15088e-05	-0.803393	3.48623e-05	0.157044	0.716444	137.8	70.8	78.9	130.7	136.1	128.6	155.6	67	72.1	73.2	81.9	76.8	77.9	ENSG00000131459
ENSG00000187775	High	Q9UFH2	Dynein heavy chain 17, axonemal	DNAH17	1	-0.96016	1.27888e-05	-0.761213	4.76344e-05	0.200379	0.652884	136.8	70.3	80.7	132.3	140	123.5	151.2	66	75.9	68.9	80	76.6	85.6	ENSG00000187775
ENSG00000076685	High	P49902	Cytosolic purine 5'-nucleotidase	NT5C2	9	-0.96016	1.5793e-05	-0.862496	3.69448e-05	0.0989585	0.8185	139.1	71.4	76.5	133.1	139.6	129.4	154.1	67.2	82.6	64.5	81.8	72.4	75.3	ENSG00000076685
ENSG00000125877	High	Q9BY32	Inosine triphosphate pyrophosphatase	ITPA	4	-0.96016	2.44664e-05	-0.867752	5.38028e-05	0.0935602	0.842456	139.1	71.5	76.3	142.7	129.3	126.3	158.2	72.2	71	71.4	80.9	69.4	78.6	ENSG00000125877
ENSG00000121350	High	Q8WU10	Pyridine nucleotide-disulfide oxidoreductase domain-containing protein 1	PYROXD1	4	-0.96016	6.04313e-05	-0.875672	0.000118258	0.0840643	0.880628	139.4	71.6	75.9	143.3	135.1	119.5	159.4	65.9	79.8	69.1	83.2	70.9	73.6	ENSG00000121350
ENSG00000169718	High	Q6P1R4	tRNA-dihydrouridine(16/17) synthase [NAD(P)(+)]-like	DUS1L	1	-0.96016	0.000490515	-0.785875	0.00137409	0.173767	0.810558	137.3	70.6	79.7	118.5	153.1	117.9	159.6	70	73.5	68.3	93.9	62	83.1	ENSG00000169718
ENSG00000128944	High	Q9Y448	Small kinetochore-associated protein	KNSTRN	5	-0.96016	0.0037778	-0.671164	0.0159861	0.286881	0.78051	134.7	69.3	84.5	146.8	105.6	139.2	147.1	74.4	42	91.4	95.2	53.6	104.8	ENSG00000128944
ENSG00000111530	High	Q86VP6	Cullin-associated NEDD8-dissociated protein 1	CAND1	35	-0.957356	2.28161e-06	-0.828793	6.49151e-06	0.128293	0.62662	138.2	71.2	77.8	133.5	137.2	139.5	142.6	66.1	73.6	73.9	79.8	75.6	78.2	ENSG00000111530
ENSG00000119638	High	Q8TD19	Serine/threonine-protein kinase Nek9	NEK9	14	-0.957356	5.46897e-06	-0.823677	1.63314e-05	0.133564	0.708428	138.1	71.1	78	129.6	145.8	130.7	146.4	66.5	74.8	72	79.6	75.6	78.9	ENSG00000119638
ENSG00000148362	High	Q9BUH6	Protein PAXX	C9orf142	2	-0.957356	8.90184e-06	-0.818579	2.59388e-05	0.137504	0.736848	138	71.1	78.2	137.8	130	132.7	151.6	66.4	76.1	70.8	80.8	70.3	83.4	ENSG00000148362
ENSG00000100345	High	P35579	Myosin-9	MYH9	134	-0.957356	9.76078e-06	-0.771027	3.34731e-05	0.186501	0.657311	136.9	70.5	80.3	129	148.6	135.5	134.6	62	69.6	80	74.3	85.5	81	ENSG00000100345
ENSG00000125818	High	Q92530	Proteasome inhibitor PI31 subunit	PSMF1	4	-0.957356	1.11077e-05	-0.854649	2.80926e-05	0.100305	0.805269	138.8	71.5	76.7	141.3	128.8	130.4	154.7	72.4	73.4	68.8	81.8	72.4	76	ENSG00000125818
ENSG00000149639	High	O94964	Protein SOGA1	SOGA1	15	-0.957356	2.05083e-05	-0.717857	9.78603e-05	0.24123	0.603737	135.7	69.9	82.5	145.8	119.4	138.1	139.5	71.7	62.6	75.2	87.3	72.6	87.8	ENSG00000149639
ENSG00000232119	High	Q9ULC4	Malignant T-cell-amplified sequence 1	MCTS1	6	-0.957356	4.17534e-05	-0.646112	0.000322995	0.311503	0.544797	134	69	85.7	118.3	131.1	138	148.6	63.5	63.9	79.7	85.6	77	94.4	ENSG00000232119
ENSG00000109184	High	Q92564	DCN1-like protein 4	DCUN1D4	1	-0.957356	5.0838e-05	-0.926865	7.95547e-05	0.0299829	0.956958	140.4	72.3	73.8	151.9	118.2	147.7	143.9	72.5	60.6	83.8	75.2	75.1	71.1	ENSG00000109184
ENSG00000105655	High	Q9NPH2	Inositol-3-phosphate synthase 1	ISYNA1	3	-0.957356	7.54495e-05	-0.813499	0.000198432	0.144046	0.802174	137.9	71	78.4	145.7	117.3	155.5	133.1	68.7	65.2	79.1	69.7	87.2	78.4	ENSG00000105655
ENSG00000183496	High	Q6ZN04	RNA-binding protein MEX3B	MEX3B	2	-0.957356	9.1415e-05	-0.643856	0.000715807	0.312665	0.584484	133.9	69	85.7	131.6	120	130.3	153.9	67.7	72.7	66.6	95.3	68.6	93.4	ENSG00000183496
ENSG00000111640	High	P04406	Glyceraldehyde-3-phosphate dehydrogenase	GAPDH	20	-0.957356	0.000116672	-0.897006	0.000192069	0.0579701	0.925232	139.7	72	75	126.3	127.5	153.6	151.5	60.8	65.6	89.7	70	70.2	84.8	ENSG00000111640
ENSG00000274070	High	A6NHX0	GATS-like protein 2	GATSL2	1	-0.957356	0.000121839	-0.713119	0.000576455	0.244887	0.695564	135.6	69.8	82.7	114.9	132.7	146.4	148.4	55.9	74.4	79.1	80.2	74	93.9	ENSG00000274070
ENSG00000075131	High	Q9BVW5	TIMELESS-interacting protein	TIPIN	3	-0.957356	0.000233189	-0.696658	0.00119105	0.260628	0.7022	135.2	69.6	83.5	157.4	110.8	146.5	126	72.9	60.5	75.4	82	77.6	90.8	ENSG00000075131
ENSG00000115685	High	Q15435	Protein phosphatase 1 regulatory subunit 7	PPP1R7	15	-0.954557	4.04479e-06	-0.873027	1.09352e-05	0.0827026	0.788492	139.2	71.8	76	134.8	137	135.5	149.3	68.3	74.4	72.6	81.6	70.9	75.6	ENSG00000115685
ENSG00000103275	High	P63279	SUMO-conjugating enzyme UBC9	UBE2I	4	-0.954557	8.05179e-06	-0.828793	2.22727e-05	0.125651	0.749628	138.1	71.3	77.8	143.5	125.9	145.8	137.3	72	62.4	79.6	77.5	76.2	79.7	ENSG00000103275
ENSG00000166788	High	Q96ER3	Protein SAAL1	SAAL1	4	-0.954557	1.08236e-05	-0.682696	5.89013e-05	0.27023	0.506735	134.8	69.6	84	142.7	126.3	127.6	142.6	68.2	69.7	70.9	90.8	72.8	88.3	ENSG00000166788
ENSG00000139410	High	Q96GA7	Serine dehydratase-like	SDSL	5	-0.954557	1.70364e-05	-0.76366	6.15871e-05	0.191563	0.681583	136.7	70.5	80.5	131.4	132.6	128.5	154.4	64.6	75.2	71.7	85.4	72.5	83.6	ENSG00000139410
ENSG00000120705	High	P62495	Eukaryotic peptide chain release factor subunit 1	ETF1	15	-0.954557	2.28785e-05	-0.78339	7.41026e-05	0.172488	0.720054	137.1	70.8	79.7	133.2	132	130.5	152.8	63.2	78.3	70.7	88.6	68.2	82.4	ENSG00000120705
ENSG00000185238	High	O60678	Protein arginine N-methyltransferase 3	PRMT3	7	-0.954557	2.73854e-05	-0.751465	0.000105191	0.204141	0.682575	136.5	70.4	81	147.6	123.4	126.4	148.5	70	74.6	66.5	88.7	72.3	82.1	ENSG00000185238
ENSG00000130021	High	Q08623	Pseudouridine-5'-phosphatase	PUDP	3	-0.954557	4.29778e-05	-0.808437	0.000118574	0.147958	0.779405	137.7	71	78.7	144	128.8	120.9	157.3	70.9	75.3	66.8	83.6	73.9	78.5	ENSG00000130021
ENSG00000116132	High	P54821	Paired mesoderm homeobox protein 1	PRRX1	1	-0.954557	6.1494e-05	-0.42082	0.00380291	0.532068	0.221107	128.4	66.3	95.9	128.2	130.6	136.6	118	71	57.4	70.5	104.7	76.9	106	ENSG00000116132
ENSG00000165118	High	Q5T6V5	UPF0553 protein C9orf64	C9orf64	10	-0.954557	0.00105843	-0.710756	0.00416935	0.243669	0.776045	135.5	69.9	82.8	121.6	129.3	125.2	165.9	59.8	84.3	65.6	99.5	58.5	90.3	ENSG00000165118
ENSG00000114738	High	Q16644	MAP kinase-activated protein kinase 3	MAPKAPK3	3	-0.951764	6.27285e-06	-0.646112	3.6793e-05	0.305679	0.342111	133.9	69.2	85.6	132	126.5	140.6	136.6	59.4	71.7	76.6	81.2	89	86.5	ENSG00000114738
ENSG00000213341	High	O15111	Inhibitor of nuclear factor kappa-B kinase subunit alpha	CHUK	8	-0.951764	6.9312e-06	-0.826233	1.9295e-05	0.125651	0.740092	138.1	71.4	77.8	137.5	136.8	127.8	150.4	71.9	74.1	68.1	82.5	70.9	80.2	ENSG00000213341
ENSG00000110075	High	Q5H9R7	Serine/threonine-protein phosphatase 6 regulatory subunit 3	PPP6R3	17	-0.951764	7.12357e-06	-0.749038	2.72016e-05	0.205393	0.580684	136.3	70.4	81.2	140.2	126.5	132.3	146.2	66.1	70.4	74.8	85.1	73.7	84.7	ENSG00000110075
ENSG00000138032	High	O75688	Protein phosphatase 1B	PPM1B	11	-0.951764	8.46163e-06	-0.798366	2.63933e-05	0.153157	0.701065	137.4	71.1	79	132.3	130.7	133.9	152.7	67.2	77.5	68.6	82.1	76.2	78.7	ENSG00000138032
ENSG00000107021	High	Q9NVG8	TBC1 domain family member 13	TBC1D13	12	-0.951764	8.90184e-06	-0.793357	2.81809e-05	0.158337	0.6926	137.4	71	79.2	134.7	129.1	132.7	152.9	67.4	73.1	72.4	83.5	73.4	80.7	ENSG00000107021
ENSG00000185104	High	Q9UNN5	FAS-associated factor 1	FAF1	11	-0.951764	1.02763e-05	-0.795859	3.15226e-05	0.157044	0.704108	137.4	71	79.2	144.8	125.5	133.2	145.9	74.7	64.5	74	83.8	71.3	82.4	ENSG00000185104
ENSG00000154114	High	Q5QJ74	Tubulin-specific chaperone cofactor E-like protein	TBCEL	5	-0.951764	1.96772e-05	-0.753896	7.33866e-05	0.199123	0.678129	136.5	70.5	80.9	133.8	133.2	124.4	154.4	66.8	77	67.7	81	75.2	86.4	ENSG00000154114
ENSG00000144834	High	Q9UI15	Transgelin-3	TAGLN3	1	-0.951764	0.00127083	-0.655172	0.00676343	0.295135	0.736848	134.1	69.4	85.1	130.1	116.4	115	175	65.6	61.5	81.1	82.2	84.3	88.9	ENSG00000144834
ENSG00000104312	High	O43353	Receptor-interacting serine/threonine-protein kinase 2	RIPK2	8	-0.948976	4.61294e-06	-0.891643	1.17109e-05	0.0565835	0.86026	139.4	72.3	75.2	138.1	131.3	137.3	151.1	70.7	76.5	69.6	77.7	71.5	76.3	ENSG00000104312
ENSG00000108064	High	Q00059	Transcription factor A, mitochondrial	TFAM	11	-0.948976	6.8292e-06	-0.821126	1.9295e-05	0.128293	0.736848	137.9	71.4	78.1	138.5	147	135.9	130.1	61.9	81.4	71.1	77.2	80.2	76.8	ENSG00000108064
ENSG00000182919	High	Q9H0W9	Ester hydrolase C11orf54	C11orf54	4	-0.948976	8.83815e-06	-0.913216	1.83643e-05	0.0370307	0.925232	139.9	72.5	74.3	125	137.6	147.2	149.9	67.9	73.6	75.9	75.2	76.3	71.5	ENSG00000182919
ENSG00000149269	High	Q13153	Serine/threonine-protein kinase PAK 1	PAK1	9	-0.948976	1.17621e-05	-0.788365	3.64768e-05	0.16092	0.702911	137.2	71	79.4	151.1	123.7	133.1	140.9	77.6	67.8	67.6	82	78.6	77.6	ENSG00000149269
ENSG00000277656	High	P30711	Glutathione S-transferase theta-1	GSTT1	2	-0.948976	1.43935e-05	-0.926865	2.72016e-05	0.0214797	0.958674	140.2	72.7	73.8	145.5	128	143.5	143.7	67.8	71.4	78.7	67.9	87.9	65.5	ENSG00000277656
ENSG00000179262	High	P54725	UV excision repair protein RAD23 homolog A	RAD23A	8	-0.948976	2.0777e-05	-0.780909	6.56826e-05	0.167358	0.720868	137	71	79.7	150.4	123.9	127.3	146.4	74.2	72.5	66.1	85.9	75.6	77.6	ENSG00000179262
ENSG00000163155	High	Q96S90	LysM and putative peptidoglycan-binding domain-containing protein 1	LYSMD1	1	-0.948976	3.73867e-05	-0.946194	5.43763e-05	0.00144197	0.998429	140.6	72.9	72.9	132.7	126.8	149.4	153.6	77.9	80	60.7	79	63.8	76	ENSG00000163155
ENSG00000165506	High	Q9NVR5	Protein kintoun	DNAAF2	1	-0.948976	0.000130054	-0.756331	0.000449212	0.192825	0.755757	136.5	70.6	80.7	114.9	145.3	140.5	145.2	56.9	81.4	73.7	82.4	92.2	67.6	ENSG00000165506
ENSG00000104129	High	Q9NVM6	DnaJ homolog subfamily C member 17	DNAJC17	7	-0.948976	0.000176973	-0.915936	0.000252944	0.0328061	0.958728	139.9	72.5	74.2	159.5	113.8	148.8	137.7	82.3	64.5	70.7	79.7	63.9	79	ENSG00000104129
ENSG00000136830	High	Q96TA1	Niban-like protein 1	FAM129B	22	-0.946194	1.40556e-06	-0.785875	4.75744e-06	0.159629	0.481641	137.1	71.1	79.4	136.6	138.3	134.1	139.3	70.2	71.7	71.5	82.6	79.3	76.4	ENSG00000136830
ENSG00000160200	High	P35520	Cystathionine beta-synthase	CBS	10	-0.946194	8.30455e-06	-0.778432	2.72016e-05	0.166073	0.678129	136.9	71.1	79.7	137.8	142.3	123.9	143.5	68.4	77.9	67	85.9	74.1	79.2	ENSG00000160200
ENSG00000117519	High	Q15417	Calponin-3	CNN3	13	-0.946194	1.20552e-05	-0.595097	0.000119259	0.351628	0.337693	132.5	68.8	87.8	130.6	142.1	121.7	135.8	69.2	73	64.2	80.7	98.6	84	ENSG00000117519
ENSG00000162613	High	Q96AE4	Far upstream element-binding protein 1	FUBP1	24	-0.946194	1.31863e-05	-0.813499	3.64768e-05	0.132248	0.755757	137.6	71.5	78.3	145.5	125.1	147.5	132.5	76.1	68.6	69.7	85.7	69.3	80.1	ENSG00000162613
ENSG00000124181	High	P19174	1-phosphatidylinositol 4,5-bisphosphate phosphodiesterase gamma-1	PLCG1	18	-0.946194	2.4058e-05	-0.84944	5.38945e-05	0.0962619	0.832154	138.4	71.9	76.8	137.5	124.1	136.4	155.8	74.5	72	69.2	81.3	66.7	82.5	ENSG00000124181
ENSG00000143363	High	Q86TP1	Protein prune homolog	PRUNE	4	-0.946194	2.59622e-05	-0.926865	4.154e-05	0.0172093	0.97468	140.1	72.8	73.7	140.4	126.8	133.9	159.4	66.8	74.5	77.2	80.5	68.3	72.3	ENSG00000143363
ENSG00000213626	High	Q53QV2	Protein LBH	LBH	3	-0.946194	4.57181e-05	-0.91866	7.21289e-05	0.0271541	0.958599	139.9	72.7	74.1	116.3	143.8	147.9	151.8	74.9	74.1	69	66	75.7	80.5	ENSG00000213626
ENSG00000100239	High	O75170	Serine/threonine-protein phosphatase 6 regulatory subunit 2	PPP6R2	11	-0.943416	2.12117e-06	-0.844251	5.31651e-06	0.0989585	0.689544	138.3	71.9	77	139.9	131.7	139.7	141.9	71.6	70.1	74.1	75.4	78.5	77.3	ENSG00000100239
ENSG00000112305	High	Q8IYB5	Stromal membrane-associated protein 1	SMAP1	4	-0.943416	2.12117e-06	-0.862496	5.19756e-06	0.0813396	0.743935	138.7	72.1	76.3	136	137.1	137.8	144.1	72.8	75.3	68.3	78.5	74.4	75.9	ENSG00000112305
ENSG00000186132	Medium	Q3KRA6	UPF0538 protein C2orf76	C2orf76	1	-0.943416	1.5793e-05	-0.932361	2.81809e-05	0.0100637	0.981759	140.3	72.9	73.4	136.6	137.3	134.2	152.9	70.7	63	85	80.1	65	75.2	ENSG00000186132
ENSG00000004478	High	Q02790	Peptidyl-prolyl cis-trans isomerase FKBP4	FKBP4	24	-0.943416	1.89475e-05	-0.803393	5.38028e-05	0.141433	0.755757	137.4	71.4	78.7	140.9	125	131.9	151.7	72.8	72.3	69.1	86.4	67.6	82.2	ENSG00000004478
ENSG00000152240	High	Q96CS2	HAUS augmin-like complex subunit 1	HAUS1	5	-0.943416	8.37312e-05	-0.810966	0.0002078	0.132248	0.808903	137.6	71.5	78.4	136.9	118.2	142.8	152.4	82.3	63.1	69.1	82.6	65.3	87.3	ENSG00000152240
ENSG00000081870	High	Q9Y547	Intraflagellar transport protein 25 homolog	HSPB11	3	-0.943416	0.000165781	-0.899695	0.000252571	0.045443	0.94566	139.5	72.5	74.8	139.5	110.8	150.2	157.5	73.8	65.4	78.3	75.7	68.5	80.3	ENSG00000081870
ENSG00000185838	High	Q9BYB4	Guanine nucleotide-binding protein subunit beta-like protein 1	GNB1L	4	-0.943416	0.000538473	-0.655172	0.0031433	0.288063	0.702911	134	69.6	85	130.1	113.6	145.9	146.4	69.1	68.5	71.3	79	64.2	112	ENSG00000185838
ENSG00000203760	High	Q5EE01	Centromere protein W	CENPW	1	-0.943416	0.00055392	-0.347399	0.0419736	0.595504	0.346062	126.3	65.7	99.2	126.3	105.5	153.9	119.5	71.6	54	71.4	99.6	87.5	110.6	ENSG00000203760
ENSG00000119318	High	P54727	UV excision repair protein RAD23 homolog B	RAD23B	12	-0.940645	4.42539e-06	-0.844251	1.17109e-05	0.0949116	0.768655	138.2	72.1	77	135.1	145.1	129.5	143.3	73	74.5	68.7	81.8	72.1	76.9	ENSG00000119318
ENSG00000035403	High	P18206	Vinculin	VCL	69	-0.940645	5.37535e-06	-0.859876	1.39688e-05	0.0813396	0.80574	138.6	72.2	76.4	135.2	137	130.7	151.5	68.7	71	76.9	77.6	75.1	76.4	ENSG00000035403
ENSG00000174238	High	Q00169	Phosphatidylinositol transfer protein alpha isoform	PITPNA	10	-0.940645	5.63477e-06	-0.844251	1.56685e-05	0.0962619	0.781421	138.2	72	77	134.3	128.8	138.2	151.6	71.2	70.8	74.1	79.1	75.6	76.2	ENSG00000174238
ENSG00000242498	High	Q7Z6K5	Arpin	ARPIN	4	-0.940645	1.10417e-05	-0.828793	2.87868e-05	0.109695	0.782188	137.9	71.9	77.6	140.9	127.4	131.3	152	70.1	74.9	70.6	84.1	71	77.7	ENSG00000242498
ENSG00000243725	High	O95801	Tetratricopeptide repeat protein 4	TTC4	8	-0.940645	2.14268e-05	-0.91866	3.62011e-05	0.0229004	0.960858	139.8	72.9	74	138.5	127.1	135.2	158.5	78.9	69.3	70.4	79.4	67.6	75	ENSG00000243725
ENSG00000102931	High	Q9Y2Y0	ADP-ribosylation factor-like protein 2-binding protein	ARL2BP	2	-0.940645	2.18121e-05	-0.880976	4.19526e-05	0.0579701	0.901067	139	72.5	75.5	129	128	143.6	155.5	71.9	69.6	76	74.3	68.4	83.7	ENSG00000102931
ENSG00000145715	High	P20936	Ras GTPase-activating protein 1	RASA1	21	-0.940645	5.07323e-05	-0.854649	0.000103109	0.0854247	0.871032	138.5	72.2	76.5	142.6	118.7	137.7	154.8	75.7	69.1	71.6	84.1	64.7	80.7	ENSG00000145715
ENSG00000105185	High	O14737	Programmed cell death protein 5	PDCD5	8	-0.940645	8.6959e-05	-0.937878	0.000114041	0.00144197	0.998429	140.2	73.1	73.2	137.3	131.2	133.1	159.5	88.9	68.8	61.7	82	61.3	76.3	ENSG00000105185
ENSG00000056972	High	O43734	Adapter protein CIKS	TRAF3IP2	2	-0.940645	0.000122164	-0.785875	0.000341449	0.155749	0.794795	136.9	71.3	79.5	114	151.3	128.3	154.1	65.8	70.4	77.8	84.7	75.7	78	ENSG00000056972
ENSG00000122952	High	O95229	ZW10 interactor	ZWINT	4	-0.940645	0.000565708	-0.655172	0.00320352	0.284514	0.708428	133.9	69.8	85	145.3	115.4	125.6	149.3	85.6	52.7	71.1	92.7	64.8	97.4	ENSG00000122952
ENSG00000160193	High	P57081	tRNA (guanine-N(7)-)-methyltransferase non-catalytic subunit WDR4	WDR4	3	-0.937878	1.40556e-06	-0.749038	5.29263e-06	0.189034	0.354874	136	71	81	135.4	136.5	134.5	137.6	70.2	73.6	69.2	80.7	83.9	78.3	ENSG00000160193
ENSG00000068438	High	Q9UET6	Putative tRNA (cytidine(32)/guanosine(34)-2'-O)-methyltransferase	FTSJ1	4	-0.937878	2.77455e-06	-0.744197	1.12671e-05	0.195348	0.484642	135.9	70.9	81.2	140.3	128.8	132	142.7	71.3	70.4	71	82.7	80.2	80.7	ENSG00000068438
ENSG00000086475	High	P49903	Selenide, water dikinase 1	SEPHS1	7	-0.937878	4.45833e-06	-0.650635	2.15446e-05	0.286881	0.300312	133.8	69.8	85.2	136.4	124.9	142.6	131.2	68.7	72.2	68.5	87.8	81.3	86.4	ENSG00000086475
ENSG00000066629	High	O00423	Echinoderm microtubule-associated protein-like 1	EML1	13	-0.937878	4.79342e-06	-0.766112	1.62552e-05	0.172488	0.601298	136.4	71.2	80.3	132.7	131.2	137.4	144.3	70.3	71.4	71.8	83.6	70.8	86.3	ENSG00000066629
ENSG00000198276	High	Q9NWZ5	Uridine-cytidine kinase-like 1	UCKL1	5	-0.937878	1.13919e-05	-0.768568	3.6793e-05	0.167358	0.684936	136.5	71.3	80.1	139.8	132.4	123.7	150	75.3	73.1	65.5	84.2	76.9	79.2	ENSG00000198276
ENSG00000168234	High	Q8N584	Tetratricopeptide repeat protein 39C	TTC39C	8	-0.937878	3.50127e-05	-0.821126	8.46365e-05	0.117695	0.806684	137.7	71.8	77.9	119.9	148.7	133.5	148.6	63.2	82	70.3	80.7	74.2	78.8	ENSG00000168234
ENSG00000136819	High	Q9NZ63	Uncharacterized protein C9orf78	C9orf78	6	-0.937878	4.79395e-05	-0.785875	0.000137255	0.151859	0.775084	136.8	71.5	79.4	148.2	115.2	144.7	139.3	77.7	63.7	73	81.5	71.6	85.1	ENSG00000136819
ENSG00000167378	High	Q8WZA9	Immunity-related GTPase family Q protein	IRGQ	13	-0.937878	5.04346e-05	-0.894322	8.44266e-05	0.045443	0.931318	139.3	72.6	75	137.1	134.5	123.1	162.3	70.9	80	67.1	77.6	73.1	74.2	ENSG00000167378
ENSG00000128581	High	Q9H7X7	Intraflagellar transport protein 22 homolog	IFT22	1	-0.937878	8.66359e-05	-0.500218	0.00212099	0.438293	0.401943	130.1	67.9	92	127.5	111.9	136.8	144.2	60.9	68.5	74.3	88.5	82.2	105.3	ENSG00000128581
ENSG00000117419	High	O43414	ERI1 exoribonuclease 3	ERI3	3	-0.937878	0.000111546	-0.541618	0.00178626	0.393965	0.4894	131.1	68.5	90	123	143.1	114	144.3	60.6	79.4	65.5	99.1	79.5	91.5	ENSG00000117419
ENSG00000090924	High	Q9H7P9	Pleckstrin homology domain-containing family G member 2	PLEKHG2	4	-0.935117	6.44404e-06	-0.771027	2.04909e-05	0.16221	0.66331	136.5	71.4	79.9	132.1	141.6	127.9	144.3	71.7	73.5	69.1	77.2	73.9	88.7	ENSG00000090924
ENSG00000065615	High	Q7L1T6	Cytochrome b5 reductase 4	CYB5R4	4	-0.935117	1.07739e-05	-0.756331	3.62011e-05	0.177599	0.670211	136.2	71.2	80.5	129.2	142.2	125.9	147.4	67.8	76.5	69.4	87.3	75.5	78.8	ENSG00000065615
ENSG00000061273	High	Q8WUI4	Histone deacetylase 7	HDAC7	12	-0.935117	2.01382e-05	-0.836501	4.62262e-05	0.0962619	0.824149	137.9	72.2	77.2	137.6	128.7	128.1	157.3	73.7	68.2	74.8	78.2	72.9	80.5	ENSG00000061273
ENSG00000005243	High	Q9P299	Coatomer subunit zeta-2	COPZ2	6	-0.935117	2.25846e-05	-0.780909	6.71454e-05	0.153157	0.743935	136.7	71.5	79.6	120.4	149.3	134.5	142.5	66.2	79.6	68.9	85.5	74	79.2	ENSG00000005243
ENSG00000077721	High	P49459	Ubiquitin-conjugating enzyme E2 A	UBE2A	2	-0.935117	6.08216e-05	-0.852042	0.000118898	0.0813396	0.8785	138.3	72.4	76.6	151.7	114.8	146.2	140.4	79.6	66.3	71.2	81.6	70	78.2	ENSG00000077721
ENSG00000184445	High	P50748	Kinetochore-associated protein 1	KNTC1	31	-0.935117	6.7156e-05	-0.771027	0.0002047	0.164786	0.764318	136.5	71.3	80	141.2	113.8	140.4	150.6	76.4	65.8	71.8	84.5	69.6	85.9	ENSG00000184445
ENSG00000081307	High	Q9GZZ9	Ubiquitin-like modifier-activating enzyme 5	UBA5	11	-0.935117	7.0342e-05	-0.810966	0.000169393	0.123004	0.815554	137.3	71.9	78.3	121.8	136.6	133.7	157.3	71.8	80.4	63.5	87.1	67.4	80.5	ENSG00000081307
ENSG00000163558	High	P41743	Protein kinase C iota type	PRKCI	4	-0.935117	0.000147743	-0.800877	0.000369067	0.134878	0.819669	137.1	71.7	78.8	132.4	138.9	117.5	159.7	65.9	86.5	62.8	83.5	78.6	74.3	ENSG00000163558
ENSG00000134440	High	O43776	Asparagine--tRNA ligase, cytoplasmic	NARS	23	-0.932361	3.70905e-06	-0.753896	1.26667e-05	0.178874	0.551591	136	71.3	80.7	134.8	135.8	132.7	140.7	72.8	72.6	68.4	88.2	72.2	81.6	ENSG00000134440
ENSG00000126247	High	P04632	Calpain small subunit 1	CAPNS1	7	-0.932361	5.11016e-06	-0.865122	1.29544e-05	0.0662614	0.83482	138.5	72.6	76	137.5	141.6	129.9	145	64.8	72.4	80.7	75.8	73.9	78.4	ENSG00000126247
ENSG00000131504	High	O60610	Protein diaphanous homolog 1	DIAPH1	42	-0.932361	1.64034e-05	-0.803393	4.43975e-05	0.126973	0.772457	137.2	71.9	78.5	138.7	122.3	139	148.7	74.9	72.8	68	85.2	68.1	82.3	ENSG00000131504
ENSG00000114491	High	P11172	Uridine 5'-monophosphate synthase	UMPS	10	-0.932361	1.82352e-05	-0.902389	3.27641e-05	0.0299829	0.949057	139.3	73	74.5	142.9	121.7	142.1	150.7	72.8	65.4	80.8	75.1	70.9	77.6	ENSG00000114491
ENSG00000119965	High	Q9H8K7	Uncharacterized protein C10orf88	C10orf88	1	-0.932361	6.94991e-05	-0.588574	0.000759831	0.343692	0.521636	132.1	69.3	87.9	142.1	124.5	117.1	144.8	63.6	82.8	61.5	80.7	93.3	89.8	ENSG00000119965
ENSG00000135002	High	Q969G6	Riboflavin kinase	RFK	1	-0.932361	0.000403849	-0.846843	0.000724716	0.0854247	0.909671	138.2	72.4	76.8	141.5	129	114.4	167.8	77.6	79.6	59.9	82.5	71	76.8	ENSG00000135002
ENSG00000127481	High	Q5T4S7	E3 ubiquitin-protein ligase UBR4	UBR4	85	-0.929611	2.75804e-06	-0.800877	8.86489e-06	0.128293	0.648722	137.1	71.9	78.6	136.4	132.8	135.8	143.3	70.7	74.2	70.9	82.4	72.4	81.1	ENSG00000127481
ENSG00000159079	High	P57076	UPF0769 protein C21orf59	C21orf59	3	-0.929611	4.41736e-06	-0.648372	2.07608e-05	0.280956	0.303783	133.5	70.1	85.2	141.5	130.3	136.3	126.2	66.8	68.3	75.2	81.8	87.7	86	ENSG00000159079
ENSG00000163960	High	O94888	UBX domain-containing protein 7	UBXN7	9	-0.929611	5.46897e-06	-0.698998	2.30516e-05	0.231432	0.4894	134.7	70.7	83	134.2	130.6	139.1	135	63	72.2	76.8	87.5	73.9	87.6	ENSG00000163960
ENSG00000105647	High	O00459	Phosphatidylinositol 3-kinase regulatory subunit beta	PIK3R2	11	-0.929611	5.92837e-06	-0.72977	2.19368e-05	0.200379	0.558823	135.5	71.1	81.6	135.8	136.1	126.4	143.6	65.4	79.5	68.3	84.6	78	82.4	ENSG00000105647
ENSG00000163512	High	Q9H6S1	5-azacytidine-induced protein 2	AZI2	1	-0.929611	1.14582e-05	-0.836501	2.83403e-05	0.0935602	0.810149	137.8	72.4	77.2	138.5	149.3	123.1	140.5	65.8	74.9	76.4	72	80.3	79.2	ENSG00000163512
ENSG00000196588	High	Q969V6	MKL/myocardin-like protein 1	MKL1	4	-0.929611	1.98217e-05	-0.756331	6.56826e-05	0.172488	0.702911	136	71.5	80.5	128.8	126.1	136.5	152.7	73.5	69.3	71.5	79.2	72.7	89.6	ENSG00000196588
ENSG00000213366	High	P28161	Glutathione S-transferase Mu 2	GSTM2	5	-0.929611	2.1854e-05	-0.768568	6.83814e-05	0.16092	0.728738	136.4	71.5	80	125.9	136.9	131.4	151.2	64.2	83.9	66.5	84.1	79.1	76.7	ENSG00000213366
ENSG00000127955	High	P63096	Guanine nucleotide-binding protein G(i) subunit alpha-1	GNAI1	3	-0.929611	2.80671e-05	-0.434403	0.00138439	0.494672	0.170657	128.3	67.4	94.9	121.4	116.8	143.7	131.3	69.9	70.8	61.4	99.8	98.6	86.4	ENSG00000127955
ENSG00000188342	High	P13984	General transcription factor IIF subunit 2	GTF2F2	14	-0.926865	2.31682e-06	-0.678072	9.80479e-06	0.248535	0.240849	134.2	70.6	83.9	138.4	130.2	134.7	133.3	72.8	70.7	68.3	86	79.6	86	ENSG00000188342
ENSG00000116761	High	P32929	Cystathionine gamma-lyase	CTH	3	-0.926865	4.06684e-06	-0.78339	1.23536e-05	0.145351	0.648408	136.6	71.8	79.4	134	142.7	129.2	140.6	67.6	76.5	71.3	77.6	84.4	76.1	ENSG00000116761
ENSG00000101367	High	Q15691	Microtubule-associated protein RP/EB family member 1	MAPRE1	12	-0.926865	1.73151e-05	-0.854649	3.66609e-05	0.0731347	0.864039	138.2	72.7	76.4	135.3	121.2	145.5	150.7	74.2	69.1	74.7	78.8	71	79.5	ENSG00000101367
ENSG00000151131	High	Q8N5I9	Uncharacterized protein C12orf45	C12orf45	5	-0.926865	8.79027e-05	-0.741783	0.000303311	0.185232	0.745545	135.7	71.3	81.1	149	120	121.6	152	76.9	71.2	65.9	87.7	74.3	81.3	ENSG00000151131
ENSG00000110583	High	Q86UY6	N-alpha-acetyltransferase 40	NAA40	2	-0.926865	9.66826e-05	-0.756331	0.000305862	0.172488	0.766836	136	71.5	80.5	156.6	120.7	138.4	128.2	66.7	63.3	84.5	87.1	73.3	81.2	ENSG00000110583
ENSG00000243477	High	Q93015	N-acetyltransferase 6	NAT6	2	-0.926865	0.000118396	-0.76366	0.000349414	0.16221	0.781519	136.2	71.6	80.1	145.4	133.8	111.9	153.6	71.3	76.3	67.4	74.1	76.8	89.6	ENSG00000243477
ENSG00000137198	High	P36959	GMP reductase 1	GMPR	1	-0.926865	0.000132401	-0.749038	0.000434522	0.178874	0.768655	135.8	71.4	80.8	131.4	124.3	150.2	137.3	62.6	91.9	59.8	83.9	69.4	89.2	ENSG00000137198
ENSG00000166233	High	Q9Y4X5	E3 ubiquitin-protein ligase ARIH1	ARIH1	6	-0.924125	2.39246e-06	-0.805913	6.69103e-06	0.117695	0.648722	137	72.2	78.4	135.4	133.6	137.6	141.5	66.9	73.6	76.2	76.8	80.5	78	ENSG00000166233
ENSG00000165219	High	Q14C86	GTPase-activating protein and VPS9 domain-containing protein 1	GAPVD1	21	-0.924125	1.47497e-05	-0.800877	3.97959e-05	0.124328	0.76984	136.9	72.1	78.6	129.2	136.2	140.9	141.4	62.8	67.5	86.1	71.8	77.3	86.8	ENSG00000165219
ENSG00000100865	High	Q9BW66	Cyclin-dependent kinase 2-interacting protein	CINP	1	-0.924125	1.74102e-05	-0.75877	5.73822e-05	0.166073	0.708135	136	71.6	80.3	146.3	121	131.3	145.4	71.2	69.1	74.7	85.6	72.8	82.7	ENSG00000100865
ENSG00000154447	High	Q7Z6J0	E3 ubiquitin-protein ligase SH3RF1	SH3RF1	7	-0.924125	5.83965e-05	-0.935117	7.56374e-05	-0.011588	0.983565	139.9	73.7	73.1	133.9	137.3	125.2	163.1	81.5	74.6	65.1	76.1	69.7	73.6	ENSG00000154447
ENSG00000160075	High	Q9NP77	RNA polymerase II subunit A C-terminal domain phosphatase SSU72	SSU72	2	-0.924125	7.73281e-05	-0.537424	0.00126635	0.386259	0.470318	130.7	68.9	90.1	122.3	123.6	141.1	135.8	57.1	75.9	73.8	96.8	73.2	100.4	ENSG00000160075
ENSG00000097033	High	Q9Y371	Endophilin-B1	SH3GLB1	10	-0.924125	0.000130408	-0.753896	0.000412718	0.171207	0.776655	135.9	71.6	80.6	124.2	144.9	119.5	154.9	65.7	81.8	67.2	89.6	70.3	81.9	ENSG00000097033
ENSG00000145780	High	Q96JP0	Protein fem-1 homolog C	FEM1C	1	-0.924125	0.000333375	-0.785875	0.000817311	0.137504	0.833091	136.6	72	79.2	154	129.4	110	153	68	83.3	64.6	73.9	88.5	75.3	ENSG00000145780
ENSG00000091651	High	Q9Y5N6	Origin recognition complex subunit 6	ORC6	3	-0.924125	0.00049743	-1.08927	0.000285662	-0.166503	0.831377	143.1	75.4	67.2	165.6	137.4	122.1	147.3	71.8	100.2	54.2	70.6	66	64.9	ENSG00000091651
ENSG00000168884	Medium	Q8NFZ5	TNFAIP3-interacting protein 2	TNIP2	1	-0.924125	0.00235882	-0.595097	0.0151091	0.327687	0.720868	132.1	69.7	87.5	119.3	144.1	108.3	156.9	54.4	101.2	53.5	87.8	84.3	90.4	ENSG00000168884
ENSG00000149968	High	P08254	Stromelysin-1	MMP3	2	-0.924125	0.017334	0.650765	0.00719061	1.5758	0.0177467	97.2	51.2	152.6	110.1	123.4	70.2	85	43.6	57.7	52.3	149.5	182.4	125.8	ENSG00000149968
ENSG00000012983	High	Q9Y4K4	Mitogen-activated protein kinase kinase kinase kinase 5	MAP4K5	15	-0.92139	5.29712e-06	-0.780909	1.63312e-05	0.14274	0.678129	136.4	72	79.5	128.8	140.1	132.4	144.3	70.5	79	66.4	83.3	77.2	77.8	ENSG00000012983
ENSG00000021355	High	P30740	Leukocyte elastase inhibitor	SERPINB1	13	-0.92139	8.36683e-06	-0.756331	2.80926e-05	0.167358	0.667751	135.9	71.7	80.5	130.4	129.4	132.8	150.9	67.7	74.9	72.4	78.3	84.7	78.4	ENSG00000021355
ENSG00000084774	High	P27708	CAD protein	CAD	44	-0.92139	1.21851e-05	-0.800877	3.2698e-05	0.119024	0.768655	136.9	72.3	78.5	136.3	133.1	128.5	149.7	73.5	76.5	66.8	86.7	68.8	80.1	ENSG00000084774
ENSG00000124275	High	Q9UBK8	Methionine synthase reductase	MTRR	5	-0.92139	1.68152e-05	-0.805913	4.30001e-05	0.115033	0.787502	137	72.4	78.3	128.6	130.3	132.3	156.8	71.9	74.7	70.5	79	76.5	79.5	ENSG00000124275
ENSG00000095906	High	Q9Y5Y2	Cytosolic Fe-S cluster assembly factor NUBP2	NUBP2	5	-0.92139	2.34908e-05	-0.803393	5.95662e-05	0.117695	0.792464	136.9	72.3	78.5	139.6	124.6	132.2	151.2	67.8	78.6	70.5	89	70.6	75.8	ENSG00000095906
ENSG00000164219	High	P53609	Geranylgeranyl transferase type-1 subunit beta	PGGT1B	4	-0.92139	4.9601e-05	-0.826233	0.000107668	0.0949116	0.849668	137.4	72.6	77.5	124.4	132.1	132.5	160.7	67.5	77.7	72.6	80.6	72.3	79.8	ENSG00000164219
ENSG00000214435	High	Q9HBK9	Arsenite methyltransferase	AS3MT	4	-0.92139	0.000191598	-0.766112	0.00054094	0.155749	0.803857	136.1	71.8	80	144.7	109.4	141.4	149	79.7	59.3	76.5	81.1	71.2	87.8	ENSG00000214435
ENSG00000188021	High	Q9UHD9	Ubiquilin-2	UBQLN2	7	-0.92139	0.00217417	-0.940645	0.00216494	-0.0203404	0.984146	139.9	73.9	72.9	165.6	107	132	155	97.1	71	53.7	84.4	60.9	73.4	ENSG00000188021
ENSG00000172315	High	Q96S44	TP53-regulating kinase	TP53RK	7	-0.91866	2.50375e-06	-0.788365	8.14707e-06	0.129613	0.632598	136.5	72.2	79.1	132.2	137.3	140.7	135.9	67.1	72	77.5	79.4	75.9	81.9	ENSG00000172315
ENSG00000161204	High	Q9NUQ8	ATP-binding cassette sub-family F member 3	ABCF3	21	-0.91866	5.38849e-06	-0.720232	1.94962e-05	0.196607	0.551591	135	71.4	81.9	131.3	135.3	131.5	141.9	65.5	76.9	71.9	86.6	73.3	85.7	ENSG00000161204
ENSG00000136448	High	P30419	Glycylpeptide N-tetradecanoyltransferase 1	NMT1	9	-0.91866	1.05901e-05	-0.56918	0.000109977	0.351628	0.294026	131.4	69.5	88.6	128.4	138.3	126.2	132.8	63.9	73.7	70.9	97.6	76.4	91.9	ENSG00000136448
ENSG00000066557	High	Q9H9A6	Leucine-rich repeat-containing protein 40	LRRC40	18	-0.91866	1.11056e-05	-0.790859	3.13128e-05	0.126973	0.750206	136.6	72.3	78.9	140	123.6	134.6	148.2	73.4	69.5	73.9	83.1	70.7	83	ENSG00000066557
ENSG00000110921	High	Q03426	Mevalonate kinase	MVK	7	-0.91866	1.62426e-05	-0.810966	4.07794e-05	0.108357	0.798214	137.1	72.5	78.1	132.1	148.3	127	140.9	64.7	85.8	67	77.5	78.6	78.3	ENSG00000110921
ENSG00000178802	High	P34949	Mannose-6-phosphate isomerase	MPI	6	-0.91866	2.41081e-05	-0.816037	5.61951e-05	0.10165	0.815442	137.1	72.6	77.9	126.8	141.5	127.5	152.7	64	79.1	74.7	83.6	74	76.1	ENSG00000178802
ENSG00000172775	High	Q9GZU8	Protein FAM192A	FAM192A	9	-0.91866	2.51949e-05	-0.701342	0.000110897	0.21661	0.647749	134.5	71.2	82.7	151.9	118.3	137.3	130.7	72.6	69.4	71.6	83.3	78.9	86	ENSG00000172775
ENSG00000175376	High	Q8N9N8	Probable RNA-binding protein EIF1AD	EIF1AD	4	-0.91866	0.000246396	-0.768568	0.000663183	0.15056	0.809545	136.1	72	79.9	131.7	127	118.4	167.2	67.4	77.1	71.5	80.5	75.1	84.1	ENSG00000175376
ENSG00000130005	High	Q14353	Guanidinoacetate N-methyltransferase	GAMT	2	-0.91866	0.000279267	-0.865122	0.000434522	0.0538064	0.937808	138.3	73.1	75.9	127.2	115.1	157.8	153.1	78.8	77.6	63	85.9	67.3	74.4	ENSG00000130005
ENSG00000100823	High	P27695	DNA-(apurinic or apyrimidinic site) lyase	APEX1	15	-0.915936	4.61294e-06	-0.655172	2.16794e-05	0.259423	0.376287	133.4	70.8	84.7	139	126.8	139.7	128.2	67.5	68.1	76.7	82.1	86.2	85.8	ENSG00000100823
ENSG00000007168	High	P43034	Platelet-activating factor acetylhydrolase IB subunit alpha	PAFAH1B1	16	-0.915936	5.26497e-06	-0.803393	1.54076e-05	0.111031	0.736848	136.8	72.6	78.4	138.6	126.4	136.1	146	76.3	70.8	70.6	81.8	74	79.5	ENSG00000007168
ENSG00000187109	High	P55209	Nucleosome assembly protein 1-like 1	NAP1L1	8	-0.915936	9.0477e-06	-0.734563	3.23911e-05	0.182692	0.642153	135.3	71.6	81.3	140.2	119.3	137.8	143.7	69.8	72.3	72.8	81.8	78.8	83.3	ENSG00000187109
ENSG00000051180	High	Q06609	DNA repair protein RAD51 homolog 1	RAD51	2	-0.915936	0.000170157	-0.72261	0.000619381	0.195348	0.751784	135	71.5	81.8	148.8	117	128.5	145.6	87.5	58.9	68.1	84.6	71.4	89.5	ENSG00000051180
ENSG00000162642	High	Q8N6N3	UPF0690 protein C1orf52	C1orf52	2	-0.915936	0.000263027	-0.943416	0.000276628	-0.027675	0.968092	139.8	74.1	72.8	166.8	117.1	134.6	140.8	88.3	68.5	65.6	71.7	75.3	71.2	ENSG00000162642
ENSG00000152492	High	Q8IVM0	Coiled-coil domain-containing protein 50	CCDC50	11	-0.915936	0.00102665	-0.932361	0.00106056	-0.0159576	0.985817	139.7	74	73.1	128.2	149.6	110.6	170.1	71.3	88.2	62.5	80.8	63.8	74.9	ENSG00000152492
ENSG00000114062	High	Q05086	Ubiquitin-protein ligase E3A	UBE3A	16	-0.913216	2.75804e-06	-0.720232	1.11362e-05	0.194087	0.473757	134.9	71.6	81.9	130.5	131.4	138.4	139.2	67.8	73.3	73.7	84.4	77.2	84	ENSG00000114062
ENSG00000131711	High	P46821	Microtubule-associated protein 1B	MAP1B	99	-0.913216	3.0327e-06	-0.741783	1.12671e-05	0.171207	0.536591	135.3	71.9	80.9	130.7	131.6	139.5	139.5	73.9	71.5	70.4	85.4	75.1	82.3	ENSG00000131711
ENSG00000002834	High	Q14847	LIM and SH3 domain protein 1	LASP1	15	-0.913216	5.11016e-06	-0.844251	1.32439e-05	0.0703893	0.819669	137.7	73.1	76.7	135.5	143.8	126.6	144.8	76.2	72	71	77.3	79.3	73.5	ENSG00000002834
ENSG00000116871	High	Q3KQU3	MAP7 domain-containing protein 1	MAP7D1	23	-0.913216	9.04545e-06	-0.746616	3.03291e-05	0.166073	0.670211	135.5	71.9	80.7	139.3	129	127.1	146.8	73.1	73.7	69	85	72.4	84.7	ENSG00000116871
ENSG00000163788	High	Q9NRH2	SNF-related serine/threonine-protein kinase	SNRK	1	-0.913216	1.17621e-05	-1.01742	1.65497e-05	-0.103147	0.805269	141.3	75	69.9	144.1	147.3	125.1	148.7	80.8	75.8	68.6	75.4	67.4	66.8	ENSG00000163788
ENSG00000129657	High	Q92503	SEC14-like protein 1	SEC14L1	6	-0.913216	1.18353e-05	-0.639355	7.39294e-05	0.273814	0.483567	133	70.6	85.4	133.7	133.7	122.2	142.4	65.4	82.3	64.1	84.5	86.8	84.8	ENSG00000129657
ENSG00000110046	High	Q2TAZ0	Autophagy-related protein 2 homolog A	ATG2A	3	-0.913216	1.20344e-05	-0.628162	7.98918e-05	0.284514	0.47373	132.8	70.5	85.8	144	124.6	122.3	140.1	75.2	69.5	66.8	88.2	87.3	81.9	ENSG00000110046
ENSG00000243989	High	Q03154	Aminoacylase-1	ACY1	10	-0.913216	1.53625e-05	-0.713119	6.2552e-05	0.201634	0.642553	134.7	71.5	82.2	129.6	137	124.3	147.9	62.8	80.4	71.3	85.8	78.8	82.1	ENSG00000243989
ENSG00000082458	High	Q92796	Disks large homolog 3	DLG3	3	-0.913216	2.52716e-05	-0.639355	0.000164826	0.273814	0.538763	133	70.6	85.4	128	136	146.2	121.9	59.6	71.8	80.4	80	86.6	89.5	ENSG00000082458
ENSG00000138356	High	Q06278	Aldehyde oxidase	AOX1	2	-0.913216	3.54401e-05	-0.768568	0.000102043	0.14274	0.768655	136	72.3	79.8	128.5	138.7	124.1	152.6	75.2	80.1	61.4	82.5	73.7	83.1	ENSG00000138356
ENSG00000170899	High	O15217	Glutathione S-transferase A4	GSTA4	2	-0.913216	5.38186e-05	-0.694321	0.000238432	0.217851	0.681583	134.3	71.3	82.9	154	116.7	133.6	132.9	65.4	71.8	76.8	84.4	87.6	76.9	ENSG00000170899
ENSG00000177963	High	Q9NPQ8	Synembryn-A	RIC8A	10	-0.913216	6.12577e-05	-0.749038	0.000191758	0.163499	0.755757	135.5	72	80.7	134	128.3	124.6	155.2	71.4	80.5	64.2	89.3	70.1	82.6	ENSG00000177963
ENSG00000198959	High	P21980	Protein-glutamine gamma-glutamyltransferase 2	TGM2	27	-0.913216	0.000101586	-0.846843	0.000177147	0.0648829	0.911411	137.7	73.2	76.5	120.6	134.2	131.7	164.3	68.1	76.3	75.2	77.4	78.4	73.8	ENSG00000198959
ENSG00000157353	High	Q8N0W3	L-fucose kinase	FUK	1	-0.913216	0.000183202	-0.846843	0.000312922	0.0662614	0.916442	137.7	73.2	76.6	128.4	155.8	122.5	144.1	59.3	87.4	72.7	83.6	83	63.1	ENSG00000157353
ENSG00000132780	High	P49321	Nuclear autoantigenic sperm protein	NASP	29	-0.913216	0.000388766	-0.72977	0.00125109	0.182692	0.788265	135.1	71.8	81.5	153.2	107.4	147.5	132.1	76.3	60.9	78.1	87.5	69	87.9	ENSG00000132780
ENSG00000008294	High	O60271	C-Jun-amino-terminal kinase-interacting protein 4	SPAG9	31	-0.910502	2.41682e-06	-0.841663	6.69103e-06	0.0703893	0.781421	137.5	73.2	76.8	135.3	133.5	136.8	144.6	71	73.4	75.1	77	73.2	80.3	ENSG00000008294
ENSG00000154710	High	Q9UJ41	Rab5 GDP/GTP exchange factor	RABGEF1	13	-0.910502	4.4939e-06	-0.800877	1.24983e-05	0.111031	0.724779	136.7	72.7	78.5	133	144.2	128.2	141.2	69.8	76.7	71.5	77.4	81.8	76.1	ENSG00000154710
ENSG00000131165	High	Q9HD42	Charged multivesicular body protein 1a	CHMP1A	7	-0.910502	1.68791e-05	-0.798366	4.32532e-05	0.112367	0.787502	136.6	72.7	78.6	149.2	122.9	128.9	145.2	77.3	71.2	69.5	80.9	75.4	79.4	ENSG00000131165
ENSG00000120686	High	P61960	Ubiquitin-fold modifier 1	UFM1	4	-0.910502	4.26849e-05	-0.833927	8.47966e-05	0.0758749	0.876979	137.3	73.1	77.1	144.4	124.1	126.6	154.2	80.3	70.7	68.4	84.1	71	76.2	ENSG00000120686
ENSG00000147874	High	Q7Z4H7	HAUS augmin-like complex subunit 6	HAUS6	9	-0.910502	6.4917e-05	-0.867752	0.000107068	0.0426443	0.935915	138.1	73.5	75.7	142.3	117.6	143.1	149.3	80.8	63.1	76.6	79.4	64.9	82.8	ENSG00000147874
ENSG00000174791	High	Q13671	Ras and Rab interactor 1	RIN1	5	-0.910502	0.00048624	-0.734563	0.00148676	0.177599	0.802174	135.2	71.9	81.2	131.6	140.2	112.4	156.5	69.3	79.4	66.8	99.3	61.9	82.5	ENSG00000174791
ENSG00000157869	High	P51157	Ras-related protein Rab-28	RAB28	1	-0.910502	0.00234292	-1	0.00172761	-0.0908029	0.925584	140.9	75	70.4	168.6	112.5	117.8	164.9	95.1	70.2	59.7	71.9	69	70.4	ENSG00000157869
ENSG00000010165	High	Q8N6R0	Methyltransferase-like protein 13	METTL13	8	-0.907793	4.04479e-06	-0.698998	1.55919e-05	0.206643	0.481641	134.3	71.6	82.7	137.4	125.4	136	138.3	70.6	67.8	76.5	83.9	78.9	85.2	ENSG00000010165
ENSG00000114331	High	Q15057	Arf-GAP with coiled-coil, ANK repeat and PH domain-containing protein 2	ACAP2	27	-0.907793	4.46944e-06	-0.766112	1.36258e-05	0.140124	0.659844	135.8	72.4	79.8	130.6	135.1	132.3	145.3	67.7	77.9	71.7	82.5	77.1	79.9	ENSG00000114331
ENSG00000113657	High	Q14195	Dihydropyrimidinase-related protein 3	DPYSL3	16	-0.907793	8.34021e-06	-0.793357	2.26143e-05	0.115033	0.755757	136.5	72.7	78.7	135.8	139.3	124.8	146	71.6	79.5	67	83.5	77.4	75.1	ENSG00000113657
ENSG00000182208	High	Q70IA6	MOB kinase activator 2	MOB2	4	-0.907793	1.17621e-05	-0.795859	3.13128e-05	0.111031	0.777868	136.5	72.8	78.6	136.3	134.3	125.1	150.2	69.2	80.1	69	81.3	73.9	80.6	ENSG00000182208
ENSG00000101335	High	P24844	Myosin regulatory light polypeptide 9	MYL9	4	-0.907793	1.30253e-05	-0.641604	7.93157e-05	0.265437	0.502261	132.9	70.9	85.2	129	146.7	125.8	130.3	68.2	72.1	72.3	76.3	94.1	85.3	ENSG00000101335
ENSG00000148180	High	P06396	Gelsolin	GSN	29	-0.907793	1.43644e-05	-0.91866	2.4397e-05	-0.00868224	0.983329	139.2	74.1	73.7	130.8	140.7	132.5	152.6	68.5	85.9	68	75.1	74.4	71.5	ENSG00000148180
ENSG00000097021	High	O00154	Cytosolic acyl coenzyme A thioester hydrolase	ACOT7	14	-0.907793	9.9944e-05	-0.821126	0.000198745	0.0881416	0.874181	137	73	77.6	144.8	111.2	139.4	152.7	78	69.4	71.6	82.2	71.8	78.8	ENSG00000097021
ENSG00000213066	High	O95684	FGFR1 oncogene partner	FGFR1OP	7	-0.907793	0.00012444	-0.805913	0.000264596	0.10165	0.857296	136.7	72.9	78.2	147.5	112.9	142.3	144	79.4	64.1	75.2	82	65.4	87.3	ENSG00000213066
ENSG00000047849	High	P27816	Microtubule-associated protein 4	MAP4	59	-0.905088	2.12117e-06	-0.771027	5.78331e-06	0.134878	0.558823	135.9	72.5	79.7	134.1	139.9	135.2	134.2	75.4	69.6	72.7	81.6	76.8	80.6	ENSG00000047849
ENSG00000115211	High	Q9UI10	Translation initiation factor eIF-2B subunit delta	EIF2B4	13	-0.905088	3.24246e-06	-0.803393	9.80479e-06	0.10165	0.718801	136.6	72.9	78.3	132.5	139.4	134.6	139.9	73.8	73.5	71.6	83.1	70.1	81.7	ENSG00000115211
ENSG00000106524	High	Q8IV38	Ankyrin repeat and MYND domain-containing protein 2	ANKMY2	12	-0.905088	3.78186e-06	-0.666576	1.62552e-05	0.238787	0.380484	133.5	71.3	84.1	132.9	136.8	125.1	139	66.9	74.1	72.9	85	81.1	86.3	ENSG00000106524
ENSG00000106608	High	Q8TCY9	Up-regulator of cell proliferation	URGCP	8	-0.905088	8.752e-06	-0.813499	2.18083e-05	0.0908534	0.800581	136.8	73.1	77.9	139.9	125.3	132.9	149.1	76.7	72.7	69.8	76.8	74.5	82.3	ENSG00000106608
ENSG00000144712	High	O75155	Cullin-associated NEDD8-dissociated protein 2	CAND2	9	-0.905088	9.02138e-06	-0.766112	2.75095e-05	0.137504	0.714788	135.8	72.5	79.8	132.7	141.3	125.1	144.1	66.1	81.6	69.8	82.3	77.5	79.6	ENSG00000144712
ENSG00000166135	High	Q9NWT6	Hypoxia-inducible factor 1-alpha inhibitor	HIF1AN	7	-0.905088	1.36413e-05	-0.535332	0.000190857	0.368489	0.285248	130.3	69.7	89.9	117.3	128.6	140.6	134.8	68.5	64.8	75.6	86.7	86.8	96.2	ENSG00000166135
ENSG00000013561	High	Q9UBS8	E3 ubiquitin-protein ligase RNF14	RNF14	6	-0.905088	1.43845e-05	-0.810966	3.48623e-05	0.0949116	0.806684	136.8	73	78	122.2	131.6	142.5	150.8	72.6	73.2	73.1	77.7	75	81.3	ENSG00000013561
ENSG00000129317	High	Q9H0K6	Pseudouridylate synthase 7 homolog-like protein	PUS7L	2	-0.905088	1.69809e-05	-0.634867	0.000110535	0.271426	0.511119	132.7	70.8	85.5	132.7	142.3	127	128.9	75.3	73.8	63.5	89.5	94.6	72.5	ENSG00000129317
ENSG00000161960	High	P60842	Eukaryotic initiation factor 4A-I	EIF4A1	13	-0.905088	2.12027e-05	-0.634867	0.000135786	0.269033	0.533065	132.7	70.9	85.5	134.9	121.4	137.9	136.6	66.7	62	84	85	78.8	92.6	ENSG00000161960
ENSG00000100003	High	O76054	SEC14-like protein 2	SEC14L2	7	-0.905088	2.89943e-05	-0.72738	0.000102808	0.177599	0.703837	134.9	72	81.5	123.4	126.2	136.3	153.7	68.4	72.2	75.6	83.3	75.6	85.5	ENSG00000100003
ENSG00000126456	High	Q14653	Interferon regulatory factor 3	IRF3	4	-0.905088	3.71728e-05	-0.746616	0.00011718	0.158337	0.743935	135.3	72.3	80.7	131.7	122.8	132.2	154.5	72.1	73.6	71.1	84.5	70.2	87.3	ENSG00000126456
ENSG00000148331	Medium	Q9NWX5	Ankyrin repeat and SOCS box protein 6	ASB6	1	-0.905088	6.32243e-05	-0.678072	0.000304153	0.226509	0.673888	133.7	71.5	83.6	118.9	128.1	133.2	154.6	68.5	80.5	65.3	85	78.6	87.2	ENSG00000148331
ENSG00000149182	High	Q8N6H7	ADP-ribosylation factor GTPase-activating protein 2	ARFGAP2	17	-0.905088	0.000115227	-0.96016	0.000114567	-0.0558912	0.925584	140	74.8	71.9	156.2	123.2	131.2	149.3	89.7	73.1	61.4	77.1	65.8	72.9	ENSG00000149182
ENSG00000088970	High	Q2M2Z5	Centrosomal protein kizuna	KIZ	1	-0.905088	0.00224162	-0.562772	0.0168784	0.343692	0.698844	131	69.9	88.7	119	104.7	160.1	140.2	64.7	84.4	60.8	79.8	75.9	110.5	ENSG00000088970
ENSG00000108946	High	P10644	cAMP-dependent protein kinase type I-alpha regulatory subunit	PRKAR1A	14	-0.902389	2.41682e-06	-0.573467	1.58322e-05	0.331132	0.0912986	131.2	70.1	88.2	135.2	127.5	133.3	128.9	68.5	72.1	69.8	89.8	83.4	91.4	ENSG00000108946
ENSG00000123143	High	Q16512	Serine/threonine-protein kinase N1	PKN1	14	-0.902389	3.78186e-06	-0.694321	1.48917e-05	0.209141	0.470318	134.1	71.7	82.9	136.7	132.7	129.5	137.4	71.7	78.2	65.2	85.2	85.2	78.3	ENSG00000123143
ENSG00000113615	High	O95486	Protein transport protein Sec24A	SEC24A	12	-0.902389	4.50082e-06	-0.766112	1.39425e-05	0.136191	0.670211	135.7	72.6	79.8	130.3	138.8	129.4	144.5	71.1	76.4	70.2	82.6	76	80.7	ENSG00000113615
ENSG00000014216	High	P07384	Calpain-1 catalytic subunit	CAPN1	29	-0.902389	5.88202e-06	-0.790859	1.65609e-05	0.111031	0.743935	136.3	72.9	78.7	132.8	127.5	139.4	145.5	69	79.9	69.8	81.3	77.3	77.5	ENSG00000014216
ENSG00000134759	High	Q6IA86	Elongator complex protein 2	ELP2	9	-0.902389	8.90184e-06	-0.744197	2.91398e-05	0.158337	0.678129	135.2	72.3	80.7	131.7	123.8	136.7	148.9	69.3	71.4	76.2	81.1	80	81	ENSG00000134759
ENSG00000015475	High	P55957	BH3-interacting domain death agonist	BID	5	-0.902389	2.16737e-05	-0.78339	5.64896e-05	0.117695	0.783369	136.1	72.8	79.1	125.5	130.9	137.5	150.3	61.8	74	82.7	79.8	81.2	76.2	ENSG00000015475
ENSG00000167508	High	P53602	Diphosphomevalonate decarboxylase	MVD	10	-0.902389	3.53601e-05	-0.790859	8.48594e-05	0.109695	0.808378	136.3	72.9	78.7	128.3	147.7	124.2	144.8	65.2	86.8	66.8	79.3	80.5	76.3	ENSG00000167508
ENSG00000108961	High	Q9HD47	Ran guanine nucleotide release factor	RANGRF	2	-0.902389	0.000314985	-0.744197	0.000890726	0.157044	0.80574	135.2	72.4	80.7	148.1	111.5	142.8	138.4	85.1	59.2	72.7	83.8	65.2	93	ENSG00000108961
ENSG00000165806	High	P55210	Caspase-7	CASP7	3	-0.902389	0.000349838	-0.687335	0.00142209	0.215368	0.750206	133.9	71.6	83.2	130.8	127.8	114.3	162.8	65.1	81.7	68.1	88.5	73.7	87.2	ENSG00000165806
ENSG00000176170	High	Q9NYA1	Sphingosine kinase 1	SPHK1	3	-0.902389	0.000354859	-0.739372	0.00103206	0.163499	0.805269	135.1	72.3	81	131	137.9	111.4	160	73.4	83.6	59.8	88.8	79	75	ENSG00000176170
ENSG00000101966	High	P98170	E3 ubiquitin-protein ligase XIAP	XIAP	6	-0.899695	4.16558e-06	-0.734563	1.39425e-05	0.164786	0.574271	134.9	72.4	81.1	132.9	132	132.6	142.1	75.2	74.3	67.6	86.7	74.8	81.9	ENSG00000101966
ENSG00000092841	High	P60660	Myosin light polypeptide 6	MYL6	8	-0.899695	4.25474e-06	-0.72261	1.48917e-05	0.177599	0.551591	134.7	72.2	81.6	136.1	136.2	129.9	136.6	73.7	76.5	66.3	84.9	73.8	86.1	ENSG00000092841
ENSG00000152242	High	Q96B23	Uncharacterized protein C18orf25	C18orf25	5	-0.899695	4.77708e-06	-0.749038	1.56685e-05	0.149259	0.64475	135.3	72.5	80.5	142.5	128.4	136.3	133.8	69.7	80.3	67.6	82.6	77.1	81.7	ENSG00000152242
ENSG00000130479	High	Q66K74	Microtubule-associated protein 1S	MAP1S	13	-0.899695	6.39929e-06	-0.788365	1.80418e-05	0.111031	0.745321	136.1	73	78.8	140.2	130.5	131.4	142.4	76.7	72.5	69.8	84.6	68.9	83	ENSG00000130479
ENSG00000184203	High	P41236	Protein phosphatase inhibitor 2	PPP1R2	5	-0.899695	4.00832e-05	-0.810966	8.53528e-05	0.0881416	0.852146	136.6	73.3	77.9	138.7	132.3	121.3	154.3	77.7	73.4	68.7	85.7	69.1	78.8	ENSG00000184203
ENSG00000146858	High	Q96H79	Zinc finger CCCH-type antiviral protein 1-like	ZC3HAV1L	5	-0.899695	5.83965e-05	-0.818579	0.00011666	0.0799754	0.87409	136.8	73.4	77.5	126.5	124.2	137.7	159	67	81.3	71.7	76.2	79.1	77.3	ENSG00000146858
ENSG00000166946	High	O95273	Cyclin-D1-binding protein 1	CCNDBP1	4	-0.899695	6.38476e-05	-0.610433	0.000502314	0.289244	0.566203	132	70.8	86.5	142.5	121.3	117	147.3	72.4	76.8	63.2	89.2	81	89.4	ENSG00000166946
ENSG00000136104	High	Q5TBB1	Ribonuclease H2 subunit B	RNASEH2B	8	-0.899695	0.000129589	-0.701342	0.000511257	0.199123	0.736387	134.2	71.9	82.5	144.2	109.7	140.1	142.9	79.8	62.3	73.5	89.4	73	85.2	ENSG00000136104
ENSG00000113580	High	P04150	Glucocorticoid receptor	NR3C1	18	-0.897006	2.55387e-06	-0.778432	8.14707e-06	0.117695	0.657554	135.8	73	79.2	132	132.8	134.7	143.9	74	73.9	71	80.7	77.4	79.6	ENSG00000113580
ENSG00000169696	High	Q9BZE9	Tether containing UBX domain for GLUT4	ASPSCR1	9	-0.897006	2.75804e-06	-0.72261	1.0793e-05	0.175045	0.506735	134.6	72.3	81.6	139.8	137	128.8	132.7	72.7	75.6	68.6	83.8	78.6	82.4	ENSG00000169696
ENSG00000185728	High	Q7Z739	YTH domain-containing family protein 3	YTHDF3	8	-0.897006	3.78186e-06	-0.522841	3.21514e-05	0.371838	0.0854168	129.9	69.8	90.4	124.8	130.4	136.4	128	66.3	72.6	70.5	93	84.9	93.1	ENSG00000185728
ENSG00000091527	High	Q9UKY7	Protein CDV3 homolog	CDV3	15	-0.897006	6.07653e-06	-0.761213	1.83643e-05	0.136191	0.687124	135.5	72.7	79.9	139.9	132.4	125.3	144.4	74.6	76.4	67.2	81.1	77.7	80.9	ENSG00000091527
ENSG00000227345	High	Q86W56	Poly(ADP-ribose) glycohydrolase	PARG	8	-0.897006	6.27285e-06	-0.646112	3.13181e-05	0.250962	0.444701	132.8	71.3	84.9	129.8	128.4	132.7	140.4	71.9	74.1	68	91	74.9	88.8	ENSG00000227345
ENSG00000089876	High	Q7L7V1	Putative pre-mRNA-splicing factor ATP-dependent RNA helicase DHX32	DHX32	5	-0.897006	7.4225e-06	-0.652901	3.62952e-05	0.243669	0.480058	133	71.4	84.6	128.2	141.7	127.9	134	65.7	79.2	69.3	89.3	77.9	86.7	ENSG00000089876
ENSG00000205765	High	A6NDU8	UPF0600 protein C5orf51	C5orf51	4	-0.897006	7.45769e-06	-0.795859	1.94962e-05	0.10165	0.775084	136.2	73.2	78.5	141.1	126.1	131	146.8	76.1	74.1	69.3	82.1	78.7	74.7	ENSG00000205765
ENSG00000104427	High	Q96GY0	Zinc finger C2HC domain-containing protein 1A	ZC2HC1A	10	-0.897006	7.96287e-06	-0.823677	1.90826e-05	0.0717627	0.831905	136.9	73.5	77.3	137.2	128.8	135	146.5	72.7	70.2	77.6	79.1	67.9	84.8	ENSG00000104427
ENSG00000173992	High	O14618	Copper chaperone for superoxide dismutase	CCS	4	-0.897006	8.90184e-06	-0.77596	2.53447e-05	0.120352	0.743935	135.8	73	79.3	139.1	133	127.6	143.4	73.1	80.9	64.9	86	73.2	78.7	ENSG00000173992
ENSG00000020129	High	Q9UBB6	Neurochondrin	NCDN	11	-0.897006	1.33479e-05	-0.75877	3.97816e-05	0.138814	0.736387	135.5	72.7	80	136.9	137.3	121.7	146	69.4	80.3	68.4	86	75.3	78.8	ENSG00000020129
ENSG00000103363	High	Q15370	Transcription elongation factor B polypeptide 2	TCEB2	6	-0.894322	5.46897e-06	-0.790859	1.56685e-05	0.104337	0.750206	136.1	73.2	78.7	147.7	129.3	134.1	133.3	76.8	67.5	75.3	79.8	79.2	77	ENSG00000103363
ENSG00000170248	High	Q8WUM4	Programmed cell death 6-interacting protein	PDCD6IP	41	-0.894322	5.46897e-06	-0.84944	1.33944e-05	0.045443	0.885709	137.4	73.9	76.3	137.9	131.9	131.2	148.6	74	78.4	69.2	79.5	73.5	75.7	ENSG00000170248
ENSG00000115232	High	P13612	Integrin alpha-4	ITGA4	10	-0.894322	6.67565e-06	-0.481969	0.000113844	0.411426	0.105722	128.8	69.3	92.2	129.1	135.9	126.3	124	70.7	76	61.4	94.5	96	86.2	ENSG00000115232
ENSG00000136279	High	Q9UJU6	Drebrin-like protein	DBNL	16	-0.894322	9.94914e-06	-0.753896	2.97103e-05	0.138814	0.7115	135.3	72.8	80.2	129.6	132.2	129.7	149.6	71.9	76.2	70.3	86.6	74.4	79.6	ENSG00000136279
ENSG00000178922	High	Q5T013	Putative hydroxypyruvate isomerase	HYI	5	-0.894322	1.07739e-05	-0.768568	3.03291e-05	0.125651	0.743935	135.6	73	79.6	135.2	128.6	128.1	150.6	68.7	78.5	71.6	79.8	76.8	82	ENSG00000178922
ENSG00000181915	High	Q96SZ5	2-aminoethanethiol dioxygenase	ADO	3	-0.894322	1.90204e-05	-0.894322	3.11324e-05	0.00144197	0.998674	138.4	74.4	74.4	138	125.5	135.5	154.4	74.7	71.5	77	79.7	65.8	77.8	ENSG00000181915
ENSG00000164039	High	Q9BUT1	3-hydroxybutyrate dehydrogenase type 2	BDH2	6	-0.894322	2.05055e-05	-0.761213	5.75345e-05	0.132248	0.756951	135.4	72.9	79.9	130.4	143	121.7	146.5	65.6	81	72.1	83.5	75.5	80.6	ENSG00000164039
ENSG00000084070	High	Q8WU79	Stromal membrane-associated protein 2	SMAP2	5	-0.894322	2.96305e-05	-0.795859	6.83234e-05	0.0976108	0.820967	136.2	73.3	78.5	134.8	123.5	132.8	153.6	73.1	74.7	72.1	87.7	69.3	78.4	ENSG00000084070
ENSG00000165660	High	Q15018	BRISC complex subunit Abro1	FAM175B	6	-0.894322	3.90463e-05	-0.788365	9.16589e-05	0.104337	0.819669	136	73.2	78.7	116.7	139.2	152.1	136.1	71	80.2	68.5	79.7	76.4	80	ENSG00000165660
ENSG00000143416	High	Q13228	Selenium-binding protein 1	SELENBP1	11	-0.894322	4.1259e-05	-0.749038	0.000120147	0.145351	0.762101	135.1	72.7	80.4	123.5	134.3	128	154.8	63.5	80.6	74.1	81.2	78.2	81.9	ENSG00000143416
ENSG00000112972	High	Q01581	Hydroxymethylglutaryl-CoA synthase, cytoplasmic	HMGCS1	10	-0.894322	7.04002e-05	-0.805913	0.000144592	0.0881416	0.862996	136.4	73.4	78	126.2	154.8	129.3	135.4	63.1	89.7	67.4	80.4	78.5	75.2	ENSG00000112972
ENSG00000134077	High	Q9BV44	THUMP domain-containing protein 3	THUMPD3	8	-0.894322	7.05112e-05	-0.76366	0.000184889	0.130931	0.800581	135.5	72.9	79.8	140.9	121.4	124.7	155.1	73.4	71.6	73.5	88.3	69.8	81.2	ENSG00000134077
ENSG00000134202	High	P21266	Glutathione S-transferase Mu 3	GSTM3	8	-0.894322	0.00178619	-0.761213	0.00383568	0.130931	0.877302	135.4	72.9	79.9	115.1	149.4	116.1	161.2	59.2	95.9	63.6	91.5	67.9	80.1	ENSG00000134202
ENSG00000104833	High	P04350	Tubulin beta-4A chain	TUBB4A	1	-0.894322	0.00720849	-0.612637	0.0298596	0.282143	0.786405	132	71	86.3	91.8	141.4	150.9	144	69.4	49.2	94.3	59.4	98.9	100.7	ENSG00000104833
ENSG00000135821	High	P15104	Glutamine synthetase	GLUL	4	-0.891643	2.13142e-05	-0.793357	5.04509e-05	0.0976108	0.813175	136.1	73.4	78.5	144.1	127	125.1	148.3	77.3	69.3	73.5	84.9	70.2	80.3	ENSG00000135821
ENSG00000168872	High	Q9NUU7	ATP-dependent RNA helicase DDX19A	DDX19A	3	-0.891643	2.99084e-05	-0.62371	0.000201833	0.269033	0.550911	132.2	71.2	85.8	131	127.9	121.3	148.5	70.4	77.6	65.7	93.3	77.3	86.9	ENSG00000168872
ENSG00000152229	High	Q9H939	Proline-serine-threonine phosphatase-interacting protein 2	PSTPIP2	6	-0.891643	4.61274e-05	-0.741783	0.000137814	0.149259	0.756951	134.9	72.8	80.7	130.2	146.5	117.3	145.7	69.7	82.2	66.3	85.2	79.8	77	ENSG00000152229
ENSG00000139687	High	P06400	Retinoblastoma-associated protein	RB1	20	-0.891643	0.000344552	-0.780909	0.000743207	0.111031	0.863697	135.8	73.2	79	151.7	111.1	144.9	135.6	84	59.2	76.3	82.2	65.5	89.4	ENSG00000139687
ENSG00000112335	High	O60493	Sorting nexin-3	SNX3	7	-0.888969	6.70004e-06	-0.713119	2.38672e-05	0.175045	0.607345	134.2	72.5	81.8	146.4	126.7	135.1	128.8	76.4	70.7	70.5	84.2	82.8	78.5	ENSG00000112335
ENSG00000128245	High	Q04917	14-3-3 protein eta	YWHAH	12	-0.888969	8.36683e-06	-0.739372	2.71818e-05	0.149259	0.682575	134.8	72.8	80.7	130.2	132.7	133.8	142.6	67.8	70.9	79.8	87.8	70.6	83.8	ENSG00000128245
ENSG00000186625	High	O75449	Katanin p60 ATPase-containing subunit A1	KATNA1	2	-0.888969	1.07406e-05	-0.790859	2.75683e-05	0.0976108	0.790374	136	73.4	78.6	130.2	129.8	131.2	152.9	71.6	75.1	73.5	80.5	77.9	77.3	ENSG00000186625
ENSG00000147471	High	O94903	Proline synthase co-transcribed bacterial homolog protein	PROSC	7	-0.888969	1.6948e-05	-0.778432	4.38807e-05	0.111031	0.782931	135.7	73.3	79.1	128.1	135.4	126.7	152.6	69.1	77.4	73.2	84.4	77.1	75.9	ENSG00000147471
ENSG00000134504	High	Q719H9	BTB/POZ domain-containing protein KCTD1	KCTD1	1	-0.888969	0.000262096	-0.694321	0.0009746	0.194087	0.756823	133.8	72.3	82.7	120.5	126.5	124.6	163.4	76.9	74	66	91.5	78.4	78.2	ENSG00000134504
ENSG00000142871	High	O00622	Protein CYR61	CYR61	4	-0.888969	0.000364347	-1.16165	0.000140509	-0.274041	0.731931	143.6	77.6	64.2	176.1	134.9	133.2	130.3	78.5	73.1	81.3	57	79.2	56.5	ENSG00000142871
ENSG00000071564	High	P15923	Transcription factor E2-alpha	TCF3	3	-0.888969	0.000371585	-0.571322	0.00334955	0.317304	0.637228	130.9	70.7	88.1	139.5	110.5	139.8	133.7	81.9	65.6	64.6	103	67	94.5	ENSG00000071564
ENSG00000106052	High	Q86VP1	Tax1-binding protein 1	TAX1BP1	16	-0.888969	0.00133991	-0.452057	0.024682	0.436162	0.565267	128	69.1	93.6	138.8	149.6	114.6	108.9	68.4	84.8	54.2	91.7	111.4	77.7	ENSG00000106052
ENSG00000104889	High	O75792	Ribonuclease H2 subunit A	RNASEH2A	5	-0.888969	0.00223268	-0.83908	0.00308297	0.0482362	0.956958	137.1	74	76.5	154.5	107.8	136	149.9	100	62.7	59.4	94.8	58.7	76.2	ENSG00000104889
ENSG00000128951	High	P33316	Deoxyuridine 5'-triphosphate nucleotidohydrolase, mitochondrial	DUT	7	-0.888969	0.0026609	-0.883635	0.00299233	0.0071955	0.994318	138	74.5	74.8	158.2	91.7	149.3	152.8	83	63.2	77.2	79.7	65.2	79.6	ENSG00000128951
ENSG00000104221	High	Q9HAW0	Transcription factor IIIB 50 kDa subunit	BRF2	1	-0.888969	0.00474575	-0.84944	0.00609178	0.0398403	0.968344	137.3	74.1	76.2	188.5	113.8	119.9	127	67.3	77.1	77.8	72.2	66.3	90.1	ENSG00000104221
ENSG00000104872	High	Q9NWS0	PIH1 domain-containing protein 1	PIH1D1	6	-0.8863	2.75804e-06	-0.698998	1.09352e-05	0.189034	0.467747	133.9	72.4	82.5	132.1	133.3	137.2	132.8	73.7	67.5	75.9	85.7	77	84.7	ENSG00000104872
ENSG00000076201	High	Q9H3S7	Tyrosine-protein phosphatase non-receptor type 23	PTPN23	33	-0.8863	3.02258e-06	-0.685014	1.18353e-05	0.201634	0.440983	133.5	72.2	83.1	137.7	128.4	134.3	133.7	75.5	73.9	67.3	81.8	79.9	87.6	ENSG00000076201
ENSG00000153113	High	P20810	Calpastatin	CAST	46	-0.8863	5.66648e-05	-0.696658	0.000218168	0.189034	0.707852	133.8	72.4	82.6	128.5	135.2	121.8	149.6	69.4	79.1	68.6	90.8	68.4	88.4	ENSG00000153113
ENSG00000145147	High	O94813	Slit homolog 2 protein	SLIT2	8	-0.8863	0.00124059	-0.0634092	0.688032	0.822118	0.125694	117.7	63.7	112.6	140.6	130.2	99.4	100.7	64.5	69.1	57.6	126.2	113.3	98.5	ENSG00000145147
ENSG00000044446	High	P46019	Phosphorylase b kinase regulatory subunit alpha, liver isoform	PHKA2	3	-0.883635	4.56813e-06	-0.753896	1.39688e-05	0.130931	0.673062	135	73.2	80.1	131.6	130.7	139.9	137.9	67.4	81.8	70.2	82.5	77.8	80	ENSG00000044446
ENSG00000104365	High	O14920	Inhibitor of nuclear factor kappa-B kinase subunit beta	IKBKB	14	-0.883635	4.61294e-06	-0.72977	1.56685e-05	0.154454	0.609858	134.5	72.9	81.1	125.3	143	133.6	136.3	69.6	77.2	71.7	80.1	80.8	82.4	ENSG00000104365
ENSG00000156273	High	O14867	Transcription regulator protein BACH1	BACH1	8	-0.883635	6.8292e-06	-0.68966	2.71144e-05	0.192825	0.562328	133.6	72.4	82.8	140.6	140.8	125.5	127.5	74.3	76.7	66.3	85	80.6	82.7	ENSG00000156273
ENSG00000105723	High	P49840	Glycogen synthase kinase-3 alpha	GSK3A	4	-0.883635	1.71231e-05	-0.780909	4.28987e-05	0.102994	0.798214	135.7	73.5	79	137.2	118.3	147.7	139.4	75.2	71.7	73.6	74.9	82.5	79.5	ENSG00000105723
ENSG00000162441	High	Q8WZA0	Protein LZIC	LZIC	7	-0.883635	2.09959e-05	-0.899695	3.13995e-05	-0.0174171	0.967963	138.2	75	74	142.5	126.3	129.5	154.8	73.4	78.5	72.9	77	68.9	76.2	ENSG00000162441
ENSG00000090097	High	P57723	Poly(rC)-binding protein 4	PCBP4	2	-0.883635	5.00861e-05	-0.680382	0.000213937	0.202888	0.682575	133.4	72.3	83.2	132	124.9	133.9	142.8	64.2	66.5	86.1	69.7	86.4	93.5	ENSG00000090097
ENSG00000007376	Medium	Q9UJJ7	RNA pseudouridylate synthase domain-containing protein 1	RPUSD1	1	-0.883635	8.26558e-05	-0.821126	0.000146635	0.0621217	0.909671	136.5	74	77.3	149.8	128.7	119.7	147.9	79.2	79.1	63.8	87.1	72.3	72.5	ENSG00000007376
ENSG00000144306	High	Q0VDG4	Secernin-3	SCRN3	9	-0.883635	8.60085e-05	-0.891643	0.000107602	-0.0101344	0.985995	138.1	74.9	74.4	153.9	116.5	145.8	136.1	80.3	69.1	75.3	68	84.1	71	ENSG00000144306
ENSG00000125868	High	P60981	Destrin	DSTN	11	-0.883635	0.000183182	-0.810966	0.000329847	0.0731347	0.905124	136.3	73.8	77.7	131.4	127.1	138.5	148.4	58.3	65.9	97.3	69.6	76.9	86.6	ENSG00000125868
ENSG00000179295	High	Q06124	Tyrosine-protein phosphatase non-receptor type 11	PTPN11	19	-0.883635	0.000213674	-0.734563	0.000604344	0.147958	0.805269	134.6	73	80.9	123.3	139.5	119.3	156.2	68.9	85.4	64.6	90.2	70.6	81.9	ENSG00000179295
ENSG00000112312	High	O75496	Geminin	GMNN	2	-0.883635	0.000413337	-0.957356	0.000338233	-0.0740006	0.916769	139.4	75.6	71.8	130.5	145	123.4	158.9	64.3	70.3	92.3	54.3	87.4	73.7	ENSG00000112312
ENSG00000206053	High	Q9H910	Hematological and neurological expressed 1-like protein	HN1L	10	-0.883635	0.0012722	-0.826233	0.00187371	0.0579701	0.946307	136.7	74	77.1	146.7	110.6	126.1	163.4	92.7	67.7	61.8	87.1	63.8	80.2	ENSG00000206053
ENSG00000187736	High	Q9H9Q4	Non-homologous end-joining factor 1	NHEJ1	4	-0.880976	4.50082e-06	-0.687335	1.67602e-05	0.194087	0.509026	133.5	72.5	82.9	132	131.6	128.2	142.1	72.3	74.1	71	86.2	76.3	86.3	ENSG00000187736
ENSG00000143924	High	Q9HC35	Echinoderm microtubule-associated protein-like 4	EML4	14	-0.880976	1.57977e-05	-0.773491	4.07453e-05	0.107018	0.78737	135.4	73.6	79.2	145	129.3	124.9	142.5	80.1	74.5	66	86	73.1	78.5	ENSG00000143924
ENSG00000132341	High	P62826	GTP-binding nuclear protein Ran	RAN	7	-0.880976	1.66791e-05	-0.768568	4.35279e-05	0.111031	0.781421	135.3	73.5	79.4	132.7	128.8	138.8	141.1	71.8	68.8	79.9	89.5	65.1	83.6	ENSG00000132341
ENSG00000115234	High	Q15036	Sorting nexin-17	SNX17	15	-0.880976	1.78913e-05	-0.588574	0.000146237	0.291604	0.470604	131.1	71.3	87.2	125	143.3	126.9	129.3	67	83	63.7	90.3	89.4	82	ENSG00000115234
ENSG00000151718	High	Q6AWC2	Protein WWC2	WWC2	5	-0.880976	4.79353e-05	-0.761213	0.000121474	0.119024	0.803857	135.2	73.4	79.7	131.5	136.6	117.5	155	78	72.4	69.7	80.1	79.9	79.1	ENSG00000151718
ENSG00000153767	High	P29083	General transcription factor IIE subunit 1	GTF2E1	3	-0.880976	7.37876e-05	-0.800877	0.00014523	0.0786098	0.877302	136	73.9	78.1	130.4	127.5	152.2	134	75.2	74.1	72.3	80.2	60.8	93.1	ENSG00000153767
ENSG00000142945	High	Q99661	Kinesin-like protein KIF2C	KIF2C	15	-0.880976	0.000542605	-0.803393	0.000951802	0.077243	0.912583	136.1	73.9	78	142.7	116.5	135.4	149.8	89.1	56.4	76.1	89.7	57.4	86.9	ENSG00000142945
ENSG00000179083	High	Q8N9E0	Protein FAM133A	FAM133A	1	-0.880976	0.000714012	-0.749038	0.0016464	0.130931	0.854078	134.9	73.3	80.2	154.8	121.8	153	109.9	70.1	69.7	80	67.6	93.6	79.4	ENSG00000179083
ENSG00000102572	High	Q9Y6E0	Serine/threonine-protein kinase 24	STK24	6	-0.878321	2.50375e-06	-0.694321	1.0665e-05	0.183963	0.466354	133.6	72.7	82.6	131.4	132.6	132	138.1	70	75.5	72.6	86.3	77.6	83.9	ENSG00000102572
ENSG00000183576	High	Q86TU7	Histone-lysine N-methyltransferase setd3	SETD3	19	-0.878321	1.62161e-05	-0.562772	0.000161143	0.316146	0.401943	130.5	71	88.3	128.2	125.7	134.4	133.8	66.5	67.9	78.6	93	74.6	97.4	ENSG00000183576
ENSG00000092020	High	Q969Q6	Serine/threonine-protein phosphatase 2A regulatory subunit B'' subunit gamma	PPP2R3C	2	-0.878321	1.91461e-05	-0.62371	0.00011837	0.253384	0.533598	131.9	71.8	85.6	134.5	133.4	115.5	144.3	71.8	73.7	69.9	90.8	84	82.1	ENSG00000092020
ENSG00000172732	High	Q96NY9	Crossover junction endonuclease MUS81	MUS81	3	-0.878321	0.000152825	-0.785875	0.000312971	0.0935602	0.870723	135.7	73.7	78.7	137.2	118.2	157.1	130.2	80.6	62.4	78.3	80.4	68.8	86.8	ENSG00000172732
ENSG00000173674	High	P47813	Eukaryotic translation initiation factor 1A, X-chromosomal	EIF1AX	1	-0.878321	0.00222764	-0.343732	0.0807868	0.535058	0.502454	125.1	68	98.6	125.8	132.7	113.2	128.6	39.7	69.6	94.8	108.1	77.1	110.5	ENSG00000173674
ENSG00000110400	High	Q15223	Nectin-1	PVRL1	2	-0.878321	0.240787	-0.749038	0.301146	0.129613	0.964121	134.8	73.3	80.3	80.7	79.4	294	85.1	82.5	74.2	63.3	79	82.5	79.2	ENSG00000110400
ENSG00000136205	High	Q68CZ2	Tensin-3	TNS3	15	-0.875672	3.5536e-06	-0.53952	2.56356e-05	0.337996	0.106088	129.9	70.8	89.4	126.9	129.7	133.1	129.8	68.4	76.3	67.6	94.1	83.9	90.2	ENSG00000136205
ENSG00000095383	High	Q9BYX2	TBC1 domain family member 2A	TBC1D2	16	-0.875672	3.5536e-06	-0.828793	9.36178e-06	0.0482362	0.851545	136.5	74.4	76.9	139.3	131.2	132.7	142.9	76.5	74.7	71.9	80	79.3	71.6	ENSG00000095383
ENSG00000151422	High	P16591	Tyrosine-protein kinase Fer	FER	9	-0.875672	6.15369e-06	-0.766112	1.75769e-05	0.109695	0.740092	135.2	73.6	79.4	131.1	140.9	126.6	142.2	72.4	80.1	68.4	79.8	81.6	76.9	ENSG00000151422
ENSG00000186591	High	P62256	Ubiquitin-conjugating enzyme E2 H	UBE2H	4	-0.875672	2.152e-05	-0.894322	3.17864e-05	-0.018878	0.963541	137.9	75.2	74.2	122.7	133	143	153.1	79.3	76.1	70.2	74.3	71.9	76.4	ENSG00000186591
ENSG00000198931	High	P07741	Adenine phosphoribosyltransferase	APRT	5	-0.875672	3.35354e-05	-0.691989	0.000128862	0.185232	0.684936	133.5	72.7	82.6	124.8	135.4	127.5	146.3	59.1	82.7	76.3	87.7	77.3	83	ENSG00000198931
ENSG00000132768	High	Q9BQC3	Diphthamide biosynthesis protein 2	DPH2	4	-0.875672	3.54197e-05	-0.808437	7.01722e-05	0.0676387	0.881386	136.1	74.2	77.8	125.1	132.7	133.5	152.9	63	82.9	76.6	74.2	75.8	83.2	ENSG00000132768
ENSG00000103449	High	Q9NSC2	Sal-like protein 1	SALL1	7	-0.875672	3.99844e-05	-0.793357	8.46067e-05	0.0840643	0.854835	135.8	74	78.4	148.1	115.5	142.9	136.5	72	72.8	77.1	80.6	71.4	83.1	ENSG00000103449
ENSG00000070718	High	P53677	AP-3 complex subunit mu-2	AP3M2	5	-0.875672	8.567e-05	-0.739372	0.000232951	0.136191	0.793174	134.6	73.3	80.6	128.9	140.8	120	148.5	72.1	82.5	65.4	91.9	67.8	82	ENSG00000070718
ENSG00000087842	High	O00625	Pirin	PIR	3	-0.875672	0.000209032	-0.805913	0.000368597	0.0690147	0.910708	136.1	74.2	77.8	132.3	150	117.5	144.5	63.3	93.6	65.6	84.7	70.7	78	ENSG00000087842
ENSG00000023892	High	Q9H4E7	Differentially expressed in FDCP 6 homolog	DEF6	2	-0.875672	0.00129851	-0.780909	0.00233035	0.0935602	0.909671	135.5	73.9	78.8	149.3	98.2	150.5	143.9	89.4	63.7	68.6	70.4	84.9	81.1	ENSG00000023892
ENSG00000162542	High	Q5TGY1	Transmembrane and coiled-coil domain-containing protein 4	TMCO4	2	-0.875672	0.00274373	-0.182786	0.320224	0.692427	0.327923	120.8	65.9	106.4	135.1	95.3	117.5	135.2	58	71.9	67.6	135	95.5	88.8	ENSG00000162542
ENSG00000111361	High	Q14232	Translation initiation factor eIF-2B subunit alpha	EIF2B1	13	-0.873027	2.39246e-06	-0.741783	7.66988e-06	0.130931	0.580684	134.6	73.5	80.5	133.8	131.4	135	138.1	73.8	72.9	73.7	84.1	75.2	82	ENSG00000111361
ENSG00000018189	High	Q7L099	Protein RUFY3	RUFY3	5	-0.873027	4.79342e-06	-0.778432	1.34482e-05	0.0949116	0.753739	135.3	73.9	79	127.7	141.4	129.5	142.7	71	74.7	76.2	79.5	78.3	79.1	ENSG00000018189
ENSG00000142733	High	O95382	Mitogen-activated protein kinase kinase kinase 6	MAP3K6	4	-0.873027	2.17348e-05	-0.599462	0.000158625	0.273814	0.507819	131.2	71.7	86.7	136.3	118.1	125.4	145.3	77.9	67.8	69.4	87.4	88.3	84.3	ENSG00000142733
ENSG00000167193	High	P46108	Adapter molecule crk	CRK	13	-0.873027	4.54068e-05	-0.932361	5.00978e-05	-0.0603973	0.905944	138.7	75.8	72.7	138.1	125.6	133.9	157	86.1	74.1	67.1	73.5	66.9	77.6	ENSG00000167193
ENSG00000182179	High	P41226	Ubiquitin-like modifier-activating enzyme 7	UBA7	11	-0.873027	0.000155474	-0.696658	0.000552805	0.177599	0.755757	133.5	72.9	82.4	125.3	155.2	117.1	136.4	65	84.4	69.2	81.2	89.7	76.4	ENSG00000182179
ENSG00000084234	High	Q06481	Amyloid-like protein 2	APLP2	13	-0.873027	0.000219451	0.356144	0.00466839	1.22897	0.0030502	105.5	57.6	135	103.7	123.1	102.6	92.7	53	67.7	52.1	131.2	143	131	ENSG00000084234
ENSG00000137814	High	Q9NVX0	HAUS augmin-like complex subunit 2	HAUS2	5	-0.873027	0.000320821	-0.703689	0.00103283	0.171207	0.784947	133.7	73	82.1	131.5	108.6	148.3	146.4	81.2	63.1	74.5	87.9	69.1	89.4	ENSG00000137814
ENSG00000129515	High	Q9UNH7	Sorting nexin-6	SNX6	15	-0.870387	3.44572e-06	-0.68966	1.26246e-05	0.181421	0.495004	133.3	72.9	82.7	131.8	137.8	127.8	135.7	71.1	76.2	71.4	88.4	79.9	79.8	ENSG00000129515
ENSG00000153885	High	Q96SI1	BTB/POZ domain-containing protein KCTD15	KCTD15	3	-0.870387	6.51782e-06	-0.708396	2.20281e-05	0.16092	0.632725	133.7	73.2	81.8	133.7	122.8	135.1	143.4	71	72.3	76.3	81.9	78.4	85.3	ENSG00000153885
ENSG00000116863	High	Q9NX46	Poly(ADP-ribose) glycohydrolase ARH3	ADPRHL2	7	-0.870387	7.60363e-06	-0.833927	1.67571e-05	0.0356239	0.916442	136.6	74.7	76.6	135.4	133.3	130.8	146.8	73.8	80.8	69.4	83.4	70	76.2	ENSG00000116863
ENSG00000188026	High	Q5EBL4	RILP-like protein 1	RILPL1	10	-0.870387	4.24285e-05	-0.76366	0.000102124	0.107018	0.810729	135	73.9	79.5	130.6	139.5	118.2	151.5	73.5	78.5	69.6	85.1	73.5	79.9	ENSG00000188026
ENSG00000154582	High	Q15369	Transcription elongation factor B polypeptide 1	TCEB1	4	-0.870387	0.000308385	-0.753896	0.000701436	0.115033	0.851545	134.8	73.8	79.9	128.5	119.9	166.3	124.3	75.2	69	77.1	76.3	80.2	83.2	ENSG00000154582
ENSG00000121988	Medium	Q5FWF4	DNA annealing helicase and endonuclease ZRANB3	ZRANB3	1	-0.870387	0.00106791	-0.60165	0.00595956	0.267835	0.724417	131.3	71.8	86.5	122.3	111.2	139.1	152.5	71.6	79.7	64.2	91.2	62.9	105.3	ENSG00000121988
ENSG00000198677	High	Q6PGP7	Tetratricopeptide repeat protein 37	TTC37	35	-0.867752	3.02258e-06	-0.717857	1.09352e-05	0.149259	0.562328	133.9	73.4	81.4	127.4	136.9	136	135.2	73.4	77.2	69.7	83.8	77.6	82.8	ENSG00000198677
ENSG00000175104	High	Q9Y4K3	TNF receptor-associated factor 6	TRAF6	2	-0.867752	3.78186e-06	-0.795859	1.0793e-05	0.0703893	0.79595	135.6	74.4	78.1	127.9	138.2	133.6	142.9	74.5	75.6	73.1	80.6	79.3	74.4	ENSG00000175104
ENSG00000122359	High	P50995	Annexin A11	ANXA11	19	-0.867752	7.64791e-06	-0.751465	2.17098e-05	0.116365	0.738131	134.7	73.8	80	140.3	132.4	128.1	138	74.5	78.9	68	80.4	88.2	71.3	ENSG00000122359
ENSG00000086712	High	Q9NUQ3	Gamma-taxilin	TXLNG	8	-0.867752	2.41421e-05	-0.703689	8.22902e-05	0.16221	0.702911	133.6	73.3	82	140.5	129.7	122.3	141.7	80.2	71.5	68.1	89.4	70.6	86.1	ENSG00000086712
ENSG00000106615	High	Q15382	GTP-binding protein Rheb	RHEB	9	-0.867752	3.66173e-05	-0.746616	9.77348e-05	0.120352	0.786866	134.6	73.7	80.2	145.8	122.9	127.1	142.5	81.2	72	68	90.3	71.2	79.1	ENSG00000106615
ENSG00000111203	High	Q969R8	Integrin-alpha FG-GAP repeat-containing protein 2	ITFG2	2	-0.867752	7.01974e-05	-0.72738	0.000200206	0.140124	0.780772	134.1	73.5	81	124.3	135.9	121.6	154.6	67.3	77.3	76	74	88.1	80.9	ENSG00000111203
ENSG00000172239	High	Q9H074	Polyadenylate-binding protein-interacting protein 1	PAIP1	6	-0.867752	0.000117768	-0.518701	0.00167518	0.348232	0.509026	129.2	70.8	90.2	144.3	112.1	121.8	138.7	73.7	77.1	61.8	97.7	81.7	91.1	ENSG00000172239
ENSG00000004776	High	O14558	Heat shock protein beta-6	HSPB6	4	-0.867752	0.000315877	-0.985645	0.000213632	-0.120294	0.856986	139.7	76.6	70.5	144	139.5	120.1	155.1	97.5	77.3	55	70.3	69.7	71.5	ENSG00000004776
ENSG00000108821	High	P02452	Collagen alpha-1(I) chain	COL1A1	59	-0.867752	0.000513107	-0.210897	0.140125	0.657183	0.184695	121.4	66.5	104.9	114	126.6	108.7	136.5	70.1	76.2	53.2	119.9	108.6	86.1	ENSG00000108821
ENSG00000152778	High	Q13325	Interferon-induced protein with tetratricopeptide repeats 5	IFIT5	7	-0.865122	4.61294e-06	-0.813499	1.17109e-05	0.051024	0.855073	136	74.7	77.4	135	134.1	130.9	143.8	76.9	77.5	69.6	83.7	75.3	73.2	ENSG00000152778
ENSG00000133789	High	Q9UH65	Switch-associated protein 70	SWAP70	35	-0.865122	5.9982e-06	-0.808437	1.48917e-05	0.0551957	0.856986	135.9	74.6	77.5	129.6	137.8	129.2	146.8	75.2	78.3	70.4	79.4	76.7	76.5	ENSG00000133789
ENSG00000108840	High	Q9UQL6	Histone deacetylase 5	HDAC5	5	-0.865122	6.31541e-06	-0.634867	2.96479e-05	0.228973	0.473757	131.9	72.5	84.9	125.8	125.9	132	144.1	72.3	73.3	71.8	87.5	83	84.3	ENSG00000108840
ENSG00000047579	High	Q96EV8	Dysbindin	DTNBP1	1	-0.865122	6.70004e-06	-0.657445	2.8513e-05	0.207893	0.525424	132.5	72.7	84	132.5	140.7	123.6	133	68.4	79	70.9	88	84.8	79.1	ENSG00000047579
ENSG00000162517	High	Q9UBV8	Peflin	PEF1	6	-0.865122	9.0477e-06	-0.800877	2.08426e-05	0.0648829	0.849895	135.7	74.5	77.9	139	130.8	128.1	144.7	73.8	80.9	68.8	85.1	72.3	76.3	ENSG00000162517
ENSG00000123144	High	Q9BQ61	Uncharacterized protein C19orf43	C19orf43	8	-0.865122	1.06448e-05	-0.746616	2.98338e-05	0.120352	0.743935	134.5	73.8	80.2	141.5	123.7	135.5	137.3	75.8	68	77.6	85.9	70.9	83.8	ENSG00000123144
ENSG00000189369	High	Q8IYD1	Eukaryotic peptide chain release factor GTP-binding subunit ERF3B	GSPT2	5	-0.865122	1.14582e-05	-0.821126	2.4058e-05	0.0426443	0.909671	136.1	74.8	77	140.2	133.6	123.6	147.2	75.3	78.8	70.3	82.1	72.1	76.9	ENSG00000189369
ENSG00000170515	High	Q9UQ80	Proliferation-associated protein 2G4	PA2G4	16	-0.865122	1.21308e-05	-0.643856	6.02839e-05	0.221568	0.550935	132.1	72.6	84.6	135.7	127	130.5	135.3	70.4	67.8	79.4	91.5	71.8	90.5	ENSG00000170515
ENSG00000117408	High	O94829	Importin-13	IPO13	9	-0.865122	1.64054e-05	-0.698998	5.8133e-05	0.164786	0.682575	133.4	73.3	82.1	126.3	135.2	126.5	145.8	80.1	69.4	70.4	86.1	73.1	87.3	ENSG00000117408
ENSG00000009844	High	Q9NP79	Vacuolar protein sorting-associated protein VTA1 homolog	VTA1	6	-0.865122	1.8924e-05	-0.751465	5.04509e-05	0.1137	0.779405	134.6	73.9	80	127.7	130.9	134.9	145	73.3	83.3	65.1	89.7	72.6	77.6	ENSG00000009844
ENSG00000106636	High	O15498	Synaptobrevin homolog YKT6	YKT6	9	-0.865122	2.33268e-05	-0.826233	4.19446e-05	0.0398403	0.925232	136.3	74.8	76.8	137.2	133.9	122.7	151.3	73.8	78.8	71.7	85.4	71.5	73.6	ENSG00000106636
ENSG00000165983	High	Q96BW5	Phosphotriesterase-related protein	PTER	3	-0.865122	2.84856e-05	-0.753896	7.21289e-05	0.109695	0.798069	134.7	73.9	79.8	129.3	137.1	121.1	151.2	67.2	80.9	73.7	80.4	78.5	80.5	ENSG00000165983
ENSG00000164692	High	P08123	Collagen alpha-2(I) chain	COL1A2	63	-0.865122	9.22182e-05	-0.224317	0.0517734	0.639695	0.0796872	121.7	66.9	104.2	115.5	126.5	115.7	129.1	70.8	73.8	56	113.9	110.6	88	ENSG00000164692
ENSG00000116213	High	Q9P2S5	WD repeat-containing protein WRAP73	WRAP73	3	-0.865122	0.000327917	-0.430509	0.00947211	0.432959	0.47373	127	69.8	94.2	127.1	118.4	146.7	115.9	73.3	62.6	73.5	83.3	85.1	114.2	ENSG00000116213
ENSG00000147010	High	Q96B97	SH3 domain-containing kinase-binding protein 1	SH3KBP1	22	-0.862496	4.26491e-05	-0.703689	0.000140037	0.157044	0.738131	133.5	73.4	81.9	130.4	123.2	135.2	145.1	70.2	74.7	75.4	89.4	65.5	90.9	ENSG00000147010
ENSG00000198157	High	P82970	High mobility group nucleosome-binding domain-containing protein 5	HMGN5	4	-0.862496	0.000102686	-0.673463	0.000405966	0.187768	0.725664	132.8	73	83.2	149.3	119.1	144.8	118.1	74.4	68.5	76.1	76.8	83.4	89.4	ENSG00000198157
ENSG00000087245	High	P08253	72 kDa type IV collagenase	MMP2	9	-0.862496	0.000530544	0.209141	0.0973641	1.07313	0.0103313	109.7	60.3	126.8	108.3	125.9	115.2	89.3	51	72.1	57.7	123.3	136.1	121	ENSG00000087245
ENSG00000105357	High	Q7Z406	Myosin-14	MYH14	1	-0.862496	0.00180025	-0.510457	0.0174407	0.350497	0.670211	128.9	71	90.5	147.1	119.9	139.2	109.5	56	77.6	79.3	78.5	117.5	75.5	ENSG00000105357
ENSG00000031691	High	Q7L2Z9	Centromere protein Q	CENPQ	3	-0.859876	6.31541e-06	-0.516636	6.51775e-05	0.343692	0.170657	129	71.1	90.2	135.8	129.7	125.3	125.2	64.9	74.6	73.8	83.1	95.4	92.2	ENSG00000031691
ENSG00000109618	High	Q9HD40	O-phosphoseryl-tRNA(Sec) selenium transferase	SEPSECS	2	-0.859876	7.17067e-06	-0.756331	1.93281e-05	0.102994	0.75308	134.6	74.2	79.7	135.3	134.3	124.7	144	76	76.9	69.6	80.8	74.1	84.2	ENSG00000109618
ENSG00000145214	High	P52824	Diacylglycerol kinase theta	DGKQ	5	-0.859876	1.18353e-05	-0.713119	3.7387e-05	0.145351	0.696675	133.6	73.7	81.5	125	140	127.1	142.4	72.1	80.8	68.1	87.5	78.7	78.3	ENSG00000145214
ENSG00000160752	High	P14324	Farnesyl pyrophosphate synthase	FDPS	7	-0.859876	1.51385e-05	-0.751465	3.97816e-05	0.108357	0.779405	134.5	74.1	79.9	123.3	145.6	131.2	137.9	66.3	83.6	72.4	78.3	82.5	78.8	ENSG00000160752
ENSG00000135766	High	Q9GZT9	Egl nine homolog 1	EGLN1	7	-0.859876	1.99612e-05	-0.584241	0.000151077	0.275007	0.48964	130.6	72	87.2	131.1	138.3	116	137	71	75.6	69.5	94.9	79.2	87.3	ENSG00000135766
ENSG00000101350	High	O15066	Kinesin-like protein KIF3B	KIF3B	8	-0.859876	2.06695e-05	-0.637109	0.000107068	0.222805	0.580684	131.9	72.7	84.8	124.6	133.7	123.1	146.2	67.8	79.4	70.8	88.6	78.1	87.7	ENSG00000101350
ENSG00000172757	High	P23528	Cofilin-1	CFL1	11	-0.859876	3.46282e-05	-0.795859	6.81068e-05	0.0648829	0.884449	135.5	74.7	78.1	133.1	123.4	134.9	150.3	68.4	69.5	86	80.8	71.1	82.3	ENSG00000172757
ENSG00000188243	High	Q7Z4G1	COMM domain-containing protein 6	COMMD6	3	-0.859876	4.26491e-05	-0.83908	6.56826e-05	0.0200577	0.964994	136.4	75.2	76.2	150.7	123.5	128.6	143	86.3	73.3	65.9	78.5	72.6	77.6	ENSG00000188243
ENSG00000136936	High	P23025	DNA repair protein complementing XP-A cells	XPA	1	-0.859876	0.000186543	-0.701342	0.000584784	0.158337	0.781421	133.3	73.5	82	144.2	116.6	124.7	147.8	76.1	66.5	77.9	92.5	66.1	87.5	ENSG00000136936
ENSG00000170852	High	Q8IY47	Kelch repeat and BTB domain-containing protein 2	KBTBD2	3	-0.859876	0.000465229	-0.641604	0.00207586	0.219091	0.742378	132	72.7	84.6	147.6	126.8	102.6	151	74.2	75.9	68	82.6	86.9	84.4	ENSG00000170852
ENSG00000156239	High	Q9Y5N5	HemK methyltransferase family member 2	N6AMT1	3	-0.859876	0.000524211	-0.805913	0.000813512	0.0551957	0.935319	135.7	74.7	77.6	130.2	115.5	130.5	166.6	76.3	70.3	77.6	85.3	64.8	82.8	ENSG00000156239
ENSG00000175575	High	Q9BRP4	Proteasomal ATPase-associated factor 1	PAAF1	8	-0.85726	2.39246e-06	-0.703689	9.15096e-06	0.154454	0.517917	133.4	73.6	81.9	139.1	131.4	128.5	134.4	73.7	74.9	72.2	82.5	80	83.3	ENSG00000175575
ENSG00000131725	High	Q5JSH3	WD repeat-containing protein 44	WDR44	30	-0.85726	2.75804e-06	-0.732165	9.36178e-06	0.125651	0.619365	134	74	80.7	134.5	128.8	134.6	138.2	74	77	70.9	77.2	84.5	80.4	ENSG00000131725
ENSG00000163818	High	Q9NQ48	Leucine zipper transcription factor-like protein 1	LZTFL1	10	-0.85726	1.43935e-05	-0.744197	3.88755e-05	0.1137	0.768655	134.3	74.1	80.1	127.8	140.2	124	145.4	69.7	82.3	70.2	81.6	81.8	77	ENSG00000163818
ENSG00000177189	High	P51812	Ribosomal protein S6 kinase alpha-3	RPS6KA3	11	-0.85726	3.4306e-05	-0.75877	8.02102e-05	0.0976108	0.817529	134.6	74.3	79.5	126.2	140.1	121.8	150.3	72.1	81.8	69.1	83.4	76.6	78.6	ENSG00000177189
ENSG00000102226	High	P51784	Ubiquitin carboxyl-terminal hydrolase 11	USP11	15	-0.85726	5.39442e-05	-0.564905	0.000496917	0.292782	0.533065	130.2	71.8	88	122.8	124.8	145.6	127.5	64.9	65.4	85.2	82.1	86.2	95.5	ENSG00000102226
ENSG00000101210	High	Q05639	Elongation factor 1-alpha 2	EEF1A2	4	-0.85726	7.15444e-05	-0.680382	0.000264668	0.177599	0.725955	132.8	73.3	82.9	122	144.1	117.4	147.9	68.1	79.8	72.1	84.6	78.7	85.4	ENSG00000101210
ENSG00000122870	High	Q9H694	Protein bicaudal C homolog 1	BICC1	13	-0.854649	3.89354e-06	-0.567041	2.17823e-05	0.288063	0.185884	130.1	72	87.9	127.9	133	127.2	132.4	72.8	77.4	65.8	87.3	91.8	84.5	ENSG00000122870
ENSG00000070785	High	Q9NR50	Translation initiation factor eIF-2B subunit gamma	EIF2B3	12	-0.854649	4.42437e-06	-0.72738	1.33944e-05	0.126973	0.665097	133.8	74	80.8	130.5	133.7	132.4	138.8	71	79	72	86.9	74.1	81.5	ENSG00000070785
ENSG00000160007	High	Q9NRY4	Rho GTPase-activating protein 35	ARHGAP35	29	-0.854649	5.46897e-06	-0.708396	1.80418e-05	0.145351	0.647499	133.4	73.8	81.6	128.2	127.9	140.3	137.3	70.4	74.1	77	85	75	84.9	ENSG00000160007
ENSG00000094631	High	Q9UBN7	Histone deacetylase 6	HDAC6	7	-0.854649	8.51096e-06	-0.706041	2.83403e-05	0.149259	0.671115	133.4	73.7	81.8	128.4	131.9	129.6	143.6	71.9	76.3	73	86.6	72.1	86.7	ENSG00000094631
ENSG00000184304	High	Q15139	Serine/threonine-protein kinase D1	PRKD1	5	-0.854649	2.91388e-05	-0.818579	5.11191e-05	0.0370307	0.93051	135.9	75.1	77.1	123.4	138.4	130.1	151.5	71.6	84.8	68.9	78.8	77.8	74.6	ENSG00000184304
ENSG00000172175	High	Q9UDY8	Mucosa-associated lymphoid tissue lymphoma translocation protein 1	MALT1	14	-0.854649	4.26491e-05	-0.800877	7.75411e-05	0.0524159	0.910367	135.5	75	77.7	126.8	135.8	126.9	152.4	67.1	78.2	79.6	79.7	68	85.5	ENSG00000172175
ENSG00000141560	High	Q9HA64	Ketosamine-3-kinase	FN3KRP	6	-0.854649	0.000191854	-0.773491	0.000371611	0.0813396	0.885709	134.8	74.6	78.9	147.1	109.7	134.7	147.8	81.9	74.5	67.4	86.2	70.6	80.1	ENSG00000141560
ENSG00000137073	High	Q5T6F2	Ubiquitin-associated protein 2	UBAP2	12	-0.854649	0.000197434	-0.698998	0.00060552	0.154454	0.785603	133.2	73.7	82	149.8	111.5	137.4	134.2	85.6	64	71.4	86	71.9	88.1	ENSG00000137073
ENSG00000083520	High	Q9Y2L1	Exosome complex exonuclease RRP44	DIS3	25	-0.852042	3.79386e-06	-0.708396	1.23348e-05	0.144046	0.587442	133.4	73.9	81.6	139	129.6	137	127.8	72.2	77	72.4	80.2	85.9	78.9	ENSG00000083520
ENSG00000165458	High	O15357	Phosphatidylinositol 3,4,5-trisphosphate 5-phosphatase 2	INPPL1	27	-0.852042	4.04479e-06	-0.736966	1.17109e-05	0.115033	0.682575	134	74.3	80.4	127.2	134.4	132.1	142.2	74.3	77.4	71.1	81.1	78.7	81.4	ENSG00000165458
ENSG00000185753	High	Q8TB03	Uncharacterized protein CXorf38	CXorf38	3	-0.852042	7.99973e-06	-0.698998	2.74457e-05	0.153157	0.660344	133.1	73.8	82.1	136.6	127	126.7	142.2	69.5	74.4	77.5	88.6	76.5	81.1	ENSG00000185753
ENSG00000111142	High	P50579	Methionine aminopeptidase 2	METAP2	10	-0.852042	1.20344e-05	-0.650635	5.39633e-05	0.201634	0.576691	132	73.2	84.1	139.8	118.7	138.8	130.7	72.8	69.2	77.5	84.5	79.7	88.3	ENSG00000111142
ENSG00000146281	High	Q8IYS1	Peptidase M20 domain-containing protein 2	PM20D2	3	-0.852042	2.05055e-05	-0.701342	6.74489e-05	0.151859	0.709549	133.2	73.7	82	137.2	131.4	119.6	144.7	70.7	82.3	68.2	84.4	77.3	84.2	ENSG00000146281
ENSG00000133265	High	Q9NZL4	Hsp70-binding protein 1	HSPBP1	10	-0.852042	2.54823e-05	-0.720232	7.43516e-05	0.132248	0.753843	133.6	74	81.1	141.5	120	127.6	145.6	77.5	76.8	67.7	85.7	75.8	81.8	ENSG00000133265
ENSG00000073711	High	Q06190	Serine/threonine-protein phosphatase 2A regulatory subunit B'' subunit alpha	PPP2R3A	7	-0.852042	2.62554e-05	-0.708396	8.11816e-05	0.141433	0.7399	133.4	73.9	81.6	131.1	128.4	124.3	149.7	72.2	78.6	71	83.1	73	88.7	ENSG00000073711
ENSG00000058729	High	Q9BVS4	Serine/threonine-protein kinase RIO2	RIOK2	15	-0.852042	2.73444e-05	-0.96016	2.84134e-05	-0.107803	0.80574	138.9	76.9	71.3	144.6	126.3	130.7	153.8	84.7	74.8	71.1	75.5	68.4	70.1	ENSG00000058729
ENSG00000108439	High	Q9NVS9	Pyridoxine-5'-phosphate oxidase	PNPO	1	-0.852042	0.0001296	-0.780909	0.00024132	0.0717627	0.895429	135	74.7	78.6	115.1	131.9	148.5	144.5	60.9	84.3	79	81.3	72.7	81.7	ENSG00000108439
ENSG00000164978	High	P50583	Bis(5'-nucleosyl)-tetraphosphatase [asymmetrical]	NUDT2	3	-0.852042	0.000245026	-0.682696	0.000822292	0.169925	0.776708	132.8	73.5	82.7	132.4	112.6	130.8	155.4	62.8	83.5	74.3	86.6	74.6	86.9	ENSG00000164978
ENSG00000100288	High	Q9Y259	Choline/ethanolamine kinase	CHKB	2	-0.852042	0.00083142	-0.751465	0.00162812	0.100305	0.886674	134.3	74.5	79.8	111.5	151.5	120.2	154.1	63.9	83.5	76	89.9	66	83.5	ENSG00000100288
ENSG00000145779	High	O95379	Tumor necrosis factor alpha-induced protein 8	TNFAIP8	4	-0.852042	0.00152577	-0.713119	0.00361725	0.137504	0.856986	133.5	74	81.4	117.8	156.1	107.7	152.3	63.8	91.5	66.6	87.6	81.9	74.6	ENSG00000145779
ENSG00000115561	High	Q9Y3E7	Charged multivesicular body protein 3	CHMP3	3	-0.852042	0.0243603	-0.92139	0.01965	-0.0679388	0.959825	138	76.5	72.9	195	101.7	108.3	146.8	105.3	71	53.1	85.5	58.4	74.8	ENSG00000115561
ENSG00000152700	High	Q9Y6B6	GTP-binding protein SAR1b	SAR1B	3	-0.84944	6.53668e-06	-0.664288	2.56799e-05	0.185232	0.558823	132.3	73.5	83.5	136.2	126.4	128.6	137.9	73.2	79.5	67.6	87.7	76.9	85.9	ENSG00000152700
ENSG00000164818	High	Q86Y56	Dynein assembly factor 5, axonemal	DNAAF5	13	-0.84944	7.37494e-06	-0.703689	2.40215e-05	0.145351	0.670211	133.2	73.9	81.7	143	129.2	123.3	137.6	74.8	75	71.9	86	79.8	79.4	ENSG00000164818
ENSG00000106415	High	Q86VQ1	Glucocorticoid-induced transcript 1 protein	GLCCI1	1	-0.84944	7.96287e-06	-0.790859	1.84148e-05	0.0593553	0.853525	135.2	75	78.1	141	128.4	130.3	141	77.7	80.6	66.6	81.8	72.8	79.8	ENSG00000106415
ENSG00000137275	High	Q13546	Receptor-interacting serine/threonine-protein kinase 1	RIPK1	12	-0.84944	1.20528e-05	-0.800877	2.59388e-05	0.0482362	0.896153	135.4	75.1	77.7	133.4	130.8	128.7	148.5	76.3	81	68.1	83.3	73	76.7	ENSG00000137275
ENSG00000105676	High	Q6NXE6	Armadillo repeat-containing protein 6	ARMC6	7	-0.84944	2.10942e-05	-0.696658	7.01244e-05	0.153157	0.707958	133	73.9	82.1	138.7	129.5	119	144.8	71	78.9	71.7	87.6	76.4	82.4	ENSG00000105676
ENSG00000140043	High	Q8N8N7	Prostaglandin reductase 2	PTGR2	4	-0.84944	9.42337e-05	-0.724993	0.000245165	0.124328	0.805269	133.7	74.2	80.9	116.6	126.6	136.5	155.1	73.3	74.3	75	82.2	73.9	86.5	ENSG00000140043
ENSG00000106546	High	P35869	Aryl hydrocarbon receptor	AHR	3	-0.84944	0.000236202	-0.56918	0.00186925	0.280956	0.64184	130.1	72.2	87.7	123.8	131.3	111.4	153.8	66.2	77.5	72.9	93.1	78	92	ENSG00000106546
ENSG00000065809	High	Q9H098	Protein FAM107B	FAM107B	13	-0.84944	0.000262127	-0.708396	0.000724039	0.141433	0.806684	133.3	74	81.6	137.4	122.6	117.1	156	83.7	70.2	68.2	90.4	70.2	84.1	ENSG00000065809
ENSG00000164109	High	Q13257	Mitotic spindle assembly checkpoint protein MAD2A	MAD2L1	5	-0.84944	0.0171361	-0.78339	0.0235454	0.0676387	0.956159	135	74.9	78.5	134.2	82	181.4	142.4	86.3	58	80.3	85	60.4	90	ENSG00000164109
ENSG00000107201	High	O95786	Probable ATP-dependent RNA helicase DDX58	DDX58	8	-0.846843	4.50082e-06	-0.771027	1.17109e-05	0.0758749	0.783369	134.7	74.9	78.9	129.4	138.5	129.2	141.6	72.2	78.2	74.2	82.6	78.7	75.4	ENSG00000107201
ENSG00000139645	High	Q8NB46	Serine/threonine-protein phosphatase 6 regulatory ankyrin repeat subunit C	ANKRD52	7	-0.846843	5.38581e-06	-0.790859	1.33944e-05	0.0551957	0.851545	135.1	75.1	78	129.5	127	142.1	141.9	75.3	74.8	75.4	76.8	81	76.3	ENSG00000139645
ENSG00000061987	High	Q7Z3U7	Protein MON2 homolog	MON2	25	-0.846843	5.38849e-06	-0.72738	1.62552e-05	0.119024	0.69522	133.7	74.3	80.7	132.3	136.4	124.9	141.1	75.1	77.6	70.3	84.9	77.1	80.2	ENSG00000061987
ENSG00000054611	High	Q8WUA7	TBC1 domain family member 22A	TBC1D22A	5	-0.846843	5.46897e-06	-0.701342	1.80633e-05	0.144046	0.642553	133.1	74	81.8	126.6	140.9	129.6	135.3	69.4	81.2	71.5	82.2	82.6	80.8	ENSG00000054611
ENSG00000100442	High	Q00688	Peptidyl-prolyl cis-trans isomerase FKBP3	FKBP3	11	-0.846843	7.52069e-06	-0.612637	3.83007e-05	0.235114	0.470318	131.1	72.8	85.7	123.6	133.7	132.6	134.4	68.3	73	77.2	92.4	76.5	88.4	ENSG00000100442
ENSG00000131462	High	P23258	Tubulin gamma-1 chain	TUBG1	2	-0.846843	1.05514e-05	-0.614845	5.61721e-05	0.232661	0.503141	131.1	72.9	85.7	131.5	120	137.3	135.4	76.4	69.6	72.7	90	77	90	ENSG00000131462
ENSG00000128829	High	Q9P2K8	eIF-2-alpha kinase GCN2	EIF2AK4	27	-0.846843	1.89067e-05	-0.666576	7.49684e-05	0.180148	0.662089	132.3	73.6	83.3	125.5	141.2	123.3	139.3	69.7	81.7	69.3	88.9	75.6	85.5	ENSG00000128829
ENSG00000101421	High	Q9H444	Charged multivesicular body protein 4b	CHMP4B	11	-0.846843	0.000490515	-0.83908	0.000593471	0.0071955	0.990617	136.2	75.7	76.1	163.5	120.4	123	137.6	92.3	71.3	63.5	79.2	75.9	73.2	ENSG00000101421
ENSG00000132879	High	Q9H4M3	F-box only protein 44	FBXO44	1	-0.846843	0.000800018	-0.562772	0.00558521	0.284514	0.684936	129.9	72.2	87.9	121.7	145.7	119.2	133.1	50.9	73.5	92.3	72.3	89.6	101.8	ENSG00000132879
ENSG00000170525	High	Q16875	6-phosphofructo-2-kinase/fructose-2,6-bisphosphatase 3	PFKFB3	2	-0.846843	0.00185989	-0.831358	0.00220858	0.0172093	0.985243	136	75.6	76.5	111.3	127.8	176.8	128	67.5	83.1	76.2	71.6	80.2	77.6	ENSG00000170525
ENSG00000147601	Medium	P54274	Telomeric repeat-binding factor 1	TERF1	1	-0.846843	0.00504043	-0.471929	0.0459598	0.374066	0.684936	127.7	71	92.1	142	107.4	157.5	103.9	67.5	53.5	92.1	76.8	104.3	95	ENSG00000147601
ENSG00000116191	High	Q86X27	Ras-specific guanine nucleotide-releasing factor RalGPS2	RALGPS2	12	-0.844251	7.60363e-06	-0.734563	2.12961e-05	0.108357	0.742986	133.8	74.5	80.4	132.6	134.2	127.3	141.1	78.1	80.6	64.9	83.4	81.7	76	ENSG00000116191
ENSG00000120694	High	Q92598	Heat shock protein 105 kDa	HSPH1	30	-0.844251	1.57311e-05	-0.798366	3.19886e-05	0.045443	0.907338	135.2	75.3	77.8	139.6	119.8	138.7	142.6	79.6	70.7	75.7	81.1	70.9	81.3	ENSG00000120694
ENSG00000159228	High	P16152	Carbonyl reductase [NADPH] 1	CBR1	12	-0.844251	2.40317e-05	-0.878321	3.24895e-05	-0.0320936	0.93986	136.9	76.2	74.6	137.4	119.9	145.1	145.2	71.5	83.7	73.4	77.9	70.1	75.6	ENSG00000159228
ENSG00000166913	High	P31946	14-3-3 protein beta/alpha	YWHAB	6	-0.844251	7.28971e-05	-0.675765	0.000261244	0.168642	0.736387	132.5	73.8	82.9	121.6	120.4	154.1	133.7	68.9	74.2	78.3	84.6	80.8	83.5	ENSG00000166913
ENSG00000146143	High	P49643	DNA primase large subunit	PRIM2	12	-0.844251	0.000243818	-0.685014	0.000776201	0.158337	0.782188	132.7	73.9	82.5	139.1	113.6	130.3	147.8	81.2	63.3	77.2	87.2	66.7	93.7	ENSG00000146143
ENSG00000127191	High	Q12933	TNF receptor-associated factor 2	TRAF2	6	-0.844251	0.000252252	-0.833927	0.000318701	0.0100637	0.987459	136	75.7	76.2	155.7	110.5	141.2	136.7	84.5	64.1	78.6	78.6	73.8	76.3	ENSG00000127191
ENSG00000109107	High	P09972	Fructose-bisphosphate aldolase C	ALDOC	12	-0.844251	0.000327403	-0.788365	0.000531125	0.0565835	0.926728	135	75.2	78.2	122.4	157.3	120.9	139.4	64.3	93.1	68.1	75.5	82.6	76.3	ENSG00000109107
ENSG00000132004	High	Q5XUX1	F-box/WD repeat-containing protein 9	FBXW9	1	-0.844251	0.00100933	-0.724993	0.00218551	0.117695	0.870014	133.6	74.5	80.8	139.2	139.5	104	151.6	61.6	92.3	69.5	92.6	75.1	74.6	ENSG00000132004
ENSG00000211455	High	Q9Y2H1	Serine/threonine-protein kinase 38-like	STK38L	5	-0.844251	0.00126366	-0.761213	0.00220762	0.0840643	0.912947	134.4	74.9	79.3	113.5	141.1	118.5	164.4	62.8	88.3	73.5	71	90.9	76.1	ENSG00000211455
ENSG00000138279	High	P20073	Annexin A7	ANXA7	11	-0.841663	5.11016e-06	-0.816037	1.17109e-05	0.0243197	0.931048	135.5	75.7	76.9	134	132.6	136.5	139.1	70.3	85.8	70.9	80.1	74.8	76	ENSG00000138279
ENSG00000115935	High	O43516	WAS/WASL-interacting protein family member 1	WIPF1	6	-0.841663	8.72481e-06	-0.588574	5.2902e-05	0.253384	0.440983	130.4	72.7	86.7	125.7	133.9	121	141	71.4	72.7	74.1	89.6	81.9	88.6	ENSG00000115935
ENSG00000123106	High	Q7Z6B0	Coiled-coil domain-containing protein 91	CCDC91	11	-0.841663	1.97609e-05	-0.637109	9.24324e-05	0.202888	0.606335	131.5	73.5	84.5	125.9	143.1	120.8	136.4	72	81.9	66.4	86.9	81.1	85.6	ENSG00000123106
ENSG00000197429	Medium	Q9Y573	Actin-binding protein IPP	IPP	1	-0.841663	1.97609e-05	-0.694321	6.3809e-05	0.146655	0.715936	132.8	74.1	82.1	119	135.2	136.8	140.4	64.3	78.3	79.8	77.2	86.3	82.7	ENSG00000197429
ENSG00000145782	High	O94817	Ubiquitin-like protein ATG12	ATG12	4	-0.841663	1.99612e-05	-0.662004	7.83554e-05	0.178874	0.665097	132.1	73.7	83.5	133	130.2	119.3	145.9	76.2	78	67.1	87.5	80.9	81.9	ENSG00000145782
ENSG00000168439	High	P31948	Stress-induced-phosphoprotein 1	STIP1	44	-0.841663	4.25788e-05	-0.734563	0.0001059	0.107018	0.80574	133.8	74.6	80.4	148	119.1	128.3	139.6	81.7	69.2	72.9	85.9	73.1	82.1	ENSG00000168439
ENSG00000154760	High	Q68D06	Schlafen family member 13	SLFN13	2	-0.841663	0.000318857	-0.68966	0.000953957	0.151859	0.80046	132.7	74.1	82.3	125.7	123.6	124.8	156.8	64.7	90.1	67.4	82.1	73.5	91.3	ENSG00000154760
ENSG00000173221	High	P35754	Glutaredoxin-1	GLRX	2	-0.841663	0.000932945	-0.766112	0.00158422	0.0758749	0.917652	134.4	75	79.1	126.2	131.9	116.7	163	65.3	94	65.8	89.3	68.9	79	ENSG00000173221
ENSG00000076928	High	Q92888	Rho guanine nucleotide exchange factor 1	ARHGEF1	23	-0.83908	4.10186e-06	-0.668868	1.48917e-05	0.171207	0.527093	132.2	73.9	83.2	126.4	133.5	133	136	71.8	80.4	69.4	86.2	80.6	82.8	ENSG00000076928
ENSG00000155313	High	Q9UHP3	Ubiquitin carboxyl-terminal hydrolase 25	USP25	14	-0.83908	8.41737e-06	-0.691989	2.80844e-05	0.145351	0.672486	132.7	74.2	82.1	133.8	137.9	120.6	138.7	73.2	78.2	71.3	86.2	77.1	83	ENSG00000155313
ENSG00000142002	High	Q86TI2	Dipeptidyl peptidase 9	DPP9	14	-0.83908	9.0477e-06	-0.675765	3.22598e-05	0.163499	0.642153	132.4	74	82.9	129.7	122.4	134.1	143.3	74.7	76.3	71	87.3	77.6	83.7	ENSG00000142002
ENSG00000174996	High	Q9H0B6	Kinesin light chain 2	KLC2	14	-0.83908	1.09791e-05	-0.785875	2.4393e-05	0.0538064	0.874581	134.9	75.3	78.2	135.6	121.9	138.8	143.2	76.2	70.7	79	79.8	72.1	82.7	ENSG00000174996
ENSG00000094841	High	Q96BW1	Uracil phosphoribosyltransferase homolog	UPRT	3	-0.83908	1.97016e-05	-0.675765	7.01865e-05	0.16221	0.684095	132.4	74	82.8	133.8	136.3	120.5	138.9	71.9	85.8	64.3	81.4	85.6	81.4	ENSG00000094841
ENSG00000198954	High	Q96EK5	KIF1-binding protein	KIF1BP	16	-0.83908	3.54197e-05	-0.671164	0.00013038	0.168642	0.701065	132.2	73.9	83.1	134.1	119.6	133	142.3	77.1	67.9	76.7	89.4	69.8	90.1	ENSG00000198954
ENSG00000170291	High	Q8TE02	Elongator complex protein 5	ELP5	3	-0.83908	5.30619e-05	-0.826233	7.81039e-05	0.0143553	0.978563	135.7	75.8	76.6	141.3	115.3	150.5	135.6	81	70.3	76.2	78.4	76.2	75.1	ENSG00000170291
ENSG00000106245	High	P41223	Protein BUD31 homolog	BUD31	6	-0.83908	5.86921e-05	-0.512514	0.000797884	0.325386	0.475598	128.5	71.9	90.1	127.5	131	120.6	135	68.2	75.9	71.5	98.7	71.4	100.1	ENSG00000106245
ENSG00000012822	High	Q9P1Z2	Calcium-binding and coiled-coil domain-containing protein 1	CALCOCO1	9	-0.83908	5.88806e-05	-0.571322	0.000466528	0.267835	0.558867	130	72.6	87.4	132.3	142.4	117.2	128	77.1	83.1	57.7	86.6	89.5	86.2	ENSG00000012822
ENSG00000089159	High	P49023	Paxillin	PXN	11	-0.83908	0.000123446	-0.682696	0.000397647	0.154454	0.770404	132.5	74.1	82.5	134.2	135.2	119.5	141.3	73.9	89	59.4	94.3	72.1	81	ENSG00000089159
ENSG00000101460	High	Q9H492	Microtubule-associated proteins 1A/1B light chain 3A	MAP1LC3A	1	-0.83908	0.000189661	-0.588574	0.00122531	0.249749	0.665097	130.3	72.9	86.7	119.5	134.2	146.9	120.8	67.4	86.8	64.5	90.2	96	73.8	ENSG00000101460
ENSG00000107864	High	Q8NE35	Cytoplasmic polyadenylation element-binding protein 3	CPEB3	1	-0.83908	0.000345691	-0.54372	0.00309637	0.296311	0.636639	129.3	72.3	88.7	137.1	143.7	118.1	118.3	71.7	80.4	64.7	85.7	107.9	72.5	ENSG00000107864
ENSG00000131023	High	O95835	Serine/threonine-protein kinase LATS1	LATS1	3	-0.836501	4.46944e-06	-0.741783	1.21007e-05	0.0949116	0.736387	133.8	74.9	80	134	126.2	132.3	142.6	76.6	72.7	75.5	79.1	79	82	ENSG00000131023
ENSG00000175115	High	Q6VY07	Phosphofurin acidic cluster sorting protein 1	PACS1	16	-0.836501	5.04312e-06	-0.72977	1.48917e-05	0.107018	0.714589	133.5	74.8	80.5	130.7	131.5	128.4	143.4	73.7	78.6	72	83.3	77.3	81	ENSG00000175115
ENSG00000155393	High	Q7Z4Q2	HEAT repeat-containing protein 3	HEATR3	10	-0.836501	5.29712e-06	-0.673463	1.83643e-05	0.164786	0.57411	132.3	74	82.9	140.7	124.3	132.2	131.9	72.5	75.8	73.8	80	88.3	80.5	ENSG00000155393
ENSG00000132330	High	Q96I15	Selenocysteine lyase	SCLY	7	-0.836501	6.73219e-06	-0.751465	1.7845e-05	0.0840643	0.782931	134.1	75	79.6	134.3	126.1	142.8	133	76	76.2	72.9	74.8	87.4	76.5	ENSG00000132330
ENSG00000136111	High	O60343	TBC1 domain family member 4	TBC1D4	11	-0.836501	1.26846e-05	-0.72261	3.49816e-05	0.1137	0.751481	133.4	74.7	80.8	135.8	123.7	126.7	147.3	73.2	76.1	74.7	81.2	77.3	84	ENSG00000136111
ENSG00000125651	High	P35269	General transcription factor IIF subunit 1	GTF2F1	14	-0.836501	1.31576e-05	-0.535332	0.000129158	0.299831	0.365382	129	72.3	89	135.1	130	120.1	131	72.8	79.4	64.7	96.1	81.2	89.7	ENSG00000125651
ENSG00000099942	High	P46109	Crk-like protein	CRKL	9	-0.836501	1.51217e-05	-0.710756	4.46096e-05	0.126973	0.7399	133.1	74.5	81.4	129.7	123.1	132.2	147.3	76.4	73.3	73.9	86.4	74.2	83.5	ENSG00000099942
ENSG00000158987	High	Q8TEU7	Rap guanine nucleotide exchange factor 6	RAPGEF6	4	-0.836501	3.07421e-05	-0.715486	8.43609e-05	0.120352	0.776708	133.2	74.6	81.1	128.2	121.8	137.1	145.8	75.8	78	70.1	89.1	70.1	84.2	ENSG00000158987
ENSG00000167601	High	P30530	Tyrosine-protein kinase receptor UFO	AXL	11	-0.836501	7.67961e-05	-0.123434	0.211406	0.712816	0.0289496	118.6	66.4	108.8	133	110	124	107.3	70.4	69.6	59.2	115.8	108.1	102.5	ENSG00000167601
ENSG00000138623	High	O75326	Semaphorin-7A	SEMA7A	7	-0.836501	0.0109324	-0.571322	0.0423518	0.264236	0.799626	129.9	72.8	87.4	125.1	155.5	86.1	152.9	74.8	90.7	52.8	87.3	104.6	70.3	ENSG00000138623
ENSG00000132436	High	Q6PIW4	Fidgetin-like protein 1	FIGNL1	3	-0.836501	0.0164813	-0.826233	0.0178416	0.00863031	0.994318	135.6	76	76.5	105.1	147.3	153.9	136.2	52.9	50	125.1	58.1	75	96.4	ENSG00000132436
ENSG00000031823	High	Q9H6Z4	Ran-binding protein 3	RANBP3	12	-0.833927	2.39246e-06	-0.62371	1.0793e-05	0.211635	0.285248	131.1	73.5	85.1	132.5	132.5	129.4	129.8	72	76.7	71.8	88.6	81.8	84.9	ENSG00000031823
ENSG00000164924	High	P63104	14-3-3 protein zeta/delta	YWHAZ	14	-0.833927	1.13442e-05	-0.694321	3.62011e-05	0.141433	0.690944	132.7	74.4	82.1	130.7	123.4	136.5	140.2	65.9	73.8	83.4	81.5	79.1	85.6	ENSG00000164924
ENSG00000186716	High	P11274	Breakpoint cluster region protein	BCR	14	-0.833927	1.30163e-05	-0.717857	3.6302e-05	0.116365	0.750422	133.3	74.7	81	120.9	135.9	143.3	132.9	70.4	82.1	71.5	84.2	77.2	81.4	ENSG00000186716
ENSG00000100092	High	Q9Y3L3	SH3 domain-binding protein 1	SH3BP1	11	-0.833927	1.30163e-05	-0.741783	3.2698e-05	0.0935602	0.793222	133.7	75	80	138.3	122.7	132.9	141	70.6	81.7	72.7	85.2	71.7	83.1	ENSG00000100092
ENSG00000130640	High	Q9BSJ2	Gamma-tubulin complex component 2	TUBGCP2	16	-0.833927	1.34148e-05	-0.655172	5.43496e-05	0.178874	0.637228	131.8	73.9	83.7	131.2	121.5	138.4	136.2	74.8	68.5	78.4	87	73.9	90	ENSG00000130640
ENSG00000109846	High	P02511	Alpha-crystallin B chain	CRYAB	6	-0.833927	0.000159486	-0.888969	0.000149248	-0.0543923	0.921749	136.9	76.8	73.9	124.8	139.9	129.2	153.8	72.8	95.5	62.2	70.3	74.6	76.9	ENSG00000109846
ENSG00000142669	High	Q9H299	SH3 domain-binding glutamic acid-rich-like protein 3	SH3BGRL3	4	-0.833927	0.000628755	-1.0145	0.000305887	-0.179515	0.80574	139.5	78.3	69.1	136.3	122.7	148.6	150.3	99.8	63	71.9	74.6	49.8	82.9	ENSG00000142669
ENSG00000166165	High	P12277	Creatine kinase B-type	CKB	10	-0.833927	0.00273938	-0.846843	0.00278895	-0.013043	0.987459	136	76.3	75.6	127.8	119.8	131.6	165	54.2	107.5	67.3	71.1	70.2	85.6	ENSG00000166165
ENSG00000144635	High	Q9Y6G9	Cytoplasmic dynein 1 light intermediate chain 1	DYNC1LI1	20	-0.831358	3.60351e-06	-0.68966	1.17981e-05	0.141433	0.58089	132.5	74.5	82.2	127.4	131.2	137.7	133.9	73.9	77.6	71.9	83.4	77.2	85.8	ENSG00000144635
ENSG00000151553	High	Q5W0V3	Protein FAM160B1	FAM160B1	9	-0.831358	3.60351e-06	-0.75877	1.06294e-05	0.0731347	0.776708	134.1	75.3	79.2	129.4	131.5	133.2	142.3	73.6	77	75.3	80.6	76	81.1	ENSG00000151553
ENSG00000134363	High	P19883	Follistatin	FST	3	-0.831358	4.06684e-06	-0.749038	1.16333e-05	0.0827026	0.755757	133.8	75.2	79.7	124.8	139.4	135.7	135.5	75.4	77.7	72.6	79.8	80.6	78.6	ENSG00000134363
ENSG00000105401	High	Q16543	Hsp90 co-chaperone Cdc37	CDC37	13	-0.831358	4.61294e-06	-0.630394	1.88223e-05	0.200379	0.473757	131.2	73.7	84.7	130.7	129.4	125.6	139.1	69.9	74.4	76.9	87.7	80.4	86	ENSG00000105401
ENSG00000103197	High	P49815	Tuberin	TSC2	17	-0.831358	5.46897e-06	-0.614845	2.55395e-05	0.215368	0.466354	130.8	73.5	85.4	122.2	128.8	138.4	133.9	71.6	78.3	70.7	84.3	86.9	84.9	ENSG00000103197
ENSG00000079332	High	Q9NR31	GTP-binding protein SAR1a	SAR1A	4	-0.831358	6.51752e-06	-0.666576	2.34933e-05	0.164786	0.588116	132	74.2	83.2	128.9	137.2	127.8	134	70.6	82.9	69.1	88.7	80.1	80.7	ENSG00000079332
ENSG00000145675	High	P27986	Phosphatidylinositol 3-kinase regulatory subunit alpha	PIK3R1	6	-0.831358	6.6402e-06	-0.606035	3.23958e-05	0.225275	0.466354	130.6	73.4	85.8	123.4	132.5	127	139.5	69.5	74.1	76.5	84.9	81.7	90.8	ENSG00000145675
ENSG00000112079	High	Q15208	Serine/threonine-protein kinase 38	STK38	8	-0.831358	1.08188e-05	-0.698998	3.28017e-05	0.130931	0.707346	132.7	74.6	81.7	128.9	127.5	127	147.5	70.6	76.3	77	80.5	81.6	83.2	ENSG00000112079
ENSG00000131351	High	Q9BT25	HAUS augmin-like complex subunit 8	HAUS8	2	-0.831358	0.000448525	-0.768568	0.00073936	0.0607392	0.924595	134.3	75.5	78.8	142.6	109.4	135.1	150	87.7	67	71.9	83.7	64.4	88.2	ENSG00000131351
ENSG00000162458	High	Q8WUP2	Filamin-binding LIM protein 1	FBLIM1	7	-0.828793	5.29712e-06	-0.637109	2.07206e-05	0.190299	0.506735	131.2	73.9	84.4	123.4	130.6	132.4	138.5	70.8	79.9	71.2	85.7	83	84.5	ENSG00000162458
ENSG00000138592	High	P40818	Ubiquitin carboxyl-terminal hydrolase 8	USP8	18	-0.828793	6.15374e-06	-0.584241	3.35231e-05	0.246104	0.383888	130	73.2	86.8	124.8	132	126.1	137.3	71.4	80.1	68	90.4	84.5	85.4	ENSG00000138592
ENSG00000028528	High	Q13596	Sorting nexin-1	SNX1	20	-0.828793	1.10417e-05	-0.673463	3.78267e-05	0.154454	0.667751	132.1	74.4	82.8	122.4	137.2	129.6	139	68.1	78.7	76.4	88.3	75.7	84.5	ENSG00000028528
ENSG00000089234	High	Q7Z569	BRCA1-associated protein	BRAP	11	-0.828793	1.49457e-05	-0.621488	7.33124e-05	0.205393	0.573459	130.9	73.8	85.1	134.9	129.4	120.5	138.7	74.1	79.3	67.9	92.3	76.9	86	ENSG00000089234
ENSG00000162735	High	P40855	Peroxisomal biogenesis factor 19	PEX19	8	-0.828793	1.7293e-05	-0.682696	5.7434e-05	0.145351	0.702911	132.3	74.5	82.4	136.4	119.9	130.2	142.8	74.7	74.8	74	86.3	73.2	87.8	ENSG00000162735
ENSG00000100664	High	P55010	Eukaryotic translation initiation factor 5	EIF5	13	-0.828793	2.12027e-05	-0.612637	0.000112712	0.21661	0.574271	130.7	73.6	85.5	134.3	123.1	122	143.3	73.3	74.2	73.3	93.2	76.9	86.5	ENSG00000100664
ENSG00000177000	High	P42898	Methylenetetrahydrofolate reductase	MTHFR	4	-0.828793	2.88016e-05	-0.736966	6.72024e-05	0.0908534	0.81685	133.5	75.2	80.1	120.5	137.8	147	128.7	78.3	80.8	66.6	76.1	81.4	82.9	ENSG00000177000
ENSG00000139433	High	Q9NZD2	Glycolipid transfer protein	GLTP	6	-0.828793	6.1733e-05	-0.831358	8.19417e-05	-0.00288828	0.995021	135.6	76.4	76.2	134.6	119.4	153.3	135	76.1	78.5	74.5	70.6	86.8	71.2	ENSG00000139433
ENSG00000197312	High	Q5TDH0	Protein DDI1 homolog 2	DDI2	5	-0.828793	0.000118641	-0.599462	0.000678723	0.227741	0.667751	130.4	73.5	86	151.7	119.4	115.1	135.4	69.3	76.7	74.3	85.7	88.8	83.5	ENSG00000197312
ENSG00000140262	High	Q99081	Transcription factor 12	TCF12	2	-0.828793	0.00568648	-0.58208	0.0232788	0.24732	0.786405	130	73.2	86.8	157.9	92.9	153.1	116.1	86.3	56.6	76.5	81.3	86.7	92.5	ENSG00000140262
ENSG00000166888	High	P42226	Signal transducer and activator of transcription 6	STAT6	15	-0.826233	2.1148e-06	-0.741783	5.19756e-06	0.0840643	0.682585	133.6	75.4	79.9	133.1	131.5	134.2	135.5	75.2	76.8	74.1	81.4	80.7	77.6	ENSG00000166888
ENSG00000131467	High	P61289	Proteasome activator complex subunit 3	PSME3	11	-0.826233	2.77455e-06	-0.560643	1.58322e-05	0.266637	0.17057	129.5	73	87.8	133.6	130	126.5	127.8	71.4	74.6	72.8	92.2	83.9	87.1	ENSG00000131467
ENSG00000198420	High	Q9Y4C2	TRPM8 channel-associated factor 1	TCAF1	13	-0.826233	5.92712e-06	-0.567041	3.48539e-05	0.258217	0.327923	129.6	73.1	87.5	135.3	123.8	123.8	135.4	73.1	76	70.3	92.1	83.8	86.5	ENSG00000198420
ENSG00000114019	High	Q9Y2J4	Angiomotin-like protein 2	AMOTL2	11	-0.826233	7.04441e-06	-0.612637	3.28624e-05	0.214125	0.4894	130.7	73.7	85.5	124	127.4	142.3	128.8	73.9	77.4	69.8	85.5	84.7	86.2	ENSG00000114019
ENSG00000134072	High	Q14012	Calcium/calmodulin-dependent protein kinase type 1	CAMK1	3	-0.826233	1.18353e-05	-0.724993	3.17313e-05	0.100305	0.77637	133.2	75.1	80.6	131.9	132	124.1	144.9	72.8	79.7	72.8	88.1	75.8	77.7	ENSG00000134072
ENSG00000103047	High	Q9C0B7	Transport and Golgi organization protein 6 homolog	TANGO6	7	-0.826233	1.48559e-05	-0.736966	3.63083e-05	0.0881416	0.805269	133.5	75.3	80.1	130.2	132.9	123.5	147.3	73.6	81.3	71	84.1	76.2	79.9	ENSG00000103047
ENSG00000104643	High	Q96QG7	Myotubularin-related protein 9	MTMR9	6	-0.826233	1.57987e-05	-0.724993	4.1158e-05	0.100305	0.782188	133.2	75.2	80.6	122.2	127.8	136.5	146.2	73.5	74.4	77.6	83.2	74.2	84.4	ENSG00000104643
ENSG00000138385	High	P05455	Lupus La protein	SSB	29	-0.826233	3.43652e-05	-0.657445	0.00012964	0.168642	0.6926	131.7	74.3	83.5	150.5	124.3	124.3	127.6	77.4	74	71.3	82	89.4	79.1	ENSG00000138385
ENSG00000106105	High	P41250	Glycine--tRNA ligase	GARS	27	-0.826233	5.57255e-05	-0.831358	7.42434e-05	-0.00578235	0.990854	135.6	76.4	76.1	152.9	120.3	131.1	138	85.5	73.7	70.1	80.6	75.2	72.7	ENSG00000106105
ENSG00000196628	High	P15884	Transcription factor 4	TCF4	3	-0.826233	0.000145984	-0.395929	0.00607016	0.42975	0.349158	125.5	70.8	95.3	128.1	112.7	136.8	124.2	69.3	61.7	81.3	96.3	81.3	108.3	ENSG00000196628
ENSG00000007520	High	Q9UJK0	Ribosome biogenesis protein TSR3 homolog	TSR3	3	-0.826233	0.000287823	-0.537424	0.00258965	0.288063	0.623161	128.9	72.7	88.8	148.8	113	116.1	137.7	76	67.2	74.9	97.8	77.1	91.5	ENSG00000007520
ENSG00000148019	High	Q5JTW2	Centrosomal protein of 78 kDa	CEP78	4	-0.826233	0.000568061	-0.894322	0.000456722	-0.0694519	0.919932	136.9	77.2	73.6	147.2	117.7	124.2	158.5	89.6	70.7	71.4	82.9	58.8	79.1	ENSG00000148019
ENSG00000131171	High	O75368	SH3 domain-binding glutamic acid-rich-like protein	SH3BGRL	8	-0.826233	0.0015077	-1.06794	0.000560729	-0.24127	0.780975	140.4	79.2	67	120.4	134.8	160.5	145.9	109.8	60.2	67.5	67	58	75.9	ENSG00000131171
ENSG00000145191	High	Q13144	Translation initiation factor eIF-2B subunit epsilon	EIF2B5	10	-0.823677	2.39246e-06	-0.732165	7.66988e-06	0.0922074	0.684936	133.3	75.3	80.3	134.4	132.3	130.1	136.3	76	74.9	75	83.1	75.4	82.5	ENSG00000145191
ENSG00000137100	High	O75935	Dynactin subunit 3	DCTN3	9	-0.823677	4.72071e-06	-0.703689	1.48917e-05	0.119024	0.678129	132.7	75	81.4	135.9	130.1	131.1	133.6	82	73.9	69	87	77.1	80.2	ENSG00000137100
ENSG00000154640	High	Q14201	Protein BTG3	BTG3	1	-0.823677	7.6517e-05	-0.444184	0.00199422	0.381837	0.379668	126.6	71.5	93.1	130.7	135.2	109.9	130.6	78.2	67.2	68.9	89.9	105.2	84.2	ENSG00000154640
ENSG00000109458	High	Q13480	GRB2-associated-binding protein 1	GAB1	4	-0.823677	0.00011959	-0.732165	0.000256003	0.0922074	0.854666	133.4	75.3	80.2	111.6	150	134.6	137.2	73	84.8	68.1	80.1	81.7	78.9	ENSG00000109458
ENSG00000047648	High	O43182	Rho GTPase-activating protein 6	ARHGAP6	1	-0.823677	0.00252454	-0.454032	0.0300253	0.370722	0.648362	126.8	71.6	92.6	118	153.9	114.8	120.6	54	81.6	79.3	85.2	76	116.6	ENSG00000047648
ENSG00000157500	High	Q9UKG1	DCC-interacting protein 13-alpha	APPL1	12	-0.821126	4.74761e-06	-0.619271	1.95158e-05	0.201634	0.466354	130.7	74	85.1	133.5	134.9	121.3	133	71.9	77.4	72.6	84.6	87.8	83	ENSG00000157500
ENSG00000130703	High	Q9H1P3	Oxysterol-binding protein-related protein 2	OSBPL2	4	-0.821126	1.68349e-05	-0.650635	6.56826e-05	0.169925	0.658993	131.4	74.4	83.7	126.4	136.3	124.5	138.4	64.6	86.2	72.3	85.7	81.5	84	ENSG00000130703
ENSG00000154127	High	Q8TF42	Ubiquitin-associated and SH3 domain-containing protein B	UBASH3B	12	-0.821126	2.00324e-05	-0.865122	2.75979e-05	-0.0439433	0.911323	136.1	77	74.8	134	131.9	125.5	153.2	76.9	80.1	74.2	77.9	71	75.3	ENSG00000154127
ENSG00000130779	High	P30622	CAP-Gly domain-containing linker protein 1	CLIP1	62	-0.821126	2.48769e-05	-0.706041	6.70509e-05	0.1137	0.77637	132.7	75.1	81.3	132.3	135.7	121.5	141.1	77.3	85	63.2	86	78.9	79.1	ENSG00000130779
ENSG00000077150	High	Q00653	Nuclear factor NF-kappa-B p100 subunit	NFKB2	13	-0.821126	3.93817e-05	-0.771027	7.32997e-05	0.051024	0.907987	134.1	75.9	78.6	126.1	143.1	121.3	146.1	72.3	83.1	72.1	84.8	72.3	78.7	ENSG00000077150
ENSG00000159210	High	Q96H20	Vacuolar-sorting protein SNF8	SNF8	6	-0.821126	0.00017649	-0.756331	0.000319648	0.0662614	0.903553	133.8	75.7	79.3	152.3	118.1	121.2	143.6	81.9	78.5	66.6	85.1	72.2	80.5	ENSG00000159210
ENSG00000204843	High	Q14203	Dynactin subunit 1	DCTN1	45	-0.818579	3.73546e-06	-0.657445	1.33944e-05	0.159629	0.533065	131.5	74.6	83.3	129.5	135.2	128.1	133.2	73.5	80.4	70	86.5	80.5	83	ENSG00000204843
ENSG00000196642	High	Q3YEC7	Rab-like protein 6	RABL6	12	-0.818579	4.40871e-06	-0.639355	1.62552e-05	0.178874	0.497594	131.1	74.3	84.2	129.1	130.8	128	136.5	73.1	78.1	71.8	87.6	77.7	87.2	ENSG00000196642
ENSG00000242247	High	Q9NP61	ADP-ribosylation factor GTPase-activating protein 3	ARFGAP3	21	-0.818579	5.46799e-06	-0.72977	1.55919e-05	0.0881416	0.756951	133.1	75.5	80.3	129.8	132.6	128.6	141.6	76.5	79.4	70.7	83.2	75.1	82.6	ENSG00000242247
ENSG00000147202	High	O60879	Protein diaphanous homolog 2	DIAPH2	20	-0.818579	6.8292e-06	-0.687335	2.14692e-05	0.132248	0.677209	132.2	74.9	82.1	125.9	137.4	126.1	139.5	71	80.4	73.4	83.8	78.7	83.9	ENSG00000147202
ENSG00000113312	High	Q99614	Tetratricopeptide repeat protein 1	TTC1	11	-0.818579	7.0154e-06	-0.619271	3.10107e-05	0.199123	0.515613	130.7	74.1	85	125.9	131.1	128.9	136.8	73.1	79.9	69.2	91.2	77.5	86.4	ENSG00000113312
ENSG00000155975	High	Q8NEZ2	Vacuolar protein sorting-associated protein 37A	VPS37A	8	-0.818579	7.52069e-06	-0.703689	2.17823e-05	0.116365	0.716444	132.6	75.1	81.4	132.9	130.1	125.6	141.6	74.3	81.8	69.4	85.6	79.8	78.9	ENSG00000155975
ENSG00000085433	High	O94967	WD repeat-containing protein 47	WDR47	9	-0.818579	1.10943e-05	-0.739372	2.75979e-05	0.0799754	0.806684	133.4	75.6	79.9	126.5	134	128.1	144.9	78.5	79.4	68.9	84.4	74.8	80.5	ENSG00000085433
ENSG00000140939	High	O60936	Nucleolar protein 3	NOL3	3	-0.818579	1.42056e-05	-0.736966	3.42695e-05	0.0827026	0.810558	133.3	75.6	80	143.9	125	124.3	140.1	73.8	76.8	76.2	85.7	79.5	74.8	ENSG00000140939
ENSG00000125821	High	Q8TEA8	D-tyrosyl-tRNA(Tyr) deacylase 1	DTD1	7	-0.818579	3.12567e-05	-0.659723	0.000112972	0.159629	0.702911	131.6	74.6	83.3	124	134.2	125.2	142.8	72.9	81.2	69.7	92.4	71.8	85.7	ENSG00000125821
ENSG00000148341	High	Q9NR46	Endophilin-B2	SH3GLB2	7	-0.818579	8.12946e-05	-0.793357	0.000121576	0.0257376	0.957058	134.5	76.3	77.7	143.2	123.4	127.2	144.4	83.1	84.6	61.2	85.1	70.2	77.7	ENSG00000148341
ENSG00000197102	High	Q14204	Cytoplasmic dynein 1 heavy chain 1	DYNC1H1	213	-0.816037	3.24246e-06	-0.701342	1.0793e-05	0.1137	0.654869	132.5	75.3	81.4	130.7	135.6	129.4	134.1	76.7	78.8	70.3	85.6	79	79.7	ENSG00000197102
ENSG00000144535	High	Q8IYB7	DIS3-like exonuclease 2	DIS3L2	10	-0.816037	6.53382e-06	-0.701342	1.92183e-05	0.115033	0.706829	132.4	75.2	81.5	130.2	125.3	131.6	142.7	73	75.9	76.9	84.3	76.2	84	ENSG00000144535
ENSG00000183735	High	Q9UHD2	Serine/threonine-protein kinase TBK1	TBK1	15	-0.816037	1.0342e-05	-0.756331	2.32898e-05	0.0579701	0.856986	133.7	76	79.1	132.2	129.6	132.7	140.4	81.6	80.6	65.7	86.4	74.2	76.7	ENSG00000183735
ENSG00000116017	High	Q99856	AT-rich interactive domain-containing protein 3A	ARID3A	7	-0.816037	2.78327e-05	-0.680382	8.6459e-05	0.136191	0.739915	132	74.9	82.4	148.1	126.8	118.8	134.3	71.5	74.7	78.6	80.1	83.2	83.8	ENSG00000116017
ENSG00000106070	High	Q13322	Growth factor receptor-bound protein 10	GRB10	1	-0.816037	5.71182e-05	-0.741783	0.000116256	0.0731347	0.868479	133.4	75.8	79.7	131.8	120.3	132.9	148.5	88.2	72.9	66.2	83.2	80.3	75.7	ENSG00000106070
ENSG00000181481	High	Q8IUD6	E3 ubiquitin-protein ligase RNF135	RNF135	1	-0.816037	0.000243598	-0.713119	0.000549623	0.102994	0.851545	132.7	75.4	81	131.2	121.2	139.8	138.8	67.3	94.7	64.2	92.9	83.6	66.4	ENSG00000181481
ENSG00000101224	Medium	P30305	M-phase inducer phosphatase 2	CDC25B	1	-0.816037	0.00100645	-0.556393	0.00610749	0.257011	0.711074	129.1	73.4	87.7	125.3	123.7	112.2	155.4	74.9	75.1	70.2	77.8	109.5	75.9	ENSG00000101224
ENSG00000161011	High	Q13501	Sequestosome-1	SQSTM1	6	-0.816037	0.00224115	-0.405451	0.0397709	0.410341	0.583777	125.5	71.3	94.7	129.9	152.4	107.3	112.6	64.5	92.4	56.8	107	92.2	85	ENSG00000161011
ENSG00000170312	High	P06493	Cyclin-dependent kinase 1	CDK1	11	-0.816037	0.0124839	-0.77596	0.0155401	0.0384362	0.974478	134.1	76.2	78.3	155.4	89.4	141.1	150.8	97.6	49.2	81.8	91.8	54.9	88.2	ENSG00000170312
ENSG00000185009	High	Q9Y2T2	AP-3 complex subunit mu-1	AP3M1	8	-0.813499	4.18708e-06	-0.671164	1.38668e-05	0.141433	0.584484	131.7	75	82.7	127.2	130.3	138.2	131.1	71.8	78.4	74.8	87.2	78.9	82.1	ENSG00000185009
ENSG00000138347	High	Q86TC9	Myopalladin	MYPN	9	-0.813499	8.81736e-06	-0.680382	2.81809e-05	0.132248	0.684936	131.9	75.1	82.3	129.6	129.3	135.3	133.6	81.3	78.1	66	88.8	74.4	83.8	ENSG00000138347
ENSG00000140365	High	Q9H0A8	COMM domain-containing protein 4	COMMD4	5	-0.813499	1.29878e-05	-0.592919	7.12547e-05	0.22033	0.528746	129.9	74	86.1	130.1	122.4	126.5	140.8	69.7	81.3	70.8	91.2	80.6	86.6	ENSG00000140365
ENSG00000104611	High	Q9H788	SH2 domain-containing protein 4A	SH2D4A	13	-0.813499	1.54825e-05	-0.739372	3.57238e-05	0.0745054	0.830556	133.3	75.8	79.8	143	124.3	127.6	138.3	80.8	75.6	71	76.8	88.1	74.5	ENSG00000104611
ENSG00000101624	High	Q8TAP6	Centrosomal protein of 76 kDa	CEP76	3	-0.813499	0.000108795	-0.53952	0.000985774	0.275007	0.571116	128.7	73.2	88.6	139.3	112.8	140.8	121.9	72.7	66.5	80.3	88.6	80	97.1	ENSG00000101624
ENSG00000117461	High	Q92569	Phosphatidylinositol 3-kinase regulatory subunit gamma	PIK3R3	1	-0.813499	0.000201215	-0.720232	0.000434123	0.0935602	0.86026	132.8	75.6	80.7	134.1	124.1	132.4	140.7	72.5	73.4	80.9	56.9	97	88.1	ENSG00000117461
ENSG00000105486	High	P18858	DNA ligase 1	LIG1	19	-0.813499	0.00123922	-0.50226	0.011449	0.312665	0.667751	127.8	72.7	90.3	137.2	101.6	142.8	129.6	74.7	58.9	84.4	91.5	73.9	105.5	ENSG00000105486
ENSG00000032389	High	Q53HC9	Protein TSSC1	TSSC1	5	-0.810966	5.61041e-06	-0.592919	2.74285e-05	0.21661	0.440983	129.9	74.1	86.1	129.6	137	120.8	132.1	70.6	77.3	74.3	87.8	83.6	86.9	ENSG00000032389
ENSG00000165699	High	Q92574	Hamartin	TSC1	9	-0.810966	2.44449e-05	-0.632629	0.000102812	0.178874	0.657907	130.8	74.6	84.4	123.3	141.5	121.6	136.6	70.9	84.6	68.2	86.4	84.1	82.8	ENSG00000165699
ENSG00000100162	High	Q9NSP4	Centromere protein M	CENPM	2	-0.810966	2.85834e-05	-0.597278	0.000156024	0.214125	0.587442	130	74	85.9	143.6	118.1	125.6	132.7	80.5	69.4	72.3	85.3	80.8	91.7	ENSG00000100162
ENSG00000125779	High	Q9BZ23	Pantothenate kinase 2, mitochondrial	PANK2	3	-0.810966	3.09438e-05	-0.773491	5.51403e-05	0.0384362	0.925232	134	76.3	78.4	125.3	126.6	131	153	77.7	76.2	75.1	79.5	81.7	73.9	ENSG00000125779
ENSG00000177879	High	Q92572	AP-3 complex subunit sigma-1	AP3S1	5	-0.810966	0.000154429	-0.662004	0.000502314	0.15056	0.776015	131.5	74.9	83.1	114.3	140.3	127.4	143.9	71.5	83.3	69.9	92.5	69.3	87.6	ENSG00000177879
ENSG00000196954	High	P49662	Caspase-4	CASP4	4	-0.810966	0.000242193	-0.606035	0.00115182	0.205393	0.716444	130.2	74.2	85.5	138.9	127.7	109.4	144.8	76.6	84.3	61.7	92.4	85.5	78.7	ENSG00000196954
ENSG00000143320	High	P29373	Cellular retinoic acid-binding protein 2	CRABP2	11	-0.810966	0.000248539	-0.803393	0.000311977	0.0071955	0.989157	134.6	76.7	77.1	120.1	160.5	122.9	134.9	71.8	85	73.4	82.4	77.3	71.7	ENSG00000143320
ENSG00000135476	High	Q14674	Separin	ESPL1	6	-0.810966	0.00044314	-0.537424	0.00353694	0.273814	0.661064	128.5	73.3	88.6	128	119.4	114.2	152.5	80.8	63.6	75.5	93	75.3	97.6	ENSG00000135476
ENSG00000112977	High	P51397	Death-associated protein 1	DAP	4	-0.810966	0.000742348	-1.00578	0.000325735	-0.195946	0.790112	138.9	79.1	69.1	144.7	119	134.9	156.8	105.4	67.9	64	71.4	65.8	70.1	ENSG00000112977
ENSG00000094804	High	Q99741	Cell division control protein 6 homolog	CDC6	2	-0.810966	0.0031951	-0.691989	0.00666494	0.119024	0.885709	132.2	75.3	81.8	155	144.1	90.6	139.1	69.9	74.4	81.6	76.6	94.4	74.3	ENSG00000094804
ENSG00000170606	High	P34932	Heat shock 70 kDa protein 4	HSPA4	42	-0.808437	2.54652e-06	-0.682696	9.0846e-06	0.125651	0.57411	131.9	75.3	82.2	131	130.8	129.4	136.2	74.4	76.5	75.1	85.1	78.1	83.4	ENSG00000170606
ENSG00000179021	High	Q5JPI3	Uncharacterized protein C3orf38	C3orf38	5	-0.808437	4.42437e-06	-0.632629	1.62552e-05	0.176323	0.500127	130.7	74.7	84.4	127.8	126.6	128.8	139.8	75.8	73.8	74.4	85.5	85.7	81.9	ENSG00000179021
ENSG00000109452	High	O15327	Type II inositol 3,4-bisphosphate 4-phosphatase	INPP4B	7	-0.808437	5.37535e-06	-0.639355	1.94962e-05	0.169925	0.546413	130.9	74.7	84	130.2	136.4	126.8	130.2	69.2	81.7	73.2	88.8	82.2	81.1	ENSG00000109452
ENSG00000136100	High	Q86VN1	Vacuolar protein-sorting-associated protein 36	VPS36	10	-0.808437	6.11795e-06	-0.76366	1.4917e-05	0.045443	0.876452	133.7	76.3	78.7	136.7	122.7	134.1	141.4	75.3	77.2	76.4	80.4	75.9	79.8	ENSG00000136100
ENSG00000116337	High	Q01433	AMP deaminase 2	AMPD2	19	-0.808437	3.90101e-05	-0.739372	7.98918e-05	0.0690147	0.866907	133.2	76	79.7	122.1	141.1	126.8	142.6	66.9	88.8	72.4	79	79.2	81.1	ENSG00000116337
ENSG00000114316	High	Q13107	Ubiquitin carboxyl-terminal hydrolase 4	USP4	17	-0.808437	7.67449e-05	-0.498179	0.00101541	0.309176	0.494779	127.6	72.9	90.3	128.2	119.3	127.8	135.1	72.3	72.2	74.1	80.2	109.5	81.3	ENSG00000114316
ENSG00000156973	High	O43924	Retinal rod rhodopsin-sensitive cGMP 3',5'-cyclic phosphodiesterase subunit delta	PDE6D	3	-0.808437	9.1415e-05	-0.72261	0.000194253	0.0854247	0.855062	132.8	75.8	80.4	139.3	109.9	140.4	141.7	80.2	71.4	75.8	84.5	74.4	82.4	ENSG00000156973
ENSG00000065413	High	Q8N8A2	Serine/threonine-protein phosphatase 6 regulatory ankyrin repeat subunit B	ANKRD44	2	-0.808437	0.000155246	-0.655172	0.000524048	0.154454	0.767079	131.3	74.9	83.4	122.9	130.7	123.2	148.3	58.9	89.8	76.1	86.3	78.4	85.6	ENSG00000065413
ENSG00000136813	High	Q5VYK3	Proteasome-associated protein ECM29 homolog	ECM29	51	-0.805913	3.78186e-06	-0.655172	1.32439e-05	0.149259	0.558823	131.2	75.1	83.3	133.8	128.4	126.5	136.1	78.3	76.2	70.9	86.1	81.4	82.2	ENSG00000136813
ENSG00000198087	High	Q9Y5K6	CD2-associated protein	CD2AP	18	-0.805913	5.86739e-06	-0.810966	1.21007e-05	-0.00578235	0.983329	134.7	77	76.8	127.7	129.9	143.3	137.7	75.2	80.6	75.4	77	73.2	80	ENSG00000198087
ENSG00000143393	High	Q9UBF8	Phosphatidylinositol 4-kinase beta	PI4KB	9	-0.805913	7.96527e-06	-0.643856	2.96479e-05	0.16221	0.603737	131	74.9	83.8	132.3	126.6	126	139	69.6	80.9	74.2	86.3	77.5	87.7	ENSG00000143393
ENSG00000145349	High	Q13557	Calcium/calmodulin-dependent protein kinase type II subunit delta	CAMK2D	11	-0.805913	8.47173e-06	-0.734563	2.07078e-05	0.0731347	0.808378	133	76	80	133.2	141.9	124.8	132	73.3	80.1	74.7	79.3	86.8	73.8	ENSG00000145349
ENSG00000114209	High	Q9BUL8	Programmed cell death protein 10	PDCD10	10	-0.805913	1.7529e-05	-0.617056	8.0705e-05	0.190299	0.603737	130.3	74.5	85	133.5	126.5	121.7	139.7	81	75.4	67.2	91.4	77.6	86.1	ENSG00000114209
ENSG00000104626	High	Q8IV48	3'-5' exoribonuclease 1	ERI1	3	-0.805913	8.27876e-05	-0.643856	0.000299472	0.16092	0.736848	131	74.9	83.8	132.2	121.2	144.6	125.9	80.3	62.2	82.3	88.7	72.7	90	ENSG00000104626
ENSG00000125124	High	Q9BXC9	Bardet-Biedl syndrome 2 protein	BBS2	3	-0.805913	0.000344755	-0.494109	0.00408461	0.311503	0.580684	127.4	72.9	90.5	109.9	139.6	120.5	139.8	59.9	88.8	70.1	86.6	87.7	97.3	ENSG00000125124
ENSG00000173598	High	Q9NZJ9	Diphosphoinositol polyphosphate phosphohydrolase 2	NUDT4	3	-0.805913	0.000362332	-0.619271	0.00145385	0.186501	0.751481	130.4	74.6	84.9	121.3	128.2	117.7	154.5	66.5	85.3	72	93.5	73.1	87.9	ENSG00000173598
ENSG00000123374	High	P24941	Cyclin-dependent kinase 2	CDK2	11	-0.805913	0.000842365	-0.567041	0.00469204	0.240009	0.719231	129.2	73.9	87.2	125.8	115.8	120.4	154.7	76.8	69.2	75.6	98.5	66.2	97	ENSG00000123374
ENSG00000121769	High	P05413	Fatty acid-binding protein, heart	FABP3	8	-0.805913	0.00634853	-0.724993	0.0102291	0.0813396	0.930681	132.8	75.9	80.4	104.7	164.3	108.1	153.9	69.2	94.8	63.9	76.3	90.4	74.4	ENSG00000121769
ENSG00000135916	High	Q9NQX7	Integral membrane protein 2C	ITM2C	7	-0.805913	0.0126983	0.128293	0.533177	0.935083	0.184695	111.2	63.6	121.5	110.6	145.8	96.4	91.9	53.9	89.1	47.7	123	135.7	105.9	ENSG00000135916
ENSG00000119718	High	P49770	Translation initiation factor eIF-2B subunit beta	EIF2B2	9	-0.803393	4.4939e-06	-0.687335	1.34482e-05	0.116365	0.670211	131.9	75.6	81.9	130.3	126.9	136.8	133.7	77.7	78	71	85	76.6	84.1	ENSG00000119718
ENSG00000111961	High	O94885	SAM and SH3 domain-containing protein 1	SASH1	13	-0.803393	4.50082e-06	-0.664288	1.50018e-05	0.137504	0.603737	131.4	75.3	82.8	128	126.4	132	139.1	75.5	77.3	73.2	84.1	78.9	85.6	ENSG00000111961
ENSG00000105821	High	Q99543	DnaJ homolog subfamily C member 2	DNAJC2	17	-0.803393	8.01616e-06	-0.617056	3.43876e-05	0.189034	0.538763	130.3	74.6	85	135.2	123.1	135.1	127.8	76.9	68.9	77.9	90.7	78.3	86.1	ENSG00000105821
ENSG00000124356	High	O95630	STAM-binding protein	STAMBP	5	-0.803393	1.20528e-05	-0.597278	6.11829e-05	0.206643	0.538763	129.8	74.4	85.8	133.2	122.9	122.5	140.7	71.5	80.9	70.8	88.1	84.5	84.9	ENSG00000124356
ENSG00000139505	High	Q9Y217	Myotubularin-related protein 6	MTMR6	15	-0.803393	2.44449e-05	-0.648372	8.64595e-05	0.154454	0.6926	131	75.1	83.6	128.2	123.7	127.3	144.9	73.9	78.1	73.2	90	73.2	87.4	ENSG00000139505
ENSG00000135686	High	Q8N4N3	Kelch-like protein 36	KLHL36	2	-0.803393	4.32324e-05	-0.637109	0.000166281	0.166073	0.699231	130.7	74.9	84.1	138.7	137	126.5	120.7	68.6	67	89.1	87.8	78.8	85.6	ENSG00000135686
ENSG00000107223	High	O60869	Endothelial differentiation-related factor 1	EDF1	12	-0.803393	5.81456e-05	-0.520769	0.000603883	0.283329	0.516988	128.1	73.3	89.3	137.2	122.2	126	126.8	73	63.7	83.3	97.2	75.3	95.2	ENSG00000107223
ENSG00000119326	High	Q9UBT7	Alpha-catulin	CTNNAL1	7	-0.803393	0.00023336	-0.444184	0.0047476	0.359521	0.494779	126.2	72.3	92.8	133.2	133.3	107.3	130.9	67.3	82.4	67.2	87.6	107.8	82.9	ENSG00000119326
ENSG00000106244	High	Q13442	28 kDa heat- and acid-stable phosphoprotein	PDAP1	12	-0.800877	5.38849e-06	-0.650635	1.83643e-05	0.149259	0.588989	131	75.2	83.4	136	130.7	121.8	135.7	75.7	75.7	74.2	86.8	79.3	84.1	ENSG00000106244
ENSG00000166595	High	Q9Y3D0	Mitotic spindle-associated MMXD complex subunit MIP18	FAM96B	5	-0.800877	5.75899e-06	-0.673463	1.83643e-05	0.128293	0.665097	131.5	75.5	82.5	132.2	131.3	129.9	132.7	72.4	79	75	87.9	72.5	87.1	ENSG00000166595
ENSG00000162520	High	Q9H7C4	Syncoilin	SYNC	14	-0.800877	2.98611e-05	-0.708396	7.20166e-05	0.0922074	0.808338	132.3	76	81	123.4	138.1	123.8	144	73.8	85.1	69	86.1	78	78.8	ENSG00000162520
ENSG00000198001	High	Q9NWZ3	Interleukin-1 receptor-associated kinase 4	IRAK4	8	-0.800877	4.30347e-05	-0.652901	0.000147003	0.149259	0.727637	131.1	75.2	83.4	126.3	130.5	118.5	148.9	73.5	80.9	71.1	86.1	80.1	84	ENSG00000198001
ENSG00000137713	High	P30154	Serine/threonine-protein phosphatase 2A 65 kDa regulatory subunit A beta isoform	PPP2R1B	7	-0.800877	8.81396e-05	-0.780909	0.000127748	0.0214797	0.964204	133.9	76.8	78	140.2	113.9	137.3	144.3	77.9	73.8	78.8	82.2	66.1	85.6	ENSG00000137713
ENSG00000105928	High	O60443	Non-syndromic hearing impairment protein 5	DFNA5	12	-0.800877	0.000105123	-0.675765	0.000289093	0.124328	0.793809	131.6	75.5	82.4	128.3	131.9	115.8	150.3	68.8	85.8	72.1	85.5	77.8	83.8	ENSG00000105928
ENSG00000172830	High	Q8TE77	Protein phosphatase Slingshot homolog 3	SSH3	11	-0.800877	0.000106787	-0.701342	0.000248573	0.100305	0.829422	132.1	75.9	81.3	117.5	139.9	125.9	145.2	69.5	89.3	68.8	85.4	74.9	83.7	ENSG00000172830
ENSG00000141232	High	P50616	Protein Tob1	TOB1	2	-0.800877	0.000478374	-0.304006	0.038573	0.496718	0.327923	122.7	70.4	99.4	110.1	135.5	108.2	136.8	56.9	82.1	72.3	100	91.3	106.8	ENSG00000141232
ENSG00000137055	High	Q9Y263	Phospholipase A-2-activating protein	PLAA	24	-0.798366	2.76611e-06	-0.62371	1.16956e-05	0.173767	0.440983	130.3	75	84.6	131.3	125.6	130.6	133.9	74.4	76.1	74.4	87.2	80.9	85.6	ENSG00000137055
ENSG00000057663	High	Q9H1Y0	Autophagy protein 5	ATG5	6	-0.798366	3.02258e-06	-0.72738	8.86489e-06	0.0717627	0.755757	132.7	76.3	80.1	134.8	127.6	134	134.4	79.3	77.5	71.9	81.2	81.9	77.4	ENSG00000057663
ENSG00000244462	High	Q9NTZ6	RNA-binding protein 12	RBM12	17	-0.798366	4.1306e-06	-0.710756	1.16956e-05	0.0867838	0.736848	132.3	76.1	80.8	139.2	130	132.2	128	77.8	74.9	75.5	85.6	76.8	80	ENSG00000244462
ENSG00000177548	High	Q9H5N1	Rab GTPase-binding effector protein 2	RABEP2	15	-0.798366	4.57631e-06	-0.650635	1.58322e-05	0.147958	0.573459	130.9	75.3	83.4	126.1	131.2	138.3	128	73.7	80.5	71.8	83.3	83.2	83.9	ENSG00000177548
ENSG00000124831	High	Q32MZ4	Leucine-rich repeat flightless-interacting protein 1	LRRFIP1	28	-0.798366	6.02469e-06	-0.639355	2.17665e-05	0.16092	0.57411	130.7	75.1	84	131.7	128.3	124.5	138.3	76.8	78	70.6	88	78.8	85.1	ENSG00000124831
ENSG00000174705	High	A1X283	SH3 and PX domain-containing protein 2B	SH3PXD2B	22	-0.798366	1.67018e-05	-0.668868	5.25082e-05	0.129613	0.720868	131.4	75.5	82.6	129.1	133	120.2	143.3	74.3	81.5	70.7	87.3	78.9	81.7	ENSG00000174705
ENSG00000170027	High	P61981	14-3-3 protein gamma	YWHAG	11	-0.798366	2.1242e-05	-0.698998	5.43763e-05	0.0989585	0.788492	132	76	81.4	121.8	137.4	131.4	137.4	66.5	73.7	87.7	81.4	77.8	84.8	ENSG00000170027
ENSG00000162971	High	A2RUC4	tRNA wybutosine-synthesizing protein 5	TYW5	1	-0.798366	2.50533e-05	-0.768568	4.38599e-05	0.0299829	0.93704	133.6	76.8	78.4	132.1	137.6	117.8	146.9	78.2	78.8	73.4	78.3	80.4	76.6	ENSG00000162971
ENSG00000169504	High	Q9Y696	Chloride intracellular channel protein 4	CLIC4	14	-0.798366	3.02053e-05	-0.662004	9.66965e-05	0.134878	0.738131	131.2	75.5	82.9	135	113.3	135.2	141.5	73.2	77.7	75.5	85.2	79.2	84.3	ENSG00000169504
ENSG00000077380	High	Q13409	Cytoplasmic dynein 1 intermediate chain 2	DYNC1I2	13	-0.798366	3.56763e-05	-0.590745	0.000191368	0.206643	0.613864	129.5	74.5	86.1	129.9	136.6	116.4	135.3	68	85.1	70.6	89.4	78.7	90	ENSG00000077380
ENSG00000113456	High	O60671	Cell cycle checkpoint protein RAD1	RAD1	5	-0.798366	3.80422e-05	-0.643856	0.000135786	0.155749	0.711074	130.8	75.2	83.7	140.4	116	132.4	134.5	73.1	68.9	83.6	84	76.8	90.4	ENSG00000113456
ENSG00000145012	High	Q93052	Lipoma-preferred partner	LPP	12	-0.798366	0.000114142	-0.673463	0.000312971	0.123004	0.797897	131.5	75.6	82.4	119.4	144.3	121.7	140.5	77	86.5	63.4	88.7	77.2	81.3	ENSG00000145012
ENSG00000033327	High	Q9UQC2	GRB2-associated-binding protein 2	GAB2	2	-0.798366	0.000398449	-0.597278	0.00183394	0.202888	0.736387	129.7	74.6	85.8	128.5	135.8	110.6	144.1	77.9	86.7	59.1	87	96.1	74.3	ENSG00000033327
ENSG00000132155	High	P04049	RAF proto-oncogene serine/threonine-protein kinase	RAF1	4	-0.798366	0.000688583	-0.603841	0.00281273	0.194087	0.756951	129.9	74.7	85.5	122.6	116.2	144.3	136.3	78.1	76.3	69.7	72.7	110.9	72.8	ENSG00000132155
ENSG00000105229	Medium	Q8N2W9	E3 SUMO-protein ligase PIAS4	PIAS4	1	-0.798366	0.000860955	-0.520769	0.00661807	0.276199	0.67863	128	73.6	89.1	140.5	135.6	98.5	137.3	75.7	66.6	78.4	79.9	83.8	103.7	ENSG00000105229
ENSG00000108443	High	P23443	Ribosomal protein S6 kinase beta-1	RPS6KB1	5	-0.795859	1.08236e-05	-0.673463	3.26744e-05	0.121679	0.716444	131.4	75.7	82.4	132.5	126.4	123.5	143.4	72.9	79.6	74.6	83.4	78.1	85.6	ENSG00000108443
ENSG00000277897	High	P0CG29	Glutathione S-transferase theta-2	GSTT2	4	-0.795859	2.29858e-05	-0.75877	4.15091e-05	0.0356239	0.925232	133.3	76.8	78.7	124.3	129.8	134.1	145.1	70.4	88	72.1	82.2	75.4	78.6	ENSG00000277897
ENSG00000169093	High	O95671	N-acetylserotonin O-methyltransferase-like protein	ASMTL	9	-0.795859	2.9495e-05	-0.734563	5.98025e-05	0.0607392	0.874581	132.8	76.5	79.8	120.4	134.3	127.6	148.7	75.9	81.3	72.4	82.8	77.2	79.5	ENSG00000169093
ENSG00000157020	High	P55735	Protein SEC13 homolog	SEC13	12	-0.795859	3.22074e-05	-0.590745	0.000167948	0.204141	0.609837	129.6	74.6	86	123.1	136.8	120.3	138.1	63.1	81.2	79.6	84.8	82.9	90.2	ENSG00000157020
ENSG00000084764	High	Q9UPY8	Microtubule-associated protein RP/EB family member 3	MAPRE3	4	-0.795859	5.97943e-05	-0.592919	0.000310468	0.202888	0.65592	129.6	74.6	85.9	126.7	138.9	115.8	137.1	65.5	85.7	72.6	87.2	79.3	91.2	ENSG00000084764
ENSG00000136436	High	Q13137	Calcium-binding and coiled-coil domain-containing protein 2	CALCOCO2	12	-0.795859	0.000356601	-0.552156	0.00238762	0.244887	0.677307	128.6	74	87.8	135.3	141.1	112	126.1	72.5	89.1	60.5	89.7	98.5	75.2	ENSG00000136436
ENSG00000105576	High	O14787	Transportin-2	TNPO2	5	-0.795859	0.000375398	-0.617056	0.00148557	0.181421	0.755757	130.1	74.9	84.9	138.5	116.3	118.6	147.1	67	77.8	79.8	91.1	67.8	95.8	ENSG00000105576
ENSG00000187134	High	Q04828	Aldo-keto reductase family 1 member C1	AKR1C1	7	-0.795859	0.00056449	-0.650635	0.00164042	0.144046	0.806684	130.9	75.4	83.4	115.1	138	116.1	154.5	62.6	85.6	78	79.3	90.3	80.5	ENSG00000187134
ENSG00000160213	High	P04080	Cystatin-B	CSTB	5	-0.795859	0.000587683	-0.880976	0.000423705	-0.086201	0.896243	135.9	78.3	73.8	137.8	121.6	123.5	160.8	92.8	81.5	60.8	78.1	68.2	75.1	ENSG00000160213
ENSG00000188130	High	P53778	Mitogen-activated protein kinase 12	MAPK12	2	-0.795859	0.000675201	-0.411195	0.0149035	0.386259	0.528981	125.3	72.1	94.2	119.9	126.1	115.9	139.2	65.8	77.1	73.4	78.8	84	119.8	ENSG00000188130
ENSG00000173457	High	Q96C90	Protein phosphatase 1 regulatory subunit 14B	PPP1R14B	2	-0.795859	0.000680203	-0.694321	0.00146002	0.102994	0.869539	131.9	75.9	81.6	125.4	111.6	138.8	151.6	72.3	83.5	72	93.5	62.4	88.8	ENSG00000173457
ENSG00000143344	Medium	Q9NZL6	Ral guanine nucleotide dissociation stimulator-like 1	RGL1	1	-0.795859	0.00199052	-0.72977	0.00316481	0.0648829	0.930784	132.7	76.4	80	143.4	105.8	163.1	118.6	76.5	71.9	80.9	89.8	82.9	67.2	ENSG00000143344
ENSG00000139163	High	Q9HBU6	Ethanolamine kinase 1	ETNK1	2	-0.795859	0.00233555	-0.475936	0.0213664	0.319618	0.678129	126.8	73.1	91.2	119.5	115.3	114.5	157.8	76.7	90.8	51.8	99	86.3	88.4	ENSG00000139163
ENSG00000110711	High	O00170	AH receptor-interacting protein	AIP	8	-0.793357	3.5536e-06	-0.657445	1.17109e-05	0.134878	0.580684	131	75.6	83	133.1	124.4	133.5	133	73.1	75	78.9	80.8	82.6	85.6	ENSG00000110711
ENSG00000140750	High	Q68EM7	Rho GTPase-activating protein 17	ARHGAP17	20	-0.793357	4.57631e-06	-0.696658	1.33944e-05	0.0976108	0.713052	131.9	76.1	81.4	131.1	127.4	128.5	140.6	76.2	79.3	72.7	81.9	80.5	81.8	ENSG00000140750
ENSG00000149600	High	Q86VX2	COMM domain-containing protein 7	COMMD7	4	-0.793357	1.02763e-05	-0.673463	3.08312e-05	0.117695	0.718801	131.4	75.9	82.3	134.1	130.3	122.2	138.8	70.2	78.3	79.1	88	75.8	83.2	ENSG00000149600
ENSG00000213047	Medium	Q6P3S1	DENN domain-containing protein 1B	DENND1B	1	-0.793357	1.13327e-05	-0.575615	6.3809e-05	0.22033	0.502261	129.1	74.4	86.7	123.4	138.2	121.5	133.4	71.7	80.9	70.8	82.7	88.4	89.1	ENSG00000213047
ENSG00000165609	High	Q9UKK9	ADP-sugar pyrophosphatase	NUDT5	6	-0.793357	1.62063e-05	-0.761213	3.11576e-05	0.0299829	0.931318	133.3	77	78.6	125.8	125.5	134.9	147.1	78.7	79.8	72.4	81.6	73.9	80.2	ENSG00000165609
ENSG00000165417	High	P52655	Transcription initiation factor IIA subunit 1	GTF2A1	3	-0.793357	2.56912e-05	-0.632629	9.72446e-05	0.159629	0.682575	130.5	75.3	84.1	147.3	120.8	124.6	129.2	76.7	72	77.2	85.6	81.3	85.3	ENSG00000165417
ENSG00000215440	High	Q8NDH3	Probable aminopeptidase NPEPL1	NPEPL1	6	-0.793357	5.38905e-05	-0.634867	0.000199774	0.159629	0.716444	130.5	75.3	84.1	118.3	142	133.1	128.6	65.1	88.2	72.4	80.1	88.5	83.6	ENSG00000215440
ENSG00000198218	High	Q2TAL8	Glutamine-rich protein 1	QRICH1	7	-0.793357	8.43646e-05	-0.643856	0.000286459	0.149259	0.747684	130.7	75.4	83.7	141.2	115.5	139.4	126.6	83.7	65.3	77.2	80.7	78.1	92.2	ENSG00000198218
ENSG00000179364	High	Q86VP3	Phosphofurin acidic cluster sorting protein 2	PACS2	2	-0.793357	0.000148384	-0.584241	0.00079892	0.210389	0.682575	129.3	74.6	86.3	115.9	149	122.3	130.1	71.2	86.8	65.9	83.3	87.7	87.9	ENSG00000179364
ENSG00000266412	High	Q13772	Nuclear receptor coactivator 4	NCOA4	5	-0.793357	0.0010587	-0.343732	0.0399552	0.448901	0.481641	123.5	71.3	97.3	130.7	145.1	108.4	109.8	65.6	84.4	63.9	92.3	112.4	87.4	ENSG00000266412
ENSG00000123992	High	Q9ULA0	Aspartyl aminopeptidase	DNPEP	11	-0.790859	5.46897e-06	-0.685014	1.63314e-05	0.105678	0.704943	131.6	76	81.8	129.8	132.8	125.3	138.6	69.5	78.7	79.9	83.3	79.9	82.3	ENSG00000123992
ENSG00000089006	High	Q9Y5X3	Sorting nexin-5	SNX5	14	-0.790859	6.8292e-06	-0.606035	2.9054e-05	0.185232	0.525424	129.8	75	85.3	128	127.8	126	137.5	74.6	76.3	73.9	91.6	77.2	87.1	ENSG00000089006
ENSG00000087266	High	P78314	SH3 domain-binding protein 2	SH3BP2	5	-0.790859	2.09294e-05	-0.650635	6.99195e-05	0.140124	0.705745	130.8	75.6	83.3	128.3	129	121	145.1	76	80.6	70.1	88.1	79.8	82.1	ENSG00000087266
ENSG00000175324	High	O15116	U6 snRNA-associated Sm-like protein LSm1	LSM1	4	-0.790859	2.19664e-05	-0.650635	7.36667e-05	0.140124	0.708428	130.8	75.6	83.3	144.6	119	129.8	129.9	74.8	76.3	75.6	81.2	78.4	90.4	ENSG00000175324
ENSG00000162704	High	O15511	Actin-related protein 2/3 complex subunit 5	ARPC5	7	-0.790859	0.000155965	-0.592919	0.000773005	0.197865	0.696932	129.5	74.8	85.9	123.1	130.6	117.3	146.9	66.8	82.3	75.4	96.8	73.8	87.1	ENSG00000162704
ENSG00000166833	High	Q8IVL1	Neuron navigator 2	NAV2	1	-0.790859	0.00164896	-0.533242	0.00994629	0.255803	0.72295	128.1	74.1	88.5	122.5	109.2	153	127.7	84.9	66.1	71.3	97.4	66.3	101.7	ENSG00000166833
ENSG00000005175	High	Q9H6T3	RNA polymerase II-associated protein 3	RPAP3	24	-0.788365	3.9664e-06	-0.612637	1.55919e-05	0.177599	0.473757	129.9	75.2	85	125.7	130.7	129.2	133.8	72.5	76.1	76.9	87.8	79.2	87.9	ENSG00000005175
ENSG00000162402	High	Q9UPU5	Ubiquitin carboxyl-terminal hydrolase 24	USP24	35	-0.788365	4.42539e-06	-0.696658	1.21007e-05	0.0922074	0.723289	131.8	76.3	81.3	129.7	132	127.4	138.3	75.5	79.5	73.8	85.2	76.8	81.8	ENSG00000162402
ENSG00000099331	High	Q13459	Unconventional myosin-IXb	MYO9B	55	-0.788365	5.51301e-06	-0.698998	1.58322e-05	0.0881416	0.750206	131.8	76.4	81.2	130.7	131.9	124.9	139.7	78.4	79.8	71	83.4	80.9	79.4	ENSG00000099331
ENSG00000055130	High	Q13616	Cullin-1	CUL1	30	-0.788365	1.34799e-05	-0.625934	5.27596e-05	0.16092	0.647499	130.2	75.4	84.3	139.1	121	127.3	133.4	79.8	76.7	69.8	90.2	77.7	85.2	ENSG00000055130
ENSG00000105771	High	Q9H0W8	Protein SMG9	SMG9	7	-0.788365	3.60724e-05	-0.639355	0.000126104	0.149259	0.716444	130.5	75.6	83.8	129.6	127.9	119.6	144.8	76.3	82.9	67.5	88.3	77.9	85.1	ENSG00000105771
ENSG00000106211	High	P04792	Heat shock protein beta-1	HSPB1	13	-0.788365	0.000335507	-1.00868	0.0001356	-0.21927	0.738557	138.3	80.1	68.8	137.9	125	134.7	155.6	89	94.2	57.2	72.7	65	68.7	ENSG00000106211
ENSG00000147099	High	Q9BY41	Histone deacetylase 8	HDAC8	1	-0.788365	0.0045251	-0.826233	0.0039761	-0.0380063	0.965052	134.6	78	75.9	124.8	143.8	129.6	140.1	57.3	57.4	119.2	66.5	71.3	89.9	ENSG00000147099
ENSG00000148218	High	P13716	Delta-aminolevulinic acid dehydratase	ALAD	6	-0.785875	6.96855e-06	-0.72738	1.72373e-05	0.0579701	0.835876	132.4	76.8	80	128.7	125	135.6	140.4	77.8	80.1	72.5	84.5	76.7	78.6	ENSG00000148218
ENSG00000004975	High	O14641	Segment polarity protein dishevelled homolog DVL-2	DVL2	3	-0.785875	7.40682e-06	-0.72261	1.83387e-05	0.0635029	0.821973	132.3	76.8	80.2	133.6	132.5	125	138	80.6	78.7	71	85.9	73.7	81	ENSG00000004975
ENSG00000091127	High	Q96PZ0	Pseudouridylate synthase 7 homolog	PUS7	17	-0.785875	1.20344e-05	-0.590745	5.84456e-05	0.195348	0.551591	129.3	75	85.9	131.6	117.5	139.3	128.9	77.5	75.5	72	89.6	82.6	85.5	ENSG00000091127
ENSG00000140854	High	Q9BVA0	Katanin p80 WD40 repeat-containing subunit B1	KATNB1	5	-0.785875	1.38762e-05	-0.62371	5.43176e-05	0.159629	0.648408	130.1	75.5	84.4	120.3	137.7	125.1	137.2	70.7	77.6	78.2	87	78.5	87.6	ENSG00000140854
ENSG00000135720	High	O43237	Cytoplasmic dynein 1 light intermediate chain 2	DYNC1LI2	14	-0.785875	1.7293e-05	-0.687335	4.51043e-05	0.0976108	0.781421	131.5	76.3	81.7	135.1	133.4	120.1	137.6	83	80.1	65.9	84.5	81.4	79	ENSG00000135720
ENSG00000064419	High	Q9Y5L0	Transportin-3	TNPO3	15	-0.785875	3.44969e-05	-0.662004	0.000102724	0.124328	0.755757	131	75.9	82.7	139.7	114.5	135.1	134.7	80.3	69.7	77.8	86.1	76.4	85.7	ENSG00000064419
ENSG00000140682	High	O43294	Transforming growth factor beta-1-induced transcript 1 protein	TGFB1I1	10	-0.785875	4.16144e-05	-0.630394	0.000151077	0.155749	0.709257	130.2	75.5	84.1	132.8	124.6	120.4	143.2	76.2	84	66.5	83.8	90.4	78.2	ENSG00000140682
ENSG00000169047	High	P35568	Insulin receptor substrate 1	IRS1	6	-0.785875	6.34385e-05	-0.662004	0.000180835	0.123004	0.779405	131	76	82.7	144.3	118.4	125.3	135.9	87.5	72.5	68	85.2	77.7	85.3	ENSG00000169047
ENSG00000166971	High	Q9H8T0	AKT-interacting protein	AKTIP	4	-0.785875	0.000124702	-0.512514	0.00121718	0.271426	0.565267	127.5	74	89.3	115.9	142.3	114.5	137.3	72.9	81.1	68	91.4	82.8	93.8	ENSG00000166971
ENSG00000037637	High	Q6P3S6	F-box only protein 42	FBXO42	1	-0.785875	0.000676329	-0.614845	0.00235792	0.169925	0.781421	129.9	75.4	84.8	127.3	110.9	148.5	132.8	80.5	91.1	54.5	88.3	84.1	82	ENSG00000037637
ENSG00000124486	High	Q93008	Probable ubiquitin carboxyl-terminal hydrolase FAF-X	USP9X	24	-0.78339	4.06684e-06	-0.652901	1.32439e-05	0.130931	0.589722	130.7	75.9	83.2	127.7	130.6	127.6	136.8	73.3	80.6	73.9	84.5	80.6	84.4	ENSG00000124486
ENSG00000087274	High	P35611	Alpha-adducin	ADD1	16	-0.78339	9.13577e-06	-0.488026	9.86623e-05	0.296311	0.265099	126.9	73.7	90.5	132.9	123.2	133.7	117.6	74.6	74.4	72.1	95.1	87	89.4	ENSG00000087274
ENSG00000056586	High	Q9HBD1	Roquin-2	RC3H2	3	-0.78339	1.07406e-05	-0.500218	0.000103481	0.280956	0.317989	127.2	73.9	89.9	124.8	124.7	130.4	128.8	73.7	83.9	64.2	85.6	91.2	92.7	ENSG00000056586
ENSG00000165819	High	Q86U44	N6-adenosine-methyltransferase 70 kDa subunit	METTL3	7	-0.78339	1.44676e-05	-0.643856	4.99459e-05	0.140124	0.684936	130.5	75.8	83.5	141.6	121.1	134.5	124.8	81.6	75.6	70.2	83.3	83.8	83.5	ENSG00000165819
ENSG00000108091	High	Q16204	Coiled-coil domain-containing protein 6	CCDC6	19	-0.78339	2.73287e-05	-0.703689	6.20811e-05	0.0799754	0.828242	131.8	76.6	81	138.2	122.7	123.5	142.9	81.7	80.2	68	84.7	77.8	80.4	ENSG00000108091
ENSG00000163754	High	P46976	Glycogenin-1	GYG1	8	-0.78339	3.57317e-05	-0.766112	5.65188e-05	0.0172093	0.966751	133.2	77.4	78.3	147.7	120.9	132.4	131.8	87.1	74.4	70.7	81.3	76.4	77.2	ENSG00000163754
ENSG00000112640	High	Q14738	Serine/threonine-protein phosphatase 2A 56 kDa regulatory subunit delta isoform	PPP2R5D	11	-0.78339	7.06649e-05	-0.666576	0.000193495	0.117695	0.788492	131	76.1	82.5	132	117	131.9	143.2	76.8	73	78.5	91.8	68.6	87.2	ENSG00000112640
ENSG00000230989	High	O75506	Heat shock factor-binding protein 1	HSBP1	4	-0.78339	0.000123822	-0.75877	0.000180649	0.0243197	0.958728	133	77.3	78.7	127.1	126.7	134.9	143.4	86.9	72.8	72.3	80.9	61.5	93.6	ENSG00000230989
ENSG00000110756	High	Q9UPZ3	Hermansky-Pudlak syndrome 5 protein	HPS5	7	-0.78339	0.000212355	-0.720232	0.00038173	0.0621217	0.908869	132.2	76.8	80.2	139.3	125.1	114.5	150	85.6	77.8	67	87.2	72.5	80.9	ENSG00000110756
ENSG00000169139	High	Q15819	Ubiquitin-conjugating enzyme E2 variant 2	UBE2V2	1	-0.78339	0.000449548	-0.68966	0.00094137	0.0922074	0.873395	131.5	76.5	81.5	141	112.6	121.4	151.1	81.9	77	70.4	95.1	71.8	77.5	ENSG00000169139
ENSG00000151466	High	Q96NL6	Sodium channel and clathrin linker 1	SCLT1	7	-0.78339	0.000480577	-0.678072	0.00108733	0.104337	0.855451	131.2	76.3	82	149.4	105.7	136.5	133.4	85.5	70.1	73.3	88.9	71.5	85.7	ENSG00000151466
ENSG00000145362	High	Q01484	Ankyrin-2	ANK2	4	-0.78339	0.000683789	-0.471929	0.00781822	0.311503	0.611439	126.5	73.5	91.2	122.3	155.3	119.9	108.5	70.5	71.5	78.5	92.8	97.9	82.8	ENSG00000145362
ENSG00000145901	High	Q15025	TNFAIP3-interacting protein 1	TNIP1	5	-0.78339	0.00118246	-0.529073	0.00756402	0.254594	0.706829	127.9	74.2	88.6	120.6	145.2	105.4	140.4	68.5	93	61.1	90.5	95.6	79.6	ENSG00000145901
ENSG00000034510	High	P63313	Thymosin beta-10	TMSB10	1	-0.78339	0.0199987	-1.31473	0.00336073	-0.533242	0.718801	143.9	83.7	57.8	123.4	133	160.8	158.3	138.3	44.6	68.1	54.8	41.9	76.7	ENSG00000034510
ENSG00000060237	High	Q9H4A3	Serine/threonine-protein kinase WNK1	WNK1	21	-0.780909	3.41254e-06	-0.655172	1.16956e-05	0.126973	0.584484	130.7	76	83	126.9	130.9	133.3	131.8	75.5	78.6	73.9	85.7	77.7	85.6	ENSG00000060237
ENSG00000168297	High	Q7Z7A4	PX domain-containing protein kinase-like protein	PXK	6	-0.780909	7.04441e-06	-0.473931	7.78475e-05	0.309176	0.184695	126.5	73.6	91.1	130.2	128.2	116.9	130.7	71.3	75.7	73.6	95.5	86.6	91.2	ENSG00000168297
ENSG00000115904	High	Q07889	Son of sevenless homolog 1	SOS1	13	-0.780909	1.02151e-05	-0.713119	2.4397e-05	0.0662614	0.824149	132	76.9	80.5	124.9	128.2	134.3	140.5	75.4	83.6	71.6	84.8	75.2	81.5	ENSG00000115904
ENSG00000173210	High	O94929	Actin-binding LIM protein 3	ABLIM3	3	-0.780909	1.17621e-05	-0.456009	0.000184592	0.324235	0.227096	126	73.4	91.9	124.5	133.9	125.9	119.8	63.4	79.3	77.5	91.6	92.5	91.6	ENSG00000173210
ENSG00000169991	High	Q5TF58	Intermediate filament family orphan 2	IFFO2	3	-0.780909	1.40955e-05	-0.72738	3.09801e-05	0.0538064	0.870723	132.3	77	79.9	141.4	128.1	138.7	121.1	75.8	78.4	76.8	80.7	74.1	85	ENSG00000169991
ENSG00000112659	High	Q8IWT3	Cullin-9	CUL9	2	-0.780909	2.50533e-05	-0.567041	0.000147569	0.215368	0.558867	128.7	74.9	86.9	125	131.3	138.6	119.8	70.5	82.1	72	96	80.6	84.1	ENSG00000112659
ENSG00000173207	High	P61024	Cyclin-dependent kinases regulatory subunit 1	CKS1B	3	-0.780909	0.03947	-0.85726	0.0304361	-0.077041	0.955446	135.1	78.7	74.5	154.1	83.8	145	157.5	125	49.9	61	89.3	50.4	83.8	ENSG00000173207
ENSG00000128591	High	Q14315	Filamin-C	FLNC	101	-0.778432	2.65689e-06	-0.657445	9.34037e-06	0.120352	0.580684	130.7	76.2	82.8	125.4	134.1	131.5	131.6	76.2	75.5	77.1	81.5	83.6	83.4	ENSG00000128591
ENSG00000255112	High	Q7LBR1	Charged multivesicular body protein 1b	CHMP1B	7	-0.778432	5.07141e-06	-0.75877	1.17109e-05	0.0200577	0.943056	133	77.5	78.6	138.3	128.2	131.7	133.8	75.1	74.6	82.8	73.8	83.8	78	ENSG00000255112
ENSG00000065882	High	Q86TI0	TBC1 domain family member 1	TBC1D1	5	-0.778432	1.3062e-05	-0.621488	5.04158e-05	0.157044	0.648408	129.9	75.7	84.4	124.3	134.1	120.3	140.8	77.3	75.2	74.8	84.5	80.3	88.5	ENSG00000065882
ENSG00000151929	High	O95817	BAG family molecular chaperone regulator 3	BAG3	14	-0.778432	1.33133e-05	-0.744197	2.74314e-05	0.0328061	0.920562	132.6	77.3	79.1	128.9	129.5	128.1	144	80.5	81.4	70.1	82.8	72.4	82.2	ENSG00000151929
ENSG00000196151	High	Q8N9V3	WD repeat, SAM and U-box domain-containing protein 1	WDSUB1	3	-0.778432	2.14652e-05	-0.710756	4.71573e-05	0.0676387	0.848864	131.9	76.9	80.6	126.3	140.9	123	137.3	77.4	85.5	67.9	80.3	84.3	77.2	ENSG00000196151
ENSG00000065150	High	O00410	Importin-5	IPO5	29	-0.778432	2.25014e-05	-0.72977	4.43975e-05	0.051024	0.886674	132.3	77.1	79.8	130.9	128.4	121.9	148	76.5	80.5	74.2	83.7	78.4	77.4	ENSG00000065150
ENSG00000124571	High	Q9HAV4	Exportin-5	XPO5	21	-0.778432	4.45327e-05	-0.597278	0.000201864	0.181421	0.670211	129.3	75.4	85.5	141.4	118.4	123.9	133.6	80.4	68.5	77.3	90.9	75.9	89.7	ENSG00000124571
ENSG00000138078	High	Q4J6C6	Prolyl endopeptidase-like	PREPL	8	-0.778432	0.000303981	-0.603841	0.0011861	0.172488	0.751784	129.5	75.5	85.2	127.7	128.2	110.2	151.8	74.3	82.4	69.9	93.4	77.7	84.3	ENSG00000138078
ENSG00000164068	High	Q5XPI4	E3 ubiquitin-protein ligase RNF123	RNF123	11	-0.77596	6.39929e-06	-0.657445	1.94962e-05	0.117695	0.682575	130.6	76.3	82.8	129.1	127.2	126.1	140.1	76.5	81	71.5	83.7	83.9	80.9	ENSG00000164068
ENSG00000145979	High	Q9P0N9	TBC1 domain family member 7	TBC1D7	2	-0.77596	9.43909e-06	-0.575615	4.7183e-05	0.200379	0.511119	128.7	75.2	86.5	129.6	125.3	123.3	136.9	73	82.8	69.8	90.6	82.8	85.9	ENSG00000145979
ENSG00000067177	High	P46020	Phosphorylase b kinase regulatory subunit alpha, skeletal muscle isoform	PHKA1	2	-0.77596	1.01856e-05	-0.671164	2.8842e-05	0.104337	0.742378	131	76.5	82.2	122.1	140.4	133.9	127.6	72.3	78.2	78.9	77.5	86.7	82.5	ENSG00000067177
ENSG00000185189	High	Q9NSY0	Nuclear receptor-binding protein 2	NRBP2	4	-0.77596	1.43935e-05	-0.724993	3.10963e-05	0.0496308	0.879874	132.2	77.2	79.9	131.8	138.6	121.2	137	80	82.9	68.7	82.1	82.3	75.4	ENSG00000185189
ENSG00000168172	High	Q86VS8	Protein Hook homolog 3	HOOK3	26	-0.77596	1.71183e-05	-0.58208	8.61447e-05	0.192825	0.574271	128.9	75.3	86.1	121.8	135.7	121.4	136.8	74.4	82.6	69	88.2	81.9	88.3	ENSG00000168172
ENSG00000171724	High	Q9HCJ6	Synaptic vesicle membrane protein VAT-1 homolog-like	VAT1L	9	-0.77596	1.88064e-05	-0.680382	4.88834e-05	0.0949116	0.785296	131.1	76.6	81.8	124.7	140.7	121.4	137.7	73.2	82.3	74.4	82.6	86.3	76.6	ENSG00000171724
ENSG00000172936	High	Q99836	Myeloid differentiation primary response protein MyD88	MYD88	7	-0.77596	1.90964e-05	-0.708396	4.154e-05	0.0662614	0.849618	131.8	77	80.6	129.9	123	128	146.4	74.2	79.1	77.7	83.9	74.5	83.3	ENSG00000172936
ENSG00000127947	High	Q05209	Tyrosine-protein phosphatase non-receptor type 12	PTPN12	20	-0.77596	2.09294e-05	-0.72738	4.1158e-05	0.0496308	0.891076	132.2	77.2	79.9	128.5	126.2	128.1	146	81.1	77.9	72.6	84.4	71.6	83.6	ENSG00000127947
ENSG00000221914	High	P63151	Serine/threonine-protein phosphatase 2A 55 kDa regulatory subunit B alpha isoform	PPP2R2A	9	-0.77596	2.27135e-05	-0.736966	4.22473e-05	0.0398403	0.913323	132.4	77.3	79.5	128.2	125.8	127.8	147.9	74.3	81.4	76.2	83.8	73	81.6	ENSG00000221914
ENSG00000198862	High	O94822	E3 ubiquitin-protein ligase listerin	LTN1	20	-0.77596	3.00889e-05	-0.590745	0.000142436	0.186501	0.641444	129.2	75.4	85.7	124.6	122.3	135.8	134	80	70.7	75.5	86.1	74.1	97.1	ENSG00000198862
ENSG00000197457	High	Q9NZ72	Stathmin-3	STMN3	3	-0.77596	3.0412e-05	-0.011588	0.888336	0.763836	0.00673252	114.5	67	113.7	122	115.2	108.8	112.2	67.3	75.9	57.6	119	108.2	113.8	ENSG00000197457
ENSG00000103245	High	Q9H6Q4	Cytosolic Fe-S cluster assembly factor NARFL	NARFL	3	-0.77596	3.62047e-05	-0.657445	0.000104723	0.117695	0.767701	130.7	76.3	82.8	133.1	123.9	121.7	143.9	66.7	83.5	78.8	86.2	78	84.2	ENSG00000103245
ENSG00000102871	High	Q15628	Tumor necrosis factor receptor type 1-associated DEATH domain protein	TRADD	5	-0.77596	0.00010894	-0.682696	0.000248387	0.0935602	0.833596	131.2	76.7	81.8	125	134.2	120.5	145	66.1	91.5	72.4	85.4	75.3	84.7	ENSG00000102871
ENSG00000166192	High	Q96LD8	Sentrin-specific protease 8	SENP8	2	-0.77596	0.000303884	-0.682696	0.000658992	0.0935602	0.86078	131.2	76.7	81.8	124.2	132	119.3	149.2	61.6	81.7	86.7	78.1	73.2	94	ENSG00000166192
ENSG00000125149	High	Q9BSU1	UPF0183 protein C16orf70	C16orf70	1	-0.77596	0.00152537	-0.632629	0.00416935	0.144046	0.830556	130.1	76	83.9	112.9	157.5	109.7	140.2	78.7	84.8	64.5	76.4	91.6	83.7	ENSG00000125149
ENSG00000152137	High	Q9UJY1	Heat shock protein beta-8	HSPB8	4	-0.77596	0.00376994	-0.793357	0.00370784	-0.0159576	0.985243	133.7	78	77.1	115.7	156	115.6	147.3	64.1	107.1	62.8	83.9	66.1	81.3	ENSG00000152137
ENSG00000143222	High	Q9Y3C8	Ubiquitin-fold modifier-conjugating enzyme 1	UFC1	5	-0.773491	6.39929e-06	-0.614845	2.39916e-05	0.157044	0.573459	129.6	75.9	84.6	134.8	125	122.6	136.2	76.9	72.3	78.5	86	82.5	85.4	ENSG00000143222
ENSG00000137947	High	Q00403	Transcription initiation factor IIB	GTF2B	6	-0.773491	1.48058e-05	-0.522841	0.000120364	0.250962	0.447301	127.5	74.6	88.8	128.5	133.7	119.1	128.7	78.2	75.5	70	94.6	78.7	93	ENSG00000137947
ENSG00000141279	High	P55786	Puromycin-sensitive aminopeptidase	NPEPPS	34	-0.773491	2.22363e-05	-0.744197	3.9295e-05	0.0285692	0.935695	132.5	77.5	79.1	123.6	132.9	126.8	146.7	74.3	83	75.3	84	74.1	79.2	ENSG00000141279
ENSG00000118680	High	O14950	Myosin regulatory light chain 12B	MYL12B	1	-0.773491	3.25331e-05	-0.643856	0.000103121	0.130931	0.740092	130.3	76.2	83.4	117.6	140.3	136.9	126.4	73.2	72.2	83.2	76.6	87.9	85.7	ENSG00000118680
ENSG00000113851	High	Q96SW2	Protein cereblon	CRBN	3	-0.773491	8.97063e-05	-0.481969	0.00114678	0.291604	0.509026	126.6	74	90.6	118.1	133.1	116.9	138.1	64.8	85.3	71.8	88.4	85	98.4	ENSG00000113851
ENSG00000131788	High	Q9Y6X2	E3 SUMO-protein ligase PIAS3	PIAS3	1	-0.773491	0.00018422	-0.556393	0.00108733	0.215368	0.677209	128.3	75.1	87.2	138.5	116.3	114.3	144.2	77.6	79.7	67.9	80.2	94.6	86.8	ENSG00000131788
ENSG00000185100	Medium	Q8N142	Adenylosuccinate synthetase isozyme 1	ADSSL1	1	-0.773491	0.00861486	-0.60165	0.0230442	0.171207	0.849895	129.3	75.7	85.2	149.8	104.9	104.7	158	82.9	73.8	70.3	73.8	111.2	70.6	ENSG00000185100
ENSG00000148396	High	O15027	Protein transport protein Sec16A	SEC16A	34	-0.771027	2.39246e-06	-0.646112	8.46604e-06	0.124328	0.551591	130.3	76.4	83.2	131.7	128.6	132.3	128.7	79.1	76.1	73.8	82.2	82	85.4	ENSG00000148396
ENSG00000090615	High	Q08378	Golgin subfamily A member 3	GOLGA3	68	-0.771027	3.60351e-06	-0.524915	1.94324e-05	0.246104	0.197653	127.5	74.7	88.6	126.1	131.7	125.1	127	73.8	79.7	70.6	87.6	88.9	89.4	ENSG00000090615
ENSG00000100226	High	O00178	GTP-binding protein 1	GTPBP1	14	-0.771027	5.46897e-06	-0.662004	1.6678e-05	0.107018	0.692031	130.6	76.6	82.5	133.8	123.8	128.9	136.1	77.9	77.8	74.1	87.2	77.4	83	ENSG00000100226
ENSG00000136319	High	Q8N0Z6	Tetratricopeptide repeat protein 5	TTC5	7	-0.771027	1.22094e-05	-0.579922	5.98088e-05	0.191563	0.553727	128.7	75.5	86.2	137.9	122.7	125.8	128.5	76.7	76.2	73.6	91.9	76.7	89.9	ENSG00000136319
ENSG00000162813	High	O95861	3'(2'),5'-bisphosphate nucleotidase 1	BPNT1	8	-0.771027	2.49849e-05	-0.749038	4.1972e-05	0.0214797	0.952708	132.6	77.7	78.9	124	122.5	136.7	147.1	76.5	79.4	77.1	79.5	75.3	81.8	ENSG00000162813
ENSG00000217128	High	Q8TF40	Folliculin-interacting protein 1	FNIP1	2	-0.771027	0.00017649	-0.657445	0.000459512	0.1137	0.811573	130.6	76.5	82.8	135.5	125.8	110.1	150.8	79.9	75.6	74.1	83.6	82.9	81.8	ENSG00000217128
ENSG00000188647	High	Q7Z6K3	Protein prenyltransferase alpha subunit repeat-containing protein 1	PTAR1	6	-0.771027	0.000375398	-0.438307	0.00630313	0.332278	0.53744	125.4	73.5	92.6	125.5	120	118.2	138	73.5	73.8	73.3	81.9	79.8	116	ENSG00000188647
ENSG00000104946	High	Q9HA65	TBC1 domain family member 17	TBC1D17	10	-0.768568	4.40871e-06	-0.590745	1.67602e-05	0.177599	0.470604	129	75.7	85.6	123.7	131.4	128.2	132.6	72.5	81.2	73.4	86	84.3	86.6	ENSG00000104946
ENSG00000145725	High	O43314	Inositol hexakisphosphate and diphosphoinositol-pentakisphosphate kinase 2	PPIP5K2	18	-0.768568	6.45009e-06	-0.652901	1.94962e-05	0.117695	0.682575	130.4	76.5	83	126.8	123.5	131.9	139.4	76.3	76.2	77	85.5	78.7	84.7	ENSG00000145725
ENSG00000112339	High	Q9Y450	HBS1-like protein	HBS1L	19	-0.768568	7.52069e-06	-0.696658	1.89035e-05	0.0717627	0.802486	131.4	77.1	81	135.6	124.7	127	138.2	80.2	77	74.2	86.1	75.6	81.4	ENSG00000112339
ENSG00000106299	High	O00401	Neural Wiskott-Aldrich syndrome protein	WASL	7	-0.768568	1.24403e-05	-0.706041	2.85307e-05	0.0607392	0.842945	131.6	77.3	80.6	128.6	129.2	127.8	140.7	80.6	79.8	71.5	87.7	72	82.2	ENSG00000106299
ENSG00000117751	High	Q12972	Nuclear inhibitor of protein phosphatase 1	PPP1R8	6	-0.768568	1.30163e-05	-0.533242	9.16589e-05	0.235114	0.470318	127.7	74.9	88.2	137.1	117.2	133.7	122.8	72.2	75.9	76.5	87.1	90.1	87.3	ENSG00000117751
ENSG00000151116	High	Q8IX04	Ubiquitin-conjugating enzyme E2 variant 3	UEVLD	8	-0.768568	2.21342e-05	-0.659723	6.24539e-05	0.111031	0.756951	130.6	76.6	82.7	127.7	125.9	124.4	144.2	71.7	84	74.1	87.1	77.4	83.6	ENSG00000151116
ENSG00000145375	High	Q8NB90	Spermatogenesis-associated protein 5	SPATA5	18	-0.768568	2.73854e-05	-0.691989	6.20931e-05	0.0758749	0.82973	131.2	77.1	81.3	134.3	118.3	134.6	137.8	76.4	69.2	85.6	84.2	74.6	85	ENSG00000145375
ENSG00000177106	High	Q9H6S3	Epidermal growth factor receptor kinase substrate 8-like protein 2	EPS8L2	14	-0.768568	2.96669e-05	-0.766112	4.45381e-05	0.00288251	0.994019	132.9	78	78.1	130.8	132	130	138.8	77.4	92.3	64.3	81.1	74.4	79	ENSG00000177106
ENSG00000102893	High	Q93100	Phosphorylase b kinase regulatory subunit beta	PHKB	8	-0.768568	3.86597e-05	-0.469929	0.000561638	0.299831	0.433854	126.1	74	91.1	117.2	129.9	123.5	134	74.5	80.2	67.4	83.4	87.2	102.8	ENSG00000102893
ENSG00000204262	High	P05997	Collagen alpha-2(V) chain	COL5A2	36	-0.768568	3.89093e-05	-0.0335695	0.688929	0.734655	0.00783977	115	67.6	112.4	120.7	106	111.9	121.4	74.9	67	60.8	117.8	114.7	104.8	ENSG00000204262
ENSG00000135931	High	Q7Z3E5	LisH domain-containing protein ARMC9	ARMC9	17	-0.768568	3.91471e-05	-0.58208	0.000191807	0.186501	0.647499	128.7	75.6	86.1	123.9	143.8	127.2	120.1	67.4	82.4	77	88.8	80.9	88.5	ENSG00000135931
ENSG00000140400	High	Q9NTJ4	Alpha-mannosidase 2C1	MAN2C1	8	-0.768568	4.45284e-05	-0.691989	9.6913e-05	0.0745054	0.848856	131.3	77.1	81.2	132.8	128	117.1	147.2	75.4	83	72.9	83.7	79	80.9	ENSG00000140400
ENSG00000136811	High	Q5BJF6	Outer dense fiber protein 2	ODF2	7	-0.768568	7.9821e-05	-0.595097	0.000343594	0.175045	0.696932	129.1	75.7	85.5	142.5	115.7	125.4	132.8	75.6	73.5	78.2	92.9	72.6	90.9	ENSG00000136811
ENSG00000146425	High	P63172	Dynein light chain Tctex-type 1	DYNLT1	2	-0.768568	0.000110542	-0.703689	0.000210211	0.0662614	0.885459	131.5	77.2	80.8	125.2	124.5	153.3	123.1	85.6	75.7	70.3	83.2	80.2	79.1	ENSG00000146425
ENSG00000162076	High	Q96CP2	FLYWCH family member 2	FLYWCH2	4	-0.768568	0.000336642	-0.785875	0.000360385	-0.0159576	0.978563	133.3	78.2	77.3	135.7	128.5	138.7	130.4	70.1	60.6	104	70.9	79.2	81.9	ENSG00000162076
ENSG00000174136	Medium	Q6NW40	RGM domain family member B	RGMB	1	-0.768568	0.120189	-0.153607	0.700272	0.613532	0.701065	118.2	69.4	106.2	71.1	81.6	203.2	117	84.9	59.6	63.8	112.1	113.3	93.3	ENSG00000174136
ENSG00000135040	High	Q5VZE5	N-alpha-acetyltransferase 35, NatC auxiliary subunit	NAA35	20	-0.766112	5.86739e-06	-0.524915	3.57238e-05	0.240009	0.312639	127.4	75	88.5	131.3	126.8	122.9	128.5	76.4	74.1	74.3	94.9	80.9	89.8	ENSG00000135040
ENSG00000110514	High	Q8WXG6	MAP kinase-activating death domain protein	MADD	11	-0.766112	5.97606e-06	-0.60165	2.29742e-05	0.164786	0.54356	129.2	75.9	85.1	125.9	126.5	127.2	137.1	74.2	79.9	73.8	87.3	79.8	88.3	ENSG00000110514
ENSG00000129493	High	Q86XA9	HEAT repeat-containing protein 5A	HEATR5A	20	-0.766112	3.82971e-05	-0.630394	0.000125625	0.134878	0.736848	129.8	76.4	83.9	120	139.3	120.8	139.2	71.6	85.6	71.9	83	84.9	83.7	ENSG00000129493
ENSG00000106477	High	Q9BYV8	Centrosomal protein of 41 kDa	CEP41	7	-0.766112	0.000261935	-0.682696	0.000545954	0.0840643	0.870723	131	77	81.6	137.6	106.1	137.7	142.5	81.5	72.5	77.1	85.8	71.9	87.3	ENSG00000106477
ENSG00000074201	High	P54105	Methylosome subunit pICln	CLNS1A	4	-0.766112	0.000290701	-0.744197	0.00039545	0.0214797	0.970105	132.3	77.9	79	115.1	120.8	144.8	148.5	75.5	80.2	77.9	87	66.9	83.1	ENSG00000074201
ENSG00000071794	High	Q14527	Helicase-like transcription factor	HLTF	15	-0.766112	0.000302283	-0.584241	0.00129375	0.180148	0.739915	128.8	75.8	85.9	150.8	114.4	130.6	119.3	84.6	66.6	76.1	90.1	78.2	89.3	ENSG00000071794
ENSG00000168496	High	P39748	Flap endonuclease 1	FEN1	12	-0.766112	0.000315367	-0.639355	0.000876127	0.125651	0.806929	130	76.5	83.5	137.8	110.2	139.3	132.8	77.7	68.8	83	89.8	66.8	93.8	ENSG00000168496
ENSG00000100324	High	Q15750	TGF-beta-activated kinase 1 and MAP3K7-binding protein 1	TAB1	11	-0.76366	3.94902e-06	-0.62371	1.33944e-05	0.138814	0.558823	129.6	76.4	84.1	126.3	124.7	132.2	135.3	74.5	77.5	77.2	84.8	82.9	84.7	ENSG00000100324
ENSG00000088833	High	Q9UNZ2	NSFL1 cofactor p47	NSFL1C	18	-0.76366	4.58921e-06	-0.617056	1.62552e-05	0.146655	0.558823	129.5	76.3	84.4	130.6	129.5	124.8	133.1	75.5	76.5	76.7	86.9	77.6	88.7	ENSG00000088833
ENSG00000143751	High	Q6IQ49	Protein SDE2 homolog	SDE2	5	-0.76366	5.43729e-06	-0.724993	1.32952e-05	0.0384362	0.881386	131.9	77.7	79.8	139.7	128.4	128.9	130.6	81.8	79.6	71.6	81.4	79.7	78.2	ENSG00000143751
ENSG00000154222	High	Q5T0F9	Coiled-coil and C2 domain-containing protein 1B	CC2D1B	12	-0.76366	6.88363e-06	-0.646112	2.13804e-05	0.119024	0.681583	130.1	76.6	83.2	128.4	138	123.1	131	77.8	80.4	71.7	86.7	79.9	83.1	ENSG00000154222
ENSG00000136261	High	Q9Y6E2	Basic leucine zipper and W2 domain-containing protein 2	BZW2	12	-0.76366	9.0477e-06	-0.550043	5.15928e-05	0.215368	0.473757	128	75.3	87.4	135.1	128.5	117	131.2	74.7	74.9	76.3	91.3	83.6	87.4	ENSG00000136261
ENSG00000169727	High	Q13098	COP9 signalosome complex subunit 1	GPS1	10	-0.76366	1.00917e-05	-0.586406	4.38797e-05	0.178874	0.558823	128.8	75.8	85.8	125.1	122.8	133.3	133.9	75.4	77	75.1	93.9	77.5	86	ENSG00000169727
ENSG00000264522	High	Q6GQQ9	OTU domain-containing protein 7B	OTUD7B	9	-0.76366	1.15853e-05	-0.637109	3.6793e-05	0.126973	0.6926	130	76.5	83.5	129	128.3	120.3	142.3	76.6	78.3	74.6	86	81.9	82.7	ENSG00000264522
ENSG00000186001	High	Q96II8	Leucine-rich repeat and calponin homology domain-containing protein 3	LRCH3	10	-0.76366	1.69887e-05	-0.409278	0.000464735	0.355016	0.185884	124.6	73.4	93.9	126.8	123.6	133.1	114.8	74.1	74.3	71.8	88.3	102.5	90.8	ENSG00000186001
ENSG00000126804	High	Q9Y2K1	Zinc finger and BTB domain-containing protein 1	ZBTB1	3	-0.76366	3.54197e-05	-0.685014	8.09837e-05	0.0799754	0.828218	131	77.1	81.5	144.3	126.2	130.9	122.6	68.9	77.5	85	76.1	88.4	80.2	ENSG00000126804
ENSG00000101871	High	O15344	E3 ubiquitin-protein ligase Midline-1	MID1	5	-0.76366	5.09689e-05	-0.621488	0.000174746	0.14274	0.735499	129.6	76.3	84.2	135.1	138.8	114.6	130	75.2	86.2	67.5	88.3	81.2	83.1	ENSG00000101871
ENSG00000137574	High	Q96RS0	Trimethylguanosine synthase	TGS1	6	-0.76366	5.88806e-05	-0.590745	0.000256597	0.172488	0.682575	128.9	75.9	85.6	139.3	117.2	120	138.9	80.8	70.2	76.7	89.7	78.1	88.9	ENSG00000137574
ENSG00000137962	High	Q52LW3	Rho GTPase-activating protein 29	ARHGAP29	23	-0.76366	0.000567629	-0.619271	0.00175276	0.145351	0.802174	129.5	76.3	84.4	134.1	138.8	108.8	136.4	69.2	96.8	62.8	90.9	80.5	81.7	ENSG00000137962
ENSG00000118503	High	P21580	Tumor necrosis factor alpha-induced protein 3	TNFAIP3	3	-0.76366	0.000672227	-0.680382	0.00129912	0.0827026	0.889855	130.9	77.1	81.7	122	134.1	114	153.5	77	86.4	67.9	78.2	96.3	70.5	ENSG00000118503
ENSG00000111880	High	O60942	mRNA-capping enzyme	RNGTT	7	-0.761213	7.04441e-06	-0.552156	3.59445e-05	0.207893	0.466354	128	75.5	87.2	131.3	119.7	132.5	128.3	75.9	79.6	71.1	90.6	82.7	88.3	ENSG00000111880
ENSG00000100030	High	P28482	Mitogen-activated protein kinase 1	MAPK1	12	-0.761213	8.34021e-06	-0.701342	1.94962e-05	0.0593553	0.830314	131.3	77.5	80.8	128.5	123.2	131.7	141.8	76.4	75.7	80.4	82.4	77.5	82.4	ENSG00000100030
ENSG00000070061	High	O95163	Elongator complex protein 1	IKBKAP	17	-0.761213	1.31863e-05	-0.643856	4.05109e-05	0.116365	0.721029	130.1	76.7	83.2	132.4	120.2	126.2	141.4	77.3	75.9	76.9	85.8	78	85.8	ENSG00000070061
ENSG00000164885	High	Q00535	Cyclin-dependent-like kinase 5	CDK5	8	-0.761213	1.97095e-05	-0.584241	8.92409e-05	0.176323	0.614766	128.7	75.9	85.8	125.9	121.2	126.6	141	72	78.1	77.8	90.1	77.7	89.7	ENSG00000164885
ENSG00000133704	High	O15397	Importin-8	IPO8	19	-0.761213	2.00615e-05	-0.662004	5.3821e-05	0.0989585	0.776708	130.5	76.9	82.4	141.1	120.3	127.7	132.8	82.3	74.3	74.2	87	74.8	85.5	ENSG00000133704
ENSG00000102882	High	P27361	Mitogen-activated protein kinase 3	MAPK3	7	-0.761213	2.53324e-05	-0.675765	6.14252e-05	0.0867838	0.80574	130.7	77.1	81.9	120.8	134.4	128.4	139.4	70.1	88.3	73	85.5	78.9	81.2	ENSG00000102882
ENSG00000181929	High	P54619	5'-AMP-activated protein kinase subunit gamma-1	PRKAG1	9	-0.75877	4.46944e-06	-0.68966	1.17109e-05	0.0690147	0.779405	131	77.4	81.2	125.7	129.4	131.3	137.7	76.2	80.7	75.5	83.9	80.2	79.5	ENSG00000181929
ENSG00000145388	High	Q9HCE5	N6-adenosine-methyltransferase subunit METTL14	METTL14	7	-0.75877	4.71097e-06	-0.537424	2.4651e-05	0.221568	0.319854	127.5	75.4	87.9	130.9	125.4	132.8	121	75	76.7	74.4	85.4	90.8	87.5	ENSG00000145388
ENSG00000205758	High	O95825	Quinone oxidoreductase-like protein 1	CRYZL1	11	-0.75877	5.11016e-06	-0.531156	2.80844e-05	0.226509	0.317989	127.4	75.3	88.2	129.1	128.1	121.5	130.8	74	80.9	71.1	90.2	85.3	89	ENSG00000205758
ENSG00000065000	High	O14617	AP-3 complex subunit delta-1	AP3D1	33	-0.75877	6.09535e-06	-0.56918	2.80844e-05	0.190299	0.481641	128.3	75.8	86.5	121.7	132.3	126.8	132.4	73.8	81	72.7	89.9	82.5	87.1	ENSG00000065000
ENSG00000132361	High	O75153	Clustered mitochondria protein homolog	CLUH	26	-0.75877	8.81736e-06	-0.590745	3.57238e-05	0.167358	0.569648	128.8	76.1	85.5	132.4	122.4	126.1	134.2	77.1	72.6	78.8	90.6	77.6	88.3	ENSG00000132361
ENSG00000082898	High	O14980	Exportin-1	XPO1	31	-0.75877	2.50533e-05	-0.612637	9.16244e-05	0.146655	0.687535	129.3	76.4	84.6	134.5	117.9	132	132.7	75.4	72.7	81.1	92.5	74.2	87	ENSG00000082898
ENSG00000083937	High	Q9UQN3	Charged multivesicular body protein 2b	CHMP2B	9	-0.75877	9.1415e-05	-0.708396	0.000161143	0.051024	0.909676	131.4	77.6	80.4	136.9	135.5	113.1	140.3	78.8	86.2	67.9	86.4	80	74.9	ENSG00000083937
ENSG00000074755	High	O43149	Zinc finger ZZ-type and EF-hand domain-containing protein 1	ZZEF1	20	-0.75877	0.000140345	-0.657445	0.00034414	0.10165	0.821236	130.3	77	82.6	117.2	140.3	127.3	136.4	65.2	73.6	92.1	75.1	83.2	89.5	ENSG00000074755
ENSG00000142751	High	Q9H9Y4	GPN-loop GTPase 2	GPN2	2	-0.75877	0.000197283	-0.53952	0.0012496	0.219091	0.670211	127.6	75.4	87.8	127.1	119.4	113.7	150.2	74.4	81.9	69.9	88.9	89.9	84.6	ENSG00000142751
ENSG00000144021	High	O76071	Probable cytosolic iron-sulfur protein assembly protein CIAO1	CIAO1	1	-0.75877	0.00114749	-0.696658	0.00187026	0.0621217	0.925231	131.2	77.5	80.9	157.3	116.9	139.2	111.3	73.5	71	88	70.2	86	86.5	ENSG00000144021
ENSG00000197265	High	P29084	Transcription initiation factor IIE subunit beta	GTF2E2	9	-0.756331	7.23374e-06	-0.632629	2.32835e-05	0.124328	0.671434	129.7	76.8	83.6	133.2	121.1	133.4	131.2	77.9	74.6	77.8	86.7	76.8	87.4	ENSG00000197265
ENSG00000166189	High	Q86YV9	Hermansky-Pudlak syndrome 6 protein	HPS6	9	-0.756331	8.40084e-06	-0.753896	1.65609e-05	0.00288251	0.993772	132.4	78.3	78.5	131.2	126.9	130.9	140.5	77.7	84.9	72.4	81.7	73.4	80.3	ENSG00000166189
ENSG00000157483	High	Q12965	Unconventional myosin-Ie	MYO1E	28	-0.756331	2.44241e-05	-0.736966	4.07854e-05	0.0200577	0.95472	132	78.1	79.2	125.8	129.1	126	147.2	76.2	84.8	73.3	79.8	81.9	75.9	ENSG00000157483
ENSG00000047230	High	Q9NRF8	CTP synthase 2	CTPS2	12	-0.756331	3.72732e-05	-0.694321	7.66338e-05	0.0621217	0.868319	131	77.6	81	134.1	116.9	127.1	145.9	80.4	77.7	74.7	82.4	77.7	83	ENSG00000047230
ENSG00000197045	High	P60983	Glia maturation factor beta	GMFB	5	-0.756331	4.83496e-05	-0.655172	0.000125843	0.10165	0.79595	130.2	77.1	82.7	126.1	124.4	124.4	145.7	73.9	78.9	78.3	90.6	71.9	85.6	ENSG00000197045
ENSG00000162222	High	Q8N5M4	Tetratricopeptide repeat protein 9C	TTC9C	3	-0.756331	6.00925e-05	-0.666576	0.00014118	0.0894982	0.819669	130.4	77.2	82.2	118.9	129.9	124.6	148.3	76.5	78.5	76.7	86.6	74.6	85.4	ENSG00000162222
ENSG00000147439	High	Q9NQY0	Bridging integrator 3	BIN3	6	-0.756331	6.23946e-05	-0.643856	0.00017317	0.1137	0.782182	130	76.9	83.2	138	121.4	119.6	140.8	81.6	81.3	67.8	91	78.1	80.5	ENSG00000147439
ENSG00000055208	High	Q9NYJ8	TGF-beta-activated kinase 1 and MAP3K7-binding protein 2	TAB2	8	-0.756331	6.4879e-05	-0.706041	0.000118168	0.051024	0.905944	131.3	77.7	80.5	136.1	126.1	115.2	148	80.3	77.6	75.2	81.5	78.5	81.5	ENSG00000055208
ENSG00000049759	High	Q96PU5	E3 ubiquitin-protein ligase NEDD4-like	NEDD4L	13	-0.756331	0.00030336	-0.610433	0.00100834	0.147958	0.779405	129.2	76.4	84.6	136.9	116.9	112.9	150	76.2	84	69.1	86	85	82.9	ENSG00000049759
ENSG00000140992	High	O15530	3-phosphoinositide-dependent protein kinase 1	PDPK1	9	-0.753896	4.06684e-06	-0.573467	1.63312e-05	0.180148	0.439504	128.3	76.1	86.2	126.1	126.6	125.7	134.7	75.7	76.4	76.2	88.9	82.4	87.3	ENSG00000140992
ENSG00000196290	High	Q9GZT8	NIF3-like protein 1	NIF3L1	7	-0.753896	2.44579e-05	-0.682696	5.5144e-05	0.0731347	0.829865	130.8	77.5	81.5	128.6	119.8	130.7	143.9	78.3	78	76.1	86.5	73.8	84.2	ENSG00000196290
ENSG00000135722	High	Q96CD0	F-box/LRR-repeat protein 8	FBXL8	1	-0.753896	2.44664e-05	-0.597278	9.75107e-05	0.157044	0.671115	128.8	76.4	85.2	128.7	122	127.2	137.4	65.4	83.5	80.3	80.9	82.9	91.7	ENSG00000135722
ENSG00000152223	High	Q9HCE0	Ectopic P granules protein 5 homolog	EPG5	20	-0.753896	3.21673e-05	-0.648372	8.76599e-05	0.105678	0.777129	130	77.1	83	128.6	140.7	118.9	131.7	76.2	86.8	68.3	83.6	85.9	79.4	ENSG00000152223
ENSG00000169564	High	Q15365	Poly(rC)-binding protein 1	PCBP1	8	-0.753896	4.20086e-05	-0.648372	0.00011302	0.104337	0.783369	130	77.1	82.9	128.5	125.2	134.5	131.9	66.1	73.6	91.5	83.2	75.6	89.9	ENSG00000169564
ENSG00000136273	High	O60921	Checkpoint protein HUS1	HUS1	1	-0.753896	5.48527e-05	-0.579922	0.000247078	0.173767	0.678129	128.4	76.2	85.9	131	115.1	134.6	133.1	83.7	69.8	75.1	85.5	76.5	95.9	ENSG00000136273
ENSG00000100503	High	Q8N4C6	Ninein	NIN	6	-0.753896	7.48105e-05	-0.50226	0.000693875	0.250962	0.551591	126.6	75.1	89.4	133.9	110.6	136.6	125.3	76.7	72.6	76.1	94.1	79.1	95	ENSG00000100503
ENSG00000005238	High	Q7L5A3	Protein FAM214B	FAM214B	1	-0.753896	0.00130169	-0.0203404	0.880692	0.73292	0.101795	114.5	67.9	112.8	112.9	124.6	108	112.4	53.3	75.6	74.8	94.1	134.4	109.9	ENSG00000005238
ENSG00000175595	High	Q92889	DNA repair endonuclease XPF	ERCC4	7	-0.751465	5.08984e-06	-0.584241	1.93281e-05	0.166073	0.509751	128.5	76.4	85.7	128.7	130.8	131.7	122.8	71.8	78.1	79.2	82.6	90.3	84	ENSG00000175595
ENSG00000131437	High	Q9Y496	Kinesin-like protein KIF3A	KIF3A	11	-0.751465	7.47099e-06	-0.691989	1.83643e-05	0.0607392	0.819669	130.9	77.7	81.1	129.6	124.1	130.1	139.9	75.2	82.8	75.2	77.5	82.7	83	ENSG00000131437
ENSG00000163755	High	Q969F9	Hermansky-Pudlak syndrome 3 protein	HPS3	7	-0.751465	9.10924e-06	-0.710756	1.94962e-05	0.0384362	0.896153	131.3	78.1	80.2	129.1	122.1	136.4	137.7	79.5	81.7	73	84.2	77.9	78.4	ENSG00000163755
ENSG00000105948	High	A0AVF1	Intraflagellar transport protein 56	TTC26	6	-0.751465	1.31077e-05	-0.526992	8.72403e-05	0.222805	0.481641	127.2	75.6	88.2	125.2	125.7	122.2	135.6	74.1	76.5	76.2	95.3	78.4	90.8	ENSG00000105948
ENSG00000167994	High	Q8TBN0	Guanine nucleotide exchange factor for Rab-3A	RAB3IL1	4	-0.751465	2.75045e-05	-0.608232	9.97676e-05	0.144046	0.696932	129	76.6	84.7	130.6	137.5	116	132	69.7	85.2	75	87.5	85.2	81.2	ENSG00000167994
ENSG00000105137	High	Q6ZW31	Rho GTPase-activating protein SYDE1	SYDE1	11	-0.751465	2.85834e-05	-0.577767	0.000130687	0.175045	0.64475	128.3	76.2	86	123.4	122.9	125.8	141.1	78.8	82	67.8	91.9	80.6	85.6	ENSG00000105137
ENSG00000177888	High	Q5SVQ8	Zinc finger and BTB domain-containing protein 41	ZBTB41	1	-0.751465	0.000247083	-0.195946	0.094245	0.556797	0.139842	119	70.7	104	119.9	121.9	110.1	124.2	56.9	72.5	82.6	89.3	109.3	113.3	ENSG00000177888
ENSG00000141030	High	Q9UNS2	COP9 signalosome complex subunit 3	COPS3	9	-0.749038	4.72071e-06	-0.595097	1.75769e-05	0.153157	0.533598	128.7	76.6	85.2	131.9	122.2	130	130.5	78.5	75.3	76.1	89.3	80.4	85.8	ENSG00000141030
ENSG00000050748	High	P45984	Mitogen-activated protein kinase 9	MAPK9	4	-0.749038	1.8805e-05	-0.606035	6.83035e-05	0.14274	0.681583	128.9	76.7	84.7	117.7	127.1	129.7	141.2	72.5	75.9	81.7	83.7	84.4	86	ENSG00000050748
ENSG00000173020	High	P25098	Beta-adrenergic receptor kinase 1	ADRBK1	5	-0.749038	2.25974e-05	-0.634867	6.57609e-05	0.1137	0.747684	129.6	77.1	83.4	125.9	123.5	126.7	142.3	79.9	79.7	71.7	82.8	76.7	90.7	ENSG00000173020
ENSG00000124217	High	O95396	Adenylyltransferase and sulfurtransferase MOCS3	MOCS3	7	-0.749038	2.47101e-05	-0.749038	3.71052e-05	0	0.998674	132.1	78.6	78.6	127.8	128.1	125.1	147.3	78.2	84.3	73.3	82.5	76.6	76.8	ENSG00000124217
ENSG00000198841	High	Q96EK9	Protein KTI12 homolog	KTI12	5	-0.749038	0.000216522	-0.634867	0.000582677	0.115033	0.808338	129.6	77.1	83.5	115	129	125.1	149.2	71.1	88.4	71.7	88.2	75.7	86.5	ENSG00000198841
ENSG00000113810	High	Q9NTJ3	Structural maintenance of chromosomes protein 4	SMC4	49	-0.749038	0.00848092	-0.634867	0.0169373	0.115033	0.898519	129.6	77.1	83.5	143	98.4	137.9	138.9	89.8	55.1	86.4	95.5	54	101	ENSG00000113810
ENSG00000065613	High	Q9H2G2	STE20-like serine/threonine-protein kinase	SLK	40	-0.746616	5.62585e-06	-0.62371	1.83643e-05	0.121679	0.651083	129.3	77.1	83.9	127.9	128.5	124.3	136.4	77.2	78.9	75.2	86.6	78.2	86.8	ENSG00000065613
ENSG00000115355	High	Q3V6T2	Girdin	CCDC88A	38	-0.746616	1.04409e-05	-0.608232	3.62011e-05	0.140124	0.655673	128.9	76.8	84.6	133.3	118.5	133.5	130.5	79.2	72.5	78.7	84.1	80	89.7	ENSG00000115355
ENSG00000155034	High	Q96ME1	F-box/LRR-repeat protein 18	FBXL18	7	-0.746616	2.9838e-05	-0.648372	7.91513e-05	0.0989585	0.782188	129.8	77.4	82.9	126.3	127	126.9	139.1	74.5	88.8	68.8	88.4	75.6	84.6	ENSG00000155034
ENSG00000153250	High	P29558	RNA-binding motif, single-stranded-interacting protein 1	RBMS1	1	-0.746616	0.000907672	-0.347399	0.0287208	0.400538	0.494779	122.8	73.1	96.5	113.7	129.9	124.1	123.4	48	83.3	88.1	90.5	90.5	108.5	ENSG00000153250
ENSG00000136021	High	Q6P3W7	SCY1-like protein 2	SCYL2	18	-0.744197	8.5209e-06	-0.646112	2.4651e-05	0.0989585	0.738131	129.7	77.5	82.9	129.3	128.1	122.9	138.5	78.5	82	71.9	85.9	79.8	83	ENSG00000136021
ENSG00000158863	High	Q86V87	Protein FAM160B2	FAM160B2	6	-0.744197	8.99536e-06	-0.541618	4.89566e-05	0.202888	0.481641	127.4	76	87.5	121.2	131.4	124.7	132.1	72	83	73.1	84	92.3	86.2	ENSG00000158863
ENSG00000167671	High	Q9BZV1	UBX domain-containing protein 6	UBXN6	11	-0.744197	1.30163e-05	-0.533242	8.04531e-05	0.211635	0.494779	127.1	75.9	87.9	124.6	138.1	121.7	124.1	68.5	80.8	78.4	87.6	88.5	87.6	ENSG00000167671
ENSG00000152465	High	O60551	Glycylpeptide N-tetradecanoyltransferase 2	NMT2	6	-0.744197	2.29744e-05	-0.446148	0.000353931	0.296311	0.333439	125.1	74.7	91.8	122.3	126.4	122.8	129	71.4	74.9	77.9	101.6	78.8	95	ENSG00000152465
ENSG00000150457	High	Q9NRM7	Serine/threonine-protein kinase LATS2	LATS2	2	-0.744197	2.97256e-05	-0.438307	0.000526399	0.305679	0.341478	124.9	74.6	92.2	128.3	127.2	111.1	132.9	67.8	74.4	81.6	92.2	91.3	93.2	ENSG00000150457
ENSG00000031081	High	Q2M1Z3	Rho GTPase-activating protein 31	ARHGAP31	10	-0.744197	4.10961e-05	-0.535332	0.000258397	0.209141	0.580684	127.2	75.9	87.8	120.9	118.9	124.8	144.2	78.7	77.9	71.3	87.7	85.4	90.2	ENSG00000031081
ENSG00000163344	High	Q15126	Phosphomevalonate kinase	PMVK	9	-0.744197	4.26491e-05	-0.708396	7.42434e-05	0.0370307	0.925026	131.1	78.2	80.3	127.4	126.7	126.5	143.8	73.4	88.3	73	87	71.5	82.2	ENSG00000163344
ENSG00000100246	High	O96015	Dynein light chain 4, axonemal	DNAL4	1	-0.744197	8.00528e-05	-0.668868	0.000170416	0.0758749	0.853239	130.2	77.8	82	126.4	122.3	134.8	137.4	94.2	74	65	79.4	86.2	80.3	ENSG00000100246
ENSG00000134146	High	Q7L8W6	Diphthine--ammonia ligase	DPH6	2	-0.744197	0.00255436	-0.567041	0.00889472	0.176323	0.803857	128	76.4	86.3	111.6	119.3	121.7	159.3	70.5	94.6	64.1	89	75.8	94.2	ENSG00000134146
ENSG00000071127	High	O75083	WD repeat-containing protein 1	WDR1	24	-0.741783	8.51096e-06	-0.687335	1.95158e-05	0.0551957	0.842456	130.6	78.1	81.1	120.8	127.8	136.7	137.3	75.8	77.4	81	81.4	80.1	81.7	ENSG00000071127
ENSG00000205302	High	O60749	Sorting nexin-2	SNX2	15	-0.741783	4.64587e-05	-0.612637	0.000149124	0.128293	0.743935	129	77.1	84.3	124.2	138.2	117.9	135.5	75.1	84.8	71.4	91.8	76.4	84.6	ENSG00000205302
ENSG00000121440	High	Q9UPQ7	E3 ubiquitin-protein ligase PDZRN3	PDZRN3	9	-0.741783	8.82124e-05	-0.564905	0.000419359	0.176323	0.682575	127.8	76.5	86.5	123.9	128.6	126.6	132.2	63.5	87	78.9	86.2	74.5	98.7	ENSG00000121440
ENSG00000070540	High	Q5MNZ9	WD repeat domain phosphoinositide-interacting protein 1	WIPI1	4	-0.741783	0.000140696	-0.612637	0.000443346	0.130931	0.777129	128.9	77.1	84.4	120.3	138.6	117.5	139.3	73.6	89.9	67.7	86.3	89.5	77.3	ENSG00000070540
ENSG00000168765	High	Q03013	Glutathione S-transferase Mu 4	GSTM4	1	-0.741783	0.000145474	-0.573467	0.000626526	0.167358	0.719231	128	76.6	86.1	115.8	118.1	130	148.1	71.9	74.3	83.6	84	85.3	88.9	ENSG00000168765
ENSG00000116062	High	P52701	DNA mismatch repair protein Msh6	MSH6	27	-0.741783	0.000147421	-0.666576	0.000301084	0.0731347	0.870749	130.1	77.9	82	141.5	112.7	135.1	131.2	83.3	68.8	81.5	87.6	70.6	87.7	ENSG00000116062
ENSG00000122565	High	Q13185	Chromobox protein homolog 3	CBX3	8	-0.741783	0.0117715	-0.309359	0.167065	0.43189	0.641295	121.8	72.8	98.2	109.8	134	111.2	132	49.3	88	81.1	117.5	62.1	115	ENSG00000122565
ENSG00000198612	High	Q99627	COP9 signalosome complex subunit 8	COPS8	6	-0.741783	0.0311838	-0.854649	0.0204061	-0.112475	0.92776	134.2	80.2	74.2	182.2	101.9	109.7	143	116.7	68.4	55.5	84	64.2	74.4	ENSG00000198612
ENSG00000141741	High	Q9BRT3	Migration and invasion enhancer 1	MIEN1	4	-0.739372	3.46055e-06	-0.652901	1.0793e-05	0.0867838	0.699406	129.8	77.7	82.5	126.8	128.7	128.3	135.4	75.5	80.5	77.3	81.9	81.9	83.9	ENSG00000141741
ENSG00000140463	High	Q96RK4	Bardet-Biedl syndrome 4 protein	BBS4	3	-0.739372	2.49342e-05	-0.535332	0.000149723	0.204141	0.558823	127.1	76.1	87.7	124	130.2	117	137.3	68.3	83	77.1	87.6	90.6	84.8	ENSG00000140463
ENSG00000144645	High	Q9BXB5	Oxysterol-binding protein-related protein 10	OSBPL10	4	-0.739372	3.01201e-05	-0.535332	0.000183376	0.204141	0.569028	127.2	76.1	87.7	119.4	124.9	137.2	127.1	70.1	84.6	73.7	80.1	94.6	88.3	ENSG00000144645
ENSG00000134602	High	Q9P289	Serine/threonine-protein kinase 26	STK26	3	-0.739372	3.19669e-05	-0.577767	0.000135564	0.16221	0.669258	128.1	76.7	85.8	133.5	119.2	119.1	140.3	79	80.4	70.8	83.7	88.1	85.8	ENSG00000134602
ENSG00000159069	High	Q969U6	F-box/WD repeat-containing protein 5	FBXW5	1	-0.739372	5.87653e-05	-0.655172	0.000134662	0.0840643	0.827589	129.9	77.8	82.4	131.6	143	114.7	130.2	78.5	84.6	70.2	83.8	85.6	77.9	ENSG00000159069
ENSG00000059758	High	Q00537	Cyclin-dependent kinase 17	CDK17	5	-0.739372	0.000245762	-0.72261	0.000327757	0.015783	0.976762	131.3	78.7	79.6	120.9	140.5	117.3	146.4	76	90.7	69.4	87.3	74.7	76.8	ENSG00000059758
ENSG00000014138	High	Q14181	DNA polymerase alpha subunit B	POLA2	5	-0.739372	0.000284664	-0.554273	0.00137915	0.186501	0.71786	127.6	76.4	86.9	131.2	113.9	121.7	143.5	80.5	73.8	74.8	92.1	70.5	98.2	ENSG00000014138
ENSG00000160310	High	P55345	Protein arginine N-methyltransferase 2	PRMT2	1	-0.739372	0.000548356	-0.575615	0.0020285	0.16221	0.77516	128	76.8	85.9	115.4	152.4	112	132.3	73.6	84.8	71.9	85.4	91.3	80.9	ENSG00000160310
ENSG00000101782	High	O14730	Serine/threonine-protein kinase RIO3	RIOK3	4	-0.739372	0.000575713	-0.823677	0.000404296	-0.0846703	0.886391	133.5	80	75.4	132.2	135.6	113.5	152.6	80.8	93	66	86.2	72.4	67.6	ENSG00000101782
ENSG00000147573	High	Q9BYV6	Tripartite motif-containing protein 55	TRIM55	2	-0.739372	0.000796951	-0.547932	0.00360972	0.191563	0.747788	127.4	76.3	87.2	141.5	106	117.6	144.3	67.7	86.1	75.3	95.6	80.5	85.4	ENSG00000147573
ENSG00000072571	High	O75330	Hyaluronan mediated motility receptor	HMMR	20	-0.739372	0.0026061	-0.571322	0.00855587	0.167358	0.806684	128	76.6	86.1	127.5	118.8	109.9	155.7	93.5	64.9	71.5	96.2	69.3	92.7	ENSG00000072571
ENSG00000066427	High	P54252	Ataxin-3	ATXN3	4	-0.736966	1.24622e-05	-0.550043	6.3809e-05	0.187768	0.538763	127.4	76.4	87.1	129.3	117.8	127.7	134.7	75	82	72.3	90.9	82.1	88.1	ENSG00000066427
ENSG00000148356	High	Q6UWE0	E3 ubiquitin-protein ligase LRSAM1	LRSAM1	12	-0.736966	2.81142e-05	-0.637109	7.67282e-05	0.100305	0.776708	129.4	77.6	83.2	126	135.2	120.6	135.9	73.8	89.4	69.6	85.4	82.6	81.7	ENSG00000148356
ENSG00000129250	High	O43896	Kinesin-like protein KIF1C	KIF1C	16	-0.736966	4.51786e-05	-0.643856	0.000114041	0.0935602	0.804389	129.6	77.7	82.9	129	133.8	118.7	136.7	77.5	87.9	67.7	90.3	77.2	81.3	ENSG00000129250
ENSG00000132793	High	Q9BQK8	Phosphatidate phosphatase LPIN3	LPIN3	2	-0.736966	5.30619e-05	-0.554273	0.000271198	0.183963	0.652265	127.5	76.5	86.9	126.3	142	114.7	127	70.9	80.9	77.6	84.5	82.6	93.4	ENSG00000132793
ENSG00000160062	Medium	Q96BR9	Zinc finger and BTB domain-containing protein 8A	ZBTB8A	1	-0.736966	0.000199052	-0.637109	0.000488332	0.100305	0.829191	129.4	77.6	83.2	145.7	120.5	111.9	139.5	82	73.1	77.7	86.6	77.1	85.8	ENSG00000160062
ENSG00000170604	High	Q8IU81	Interferon regulatory factor 2-binding protein 1	IRF2BP1	7	-0.736966	0.000357093	-0.352916	0.0133291	0.38405	0.440983	122.7	73.6	96.1	134.8	113.4	123.9	118.7	76.2	61.9	82.9	102.8	79.1	106.4	ENSG00000170604
ENSG00000165533	High	Q8TAM2	Tetratricopeptide repeat protein 8	TTC8	3	-0.736966	0.00055985	-0.508403	0.00365841	0.226509	0.684936	126.4	75.9	88.8	105.1	131.7	128.3	140.7	63.9	90.1	73.7	84	97.5	85	ENSG00000165533
ENSG00000132825	High	O95685	Protein phosphatase 1 regulatory subunit 3D	PPP1R3D	1	-0.736966	0.0017199	-0.715486	0.00214525	0.0200577	0.97844	131.1	78.7	79.8	154	109.7	117.6	143	86	88.2	61.9	85.5	82.8	71.2	ENSG00000132825
ENSG00000105722	High	P50548	ETS domain-containing transcription factor ERF	ERF	3	-0.736966	0.0205937	-0.724993	0.0225853	0.0114956	0.990891	131.3	78.8	79.5	105.2	140	103.6	176.5	66.4	93.6	76.4	98.1	55.3	84.9	ENSG00000105722
ENSG00000174483	High	Q8NFJ9	Bardet-Biedl syndrome 1 protein	BBS1	3	-0.736966	0.0254243	-0.567041	0.0591951	0.168642	0.875617	127.8	76.7	86.2	86.5	127	183.8	113.9	71.6	82.9	75.7	86.6	86.5	85.6	ENSG00000174483
ENSG00000136044	High	Q8NEU8	DCC-interacting protein 13-beta	APPL2	27	-0.734563	6.8292e-06	-0.637109	1.94962e-05	0.0976108	0.718734	129.3	77.8	83.2	128.1	132.7	125.7	130.8	75.6	85.9	71.7	84.9	85.1	79.6	ENSG00000136044
ENSG00000138686	High	Q8IWZ6	Bardet-Biedl syndrome 7 protein	BBS7	4	-0.734563	9.59216e-06	-0.599462	3.31518e-05	0.133564	0.652931	128.5	77.2	84.8	127.6	125	124	137.3	76.6	84.1	71	84.9	86.3	83.2	ENSG00000138686
ENSG00000074319	High	Q99816	Tumor susceptibility gene 101 protein	TSG101	17	-0.734563	2.00615e-05	-0.628162	5.79674e-05	0.107018	0.750206	129.2	77.6	83.6	120.7	135.1	124.2	136.6	70	84.4	78.3	85.6	78.8	86.3	ENSG00000074319
ENSG00000165006	High	Q9NZ09	Ubiquitin-associated protein 1	UBAP1	9	-0.734563	4.34125e-05	-0.675765	8.5814e-05	0.0579701	0.878189	130.2	78.3	81.5	131.5	133.4	115.9	139.9	80	83.6	71.3	88.5	75.8	80.1	ENSG00000165006
ENSG00000118096	High	Q9NQC8	Intraflagellar transport protein 46 homolog	IFT46	2	-0.734563	5.62642e-05	-0.524915	0.000364798	0.207893	0.59263	126.8	76.2	88.1	113.6	124.2	137.8	131.4	77.5	77.7	73.4	94	77.8	92.3	ENSG00000118096
ENSG00000203791	High	Q5JPI9	Protein-lysine N-methyltransferase METTL10	METTL10	2	-0.734563	8.749e-05	-0.652901	0.000196993	0.0827026	0.837115	129.7	77.9	82.5	132.3	123.8	116.9	145.7	84	74.5	75.2	87.2	74.1	86.3	ENSG00000203791
ENSG00000125971	High	Q9NP97	Dynein light chain roadblock-type 1	DYNLRB1	3	-0.734563	0.00081773	-0.862496	0.000451193	-0.12658	0.840457	134.2	80.6	73.8	135.4	137.4	126	138	109.7	69.2	62.8	75.4	65.8	80.4	ENSG00000125971
ENSG00000106366	High	P05121	Plasminogen activator inhibitor 1	SERPINE1	10	-0.734563	0.0545391	-0.0573917	0.845369	0.676267	0.558823	115.1	69.2	110.6	109.3	143.2	76.5	131.5	61.6	95.3	50.7	101.6	148.9	81.3	ENSG00000106366
ENSG00000175203	High	Q13561	Dynactin subunit 2	DCTN2	20	-0.732165	3.78186e-06	-0.643856	1.16333e-05	0.0894982	0.690944	129.4	77.9	82.9	126.9	128.1	133.6	129.2	82.3	77.8	73.5	82.4	83.5	82.7	ENSG00000175203
ENSG00000132842	High	O00203	AP-3 complex subunit beta-1	AP3B1	37	-0.732165	5.05007e-06	-0.584241	1.83643e-05	0.147958	0.546413	128.1	77.1	85.4	122.5	133	127.2	129.7	74.5	80.8	76	87.9	81.7	86.6	ENSG00000132842
ENSG00000104687	High	P00390	Glutathione reductase, mitochondrial	GSR	12	-0.732165	5.30711e-06	-0.646112	1.55919e-05	0.0867838	0.730229	129.5	77.9	82.8	124.5	127.4	131.1	134.8	79.1	80.3	74.5	81.3	87.6	79.5	ENSG00000104687
ENSG00000122970	High	Q8WYA0	Intraflagellar transport protein 81 homolog	IFT81	9	-0.732165	1.07406e-05	-0.520769	6.44978e-05	0.210389	0.474523	126.6	76.3	88.2	130.3	123.6	123.2	129.4	71.2	79.9	77.8	89.1	80	95.6	ENSG00000122970
ENSG00000103932	High	Q9BWH6	RNA polymerase II-associated protein 1	RPAP1	7	-0.732165	4.54068e-05	-0.463947	0.000566403	0.27023	0.473757	125.3	75.4	90.9	126.9	119.1	119.7	135.5	75.6	73.4	77.2	88.1	81.3	103.3	ENSG00000103932
ENSG00000132481	High	Q96LD4	Tripartite motif-containing protein 47	TRIM47	5	-0.732165	5.01122e-05	-0.60165	0.000164826	0.129613	0.742378	128.5	77.4	84.6	124.4	130.5	118.5	140.6	68.4	87.9	75.8	86.4	80.6	86.9	ENSG00000132481
ENSG00000167257	High	Q8ND24	RING finger protein 214	RNF214	14	-0.72977	7.64791e-06	-0.556393	3.36529e-05	0.173767	0.528981	127.4	76.8	86.6	131.7	124.3	122.2	131.4	78.7	79.7	72.2	89.3	80.5	90.1	ENSG00000167257
ENSG00000111237	High	Q9UBQ0	Vacuolar protein sorting-associated protein 29	VPS29	4	-0.72977	1.13442e-05	-0.617056	3.47199e-05	0.112367	0.709549	128.8	77.7	83.9	125.9	128.9	137.5	122.8	73.3	73.8	85.9	85.8	83.3	82.8	ENSG00000111237
ENSG00000087448	High	Q9P2K6	Kelch-like protein 42	KLHL42	4	-0.72977	1.99656e-05	-0.621488	5.83042e-05	0.108357	0.745321	128.9	77.7	83.8	116.1	131.7	132.9	134.9	84.7	74.6	73.9	81.6	82.3	87.5	ENSG00000087448
ENSG00000187735	High	P23193	Transcription elongation factor A protein 1	TCEA1	10	-0.72977	0.00013819	-0.469929	0.0014733	0.259423	0.558823	125.4	75.6	90.5	144.5	111	126.4	119.8	77.3	74.1	75.5	96.4	84.8	90.2	ENSG00000187735
ENSG00000150712	High	Q9C0I1	Myotubularin-related protein 12	MTMR12	4	-0.72738	5.07141e-06	-0.599462	1.71221e-05	0.126973	0.600923	128.4	77.5	84.7	128.1	127.6	125.6	132.1	74.3	82.7	75.5	86.6	79.7	87.7	ENSG00000150712
ENSG00000205413	High	Q5K651	Sterile alpha motif domain-containing protein 9	SAMD9	22	-0.72738	5.46897e-06	-0.524915	2.83403e-05	0.201634	0.389964	126.6	76.5	88	121.9	127	131.6	126.1	72.3	80.3	76.9	87.8	84.3	91.9	ENSG00000205413
ENSG00000076321	High	Q9Y2M5	Kelch-like protein 20	KLHL20	2	-0.72738	7.58796e-06	-0.488026	5.60427e-05	0.240009	0.317989	125.7	76	89.7	125.4	129.9	117.4	130.2	80	77	71	90.2	89.3	89.6	ENSG00000076321
ENSG00000143079	High	Q9P2B4	CTTNBP2 N-terminal-like protein	CTTNBP2NL	19	-0.72738	1.40326e-05	-0.477944	0.000132432	0.249749	0.389964	125.5	75.8	90.1	122.8	130.8	118.6	130	76.2	83.5	67.7	91.8	87.2	91.4	ENSG00000143079
ENSG00000173166	High	Q70E73	Ras-associated and pleckstrin homology domains-containing protein 1	RAPH1	12	-0.72738	1.5499e-05	-0.610433	4.98511e-05	0.116365	0.716444	128.6	77.7	84.2	121.2	134.4	121.7	136.9	76.1	83.3	73.7	83	82	87.8	ENSG00000173166
ENSG00000180329	High	Q96MW1	Coiled-coil domain-containing protein 43	CCDC43	5	-0.72738	2.53324e-05	-0.560643	0.000114852	0.166073	0.642153	127.5	77	86.4	130	121.3	119.1	139.4	72.7	78.9	79.4	89.4	80.1	89.7	ENSG00000180329
ENSG00000168542	High	P02461	Collagen alpha-1(III) chain	COL3A1	37	-0.72738	3.72494e-05	0.0100637	0.899861	0.738984	0.00673252	113.2	68.3	114	109.4	119.6	119.4	104.5	63.9	72.9	68.2	118	117.7	106.3	ENSG00000168542
ENSG00000078061	High	P10398	Serine/threonine-protein kinase A-Raf	ARAF	4	-0.72738	5.30619e-05	-0.652901	0.000116815	0.0731347	0.842456	129.5	78.3	82.4	124	123.1	128.6	142.5	74.4	89.6	70.7	87.7	76.8	82.6	ENSG00000078061
ENSG00000138175	High	P36405	ADP-ribosylation factor-like protein 3	ARL3	6	-0.72738	0.000120512	-0.522841	0.000759831	0.204141	0.648722	126.6	76.5	88.1	118.1	121.9	119.6	146.7	70.4	81.9	77	84.7	93.1	86.5	ENSG00000138175
ENSG00000205978	High	Q9P2P1	Protein NYNRIN	NYNRIN	7	-0.72738	0.000442206	-0.422752	0.00668584	0.303342	0.558823	124.2	75.1	92.6	110.8	123.5	139.9	122.7	63.4	75.4	86.3	98.2	78.4	101.3	ENSG00000205978
ENSG00000077420	High	Q7Z5R6	Amyloid beta A4 precursor protein-binding family B member 1-interacting protein	APBB1IP	1	-0.72738	0.00198772	-0.715486	0.00232067	0.0114956	0.987459	130.9	79.1	79.7	106.4	122.3	164.8	130.3	76	76.9	84.3	79.3	75.3	84.4	ENSG00000077420
ENSG00000116584	High	Q92974	Rho guanine nucleotide exchange factor 2	ARHGEF2	26	-0.724993	1.08188e-05	-0.58208	3.93105e-05	0.141433	0.642553	127.9	77.4	85.4	129.2	131.7	118.9	131.9	79.3	81.1	71.9	90.8	84.3	81	ENSG00000116584
ENSG00000170185	High	Q8NB14	Ubiquitin carboxyl-terminal hydrolase 38	USP38	2	-0.724993	1.10657e-05	-0.713119	2.05904e-05	0.0100637	0.977888	130.8	79.2	79.7	135.7	133.3	120.7	133.6	77.3	85.7	74.6	79.5	76.4	83.2	ENSG00000170185
ENSG00000075151	High	O43432	Eukaryotic translation initiation factor 4 gamma 3	EIF4G3	38	-0.724993	1.11074e-05	-0.380822	0.000313538	0.344828	0.128069	123.2	74.5	94.6	119.8	132.6	116.4	123.8	73.3	78.7	71.5	96.9	91.5	95.5	ENSG00000075151
ENSG00000013364	High	Q14764	Major vault protein	MVP	41	-0.724993	2.05083e-05	-0.584241	7.6912e-05	0.14274	0.678129	127.9	77.4	85.4	125.9	140.1	120.6	125.2	76.3	84.1	71.7	89	83.4	83.7	ENSG00000013364
ENSG00000166140	High	Q96K21	Abscission/NoCut checkpoint regulator	ZFYVE19	7	-0.724993	3.53601e-05	-0.608232	0.000109076	0.117695	0.749827	128.5	77.7	84.3	132.6	120.5	121.4	139.5	74.9	78.5	79.8	86.9	74.8	91.2	ENSG00000166140
ENSG00000119280	High	Q9H425	Uncharacterized protein C1orf198	C1orf198	12	-0.724993	0.000842933	-0.696658	0.00115283	0.0299829	0.958728	130.5	78.9	80.5	124.4	132.5	111.5	153.4	80.3	91.3	65	78.1	89	74.5	ENSG00000119280
ENSG00000009335	High	Q15386	Ubiquitin-protein ligase E3C	UBE3C	18	-0.72261	5.29712e-06	-0.547932	2.23306e-05	0.173767	0.475598	127.1	77	86.9	126.7	128.1	120.4	133.1	76.3	78.6	76.2	86.4	84.4	89.8	ENSG00000009335
ENSG00000254772	High	P26641	Elongation factor 1-gamma	EEF1G	26	-0.72261	7.66142e-06	-0.537424	3.68955e-05	0.185232	0.491809	126.8	76.8	87.4	135.4	123	124.2	124.8	81.1	75.6	73.8	91.6	84.8	85.7	ENSG00000254772
ENSG00000150961	High	O94855	Protein transport protein Sec24D	SEC24D	19	-0.72261	1.10943e-05	-0.584241	3.96182e-05	0.137504	0.652689	127.9	77.5	85.3	125.4	134	119.5	132.7	75.8	83.5	73.3	88.8	83	83.9	ENSG00000150961
ENSG00000104731	High	Q8TBB5	Kelch domain-containing protein 4	KLHDC4	3	-0.72261	1.28607e-05	-0.612637	3.87005e-05	0.109695	0.719263	128.5	77.9	84.1	131.4	121.2	124.3	137.1	76.3	77.7	79.7	85.6	77.1	89.5	ENSG00000104731
ENSG00000067064	High	Q13907	Isopentenyl-diphosphate Delta-isomerase 1	IDI1	7	-0.72261	1.42753e-05	-0.678072	3.03291e-05	0.0440443	0.885459	130	78.8	81.2	132.2	126.4	120.8	140.6	75.2	84.5	76.6	81.3	81.9	80.4	ENSG00000067064
ENSG00000082153	High	Q7L1Q6	Basic leucine zipper and W2 domain-containing protein 1	BZW1	17	-0.72261	2.00926e-05	-0.535332	0.000110897	0.189034	0.558953	126.8	76.8	87.5	133.2	118.8	120.8	134.2	79.1	73.4	77.8	94.4	81.5	86.6	ENSG00000082153
ENSG00000142197	High	Q9Y3R5	Protein dopey-2	DOPEY2	28	-0.72261	2.35162e-05	-0.610433	7.06096e-05	0.112367	0.742378	128.4	77.9	84.2	131.6	131.7	117.5	133.1	77.6	86.8	69.3	86.6	85.2	80.8	ENSG00000142197
ENSG00000108094	High	Q13617	Cullin-2	CUL2	18	-0.72261	2.80038e-05	-0.567041	0.000117823	0.154454	0.667751	127.5	77.3	86	124.1	127.1	122.6	136.2	75.3	82.9	73.6	94.2	75	89	ENSG00000108094
ENSG00000150540	High	P50135	Histamine N-methyltransferase	HNMT	4	-0.72261	6.68063e-05	-0.630394	0.000164826	0.0922074	0.807969	129	78.1	83.3	114.9	128	129.9	143.1	69.8	82.6	81.9	78.4	86	85.4	ENSG00000150540
ENSG00000173418	High	P61599	N-alpha-acetyltransferase 20	NAA20	1	-0.72261	0.000209921	-0.469929	0.00211024	0.254594	0.584484	125.3	75.9	90.5	133.5	117.6	117.2	132.7	75.1	79.5	72.9	108.3	77.8	85.2	ENSG00000173418
ENSG00000164741	High	Q96QB1	Rho GTPase-activating protein 7	DLC1	4	-0.72261	0.000767016	-0.533242	0.00355285	0.187768	0.743935	126.7	76.8	87.5	112.2	127.3	115	152.5	81.8	74.5	74.2	92.8	76	93.8	ENSG00000164741
ENSG00000113643	High	P54136	Arginine--tRNA ligase, cytoplasmic	RARS	31	-0.720232	4.71097e-06	-0.595097	1.62552e-05	0.124328	0.59263	128.1	77.7	84.8	128.4	126.8	125.3	131.9	78.7	76.9	77.6	89.2	78.5	86.6	ENSG00000113643
ENSG00000164830	High	Q8N573	Oxidation resistance protein 1	OXR1	16	-0.720232	5.12408e-06	-0.621488	1.57299e-05	0.0989585	0.686047	128.7	78.1	83.6	123.8	129.8	127.4	133.7	73.9	83.3	77.2	82.8	82.9	85.2	ENSG00000164830
ENSG00000107554	High	Q6XZF7	Dynamin-binding protein	DNMBP	34	-0.720232	6.8292e-06	-0.659723	1.74449e-05	0.0607392	0.80574	129.5	78.6	82	129.8	122.8	127.3	138.2	78.8	79.9	77.2	83.8	78.6	83.7	ENSG00000107554
ENSG00000087088	High	Q07812	Apoptosis regulator BAX	BAX	8	-0.720232	2.98611e-05	-0.573467	0.00011666	0.146655	0.682575	127.6	77.5	85.7	130.5	120	119.9	140	70.5	83.5	78.4	86.6	85.7	84.8	ENSG00000087088
ENSG00000198585	High	Q96DE0	U8 snoRNA-decapping enzyme	NUDT16	6	-0.720232	4.4649e-05	-0.619271	0.000119622	0.100305	0.784926	128.6	78.1	83.7	127.2	123.8	119.3	144.1	76.3	79.2	78.9	89	76.2	86	ENSG00000198585
ENSG00000174177	High	Q2VPK5	Cytoplasmic tRNA 2-thiolation protein 2	CTU2	7	-0.720232	8.94763e-05	-0.632629	0.000208442	0.0867838	0.828242	128.9	78.3	83.1	136.2	115	124.4	140.1	85.2	77.4	72.3	91.5	76.2	81.7	ENSG00000174177
ENSG00000100403	High	Q9UGR2	Zinc finger CCCH domain-containing protein 7B	ZC3H7B	17	-0.720232	0.000102191	-0.380822	0.00304421	0.339137	0.382696	123.1	74.7	94.5	139.3	112.5	123.1	117.6	84.8	69.3	69.9	93.6	96.3	93.6	ENSG00000100403
ENSG00000176225	High	Q86VV8	Rotatin	RTTN	2	-0.720232	0.000697549	-0.584241	0.00210636	0.136191	0.805518	127.9	77.6	85.3	138.5	107.9	129.1	135.9	78.2	74.2	80.4	90.3	65.5	99.9	ENSG00000176225
ENSG00000113638	High	Q6PID6	Tetratricopeptide repeat protein 33	TTC33	2	-0.720232	0.0349936	-0.479955	0.110392	0.240009	0.822821	125.5	76.1	89.9	153.1	101.5	160.9	86.4	75.4	52.1	100.8	77.5	99	93.3	ENSG00000113638
ENSG00000086758	High	Q7Z6Z7	E3 ubiquitin-protein ligase HUWE1	HUWE1	79	-0.717857	2.75804e-06	-0.564905	1.16333e-05	0.154454	0.438593	127.4	77.4	86.1	128.8	126	126.9	127.8	78.6	78.5	75.1	88.2	83.8	86.4	ENSG00000086758
ENSG00000138663	High	Q9BT78	COP9 signalosome complex subunit 4	COPS4	16	-0.717857	2.18954e-05	-0.588574	7.65256e-05	0.130931	0.696675	127.9	77.7	85.1	126.2	118.2	136.6	130.6	81.6	77.5	74.1	90.6	76.8	87.9	ENSG00000138663
ENSG00000132109	High	P19474	E3 ubiquitin-protein ligase TRIM21	TRIM21	11	-0.717857	4.99662e-05	-0.58208	0.000177998	0.137504	0.722201	127.8	77.6	85.4	122.1	137	116	136	73.6	85.2	74.1	90.1	80	85.9	ENSG00000132109
ENSG00000178913	High	Q15545	Transcription initiation factor TFIID subunit 7	TAF7	7	-0.717857	5.57821e-05	-0.54372	0.000276809	0.175045	0.661769	126.9	77.1	87.1	136.8	113.8	135.8	121.1	77.2	72	82.1	89.1	82	90.1	ENSG00000178913
ENSG00000172301	High	Q9NQ92	Coordinator of PRMT5 and differentiation stimulator	COPRS	2	-0.717857	7.53194e-05	-0.630394	0.000180583	0.0881416	0.818949	128.9	78.3	83.2	126.2	113.4	133	142.9	73.2	82.1	79.6	86.1	77.2	86.4	ENSG00000172301
ENSG00000213672	High	Q9NZQ3	NCK-interacting protein with SH3 domain	NCKIPSD	3	-0.717857	9.56974e-05	-0.556393	0.00041668	0.16092	0.702911	127.2	77.3	86.4	129.5	132	113.1	134.2	71.3	87.4	73.2	93.6	76.4	89.3	ENSG00000213672
ENSG00000126249	High	Q9BRP1	Programmed cell death protein 2-like	PDCD2L	1	-0.717857	0.000152577	-0.680382	0.000240554	0.0370307	0.935319	130	79	81	119	121.6	130.8	148.4	79.6	83.8	73.7	91	73.9	78.2	ENSG00000126249
ENSG00000103657	High	Q15751	Probable E3 ubiquitin-protein ligase HERC1	HERC1	19	-0.715486	4.7353e-06	-0.586406	1.6393e-05	0.128293	0.580684	127.8	77.8	85.1	126.5	128.6	123.9	132.1	81.6	79.4	72.5	86.4	85.4	83.6	ENSG00000103657
ENSG00000114626	High	Q969K4	Ankyrin repeat and BTB/POZ domain-containing protein 1	ABTB1	1	-0.715486	5.13723e-05	-0.454032	0.00063078	0.260628	0.481641	124.7	76	91	111.6	138.2	125.5	123.6	74.1	82.8	71.1	92.4	91.1	89.7	ENSG00000114626
ENSG00000137760	Medium	Q96BT7	Alkylated DNA repair protein alkB homolog 8	ALKBH8	1	-0.715486	0.000345055	-0.625934	0.000775214	0.0894982	0.855291	128.7	78.4	83.4	121.5	129.2	114	150	77.5	81.6	76	89.7	71.1	89.3	ENSG00000137760
ENSG00000138107	High	P61163	Alpha-centractin	ACTR1A	5	-0.713119	4.61161e-06	-0.608232	1.46161e-05	0.105678	0.66331	128.3	78.2	84.1	124	131	132.9	125.1	75.2	78.6	80.8	81.9	85.2	85.2	ENSG00000138107
ENSG00000107263	High	Q13905	Rap guanine nucleotide exchange factor 1	RAPGEF1	5	-0.713119	9.94914e-06	-0.610433	2.94375e-05	0.104337	0.716444	128.3	78.2	84.1	131.1	135	117.2	129.8	76	80	78.7	85.2	84.5	82.5	ENSG00000107263
ENSG00000136717	High	O00499	Myc box-dependent-interacting protein 1	BIN1	10	-0.713119	1.35271e-05	-0.632629	3.48623e-05	0.0813396	0.785603	128.7	78.6	83.1	128.3	118.9	131.7	136.1	84.2	79.7	71.9	84.4	81.4	83.5	ENSG00000136717
ENSG00000175634	High	Q9UBS0	Ribosomal protein S6 kinase beta-2	RPS6KB2	1	-0.713119	1.61015e-05	-0.579922	5.8002e-05	0.132248	0.681583	127.6	77.9	85.3	128.2	125	130.6	126.5	72.7	80.9	80.1	82.9	76.7	96.4	ENSG00000175634
ENSG00000171862	High	P60484	Phosphatidylinositol 3,4,5-trisphosphate 3-phosphatase and dual-specificity protein phosphatase PTEN	PTEN	5	-0.713119	4.84796e-05	-0.586406	0.000163883	0.128293	0.736848	127.7	77.9	85.1	117	129.1	124.3	140.6	72.1	82.9	78.6	91.7	77.9	85.8	ENSG00000171862
ENSG00000065357	High	P23743	Diacylglycerol kinase alpha	DGKA	19	-0.713119	5.63409e-05	-0.508403	0.000384391	0.206643	0.584484	126	76.8	88.6	112.2	137.4	127.4	126.9	70.7	85.5	74.2	85.7	91.6	88.5	ENSG00000065357
ENSG00000160293	High	P52735	Guanine nucleotide exchange factor VAV2	VAV2	13	-0.713119	0.000149219	-0.614845	0.000383254	0.0989585	0.813183	128.4	78.3	83.9	122.7	121.3	119.8	149.7	76.3	80.5	78	87.7	76.2	87.7	ENSG00000160293
ENSG00000174197	High	Q8IWI9	MAX gene-associated protein	MGA	3	-0.713119	0.000695453	-0.617056	0.00154169	0.0949116	0.86083	128.4	78.4	83.7	145.8	107.1	133.6	127.2	91.5	74.6	69.1	89.2	73.5	88.4	ENSG00000174197
ENSG00000170085	High	Q8NDZ2	SUMO-interacting motif-containing protein 1	SIMC1	1	-0.713119	0.00142966	-0.560643	0.00467752	0.151859	0.805269	127.2	77.6	86.2	157.7	125.5	109.8	115.5	77.8	72.7	82.4	86.5	78.6	93.5	ENSG00000170085
ENSG00000126756	High	Q9UBK9	Protein UXT	UXT	3	-0.710756	4.61161e-06	-0.504305	2.41677e-05	0.206643	0.309438	125.8	76.9	88.7	128	130.5	122.1	122.7	79.3	75.2	76.1	90.4	90	85.8	ENSG00000126756
ENSG00000134444	High	Q9P260	LisH domain and HEAT repeat-containing protein KIAA1468	KIAA1468	13	-0.710756	6.06718e-06	-0.506353	3.2698e-05	0.202888	0.385926	125.9	76.9	88.6	125.9	124.9	121.7	131	77.3	79.6	73.9	90.3	83	92.4	ENSG00000134444
ENSG00000141985	High	Q99961	Endophilin-A2	SH3GL1	6	-0.710756	1.08188e-05	-0.662004	2.4651e-05	0.0496308	0.853713	129.4	79	81.8	133.2	124	122.7	137.7	83	78.8	75.2	83.5	83.9	78.1	ENSG00000141985
ENSG00000123609	High	Q13287	N-myc-interactor	NMI	9	-0.710756	1.10262e-05	-0.571322	4.08846e-05	0.140124	0.641295	127.3	77.8	85.7	127.3	133.6	117.5	130.9	76.9	82.5	74.1	88.2	86.2	82.8	ENSG00000123609
ENSG00000178950	High	O14976	Cyclin-G-associated kinase	GAK	19	-0.710756	1.24593e-05	-0.632629	3.1926e-05	0.077243	0.789333	128.7	78.7	83	127	126.5	123.7	137.8	79.1	84.8	72.2	86	78.5	84.5	ENSG00000178950
ENSG00000189057	High	Q6SJ93	Protein FAM111B	FAM111B	4	-0.710756	3.58883e-05	-0.680382	6.20811e-05	0.0299829	0.931048	129.8	79.3	81	141.2	123.8	116.5	137.6	80	80	77.9	80.9	80.7	81.3	ENSG00000189057
ENSG00000153815	High	Q8IY22	C-Maf-inducing protein	CMIP	2	-0.710756	0.000716707	-0.512514	0.00376132	0.197865	0.724513	126	77	88.3	147.3	119.6	129	108.1	85.3	72.4	73.4	84.3	100.8	79.9	ENSG00000153815
ENSG00000120899	High	Q14289	Protein-tyrosine kinase 2-beta	PTK2B	4	-0.710756	0.00522497	-0.592919	0.0117153	0.117695	0.877302	127.8	78.1	84.8	108.8	156.2	109.2	137.3	69.1	99.7	65.5	79.2	95.8	79.3	ENSG00000120899
ENSG00000036257	High	Q13618	Cullin-3	CUL3	28	-0.708396	4.70146e-06	-0.554273	1.83643e-05	0.155749	0.495004	126.9	77.6	86.5	128.3	122.4	127.3	129.7	77.7	79.6	75.5	91.1	82.2	86.2	ENSG00000036257
ENSG00000115760	High	Q9NR09	Baculoviral IAP repeat-containing protein 6	BIRC6	32	-0.708396	1.21904e-05	-0.588574	4.0712e-05	0.121679	0.682575	127.7	78.1	85	122.1	129.2	122.5	137	75.2	82.6	76.5	89.8	81.1	84	ENSG00000115760
ENSG00000173545	High	Q969S3	Zinc finger protein 622	ZNF622	14	-0.708396	2.48478e-05	-0.632629	5.80566e-05	0.0745054	0.815059	128.7	78.8	83	129.8	136.5	116	132.5	74.5	84.5	77.4	88	79.8	81	ENSG00000173545
ENSG00000131116	High	Q96B54	Zinc finger protein 428	ZNF428	1	-0.708396	0.000125025	-0.537424	0.000598525	0.169925	0.695843	126.6	77.5	87.1	132.6	126	130.8	116.8	66.2	77.4	88.8	87.4	76.4	97.6	ENSG00000131116
ENSG00000198056	High	P49642	DNA primase small subunit	PRIM1	10	-0.708396	0.0013153	-0.637109	0.0023665	0.0717627	0.909671	128.8	78.8	82.8	141.3	102.4	134.7	136.8	90.1	65	81.3	87.5	70.2	90.7	ENSG00000198056
ENSG00000184432	High	P35606	Coatomer subunit beta'	COPB2	36	-0.706041	3.9664e-06	-0.60165	1.20825e-05	0.104337	0.642553	128	78.4	84.3	130.2	124	126.4	131.3	80.1	79	76.2	86.9	83.8	82.2	ENSG00000184432
ENSG00000130227	High	Q9UIA9	Exportin-7	XPO7	26	-0.706041	5.01487e-06	-0.567041	1.80418e-05	0.138814	0.553447	127.2	77.9	85.8	125.3	123.1	126.7	133.6	76.5	79.3	78.1	88.5	82.5	86.4	ENSG00000130227
ENSG00000104812	High	P13807	Glycogen [starch] synthase, muscle	GYS1	17	-0.706041	5.2827e-06	-0.575615	1.83243e-05	0.129613	0.584484	127.4	78.1	85.4	124.8	129.8	121.8	133.1	77.7	81	75.6	84.8	86.3	85.1	ENSG00000104812
ENSG00000126107	High	Q5T447	E3 ubiquitin-protein ligase HECTD3	HECTD3	15	-0.706041	9.00854e-06	-0.628162	2.40455e-05	0.0786098	0.776708	128.6	78.8	83.1	126	134.3	122.4	131.5	72.1	85	79.3	83.5	81.4	84.5	ENSG00000126107
ENSG00000079999	High	Q14145	Kelch-like ECH-associated protein 1	KEAP1	6	-0.706041	2.13101e-05	-0.599462	6.33655e-05	0.107018	0.742986	127.9	78.4	84.4	130.3	117.6	129.5	134.1	79.9	81.5	73.8	89.3	75.8	88.2	ENSG00000079999
ENSG00000171097	High	Q16773	Kynurenine--oxoglutarate transaminase 1	CCBL1	3	-0.706041	7.29465e-05	-0.701342	0.000100185	0.00432161	0.990891	130.2	79.8	80	134.1	123.8	117.2	145.7	84.5	79	75.8	85	76	79	ENSG00000171097
ENSG00000169683	High	Q96CN5	Leucine-rich repeat-containing protein 45	LRRC45	4	-0.706041	0.000122589	-0.603841	0.000326816	0.102994	0.805269	128	78.4	84.2	137.1	124.1	127.5	123.2	80.6	69.1	85.6	79.3	73.7	99.7	ENSG00000169683
ENSG00000104671	High	O00399	Dynactin subunit 6	DCTN6	5	-0.706041	0.000145773	-0.597278	0.000408791	0.108357	0.800581	127.8	78.4	84.5	133.4	130.2	114.2	133.5	77.7	92.1	65.3	91.1	80.9	81.5	ENSG00000104671
ENSG00000065548	High	Q8WU90	Zinc finger CCCH domain-containing protein 15	ZC3H15	17	-0.706041	0.000319	-0.380822	0.00727511	0.324235	0.494779	122.8	75.3	94.3	124.3	124.2	115.3	127.5	74.4	73.2	78.3	107.9	72.5	102.4	ENSG00000065548
ENSG00000104907	High	Q9NXH9	tRNA (guanine(26)-N(2))-dimethyltransferase	TRMT1	11	-0.703689	6.00732e-06	-0.552156	2.40102e-05	0.151859	0.533598	126.7	77.8	86.5	133.2	124.8	124.2	124.7	75.9	74.7	82.9	84.3	89.2	86	ENSG00000104907
ENSG00000181789	High	Q9Y678	Coatomer subunit gamma-1	COPG1	26	-0.703689	6.03479e-06	-0.60165	1.83643e-05	0.10165	0.682575	127.9	78.5	84.3	123.2	129.9	124.8	133.8	74.2	79.7	81.6	86.7	81.5	84.7	ENSG00000181789
ENSG00000175970	High	A6NIH7	Protein unc-119 homolog B	UNC119B	4	-0.703689	1.85936e-05	-0.637109	4.24764e-05	0.0648829	0.826528	128.7	79.1	82.7	125.9	122.7	127.8	138.3	85.5	79.9	71.7	86	77.1	85	ENSG00000175970
ENSG00000204104	High	Q8TDR0	TRAF3-interacting protein 1	TRAF3IP1	2	-0.703689	5.75088e-05	-0.479955	0.000491485	0.22404	0.550911	125.1	76.8	89.7	131.7	124.1	117.3	127.3	75.8	79.6	75	87	78.6	103.5	ENSG00000204104
ENSG00000100083	High	Q9UJY5	ADP-ribosylation factor-binding protein GGA1	GGA1	5	-0.703689	6.90445e-05	-0.571322	0.000240841	0.132248	0.738131	127.2	78.1	85.6	142.7	114.7	123.5	127.9	81.5	71.8	81	88.7	81.4	86.7	ENSG00000100083
ENSG00000114861	High	Q9H334	Forkhead box protein P1	FOXP1	7	-0.703689	0.00018615	-0.545824	0.000804641	0.159629	0.726524	126.6	77.7	86.8	135	107.2	132.4	132	82.6	73.6	76.8	88	76.9	95.5	ENSG00000114861
ENSG00000100842	High	O43281	Embryonal Fyn-associated substrate	EFS	3	-0.703689	0.000209916	-0.556393	0.000796118	0.146655	0.75139	126.9	77.9	86.2	130	124	112	141.6	71.1	83.8	78.9	98.1	78.1	82.5	ENSG00000100842
ENSG00000171763	High	Q9BVQ7	Spermatogenesis-associated protein 5-like protein 1	SPATA5L1	13	-0.703689	0.000690621	-0.37707	0.0138391	0.327687	0.536609	122.7	75.3	94.5	117.4	112.6	132.2	128.5	70.7	71.6	83.7	81.5	116.1	85.8	ENSG00000171763
ENSG00000040275	High	Q96EA4	Protein Spindly	SPDL1	15	-0.703689	0.00100866	-0.662004	0.00149659	0.041243	0.945041	129.3	79.3	81.6	130.5	117.3	114.6	154.7	92.8	67.7	77.4	84.9	75.7	84.3	ENSG00000040275
ENSG00000106305	High	Q13155	Aminoacyl tRNA synthase complex-interacting multifunctional protein 2	AIMP2	7	-0.701342	4.61161e-06	-0.54372	1.83643e-05	0.158337	0.483567	126.6	77.8	86.8	125.8	127.2	126.5	126.6	76.9	79.8	76.7	89.9	80.3	90.2	ENSG00000106305
ENSG00000102178	High	P11441	Ubiquitin-like protein 4A	UBL4A	7	-0.701342	5.05188e-06	-0.496142	2.72016e-05	0.204141	0.326904	125.4	77.2	88.9	126.8	122	123.3	129.7	80.3	75.4	75.9	89.8	84.9	92	ENSG00000102178
ENSG00000159873	High	Q8IWD4	Coiled-coil domain-containing protein 117	CCDC117	3	-0.701342	5.24179e-06	-0.668868	1.23348e-05	0.0328061	0.886391	129.3	79.5	81.4	135.4	126.7	131	124.2	81.8	75.8	81	81.4	80.3	82.3	ENSG00000159873
ENSG00000158195	High	Q9Y6W5	Wiskott-Aldrich syndrome protein family member 2	WASF2	9	-0.701342	9.28776e-06	-0.617056	2.59388e-05	0.0827026	0.756823	128.2	78.9	83.5	128.6	131.4	120.5	132.2	81.6	81.4	73.6	88.8	79.3	82.6	ENSG00000158195
ENSG00000153827	High	Q14669	E3 ubiquitin-protein ligase TRIP12	TRIP12	39	-0.701342	1.18196e-05	-0.367732	0.000348511	0.334568	0.135362	122.4	75.2	94.9	125.8	118.8	121.1	124	74.7	73.5	77.6	100.6	85.2	98.8	ENSG00000153827
ENSG00000144357	High	Q6ZT12	E3 ubiquitin-protein ligase UBR3	UBR3	9	-0.701342	1.46134e-05	-0.564905	5.58832e-05	0.137504	0.661769	127	78.1	85.9	116.3	129.3	126.3	136.2	74.6	81.5	78.2	84.1	85.9	87.6	ENSG00000144357
ENSG00000196116	High	Q8NHU6	Tudor domain-containing protein 7	TDRD7	10	-0.701342	3.00649e-05	-0.526992	0.000156875	0.175045	0.606292	126.1	77.6	87.6	121.2	125.2	135.5	122.6	70.5	76.6	85.6	79.6	91	92.1	ENSG00000196116
ENSG00000135723	High	Q9Y613	FH1/FH2 domain-containing protein 1	FHOD1	23	-0.701342	3.44675e-05	-0.58208	0.000113068	0.120352	0.734216	127.4	78.3	85.1	125.5	118.8	136.6	128.7	77.8	75.2	82	89.8	74.2	91.5	ENSG00000135723
ENSG00000139722	High	Q9H9H4	Vacuolar protein sorting-associated protein 37B	VPS37B	5	-0.701342	3.51746e-05	-0.56918	0.000126692	0.133564	0.704108	127.1	78.1	85.7	121.3	115.8	134.9	136.5	83.2	76.1	75.1	87.5	81.9	87.7	ENSG00000139722
ENSG00000157870	High	Q8TBF2	Prostamide/prostaglandin F synthase	FAM213B	2	-0.701342	4.54068e-05	-0.685014	7.04379e-05	0.015783	0.961665	129.7	79.8	80.7	132.1	123	119.9	143.7	77.2	85.6	76.4	84.3	75.4	82.3	ENSG00000157870
ENSG00000120265	High	P22061	Protein-L-isoaspartate(D-aspartate) O-methyltransferase	PCMT1	10	-0.701342	8.49138e-05	-0.550043	0.000351699	0.151859	0.707346	126.7	77.9	86.5	126.6	115.7	121.7	142.7	80.2	80.3	73.2	93.1	79.2	87.3	ENSG00000120265
ENSG00000048991	High	Q15032	R3H domain-containing protein 1	R3HDM1	4	-0.701342	0.00011697	-0.432455	0.00160895	0.27023	0.511119	124	76.2	91.9	128.6	107.1	129.9	130.2	75.5	68.3	84.9	91.6	86.8	97.1	ENSG00000048991
ENSG00000178814	High	O14841	5-oxoprolinase	OPLAH	12	-0.701342	0.000613826	-0.643856	0.00104365	0.0565835	0.916498	128.8	79.2	82.4	118.9	143.8	113.2	139.1	69	96.3	72.4	81.8	85.9	79.5	ENSG00000178814
ENSG00000135709	High	O60268	Uncharacterized protein KIAA0513	KIAA0513	3	-0.701342	0.00109113	-0.524915	0.00468239	0.177599	0.756951	126.1	77.5	87.7	107	143.1	120.2	134.1	66	96.4	70.2	90.9	89.4	82.8	ENSG00000135709
ENSG00000064726	High	Q9H0C5	BTB/POZ domain-containing protein 1	BTBD1	1	-0.701342	0.013476	-0.289827	0.186129	0.412511	0.642553	120.5	74.1	98.6	149.6	107.3	111.6	113.4	71.6	101.3	49.3	110.3	107.4	78.1	ENSG00000064726
ENSG00000125457	High	A9UHW6	MIF4G domain-containing protein	MIF4GD	4	-0.698998	1.68765e-05	-0.448115	0.000190501	0.252173	0.373573	124.3	76.5	91.1	124	127.9	114.1	131	71.7	83.2	74.7	89.7	92	91.7	ENSG00000125457
ENSG00000126216	High	Q96CW5	Gamma-tubulin complex component 3	TUBGCP3	17	-0.696658	1.11056e-05	-0.556393	4.27629e-05	0.141433	0.623171	126.7	78.2	86.2	124.7	118.3	132.8	131.2	79.1	76.4	79	86.8	80.8	91	ENSG00000126216
ENSG00000171174	High	Q9H477	Ribokinase	RBKS	2	-0.696658	1.27851e-05	-0.617056	3.34731e-05	0.0813396	0.777129	128.1	79	83.6	124.2	126	128.9	133.4	78.6	82.7	75.6	88.3	73.8	88.6	ENSG00000171174
ENSG00000151693	High	O43150	Arf-GAP with SH3 domain, ANK repeat and PH domain-containing protein 2	ASAP2	10	-0.696658	1.28495e-05	-0.617056	3.32802e-05	0.0799754	0.78051	128.1	79	83.5	135.4	123.8	120.4	133	81.1	82.8	73.1	83.7	81.3	85.5	ENSG00000151693
ENSG00000068024	High	P56524	Histone deacetylase 4	HDAC4	2	-0.696658	3.34742e-05	-0.617056	8.16538e-05	0.0813396	0.80574	128.1	79	83.6	122.6	136.3	124.4	129	67.2	82.8	87	82.3	88.2	80.2	ENSG00000068024
ENSG00000129116	High	Q8WX93	Palladin	PALLD	25	-0.696658	0.000182373	-0.444184	0.00207586	0.253384	0.558867	124.1	76.5	91.3	118.2	136.3	111.2	130.9	73.8	88.5	67.4	92.1	95.4	86.3	ENSG00000129116
ENSG00000112146	High	Q9UK97	F-box only protein 9	FBXO9	7	-0.696658	0.000572906	-0.698998	0.000656466	0	0.999259	129.9	80.1	80.1	128.9	120.1	123	147.6	97.5	73.1	69.7	89.5	69.3	81.4	ENSG00000112146
ENSG00000170191	High	Q8TBE9	N-acylneuraminate-9-phosphatase	NANP	2	-0.696658	0.00067237	-0.630394	0.00123527	0.0676387	0.901067	128.4	79.2	83	128.6	115.2	124.7	145	83.6	87.8	66.1	95.9	67.1	85.9	ENSG00000170191
ENSG00000062725	High	Q92624	Amyloid protein-binding protein 2	APPBP2	4	-0.696658	0.00251073	-0.529073	0.00912267	0.167358	0.796753	126.1	77.8	87.4	111.8	113.5	158.6	120.4	71.1	72.9	89.5	82	96.2	84.1	ENSG00000062725
ENSG00000115866	High	P14868	Aspartate--tRNA ligase, cytoplasmic	DARS	29	-0.694321	3.04466e-06	-0.54372	1.20825e-05	0.151859	0.439504	126.4	78.1	86.7	127.9	127.4	126.2	124.2	76.7	79	78.5	88.7	84.2	87.2	ENSG00000115866
ENSG00000157110	High	Q93062	RNA-binding protein with multiple splicing	RBPMS	8	-0.694321	1.18196e-05	-0.72738	1.83643e-05	-0.0350469	0.901387	130.4	80.7	78.7	134.8	129.2	122.9	134.8	88.7	79.9	73.4	79	78.1	79	ENSG00000157110
ENSG00000124802	High	O43324	Eukaryotic translation elongation factor 1 epsilon-1	EEF1E1	6	-0.694321	5.07323e-05	-0.450084	0.000576208	0.246104	0.494505	124.2	76.7	91	112.1	131	128.4	125.4	67.9	82.7	79.5	93.4	84.2	95.3	ENSG00000124802
ENSG00000124120	High	Q9BTX7	Alpha-tocopherol transfer protein-like	TTPAL	5	-0.694321	5.59437e-05	-0.560643	0.000201247	0.133564	0.722632	126.8	78.4	85.9	115	120.2	135.4	136.6	84.7	74.7	75.6	83.7	83.8	90.2	ENSG00000124120
ENSG00000111785	High	Q9NVN3	Synembryn-B	RIC8B	2	-0.694321	0.000115364	-0.490051	0.000811185	0.204141	0.626262	125.2	77.3	89.1	126	117.3	116.1	141.3	78.7	78.7	74.6	92.1	79.2	96.1	ENSG00000111785
ENSG00000104964	High	Q08117	Amino-terminal enhancer of split	AES	1	-0.694321	0.00129079	-0.592919	0.00296113	0.10165	0.86078	127.5	78.8	84.5	150.7	110.2	136.9	112.3	80.6	68.4	87.3	80	81.4	92.1	ENSG00000104964
ENSG00000158290	High	Q13620	Cullin-4B	CUL4B	36	-0.691989	2.96505e-06	-0.53952	1.18353e-05	0.153157	0.416031	126.3	78.1	86.9	124.4	126.1	129	125.5	76.7	78.1	79.4	87.2	85.6	87.8	ENSG00000158290
ENSG00000136628	High	P07814	Bifunctional glutamate/proline--tRNA ligase	EPRS	51	-0.691989	4.53884e-06	-0.510457	1.99179e-05	0.181421	0.383888	125.6	77.8	88.1	126.6	127.5	123.9	124.3	77.3	81.1	74.9	91.3	83.8	89.3	ENSG00000136628
ENSG00000082068	High	Q9NW82	WD repeat-containing protein 70	WDR70	10	-0.691989	4.86903e-06	-0.54372	1.83643e-05	0.146655	0.512923	126.3	78.2	86.6	125.6	129	125.4	125.3	76.7	82.7	75.3	91.2	84.3	84.4	ENSG00000082068
ENSG00000136940	High	Q13371	Phosducin-like protein	PDCL	5	-0.691989	6.27285e-06	-0.450084	5.04158e-05	0.24123	0.241061	124.1	76.9	90.9	124	120.6	121.5	130.5	73.5	78.7	78.5	91.5	87.5	93.7	ENSG00000136940
ENSG00000130939	High	O95155	Ubiquitin conjugation factor E4 B	UBE4B	23	-0.691989	7.60993e-06	-0.520769	3.54809e-05	0.171207	0.503141	125.8	77.9	87.7	119.2	127.4	126.1	130.5	76	79.8	77.9	88.2	82.2	92.6	ENSG00000130939
ENSG00000167202	High	Q9UPU7	TBC1 domain family member 2B	TBC1D2B	19	-0.691989	1.45487e-05	-0.58208	4.62512e-05	0.109695	0.712172	127.2	78.8	85	126.5	118	126.8	137.4	82.1	80.1	74.1	85.2	86	83.8	ENSG00000167202
ENSG00000152147	Medium	Q8WXD5	Gem-associated protein 6	GEMIN6	1	-0.691989	5.71182e-05	-0.648372	0.000103719	0.0440443	0.908975	128.7	79.7	82.1	127.6	118.8	143.7	124.6	80	76.8	82.2	76.9	79.1	90.3	ENSG00000152147
ENSG00000056558	High	Q13077	TNF receptor-associated factor 1	TRAF1	2	-0.691989	7.37858e-05	-0.597278	0.000190857	0.0935602	0.805269	127.6	79	84.3	134.5	112.7	137.9	125.1	75.2	76.5	85.3	82.2	80.3	90.3	ENSG00000056558
ENSG00000101407	High	O43156	TELO2-interacting protein 1 homolog	TTI1	3	-0.691989	0.0017003	-0.341903	0.0360898	0.348232	0.558823	121.6	75.3	95.9	112.2	117.3	118.4	138.5	52.7	89.3	83.9	98.6	84.2	104.9	ENSG00000101407
ENSG00000198825	High	Q9Y2H2	Phosphatidylinositide phosphatase SAC2	INPP5F	5	-0.691989	0.00485804	-0.33825	0.0724481	0.351628	0.627898	121.5	75.3	96.1	110.9	105.5	154.6	115.1	78.6	76.4	70.8	77.6	101.7	108.9	ENSG00000198825
ENSG00000074416	High	Q99685	Monoglyceride lipase	MGLL	5	-0.691989	0.00611174	-0.508403	0.0220431	0.182692	0.805269	125.5	77.7	88.3	116.1	155.4	101.4	129.1	76	98.4	58.8	92.4	90.6	81.9	ENSG00000074416
ENSG00000141577	High	Q9UPN4	Centrosomal protein of 131 kDa	CEP131	20	-0.691989	0.00648364	-0.682696	0.00729627	0.0100637	0.989157	129.4	80.1	80.7	156.7	99.3	140.9	120.8	96.6	61.2	82.6	81.7	71.3	89.1	ENSG00000141577
ENSG00000161558	High	Q96AN5	Transmembrane protein 143	TMEM143	5	-0.691989	0.484794	-0.753896	0.461624	-0.0634092	0.987406	131	81.1	77.6	54.7	59.9	350.7	58.7	93	73.8	76.5	73.5	84.5	74.8	ENSG00000161558
ENSG00000079805	High	P50570	Dynamin-2	DNM2	19	-0.68966	8.63761e-06	-0.514573	4.23239e-05	0.173767	0.503141	125.6	77.9	87.9	122.4	122.4	126.6	131.1	77.4	81	75.3	93.3	81.2	89.3	ENSG00000079805
ENSG00000136560	High	Q92844	TRAF family member-associated NF-kappa-B activator	TANK	6	-0.68966	1.14582e-05	-0.606035	3.13128e-05	0.0827026	0.767701	127.7	79.2	83.9	131.5	121.2	125.1	132.9	83.6	73.8	80.2	80.5	89.8	81.3	ENSG00000136560
ENSG00000078269	High	O15056	Synaptojanin-2	SYNJ2	23	-0.68966	1.33133e-05	-0.575615	4.38797e-05	0.115033	0.696675	127	78.7	85.2	120.2	127.3	125	135.7	78.1	81.8	76.2	90	78.5	87.1	ENSG00000078269
ENSG00000132256	High	Q9C035	Tripartite motif-containing protein 5	TRIM5	8	-0.68966	2.84454e-05	-0.461959	0.000263293	0.227741	0.483567	124.4	77.2	90.3	121.2	126.6	115.4	134.3	75.5	81.8	74.2	96.8	84.6	89.6	ENSG00000132256
ENSG00000272886	High	Q9NPI6	mRNA-decapping enzyme 1A	DCP1A	9	-0.68966	3.80964e-05	-0.68966	5.48296e-05	0	1	129.5	80.3	80.3	127.4	125.5	130.5	134.7	88.7	85	67.3	86.6	74	80.4	ENSG00000272886
ENSG00000137802	High	O60336	Mitogen-activated protein kinase-binding protein 1	MAPKBP1	2	-0.68966	8.567e-05	-0.524915	0.000417067	0.163499	0.681583	125.8	78.1	87.5	115.7	137	120.7	129.8	71.4	89.1	73.7	91.6	89.1	81.8	ENSG00000137802
ENSG00000176155	High	Q2TAC2	Coiled-coil domain-containing protein 57	CCDC57	2	-0.68966	0.193072	-0.808437	0.147741	-0.120294	0.952946	132	81.9	75.3	241.2	113.4	73.6	100	94.8	90.1	61	94.3	69.8	61.8	ENSG00000176155
ENSG00000116604	High	Q14814	Myocyte-specific enhancer factor 2D	MEF2D	7	-0.687335	6.00732e-06	-0.469929	3.81044e-05	0.217851	0.300312	124.6	77.3	89.9	125.3	118.3	126.7	128	74.9	81.9	75.2	89.7	88.6	91.5	ENSG00000116604
ENSG00000111652	High	Q9UBW8	COP9 signalosome complex subunit 7a	COPS7A	9	-0.687335	7.17067e-06	-0.535332	2.97103e-05	0.153157	0.536883	126	78.3	87	127.1	124	125	128.1	77.6	72.7	84.5	90.2	82	88.9	ENSG00000111652
ENSG00000072062	High	P17612	cAMP-dependent protein kinase catalytic subunit alpha	PRKACA	8	-0.687335	9.02138e-06	-0.494109	5.27261e-05	0.192825	0.466354	125.1	77.7	88.8	118.8	131	123.6	126.9	74.6	83.6	74.9	91.7	86.5	88.3	ENSG00000072062
ENSG00000105393	High	Q9NWV8	BRISC and BRCA1-A complex member 1	BABAM1	6	-0.687335	1.22164e-05	-0.533242	5.43394e-05	0.154454	0.580684	126	78.3	87.1	131.1	122.8	118.1	132	80.1	81.4	73.3	90.7	85.2	85.4	ENSG00000105393
ENSG00000100580	High	Q6PL24	Protein TMED8	TMED8	3	-0.687335	1.81881e-05	-0.575615	5.79674e-05	0.111031	0.718801	127	78.9	85.2	121	118.8	134	134.1	79.9	78.6	78.1	87.8	79.5	88.2	ENSG00000100580
ENSG00000068120	High	Q13057	Bifunctional coenzyme A synthase	COASY	6	-0.687335	2.41775e-05	-0.668868	4.08822e-05	0.0186342	0.950904	129	80.1	81.2	119.6	122	134.5	140	76.6	81.4	82.3	81.3	80.9	81.4	ENSG00000068120
ENSG00000134668	High	Q6ZMY3	SPOC domain-containing protein 1	SPOCD1	1	-0.687335	0.000137446	-0.26708	0.016889	0.421156	0.200679	119.7	74.3	99.5	117.5	113.1	117.9	130.3	70.7	87.4	64.7	97.8	93.4	107.2	ENSG00000134668
ENSG00000113558	High	P63208	S-phase kinase-associated protein 1	SKP1	7	-0.687335	0.000309291	-0.547932	0.00110725	0.138814	0.768655	126.4	78.5	86.4	144.1	106.8	128.7	125.8	79.4	74.7	81.2	83.4	94.6	81.2	ENSG00000113558
ENSG00000158526	High	Q969E8	Pre-rRNA-processing protein TSR2 homolog	TSR2	1	-0.687335	0.000775579	-0.450084	0.00647595	0.238787	0.667751	124.1	77	90.9	114.1	106.6	141.7	133.9	73.7	71.4	85.9	95	80.4	97.3	ENSG00000158526
ENSG00000214944	High	Q8N1W1	Rho guanine nucleotide exchange factor 28	ARHGEF28	3	-0.687335	0.000999247	-0.648372	0.00145689	0.0384362	0.949078	128.6	79.9	82	124.3	129.9	127.6	132.6	74.3	60.5	104.8	70.5	92.1	83.4	ENSG00000214944
ENSG00000178295	High	Q17RS7	Flap endonuclease GEN homolog 1	GEN1	2	-0.687335	0.00102293	-0.481969	0.00590515	0.205393	0.718801	124.8	77.5	89.4	128.4	127.8	109.3	133.8	82.9	61.7	88	94.1	71.8	102.2	ENSG00000178295
ENSG00000173113	High	Q9UI30	Multifunctional methyltransferase subunit TRM112-like protein	TRMT112	4	-0.687335	0.00169442	-0.483985	0.0089171	0.202888	0.742378	124.8	77.6	89.3	121.2	123.4	108.7	146.1	80.5	81.8	70.5	105.1	69.3	93.4	ENSG00000173113
ENSG00000119865	High	Q96F85	CB1 cannabinoid receptor-interacting protein 1	CNRIP1	3	-0.685014	6.32803e-06	-0.612637	1.74449e-05	0.0731347	0.757694	127.8	79.4	83.5	124.1	123	130.4	133.6	79.3	80.2	78.8	85.9	79	85.8	ENSG00000119865
ENSG00000131374	High	Q92609	TBC1 domain family member 5	TBC1D5	15	-0.685014	8.11046e-06	-0.529073	3.46525e-05	0.155749	0.538763	125.9	78.3	87.2	124.8	131.2	121.1	126.3	80.6	81.1	73.2	91	82.1	88.6	ENSG00000131374
ENSG00000132912	High	Q9UJW0	Dynactin subunit 4	DCTN4	10	-0.685014	1.12461e-05	-0.632629	2.68056e-05	0.0524159	0.83984	128.2	79.7	82.7	121	129.5	138.6	123.6	79.4	81.3	78.4	84	82.1	82	ENSG00000132912
ENSG00000102024	High	P13797	Plastin-3	PLS3	32	-0.685014	2.33165e-05	-0.614845	5.45256e-05	0.0690147	0.815607	127.8	79.5	83.4	121.7	122.7	129.1	137.7	72.7	83.2	82.6	84.7	77.5	88.1	ENSG00000102024
ENSG00000106976	High	Q05193	Dynamin-1	DNM1	8	-0.685014	2.59325e-05	-0.461959	0.000230803	0.222805	0.481641	124.3	77.3	90.3	115.1	122.1	134.6	125.4	73.8	83.7	74.5	90.2	86.7	93.9	ENSG00000106976
ENSG00000104881	High	Q8WUF5	RelA-associated inhibitor	PPP1R13L	18	-0.685014	0.000116643	-0.678072	0.000154683	0.00863031	0.985972	129.2	80.3	80.8	123.7	126.8	123.6	142.4	76.9	95	69.1	82.5	78.5	81.3	ENSG00000104881
ENSG00000101751	High	Q9UNA4	DNA polymerase iota	POLI	2	-0.685014	0.00385407	-0.666576	0.00469829	0.0200577	0.979273	128.9	80.2	81.3	124.9	102.3	143.2	145.3	71.6	67.9	101	91.8	83.3	68.7	ENSG00000101751
ENSG00000136156	High	Q9Y287	Integral membrane protein 2B	ITM2B	2	-0.685014	0.0397871	0.189034	0.410281	0.874994	0.282432	107.7	66.9	122.8	109.3	143.4	102.3	75.8	61.2	92.8	46.9	115.6	142	110.7	ENSG00000136156
ENSG00000198142	High	Q53LP3	Ankyrin repeat domain-containing protein SOWAHC	SOWAHC	14	-0.682696	5.2834e-06	-0.715486	1.0793e-05	-0.0320936	0.886674	129.9	80.9	79.2	132.9	126.8	131.8	128.2	85.1	81.7	76	75.6	82.3	79.6	ENSG00000198142
ENSG00000029725	High	Q15276	Rab GTPase-binding effector protein 1	RABEP1	34	-0.682696	6.70004e-06	-0.575615	2.1338e-05	0.108357	0.667751	126.9	79	85.2	124.2	132.9	120.3	130.1	78.8	79.5	78.7	82.9	88.2	84.5	ENSG00000029725
ENSG00000101109	High	Q13043	Serine/threonine-protein kinase 4	STK4	8	-0.682696	1.00817e-05	-0.537424	3.97959e-05	0.144046	0.587442	126	78.6	86.8	128.6	133.1	120	122.3	83.8	77.4	74.5	88.3	84.5	87.5	ENSG00000101109
ENSG00000103365	High	Q9UJY4	ADP-ribosylation factor-binding protein GGA2	GGA2	5	-0.682696	2.67005e-05	-0.50226	0.000152728	0.180148	0.573799	125.2	78	88.4	133.4	123.7	120.8	122.8	72.1	75.3	86.7	87.1	82.8	95.2	ENSG00000103365
ENSG00000151148	High	Q7Z3V4	Ubiquitin-protein ligase E3B	UBE3B	4	-0.682696	9.08247e-05	-0.407364	0.0015339	0.275007	0.473757	123	76.6	92.7	111	126.9	131.5	122.4	75.7	77.1	77.1	83.1	90.2	104.9	ENSG00000151148
ENSG00000139329	High	P51884	Lumican	LUM	10	-0.682696	0.0304172	1.01863	0.000127337	1.70088	0.00321898	83.7	52.2	169.6	78.5	95.3	92.5	68.6	38.5	63	55	145.4	195.5	167.8	ENSG00000139329
ENSG00000068400	High	Q4V328	GRIP1-associated protein 1	GRIPAP1	27	-0.680382	7.19293e-06	-0.508403	3.43876e-05	0.172488	0.483103	125.3	78.2	88.1	125.5	129	118.9	127.8	78	82.6	73.9	89.3	85	90	ENSG00000068400
ENSG00000149823	High	Q9UID3	Vacuolar protein sorting-associated protein 51 homolog	VPS51	10	-0.680382	7.23374e-06	-0.504305	3.57238e-05	0.177599	0.473757	125.2	78.1	88.3	121.2	125.4	130.5	123.7	80.2	82.2	71.9	90.2	88.5	86.2	ENSG00000149823
ENSG00000135655	High	Q9Y4E8	Ubiquitin carboxyl-terminal hydrolase 15	USP15	31	-0.680382	7.58796e-06	-0.619271	1.91571e-05	0.0607392	0.802174	127.7	79.8	83.2	122	125.5	128.5	135	77.8	84.6	76.9	81.8	83.8	84.1	ENSG00000135655
ENSG00000109756	High	Q9Y4G8	Rap guanine nucleotide exchange factor 2	RAPGEF2	8	-0.680382	1.87605e-05	-0.617056	4.30819e-05	0.0635029	0.824087	127.8	79.7	83.3	122.8	126.9	135.6	125.8	75.9	74.6	88.5	78.5	83	88.3	ENSG00000109756
ENSG00000080802	High	O95628	CCR4-NOT transcription complex subunit 4	CNOT4	5	-0.680382	2.77047e-05	-0.506353	0.000151077	0.173767	0.584484	125.2	78.2	88.2	115.8	124	128	133.2	82	79.2	73.3	92.4	80.2	91.9	ENSG00000080802
ENSG00000130429	High	O15143	Actin-related protein 2/3 complex subunit 1B	ARPC1B	10	-0.680382	3.23544e-05	-0.577767	9.56538e-05	0.10165	0.755757	126.9	79.2	85	127	117.5	125.8	137.1	77.3	74.8	85.5	90.4	78.4	86.2	ENSG00000130429
ENSG00000156253	High	P57060	RWD domain-containing protein 2B	RWDD2B	3	-0.680382	3.35354e-05	-0.573467	0.000103109	0.107018	0.747684	126.8	79.1	85.2	126.7	122	118.7	139.7	80.5	84.1	72.7	87.3	82.3	86.1	ENSG00000156253
ENSG00000088854	High	Q5TEA3	Uncharacterized protein C20orf194	C20orf194	3	-0.680382	7.46173e-05	-0.496142	0.000459512	0.183963	0.636639	125	78	88.7	126.8	133.6	116	123.6	86.1	78.1	69.8	81.9	99.1	85	ENSG00000088854
ENSG00000128563	High	Q9H875	PRKR-interacting protein 1	PRKRIP1	2	-0.680382	0.00751134	-0.62371	0.0112272	0.0551957	0.945041	127.9	79.8	83	158	97.8	140.4	115.5	86.7	65.4	87.3	95.5	75.1	78.3	ENSG00000128563
ENSG00000150938	High	Q9NZV1	Cysteine-rich motor neuron 1 protein	CRIM1	3	-0.680382	0.020518	-0.110916	0.615064	0.569491	0.507201	115.6	72.1	107.1	106.3	147.6	111	97.4	70.8	90.7	54.9	97.3	135	89	ENSG00000150938
ENSG00000110025	High	Q9NRS6	Sorting nexin-15	SNX15	4	-0.678072	6.83931e-06	-0.545824	2.56092e-05	0.132248	0.584484	126.1	78.8	86.4	128.1	118.1	131.7	126.6	78.2	80.4	77.8	84.4	87.9	86.7	ENSG00000110025
ENSG00000163913	High	Q9HBG6	Intraflagellar transport protein 122 homolog	IFT122	7	-0.678072	1.01856e-05	-0.524915	4.30819e-05	0.151859	0.565267	125.6	78.6	87.3	129.6	120.7	126.2	126	71.2	80.9	83.7	87.3	83.4	91.1	ENSG00000163913
ENSG00000118496	High	Q8TB52	F-box only protein 30	FBXO30	5	-0.678072	2.05083e-05	-0.610433	4.7772e-05	0.0662614	0.819691	127.5	79.8	83.5	121.6	125.6	123	140	80.1	83.7	75.6	85.4	80.3	84.8	ENSG00000118496
ENSG00000096717	High	Q96EB6	NAD-dependent protein deacetylase sirtuin-1	SIRT1	11	-0.678072	7.0028e-05	-0.550043	0.000249557	0.128293	0.736387	126.2	78.8	86.2	129.7	119.7	123	132.6	84.8	71.9	79.8	96	73.4	89.2	ENSG00000096717
ENSG00000130724	High	O43633	Charged multivesicular body protein 2a	CHMP2A	8	-0.678072	7.09848e-05	-0.556393	0.000237057	0.120352	0.746304	126.3	79	85.9	134.2	130.1	113.1	128	79.1	86.8	71	93.3	82	82.4	ENSG00000130724
ENSG00000140577	High	Q6UUV7	CREB-regulated transcription coactivator 3	CRTC3	1	-0.678072	0.000154073	-0.426625	0.00191534	0.250962	0.539481	123.4	77.1	91.8	127.9	111.6	137.2	116.6	79.8	82	69.5	99.2	84.8	91.3	ENSG00000140577
ENSG00000135018	High	Q9UMX0	Ubiquilin-1	UBQLN1	8	-0.678072	0.000376535	-0.599462	0.000811341	0.0799754	0.865166	127.3	79.5	84	143.4	106.9	127.4	131.5	90.8	74.2	73.6	84.3	83.7	84.1	ENSG00000135018
ENSG00000198522	High	Q9HCN4	GPN-loop GTPase 1	GPN1	5	-0.678072	0.00192898	-0.494109	0.00870333	0.185232	0.762101	124.9	78.1	88.7	122.8	120.4	113.5	143	82	80.7	71.5	85.5	68.5	112.1	ENSG00000198522
ENSG00000130816	High	P26358	DNA (cytosine-5)-methyltransferase 1	DNMT1	42	-0.678072	0.00227083	-0.492079	0.0102061	0.186501	0.767701	124.9	78	88.8	136.2	102.2	135.7	125.4	85	63.7	85.4	95.1	70.2	101.1	ENSG00000130816
ENSG00000121749	High	Q8TC07	TBC1 domain family member 15	TBC1D15	14	-0.675765	4.56813e-06	-0.452057	2.85307e-05	0.222805	0.210627	123.9	77.6	90.5	126.5	122.3	124.8	121.9	78.2	74.2	80.4	88	93.2	90.4	ENSG00000121749
ENSG00000168724	High	Q5F1R6	DnaJ homolog subfamily C member 21	DNAJC21	8	-0.675765	4.74167e-06	-0.571322	1.56685e-05	0.104337	0.647373	126.6	79.3	85.2	123.7	126.8	129	126.9	77.2	78.3	82.4	84	81.9	89.8	ENSG00000168724
ENSG00000003393	High	Q96Q42	Alsin	ALS2	8	-0.675765	1.09791e-05	-0.586406	3.13128e-05	0.0881416	0.743935	127	79.5	84.5	121.2	130.4	122.3	133.9	79.2	83.8	75.5	80.7	85.7	87.2	ENSG00000003393
ENSG00000137076	High	Q9Y490	Talin-1	TLN1	115	-0.675765	1.38555e-05	-0.590745	3.80855e-05	0.0867838	0.756951	127.1	79.5	84.4	118.7	132.3	122.5	134.8	75.7	82.8	80	86	84	83.3	ENSG00000137076
ENSG00000136098	High	P51956	Serine/threonine-protein kinase Nek3	NEK3	1	-0.675765	3.71728e-05	-0.595097	9.41975e-05	0.0813396	0.804088	127.2	79.6	84.2	129.8	115.1	131	132.8	84.9	75.6	78.1	91.6	84.1	76.9	ENSG00000136098
ENSG00000100852	High	Q13017	Rho GTPase-activating protein 5	ARHGAP5	14	-0.675765	8.94763e-05	-0.550043	0.0003115	0.125651	0.743935	126.2	78.9	86.2	117.3	136.5	116.3	134.6	75.7	88.6	72.4	87.1	86.5	84.8	ENSG00000100852
ENSG00000168710	High	O43865	Adenosylhomocysteinase 2	AHCYL1	7	-0.675765	0.00012754	-0.588574	0.000312996	0.0867838	0.820109	127	79.5	84.5	110.3	133.4	128.8	135.5	78	89	71.6	86.4	79.7	87.4	ENSG00000168710
ENSG00000053371	High	O43488	Aflatoxin B1 aldehyde reductase member 2	AKR7A2	8	-0.675765	0.000128896	-0.646112	0.000197902	0.0285692	0.949057	128.3	80.3	81.9	130	113.3	126.4	143.5	82.8	84	74.3	88.5	75.6	81.6	ENSG00000053371
ENSG00000151893	High	Q86Y37	CDK2-associated and cullin domain-containing protein 1	CACUL1	3	-0.675765	0.000189334	-0.395929	0.0032786	0.280956	0.506735	122.6	76.7	93.2	127.8	109.2	124.4	129	71.1	85	74	106.4	85.2	87.8	ENSG00000151893
ENSG00000168259	High	Q99615	DnaJ homolog subfamily C member 7	DNAJC7	25	-0.675765	0.000199292	-0.550043	0.000668702	0.125651	0.774176	126.2	79	86.2	135.6	106.8	129.7	132.6	87.9	74.6	74.4	91.2	81.8	85.5	ENSG00000168259
ENSG00000166750	High	Q08AF3	Schlafen family member 5	SLFN5	14	-0.675765	0.000313196	-0.717857	0.000279635	-0.0424568	0.93051	129.8	81.3	78.9	115.4	151.9	122.2	129.9	77.2	88.9	77.7	81.8	79.4	75.7	ENSG00000166750
ENSG00000120833	High	O14508	Suppressor of cytokine signaling 2	SOCS2	2	-0.675765	0.00106017	-0.426625	0.00983272	0.249749	0.66331	123.3	77.2	91.8	101.7	118.3	136.1	137.1	65.1	79.4	87.1	89.1	87.2	99	ENSG00000120833
ENSG00000121022	High	Q92905	COP9 signalosome complex subunit 5	COPS5	13	-0.673463	3.78819e-05	-0.575615	0.000108044	0.0976108	0.771842	126.7	79.5	85	125.3	116	138.7	126.7	85.1	77.9	75.3	89.7	81.5	83.8	ENSG00000121022
ENSG00000178104	High	Q5VU43	Myomegalin	PDE4DIP	21	-0.673463	5.8708e-05	-0.332789	0.00266545	0.340277	0.262407	121	75.9	96.1	115.3	135.1	114.6	119.2	69.9	80.7	77.1	91.8	95.9	100.5	ENSG00000178104
ENSG00000175216	High	Q14008	Cytoskeleton-associated protein 5	CKAP5	72	-0.673463	7.46021e-05	-0.54372	0.000267337	0.128293	0.736848	125.9	79	86.4	130.3	115.5	127.6	130.5	83.6	73.2	80.4	94.3	73.6	91.3	ENSG00000175216
ENSG00000174276	High	Q9UHR6	Zinc finger HIT domain-containing protein 2	ZNHIT2	3	-0.673463	0.000235194	-0.668868	0.000293396	0.00432161	0.990891	128.8	80.7	80.9	136.4	125.6	117.9	135.1	94.5	81	66.6	89.9	73.3	79.7	ENSG00000174276
ENSG00000132471	High	Q969T9	WW domain-binding protein 2	WBP2	3	-0.673463	0.000396974	-0.60165	0.000805899	0.0717627	0.879706	127.2	79.8	83.9	128.2	138.8	115.6	126.4	80.6	96.5	62.3	86.9	85.2	79.5	ENSG00000132471
ENSG00000157191	High	Q9NVZ3	Adaptin ear-binding coat-associated protein 2	NECAP2	9	-0.673463	0.0214244	-0.836501	0.0101706	-0.163268	0.874181	132.3	82.9	74	173.5	97.9	123.6	134.1	113.3	71.2	64.3	78.1	72.3	71.7	ENSG00000157191
ENSG00000170776	High	Q12802	A-kinase anchor protein 13	AKAP13	40	-0.671164	5.46799e-06	-0.522841	2.19999e-05	0.149259	0.506735	125.4	78.7	87.3	123.8	125.2	123.3	129.4	78.2	79.8	78.2	88.2	82	91.9	ENSG00000170776
ENSG00000196305	High	P41252	Isoleucine--tRNA ligase, cytoplasmic	IARS	39	-0.671164	5.46897e-06	-0.522841	2.24152e-05	0.149259	0.509751	125.4	78.8	87.3	127.5	129.3	124.6	120.3	79	82.1	75.2	89.1	85.4	87.5	ENSG00000196305
ENSG00000132466	High	O75179	Ankyrin repeat domain-containing protein 17	ANKRD17	18	-0.671164	8.15885e-06	-0.524915	3.36529e-05	0.146655	0.558823	125.5	78.8	87.2	126.2	124.7	123.5	127.4	79.3	77.4	79.7	91.9	78.6	91.3	ENSG00000132466
ENSG00000060491	High	Q9NZT2	Opioid growth factor receptor	OGFR	7	-0.671164	8.90184e-06	-0.537424	3.34731e-05	0.132248	0.605322	125.8	79	86.6	121.8	124.5	131.9	124.9	77	84.4	75.7	89.7	81.7	88.5	ENSG00000060491
ENSG00000106829	High	Q04727	Transducin-like enhancer protein 4	TLE4	2	-0.671164	1.01568e-05	-0.475936	6.31152e-05	0.194087	0.464826	124.4	78.1	89.4	129.3	126	126	116.1	81.5	78.5	74.4	92.3	90.1	85.7	ENSG00000106829
ENSG00000165525	High	O60524	Nuclear export mediator factor NEMF	NEMF	25	-0.671164	1.15853e-05	-0.556393	3.83627e-05	0.115033	0.681583	126.2	79.2	85.8	128	123.3	121.6	131.9	80.6	78.7	78.5	90.2	77.4	89.8	ENSG00000165525
ENSG00000142875	High	P22694	cAMP-dependent protein kinase catalytic subunit beta	PRKACB	7	-0.671164	1.28607e-05	-0.479955	8.24302e-05	0.191563	0.483567	124.5	78.2	89.2	118.1	130.8	126.1	122.9	77.2	84.3	72.9	86.7	93.5	87.6	ENSG00000142875
ENSG00000135837	High	Q5VT06	Centrosome-associated protein 350	CEP350	3	-0.671164	1.28607e-05	-0.619271	2.91398e-05	0.051024	0.846503	127.6	80.1	83	130.9	126	130	123.7	85	71.6	83.8	82	78.6	88.5	ENSG00000135837
[truncated: 6,099 more rows]
