# Supplementary material for: Dissecting Herpes Simplex Virus 1-Induced Host Shutoff at the RNA Level
Source: J Virol. 2021 Jan 13;95(3):e01399-20. doi: 10.1128/JVI.01399-20 (PMC7925104; doi:10.1128/JVI.01399-20)
Supplement: Supplemental file 9 [file JVI.01399-20-sd009.xlsx]

## Sheet: Sheet1
S9 Dataset: Results of the GO term enrichment analysis for proteins down-regulated in both WT and Δvhs infection p-values and odds-ratio were determined using Fisher's exact test. p-values were adjusted for multiple testing using the method by Benjamini and Hochberg (BH). overlap = number of down-regulated proteins annotated with GO term; not in list = number of down-regulated proteins not annota…
GO Term	p-value	adj. p-value (BH)	odds ratio estimate	overlap	not in list	background overlap	background not in list	genes in overlap
nucleotide-sugar biosynthetic process (GO:0009226):GO_Biological_Process_2018	3.57781e-12	9.69228e-09	77.3616	17	1427	1	6498	AMDHD2,GFPT1,GFPT2,GMPPB,GNPDA1,GNPDA2,GNPNAT1,MPI,NAGK,NANS,PGM3,PMM1,PMM2,UAP1,UAP1L1,UGDH,UGP2
cytoplasmic vesicle lumen (GO:0060205):GO_Cellular_Component_2018	4.97316e-10	6.73615e-07	4.09848	41	1403	46	6453	ALAD,ALDOA,ALDOC,APRT,ARPC5,ATG7,CAB39,CAND1,COTL1,CSTB,DBNL,DERA,DYNLT1,EEF1A1,EEF2,GDI2,GPI,GSN,GSTP1,GYG1,HSP90AA1,HSP90AB1,HSPH1,IDH1,IMPDH1,IMPDH2,MAPK14,NME2,OSTF1,PAFAH1B2,PDXK,PFKL,PGAM1,PGM2,PKM,PNP,PPIA,PYCARD,S100A11,SERPINB1,VCL
protein modification by small protein conjugation (GO:0032446):GO_Biological_Process_2018	5.03207e-09	4.54396e-06	2.32629	83	1361	166	6333	ARIH1,ARIH2,ATG3,BACH1,BCL10,BIRC2,BIRC6,BRAP,CAND1,CAND2,CBL,CDC34,CHFR,CUL1,DCAF15,DCUN1D1,DCUN1D4,DCUN1D5,ELOB,ELOC,FBXO7,FBXO9,FBXW5,HECTD1,HECTD3,HERC4,IPP,ITCH,KEAP1,KLHL36,KLHL42,KLHL5,L3MBTL2,MOCS3,NAE1,NFATC2IP,NOSIP,NUB1,OTULIN,PCNP,PJA2,PRKDC,RAD18,RLIM,RNF135,RNF14,RNF181,RNF220,RNF25,RTF1,SAE1,SUMO2,SUMO3,UBA1,UBA2,UBA3,UBA5,UBA6,UBA7,UBE2A,UBE2B,UBE2D1,UBE2D3,UBE2E1,UBE2G1,UBE2H,UBE…
ficolin-1-rich granule lumen (GO:1904813):GO_Cellular_Component_2018	1.05997e-08	7.17862e-06	3.50914	42	1402	55	6444	ACLY,ALAD,ALDOA,ALDOC,APEH,ARPC5,ATG7,CAB39,CAND1,CAPN1,COTL1,CSTB,DBNL,DERA,DYNLT1,EEF1A1,EEF2,GPI,GSN,GSTP1,GYG1,HSP90AA1,HSP90AB1,IDH1,IMPDH1,IMPDH2,KCMF1,LTA4H,MAPK1,MAPK14,NME2,OSTF1,PAFAH1B2,PDAP1,PFKL,PGAM1,PGM1,PGM2,PKM,PNP,PPIA,VCL
cadherin binding (GO:0045296):GO_Molecular_Function_2018	1.35026e-08	7.31569e-06	2.25823	84	1360	173	6326	ABCF3,AHSA1,ALDOA,ANXA1,ARHGAP18,ATIC,BAG3,CAPG,CAST,CBL,CCS,CD2AP,CHMP2B,CHMP4B,CHMP5,CNN2,CNN3,CRKL,DBNL,DNAJB1,EEF2,EIF5,ENO1,EPS8L2,FAM129B,FASN,FNBP1L,FSCN1,GAPVD1,GCN1,GLOD4,HSP90AB1,IDH1,KIF5B,KLC2,LASP1,LDHA,LRRFIP1,LYPLA2,MAPRE1,MYH9,NUDC,OLA1,PAICS,PAK2,PARK7,PCBP1,PDLIM5,PFKP,PFN1,PKM,PLIN3,PPME1,PPP1R13L,PRDX1,PRDX6,RAN,RANBP1,RARS,S100A11,SCYL1,SH3GL1,SH3GLB1,SH3GLB2,SLK,SNX1,SNX2,SN…
activation of MAPK activity (GO:0000187):GO_Biological_Process_2018	3.31645e-08	1.3015e-05	4.57121	29	1415	29	6470	DBNL,FGF1,IKBKG,MADD,MAP2K1,MAP2K2,MAP2K3,MAP2K4,MAP2K7,MAP3K6,MAP3K7,MAP4K5,MAPK1,MAPK14,MAPK3,MAPKAPK2,MAPKAPK3,NRG1,PIK3CB,PKN1,RIPK1,RIPK2,SPAG9,STK39,TAB1,TAB2,TRAF6,UBE2N,UBE2V1
UDP-N-acetylglucosamine biosynthetic process (GO:0006048):GO_Biological_Process_2018	3.84347e-08	1.3015e-05	#DIV/0!	10	1434	0	6499	AMDHD2,GFPT1,GFPT2,GNPDA1,GNPDA2,GNPNAT1,NAGK,PGM3,UAP1,UAP1L1
small protein activating enzyme activity (GO:0008641):GO_Molecular_Function_2018	3.84347e-08	1.3015e-05	#DIV/0!	10	1434	0	6499	ATG7,MOCS3,NAE1,SAE1,UBA1,UBA2,UBA3,UBA5,UBA6,UBA7
canonical glycolysis (GO:0061621):GO_Biological_Process_2018	5.99286e-08	1.47588e-05	15.8852	14	1430	4	6495	ALDOA,ALDOC,ENO1,ENO2,GAPDH,GPI,PFKL,PFKM,PFKP,PGAM1,PGK1,PGM2L1,PKM,TPI1
glycolytic process through glucose-6-phosphate (GO:0061620):GO_Biological_Process_2018	5.99286e-08	1.47588e-05	15.8852	14	1430	4	6495	ALDOA,ALDOC,ENO1,ENO2,GAPDH,GPI,PFKL,PFKM,PFKP,PGAM1,PGK1,PGM2L1,PKM,TPI1
glucose catabolic process to pyruvate (GO:0061718):GO_Biological_Process_2018	5.99286e-08	1.47588e-05	15.8852	14	1430	4	6495	ALDOA,ALDOC,ENO1,ENO2,GAPDH,GPI,PFKL,PFKM,PFKP,PGAM1,PGK1,PGM2L1,PKM,TPI1
protein ubiquitination (GO:0016567):GO_Biological_Process_2018	8.10577e-08	1.82988e-05	2.09003	89	1355	198	6301	ARIH1,ARIH2,ATG3,BACH1,BCL10,BIRC2,BIRC6,BRAP,CAND1,CAND2,CBL,CDC34,CHFR,CUL1,DCAF15,ELOB,ELOC,FBXL18,FBXL8,FBXO22,FBXO30,FBXO7,FBXO9,FBXW5,HECTD1,HECTD3,HERC4,IPP,ITCH,KEAP1,KLHL36,KLHL42,KLHL5,LRSAM1,NOSIP,NPEPPS,NUB1,OTULIN,PCNP,PJA2,PRKDC,PSMD10,PSMD5,PSMD9,PSMF1,RAD18,RBCK1,RLIM,RNF114,RNF135,RNF14,RNF146,RNF181,RNF220,RNF25,RTF1,SAE1,SASH1,SIAH1,TANK,THOP1,TNKS2,TRAF6,UBA1,UBA6,UBA7,UBE2A,U…
kinase activity (GO:0016301):GO_Molecular_Function_2018	1.02727e-07	2.14067e-05	2.46833	62	1382	116	6383	ADK,AKT1,ARAF,BCR,BUB1B,CDK17,CHEK1,CHUK,COASY,CSK,DGKQ,EEF2K,FN3KRP,FUK,GRK2,GSK3B,IKBKB,IRAK4,MAP2K1,MAP2K4,MAP3K6,MAP3K7,MAP4K5,MAPK1,MAPK3,MAPKAPK2,MASTL,MVK,NADK,PAK1,PAK2,PANK2,PAPSS1,PAPSS2,PDXK,PGK1,PGK2,PGM2L1,PI4KB,PIK3CA,PIK3CB,PKN1,PMVK,PPIP5K2,PRKAG1,PRKCI,PRKD1,PRKDC,RBKS,RFK,RIOK2,RIPK1,RPS6KA3,RPS6KB1,SEPHS1,STK17B,STK24,STK39,TBK1,TKFC,WEE1,WNK1
UDP-N-acetylglucosamine metabolic process (GO:0006047):GO_Biological_Process_2018	3.53306e-07	6.3807e-05	45.2904	10	1434	1	6498	AMDHD2,GFPT1,GFPT2,GNPDA1,GNPDA2,GNPNAT1,NAGK,PGM3,UAP1,UAP1L1
amino sugar biosynthetic process (GO:0046349):GO_Biological_Process_2018	3.53306e-07	6.3807e-05	45.2904	10	1434	1	6498	AMDHD2,GFPT1,GFPT2,GNPDA1,GNPDA2,GNPNAT1,NAGK,PGM3,UAP1,UAP1L1
ribonucleoside monophosphate biosynthetic process (GO:0009156):GO_Biological_Process_2018	3.77383e-07	6.38957e-05	24.9139	11	1433	2	6497	ADK,ADSL,ADSS,ATIC,GMPS,IMPDH1,IMPDH2,PAICS,PFAS,PPAT,RFK
ficolin-1-rich granule (GO:0101002):GO_Cellular_Component_2018	4.68171e-07	7.46044e-05	2.70823	46	1398	78	6421	ACLY,ALAD,ALDOA,ALDOC,APEH,ARPC5,ATG7,CAB39,CAND1,CAPN1,COTL1,CSTB,DBNL,DERA,DIAPH1,DYNC1LI1,DYNLT1,EEF1A1,EEF2,GPI,GSN,GSTP1,GYG1,HSP90AA1,HSP90AB1,IDH1,IMPDH1,IMPDH2,KCMF1,LTA4H,MAPK1,MAPK14,NME2,OSTF1,PAFAH1B2,PDAP1,PFKL,PGAM1,PGM1,PGM2,PKM,PNP,PPIA,SERPINB6,UBR4,VCL
positive regulation of MAP kinase activity (GO:0043406):GO_Biological_Process_2018	7.63176e-07	0.000110873	3.2401	34	1410	48	6451	CRK,CRKL,DKK1,DVL2,FGF1,IKBKG,MADD,MAP2K1,MAP2K2,MAP2K3,MAP2K4,MAP2K7,MAP3K6,MAP3K7,MAPK1,MAPK14,MAPK3,MAPKAPK2,MAPKAPK3,NRG1,PAK1,PDCD10,PIK3CB,PLCG1,RAPGEF1,RIPK2,SASH1,STK39,TAB1,TAB2,TANK,TRAF6,UBE2N,UBE2V1
purine-containing compound biosynthetic process (GO:0072522):GO_Biological_Process_2018	7.77623e-07	0.000110873	11.7935	13	1431	5	6494	ADK,ADSL,AMPD2,APRT,DCK,GMPR,GMPS,HPRT1,MTHFD1,PAICS,PNP,PPAT,PRPS1
ubiquitin-protein transferase activity (GO:0004842):GO_Molecular_Function_2018	1.10512e-06	0.000149688	2.13839	69	1375	149	6350	ARIH1,ARIH2,BACH1,BIRC2,BIRC6,BRAP,CBL,CDC34,CHFR,CUL1,ELOC,FBXL18,FBXL8,FBXO22,FBXO30,FBXO7,FBXO9,FBXW5,HECTD1,HECTD3,HERC4,IPP,ITCH,KEAP1,KLHL36,KLHL42,KLHL5,LRSAM1,LTN1,MALT1,NOSIP,PJA2,RAD18,RBCK1,RLIM,RNF114,RNF123,RNF135,RNF14,RNF146,RNF181,RNF220,RNF25,SHARPIN,SIAH1,TANK,TRAF6,UBA7,UBE2A,UBE2B,UBE2D1,UBE2D3,UBE2E1,UBE2E2,UBE2G1,UBE2H,UBE2K,UBE2L3,UBE2M,UBE2N,UBE2O,UBE2R2,UBE2T,UBE2V1,UBE2V…
regulation of apoptotic process (GO:0042981):GO_Biological_Process_2018	1.38204e-06	0.000178284	1.75714	119	1325	316	6183	AAMDC,AKT1,AKT1S1,AKT2,ANP32A,ANP32B,ANP32E,ANXA1,ANXA4,ANXA5,APEX1,APIP,ARAF,ARHGDIA,ARHGEF1,ARHGEF18,ASNS,ATG7,AVEN,BAG3,BCAR1,BCL10,BID,BIN1,BIRC2,BIRC6,CASP2,CASP3,CASP6,CBL,CFL1,CHM,CIAPIN1,CITED2,CRYAB,DFFA,DKK1,DNM1L,FAF1,FAM129B,FOXO3,GCLC,GLO1,GSK3B,GSTP1,HMGN5,HSPB1,HYPK,IKBKB,ITCH,LATS1,LCMT1,MADD,MAGED1,MALT1,MAP2K1,MAP2K2,MAP2K3,MAP2K4,MAP2K7,MAP4K5,MAPK9,MGMT,MIEN1,MYD88,NAA15,NAE1,…
viral budding (GO:0046755):GO_Biological_Process_2018	2.05184e-06	0.000252657	9.82408	13	1431	6	6493	CHMP1A,CHMP1B,CHMP2B,CHMP4B,CHMP5,CHMP7,LRSAM1,PDCD6IP,TSG101,VPS37A,VPS4A,VPS4B,VTA1
ubiquitin binding (GO:0043130):GO_Molecular_Function_2018	2.27972e-06	0.000268511	4.19041	23	1421	25	6474	BIRC2,DDI2,FAF1,FBXO7,HSPB1,IKBKG,NSFL1C,OTUB1,PLAA,RBCK1,SHARPIN,TSG101,UBAP1,UBE2A,UBE2N,UBXN1,UBXN7,UCHL1,UCHL3,USP13,USP25,USP5,VPS36
protein K48-linked ubiquitination (GO:0070936):GO_Biological_Process_2018	4.38926e-06	0.000445426	6.055	16	1428	12	6487	ARIH2,CDC34,ITCH,RNF146,UBE2A,UBE2B,UBE2D1,UBE2D3,UBE2E1,UBE2E2,UBE2G1,UBE2H,UBE2K,UBE2R2,UBE2T,UBE3A
protein homodimerization activity (GO:0042803):GO_Molecular_Function_2018	4.5552e-06	0.000445426	1.79983	97	1347	250	6249	ACOT7,AKT1,ALS2,ANXA6,AOX1,ASNS,ASNSD1,ATG7,ATIC,CACYBP,CAMK2D,CBS,CCDC88A,CHMP1A,CHMP4B,CHUK,CLIP1,CPNE1,CRYAB,CRYL1,DCK,DNM1L,ENO1,FGFR1OP,FSD1,G6PD,GALE,GBP1,GGCT,GSS,GSTA4,GSTM1,GSTM2,HPRT1,HSP90AA1,HSP90AB1,HSPB1,HSPB6,IDE,IDH1,IKBKB,IKBKG,IMPA1,IRF3,KYAT1,LRRFIP1,MID1,MVD,MYH9,NACC2,NRBP1,NUDT16,NUDT5,PAFAH1B1,PAPSS1,PARK7,PAXX,PDCD10,PDCD6IP,PDXK,PML,PNPO,PRDX6,PRPS1,PRPS2,PSMF1,PSPH,PTPA,…
glycolytic process (GO:0006096):GO_Biological_Process_2018	4.60389e-06	0.000445426	12.4585	11	1433	4	6495	ALDOA,ENO2,LDHA,PFKL,PFKM,PGAM1,PGK1,PGK2,PGM1,PKM,TPI1
sulfur amino acid metabolic process (GO:0000096):GO_Biological_Process_2018	4.60389e-06	0.000445426	12.4585	11	1433	4	6495	ADI1,ADO,AHCY,CBS,CTH,GCLC,MTHFD1,MTHFR,MTR,MTRR,SMS
ATP generation from ADP (GO:0006757):GO_Biological_Process_2018	4.60389e-06	0.000445426	12.4585	11	1433	4	6495	ALDOA,ENO2,LDHA,PFKL,PFKM,PGAM1,PGK1,PGK2,PGM1,PKM,TPI1
ubiquitin-like protein ligase binding (GO:0044389):GO_Molecular_Function_2018	5.94759e-06	0.000555587	2.12372	60	1384	130	6369	ARIH1,BCL10,CASC3,CBS,CDC34,CUL1,DDX58,DNM1L,ELOB,FAF1,FBXO7,GLMN,GPI,GSK3B,HDAC6,IKBKG,ITCH,KDM4A,MID1,NAE1,NEK6,OTUB1,PA2G4,PCBP2,PML,PRDX6,RAD18,RB1,RIPK1,SPART,STAT1,STAT2,SUMO2,TANK,TPI1,TRAF1,TRAF6,TSG101,TXNIP,UBE2A,UBE2B,UBE2G1,UBE2H,UBE2K,UBE2L3,UBE2N,UBE2O,UBE2R2,UBE2T,UBE2V1,UBE2V2,UBE2Z,UBXN1,UBXN7,UCHL1,USP13,USP25,USP7,VCL,YWHAZ
phosphotransferase activity, alcohol group as acceptor (GO:0016773):GO_Molecular_Function_2018	6.35019e-06	0.00057337	2.25444	53	1391	108	6391	ADK,AKT1,ARAF,BUB1B,CDK17,CHEK1,CHUK,COASY,DGKQ,EEF2K,FUK,GALK1,GNE,GRK2,GSK3B,IKBKB,IRAK4,MAP2K1,MAP2K4,MAP3K6,MAP3K7,MAP4K5,MAPKAPK2,MVK,NADK,NT5C2,PAK1,PAK2,PANK2,PAPSS1,PAPSS2,PDXK,PGM2L1,PI4KB,PIK3CA,PIK3CB,PKM,PKN1,PRKAG1,PRKCI,PRKDC,RBKS,RFK,RIOK2,RIPK1,RPS6KA3,RPS6KB1,STK17B,STK24,TBK1,TKFC,WNK1,XYLB
G2/M transition of mitotic cell cycle (GO:0000086):GO_Biological_Process_2018	6.56126e-06	0.00057337	2.74342	36	1408	60	6439	ACTR1A,AJUBA,ARPP19,BACH1,CDK14,CEP41,CEP78,CUL1,DCTN1,DCTN2,DCTN3,DYNC1H1,DYNC1I2,ENSA,FGFR1OP,HAUS1,HAUS4,HAUS6,HAUS8,HSP90AA1,LATS1,LCMT1,MAPRE1,MASTL,MBD1,NEDD1,ODF2,OPTN,PAFAH1B1,PPME1,PPP2R2A,TUBA1A,TUBB4B,TUBG1,WEE1,YWHAG
phosphorylation (GO:0016310):GO_Biological_Process_2018	7.05134e-06	0.00059313	2.00082	69	1375	159	6340	AAK1,ADK,AKT1,BCR,BIRC6,CAMK1,CAMK2D,CDK14,CDK17,CDK4,CHEK1,CHUK,CSK,DGKQ,EIF2AK4,ELP1,FER,GMFB,GSK3A,GSK3B,IKBKB,LATS1,MAP2K1,MAP3K6,MAP4K5,MAPK1,MAPK3,MAPK9,MAPKAPK2,MEX3B,MORC3,NADK,NEK3,NEK6,NEK7,NRBP1,NRBP2,OXSR1,PAK1,PAK2,PANK2,PGK1,PGK2,PHKA1,PHKA2,PHKG2,PIK3CA,PIK3CB,PKN1,PPP4R1,PRKAG1,PRKCI,PRKD1,PRKDC,RBKS,RPS6KA3,RPS6KB1,SNRK,STAT3,STK17A,STK17B,STK24,STK38,STK39,TBK1,TKFC,TP53RK,WNK1,…
multivesicular body assembly (GO:0036258):GO_Biological_Process_2018	7.4997e-06	0.00059313	6.1892	15	1429	11	6488	CHMP1A,CHMP1B,CHMP2B,CHMP4B,CHMP5,CHMP7,PDCD6IP,SNF8,TSG101,VPS25,VPS36,VPS37A,VPS4A,VPS4B,VTA1
protein serine/threonine kinase activity (GO:0004674):GO_Molecular_Function_2018	7.76231e-06	0.00059313	2.0366	65	1379	147	6352	AAK1,AKT1,AKT2,ARAF,CAB39,CAMK1,CAMK2D,CCND1,CDK14,CDK17,CDK4,CHEK1,CHUK,CPNE3,EIF2AK4,GRK2,GSK3A,GSK3B,IKBKB,IRAK4,LATS1,MAP2K1,MAP2K2,MAP2K3,MAP2K4,MAP2K7,MAP3K7,MAP4K5,MAPK1,MAPK14,MAPK3,MAPK7,MAPKAPK2,MAPKAPK3,MASTL,NEK3,NEK6,NEK7,NRBP1,NRBP2,OXSR1,PAK1,PAK2,PHKG2,PKN1,PRKAB2,PRKAG1,PRKCI,PRKD1,PRKDC,RIOK3,RIPK1,RIPK2,RPS6KA3,RPS6KB1,SLK,SNRK,STK17A,STK17B,STK24,STK38,STK39,TBK1,TP53RK,WNK1
ubiquitin-like protein conjugating enzyme activity (GO:0061650):GO_Molecular_Function_2018	7.82944e-06	0.00059313	9.06245	12	1432	6	6493	CDC34,UBE2A,UBE2D1,UBE2D3,UBE2E1,UBE2E2,UBE2G1,UBE2I,UBE2L3,UBE2O,UBE2R2,UBE2T
ubiquitin protein ligase binding (GO:0031625):GO_Molecular_Function_2018	7.88213e-06	0.00059313	2.14787	57	1387	122	6377	ARIH1,BCL10,CASC3,CBS,CDC34,CUL1,DDX58,DNM1L,ELOB,FAF1,FBXO7,GLMN,GPI,GSK3B,HDAC6,IKBKG,KDM4A,MID1,NAE1,NEK6,OTUB1,PA2G4,PCBP2,PML,PRDX6,RAD18,RB1,RIPK1,SPART,SUMO2,TANK,TPI1,TRAF1,TRAF6,TSG101,TXNIP,UBE2A,UBE2B,UBE2G1,UBE2H,UBE2K,UBE2L3,UBE2N,UBE2O,UBE2R2,UBE2T,UBE2V1,UBE2V2,UBE2Z,UBXN1,UBXN7,UCHL1,USP13,USP25,USP7,VCL,YWHAZ
purine nucleoside monophosphate biosynthetic process (GO:0009127):GO_Biological_Process_2018	8.19524e-06	0.000600025	20.3617	9	1435	2	6497	ADSL,ADSS,ATIC,GMPS,IMPDH1,IMPDH2,PAICS,PFAS,PPAT
methionine metabolic process (GO:0006555):GO_Biological_Process_2018	8.86813e-06	0.000632205	36.1883	8	1436	1	6498	ADI1,AHCY,AHCYL1,MTHFD1,MTHFR,MTR,MTRR,SMS
ubiquitin-dependent protein catabolic process (GO:0006511):GO_Biological_Process_2018	1.04706e-05	0.000706403	1.99981	66	1378	152	6347	ARIH1,ARIH2,ATE1,BIRC2,BUB1B,CBL,CDC34,CHFR,COPS3,CUL1,ELOC,FAF1,FBXO22,FBXO7,FBXW5,GSK3A,GSK3B,HECTD3,ITCH,KLHL42,LTN1,NSFL1C,NUB1,OTUD7B,PCBP2,PCNP,PLAA,PML,PSMD10,PSMD5,PSMD9,PSMF1,PTPN23,RANBP1,RANBP3,RBCK1,RLIM,RNF14,RNF146,RNF181,SHARPIN,SIAH1,TGFB1I1,TSG101,UBA1,UBA6,UBA7,UBAP1,UBE2A,UBE2B,UBE2D1,UBE2D3,UBE2E1,UBE2G1,UBE2H,UBE2I,UBE2K,UBE2L3,UBE2R2,UBE3A,UBR4,UBXN1,UCHL1,VPS37A,VPS4A,VPS4B
protein K63-linked ubiquitination (GO:0070534):GO_Biological_Process_2018	1.06912e-05	0.000706403	7.36698	13	1431	8	6491	ARIH2,HECTD1,ITCH,TANK,TRAF6,UBE2B,UBE2E2,UBE2G1,UBE2N,UBE2O,UBE2T,UBE2V1,UBE2V2
carbohydrate catabolic process (GO:0016052):GO_Biological_Process_2018	1.06912e-05	0.000706403	7.36698	13	1431	8	6491	ALDOA,DERA,ENO2,LDHA,MAN2C1,PFKL,PFKM,PGAM1,PGK1,PGK2,PGM1,PKM,TPI1
stress-activated MAPK cascade (GO:0051403):GO_Biological_Process_2018	1.1754e-05	0.000758132	4.13393	20	1424	22	6477	CHUK,CRKL,CUL1,GPS1,IKBKB,IKBKG,MAP2K3,MAP2K4,MAP2K7,MAP3K7,MAPK1,MAPK14,MAPK3,MAPK9,RIPK2,TAB1,TAB2,TRAF6,UBE2N,UBE2V1
cytoplasmic dynein complex (GO:0005868):GO_Cellular_Component_2018	1.23056e-05	0.000775255	9.96541	11	1433	5	6494	DCTN4,DYNC1H1,DYNC1I2,DYNC1LI1,DYNC1LI2,DYNLRB1,DYNLT1,DYNLT3,NUDCD3,WDR34,WDR60
protein kinase activity (GO:0004672):GO_Molecular_Function_2018	1.33482e-05	0.000821823	1.88534	76	1368	186	6313	AAK1,AKT1,AKT2,ARAF,BCR,BUB1B,CAB39,CAMK1,CAMK2D,CDC37,CDK17,CHEK1,CHUK,CPNE3,CSK,EEF2K,EIF2AK4,FER,FGF1,FGFR1OP,GRK2,GSK3A,GSK3B,HSP90AA1,IKBKB,IRAK4,LATS1,MAP2K1,MAP2K2,MAP2K3,MAP2K4,MAP2K7,MAP3K6,MAP3K7,MAP4K5,MAPK1,MAPK14,MAPK3,MAPK7,MAPKAPK2,MAPKAPK3,MASTL,NEK3,NEK6,NEK7,NRBP1,NRBP2,NRG1,OXSR1,PAK1,PAK2,PHKG2,PKN1,PRKAG1,PRKCI,PRKD1,PRKDC,RIOK2,RIOK3,RIPK1,RIPK2,RPS6KA3,RPS6KB1,SCYL1,SLK,SNR…
I-kappaB kinase/NF-kappaB signaling (GO:0007249):GO_Biological_Process_2018	1.37581e-05	0.000827254	4.54367	18	1426	18	6481	AKT1,BIRC2,CHUK,IKBKB,IKBKG,MAP3K7,NFKB2,NKIRAS1,RBCK1,RIPK1,RIPK2,SHARPIN,TAB1,TAB2,TANK,TBK1,TRADD,TRAF6
multivesicular body organization (GO:0036257):GO_Biological_Process_2018	1.40471e-05	0.000827254	5.67269	15	1429	12	6487	CHMP1A,CHMP1B,CHMP2B,CHMP4B,CHMP5,CHMP7,PDCD6IP,SNF8,TSG101,VPS25,VPS36,VPS37A,VPS4A,VPS4B,VTA1
magnesium ion binding (GO:0000287):GO_Molecular_Function_2018	1.72281e-05	0.000992997	2.91187	30	1414	47	6452	AASDHPPT,DCTPP1,DIS3L2,GCLC,GSS,HPRT1,IDH1,IMPA1,LATS1,MAP2K7,MAP3K6,MSH6,NEK6,NME1,NUDT16,NUDT3,NUDT5,OXSR1,PAPOLA,PDXK,PGM1,PGP,PSPH,RAN,RHEB,SNRK,SRR,STK38,TDP2,UBA2
purine ribonucleoside monophosphate biosynthetic process (GO:0009168):GO_Biological_Process_2018	1.77339e-05	0.00100086	7.76734	12	1432	7	6492	ADSL,ADSS,AK5,ALDOA,AMPD2,ATIC,GMPS,IMPDH1,IMPDH2,PAICS,PFAS,PPAT
ubiquitin-dependent protein catabolic process via the multivesicular body sorting pathway (GO:0043162):GO_Biological_Process_2018	1.87972e-05	0.00101843	11.318	10	1434	4	6495	PLAA,PTPN23,SNF8,TSG101,UBAP1,VPS25,VPS36,VPS37A,VPS4A,VPS4B
glyceraldehyde-3-phosphate metabolic process (GO:0019682):GO_Biological_Process_2018	1.87972e-05	0.00101843	11.318	10	1434	4	6495	DERA,G6PD,PGD,PGLS,PGM2,RBKS,RPE,TALDO1,TKFC,TPI1
positive regulation of NF-kappaB transcription factor activity (GO:0051092):GO_Biological_Process_2018	1.94654e-05	0.00103396	3.07641	27	1417	40	6459	AKR1B1,BCL10,CHUK,FER,IKBKB,IKBKG,IRAK4,MALT1,MAP3K7,MTPN,MYD88,NFKB2,PRKCI,PRKD1,PYCARD,RBCK1,RIPK1,RIPK2,RNF25,TAB1,TAB2,TANK,TRADD,TRAF1,TRAF6,UBE2N,UBE2V1
protein phosphorylation (GO:0006468):GO_Biological_Process_2018	1.99423e-05	0.00103892	1.8797	73	1371	179	6320	AAK1,AKT1,AKT2,BCR,BIRC6,CAB39,CAMK1,CAMK2D,CDK14,CDK17,CDK4,CHEK1,CHUK,CLSPN,CSK,DGKQ,EEF2K,EIF2AK4,ELP1,FER,GMFB,GRK2,GSK3A,GSK3B,IKBKB,LATS1,MAP2K1,MAP3K6,MAP3K7,MAP4K5,MAPK1,MAPK14,MAPK3,MAPK9,MAPKAPK2,MAPKAPK3,MASTL,MEX3B,MORC3,NEK3,NEK6,NEK7,NRBP1,NRBP2,OXSR1,PAK1,PAK2,PHKA1,PHKA2,PHKG2,PIK3CA,PIK3CB,PKN1,PPP4R1,PRKAG1,PRKCI,PRKD1,PRKDC,RIOK2,RIPK1,RPS6KA3,RPS6KB1,SLK,SNRK,STK17A,STK17B,STK…
JNK cascade (GO:0007254):GO_Biological_Process_2018	2.03276e-05	0.00103901	4.11199	19	1425	21	6478	CRKL,DBNL,GPS1,IKBKG,MAP2K4,MAP2K7,MAP3K6,MAP3K7,MAP4K5,MAPK9,PKN1,RIPK1,RIPK2,SPAG9,TAB1,TAB2,TRAF6,UBE2N,UBE2V1
coenzyme biosynthetic process (GO:0009108):GO_Biological_Process_2018	2.17902e-05	0.00107327	6.54756	13	1431	9	6490	ACOT7,COASY,GPHN,MAT2A,MAT2B,MMADHC,MOCS3,PANK2,PDXK,PNPO,PPCS,PTS,RFK
regulation of actin polymerization or depolymerization (GO:0008064):GO_Biological_Process_2018	2.17902e-05	0.00107327	6.54756	13	1431	9	6490	ARHGAP18,ARHGAP35,ARHGAP40,BRK1,EPS8L2,LATS1,PFN1,PFN2,PLEKHG2,RASA1,SH3BP1,SSH3,WDR1
pyruvate metabolic process (GO:0006090):GO_Biological_Process_2018	2.51908e-05	0.0012179	5.23559	15	1429	13	6486	ALDOA,ENO2,GLO1,LDHA,LDHB,ME1,PFKL,PFKM,PGAM1,PGK1,PGK2,PGM1,PKM,SRR,TPI1
cell cycle G2/M phase transition (GO:0044839):GO_Biological_Process_2018	2.60454e-05	0.0012179	2.57855	35	1409	62	6437	ACTR1A,AJUBA,ARPP19,CDK14,CEP41,CEP78,CUL1,DCTN1,DCTN2,DCTN3,DYNC1H1,DYNC1I2,ENSA,FGFR1OP,HAUS1,HAUS4,HAUS6,HAUS8,HSP90AA1,LATS1,LCMT1,MAPRE1,MASTL,MBD1,NEDD1,ODF2,OPTN,PAFAH1B1,PPME1,PPP2R2A,TUBA1A,TUBB4B,TUBG1,WEE1,YWHAG
protein modification process (GO:0036211):GO_Biological_Process_2018	2.60753e-05	0.0012179	3.37638	23	1421	31	6468	AKT1,AKT2,ARAF,ATG3,ATG7,CDC34,DUSP12,FBXO22,LCMT1,PHKA2,PRKDC,RABGGTB,SEPHS1,STK38,UBA3,UBA7,UBE2D3,UBE2I,UBE2L3,UBE2M,UBE2N,UBL5,USP25
microtubule cytoskeleton (GO:0015630):GO_Cellular_Component_2018	2.74665e-05	0.00126113	1.86332	72	1372	178	6321	AAMP,ACTR1A,AK5,AKT1,ANXA11,BIRC6,CENPU,CHMP1A,CLIC4,CLIP1,DCTN1,DDHD2,DNM1L,DPYSL2,DTNBP1,DYNC1H1,DYNC1I2,EML1,EML2,EML4,FBXO5,FER,FSD1,GAPDH,GTF2F2,HAUS6,HDAC6,HYPK,KATNA1,KATNAL1,KATNB1,KEAP1,KIF11,KIF1C,KIF2C,KIF3A,KIF3B,KIF5B,KIFAP3,MAP1A,MAP1B,MAP1S,MAP2K2,MAP4,MAP7D1,MAPRE1,MAPRE2,MID1,MID1IP1,MMS19,MZT2B,NEK6,PPP2R3C,PRKCI,RAD23A,SPAG9,TACC3,TBCA,TBCB,TBCC,TBCD,TCP11L1,TTK,TUBA1A,TUBB2A,T…
ubiquitin conjugating enzyme activity (GO:0061631):GO_Molecular_Function_2018	2.91309e-05	0.00131526	8.30189	11	1433	6	6493	CDC34,UBE2A,UBE2D1,UBE2D3,UBE2E1,UBE2E2,UBE2G1,UBE2L3,UBE2O,UBE2R2,UBE2T
negative regulation of programmed cell death (GO:0043069):GO_Biological_Process_2018	3.26171e-05	0.00144852	1.9095	66	1378	159	6340	AAMDC,AKT1,AKT2,ANXA1,ANXA4,ANXA5,APIP,ARAF,ARHGDIA,ASNS,AVEN,BAG3,BID,BIRC2,BIRC6,CASP2,CASP3,CBL,CFL1,CIAPIN1,CITED2,CRYAB,DCPS,DKK1,FAM129B,GCLC,GLO1,GSK3B,GSTP1,HMGN5,HSPB1,HYPK,IKBKB,ITCH,MALT1,MGMT,MIEN1,MYD88,NAA15,NME2,NOL3,PA2G4,PAK2,PARK7,PDCD10,PIK3R1,PRDX2,PRKCI,PRKDC,PSMD10,RASA1,RIPK2,RPS6KA3,RPS6KB1,SERPINB9,SETX,SH3RF1,STAT3,TIGAR,TPT1,TRAF6,UFM1,USP47,XIAP,YWHAZ,ZFAND6
Fc receptor signaling pathway (GO:0038093):GO_Biological_Process_2018	3.38472e-05	0.00145543	2.65484	32	1412	55	6444	BCL10,CHUK,CUL1,FER,IKBKB,IKBKG,MALT1,MAP2K4,MAP2K7,MAP3K7,MAPK1,MAPK3,MAPK9,PAK1,PAK2,PIK3CA,PIK3CB,PIK3R1,PIK3R2,PLCG1,PSMD10,PSMD5,PSMD9,PSMF1,SOS1,TAB1,TAB2,TRAF6,UBE2D1,UBE2N,UBE2V1,VAV2
T cell receptor signaling pathway (GO:0050852):GO_Biological_Process_2018	3.38472e-05	0.00145543	2.65484	32	1412	55	6444	BCAR1,BCL10,CHUK,CSK,CUL1,EIF2B1,EIF2B2,EIF2B3,EIF2B4,EIF2B5,IKBKB,IKBKG,MALT1,MAP3K7,PAK1,PAK2,PIK3CA,PIK3CB,PIK3R1,PIK3R2,PLCG1,PSMD10,PSMD5,PSMD9,PSMF1,RBCK1,RIPK2,TAB2,TRAF6,UBE2D1,UBE2N,UBE2V1
nucleotide-binding oligomerization domain containing signaling pathway (GO:0070423):GO_Biological_Process_2018	3.70059e-05	0.00149304	6.79564	12	1432	8	6491	CHUK,IKBKB,IKBKG,ITCH,MAP3K7,OTULIN,RIPK2,TAB1,TAB2,TRAF6,UBE2N,UBE2V1
serine family amino acid biosynthetic process (GO:0009070):GO_Biological_Process_2018	3.72242e-05	0.00149304	18.0861	8	1436	2	6497	CBS,CTH,MTHFD1,PHGDH,PSAT1,PSPH,SEPHS1,SRR
ESCRT complex disassembly (GO:1904896):GO_Biological_Process_2018	3.72242e-05	0.00149304	18.0861	8	1436	2	6497	CHMP1A,CHMP1B,CHMP2B,CHMP5,CHMP7,VPS4A,VPS4B,VTA1
ESCRT III complex disassembly (GO:1904903):GO_Biological_Process_2018	3.72242e-05	0.00149304	18.0861	8	1436	2	6497	CHMP1A,CHMP1B,CHMP2B,CHMP5,CHMP7,VPS4A,VPS4B,VTA1
mitotic cell cycle phase transition (GO:0044772):GO_Biological_Process_2018	3.74776e-05	0.00149304	2.09208	52	1392	114	6385	ACTR1A,AJUBA,ARPP19,BCAT1,CCND1,CDC34,CDC45,CDK14,CDK4,CEP41,CEP78,CHMP4B,CHMP7,CUL1,DCTN1,DCTN2,DCTN3,DYNC1H1,DYNC1I2,EIF4EBP1,ENSA,FGFR1OP,GSPT1,HAUS1,HAUS4,HAUS6,HAUS8,HSP90AA1,LATS1,LCMT1,MAPRE1,MASTL,MBD1,NEDD1,ODF2,OPTN,ORC6,PAFAH1B1,PPME1,PPP2R2A,PPP6C,PRIM2,RANBP1,RANBP3,RB1,RPS6KB1,TACC3,TUBA1A,TUBB4B,TUBG1,WEE1,YWHAG
Fc-epsilon receptor signaling pathway (GO:0038095):GO_Biological_Process_2018	4.17443e-05	0.00160156	2.60691	32	1412	56	6443	BCL10,CHUK,CUL1,FER,IKBKB,IKBKG,MALT1,MAP2K4,MAP2K7,MAP3K7,MAPK1,MAPK3,MAPK9,PAK1,PAK2,PIK3CA,PIK3CB,PIK3R1,PIK3R2,PLCG1,PSMD10,PSMD5,PSMD9,PSMF1,SOS1,TAB1,TAB2,TRAF6,UBE2D1,UBE2N,UBE2V1,VAV2
peptidyl-serine phosphorylation (GO:0018105):GO_Biological_Process_2018	4.17443e-05	0.00160156	2.60691	32	1412	56	6443	AKT1,AKT2,CAB39,CAMK1,CAMK2D,CHUK,CLSPN,DGKQ,GRK2,GSK3B,IKBKB,LATS1,MAP2K2,MAPK1,MAPK14,MAPK9,MAPKAPK2,MAPKAPK3,MASTL,MORC3,NEK6,PAK2,PHKG2,PKN1,PRKCI,PRKD1,PRKDC,RIPK1,RPS6KA3,STK38,STK39,TBK1
nicotinamide nucleotide metabolic process (GO:0046496):GO_Biological_Process_2018	4.34544e-05	0.00160156	4.86093	15	1429	14	6485	ALDOA,ENO2,G6PD,LDHA,NADK,NADSYN1,PFKL,PFKM,PGAM1,PGK1,PGK2,PGM1,PKM,TP53I3,TPI1
galactose catabolic process (GO:0019388):GO_Biological_Process_2018	4.36593e-05	0.00160156	31.6492	7	1437	1	6498	GALE,GALK1,GALM,GALT,PGM1,PGM2,PGM2L1
tRNA methyltransferase activity (GO:0008175):GO_Molecular_Function_2018	4.36593e-05	0.00160156	31.6492	7	1437	1	6498	ALKBH8,FTSJ1,LCMT2,METTL2B,TARBP1,THUMPD3,TRMT13
hexose biosynthetic process (GO:0019319):GO_Biological_Process_2018	4.37486e-05	0.00160156	5.29087	14	1430	12	6487	AKR1B1,ALDOA,ALDOC,ENO1,ENO2,GAPDH,GOT1,GPI,MDH1,PGAM1,PGK1,PGM1,SORD,TPI1
purine nucleotide metabolic process (GO:0006163):GO_Biological_Process_2018	4.71837e-05	0.00168185	9.05112	10	1434	5	6494	ADSL,DNPH1,HPRT1,ITPA,MTHFD1,NT5C2,NUDT15,PNP,PPAT,PRPS1
NADP metabolic process (GO:0006739):GO_Biological_Process_2018	4.71837e-05	0.00168185	9.05112	10	1434	5	6494	DERA,G6PD,ME1,PGD,PGLS,PGM2,RBKS,RPE,TALDO1,TP53I3
cytokine-mediated signaling pathway (GO:0019221):GO_Biological_Process_2018	5.81959e-05	0.00204744	1.84571	69	1375	172	6327	AIP,AKT1,ANXA1,ARF1,BIRC2,CAMK2D,CASP3,CBL,CCND1,CFL1,CHUK,CNN2,COMMD7,CRK,CRKL,CUL1,FER,FOXO3,FSCN1,GBP1,GBP2,GSTO1,HSP90AA1,IKBKB,IKBKG,INPPL1,IRAK4,IRF3,IRS1,MAP3K7,MAPK3,MID1,MTAP,MYD88,PAK2,PIK3CA,PIK3CB,PIK3R1,PITPNA,PML,PPIA,PSMD10,PSMD5,PSMD9,PSMF1,PTPN11,PYCARD,RAPGEF1,RIPK1,RIPK2,SOS1,SP100,STAT1,STAT2,STAT3,STAT5B,STAT6,TAB1,TAB2,TALDO1,TANK,TRADD,TRAF6,TXLNA,TXNDC17,UBE2N,UBE2V1,YWHAZ…
cytoplasmic pattern recognition receptor signaling pathway (GO:0002753):GO_Biological_Process_2018	6.26046e-05	0.0021743	7.11527	11	1433	7	6492	CHUK,IKBKB,IKBKG,ITCH,MAP3K7,RIPK2,TAB1,TAB2,TRAF6,UBE2N,UBE2V1
cellular protein modification process (GO:0006464):GO_Biological_Process_2018	6.96489e-05	0.00238834	1.52217	139	1305	425	6074	AAK1,AKT1,AKT2,ANXA1,ARAF,ASB6,ATE1,ATG3,ATG4A,ATG5,ATG7,BCR,BIRC6,CAMK1,CAMK2D,CAND1,CDC34,CDK14,CDK17,CDK4,CHEK1,CHM,CHUK,COPS3,COPS4,CSK,CTH,CUL1,CYR61,DCUN1D1,DUSP12,DUSP4,EIF2AK4,ELOB,ELOC,ELP1,FBXL18,FBXL8,FBXO22,FBXO30,FBXO7,FBXO9,FBXW5,FEM1C,FER,FN3KRP,FNTB,GMFB,GPS1,GSK3A,GSK3B,IKBKB,KEAP1,KLHL42,KLHL5,LATS1,LCMT1,MAN2C1,MAP2K1,MAP3K6,MAP4K5,MAPK1,MAPK3,MAPK9,MAPKAPK2,METAP2,MEX3B,MORC3,…
adenyl ribonucleotide binding (GO:0032559):GO_Molecular_Function_2018	8.00436e-05	0.00271048	2.00266	52	1392	119	6380	ABCE1,ACLY,ACSS2,AKT1,AKT2,APRT,EIF2B2,GALK1,GCLC,GSS,HSP90AA1,HSP90AB1,HSPA14,HSPA4,HSPH1,IDE,LATS1,MAP3K6,MAP4K5,ME1,MSH6,MYH9,MYO9B,NEK6,NME1,OLA1,OXSR1,PAPOLA,PDXK,PFKL,PFKM,PGK1,PGK2,PMVK,PPIP5K2,PPP5C,PRKAG1,PRKCI,PRPS1,PRPS2,PTPA,RAD51,RAPGEF2,SNRK,SRR,STK17A,STK17B,STK38,TRIP13,UBA2,VPS4A,WNK1
regulation of proteasomal ubiquitin-dependent protein catabolic process (GO:0032434):GO_Biological_Process_2018	8.57958e-05	0.00286939	3.22734	22	1422	31	6468	ARAF,ARIH1,ARIH2,BBS7,GLMN,GSK3A,GSK3B,HSP90AB1,HSPBP1,KEAP1,N4BP1,NUB1,PARK7,PSMD10,RAD23A,RAD23B,RNF114,RNF14,SUMO2,UBXN1,USP5,USP7
antigen receptor-mediated signaling pathway (GO:0050851):GO_Biological_Process_2018	9.68496e-05	0.00319958	2.47335	32	1412	59	6440	BCAR1,BCL10,CHUK,CSK,CUL1,EIF2B1,EIF2B2,EIF2B3,EIF2B4,EIF2B5,IKBKB,IKBKG,MALT1,MAP3K7,PAK1,PAK2,PIK3CA,PIK3CB,PIK3R1,PIK3R2,PLCG1,PSMD10,PSMD5,PSMD9,PSMF1,RBCK1,RIPK2,TAB2,TRAF6,UBE2D1,UBE2N,UBE2V1
viral budding via host ESCRT complex (GO:0039702):GO_Biological_Process_2018	0.000105314	0.00343729	7.54222	10	1434	6	6493	CHMP1A,CHMP1B,CHMP2B,CHMP4B,CHMP7,PDCD6IP,TSG101,VPS37A,VPS4A,VPS4B
ribose phosphate metabolic process (GO:0019693):GO_Biological_Process_2018	0.000114635	0.00356949	12.0575	8	1436	3	6496	DERA,G6PD,PGD,PGLS,PGM2,RBKS,RPE,TALDO1
negative regulation of protein dephosphorylation (GO:0035308):GO_Biological_Process_2018	0.000114635	0.00356949	12.0575	8	1436	3	6496	ARPP19,ENSA,FKBP1A,GSK3B,MASTL,PTPA,TIPRL,YWHAB
serine family amino acid metabolic process (GO:0009069):GO_Biological_Process_2018	0.000114635	0.00356949	12.0575	8	1436	3	6496	CBS,CTH,GCLC,MTHFD1,PSPH,SARS,SEPSECS,SRR
pentose-phosphate shunt (GO:0006098):GO_Biological_Process_2018	0.000114635	0.00356949	12.0575	8	1436	3	6496	DERA,G6PD,PGD,PGLS,PGM2,RBKS,RPE,TALDO1
regulation of tumor necrosis factor-mediated signaling pathway (GO:0010803):GO_Biological_Process_2018	0.000116842	0.00359688	4.25211	15	1429	16	6483	BIRC2,CHUK,CPNE1,GSTP1,IKBKB,IKBKG,MADD,OTULIN,PYCARD,RBCK1,RIPK1,SHARPIN,TANK,TRADD,TRAF1
secretory granule lumen (GO:0034774):GO_Cellular_Component_2018	0.000121781	0.00370037	1.94908	54	1390	127	6372	ACLY,ALAD,ALDOA,ALDOC,APRT,ARPC5,ATG7,CAB39,CAND1,CAP1,CNN2,COTL1,CPPED1,CSTB,DBNL,DERA,DYNC1H1,DYNLT1,EEF1A1,EEF2,GDI2,GPI,GSN,GSTP1,GYG1,HEBP2,HSP90AA1,HSP90AB1,IDH1,IMPDH1,IMPDH2,MAGED2,MAPK1,MAPK14,NHLRC2,NME2,OLA1,OSTF1,PA2G4,PAFAH1B2,PDXK,PFKL,PGAM1,PGM2,PKM,PNP,PPIA,PRDX6,PYCARD,PYGB,S100A11,SERPINB1,TUBB4B,VCL
nucleotide-binding domain, leucine rich repeat containing receptor signaling pathway (GO:0035872):GO_Biological_Process_2018	0.000124302	0.00370037	6.22622	11	1433	8	6491	CHUK,IKBKB,IKBKG,ITCH,MAP3K7,RIPK2,TAB1,TAB2,TRAF6,UBE2N,UBE2V1
protein phosphorylated amino acid binding (GO:0045309):GO_Molecular_Function_2018	0.000124302	0.00370037	6.22622	11	1433	8	6491	CRK,CRKL,IRS1,PIK3R1,PIK3R2,PIK3R3,PIN1,RASA1,SH3BP2,VAV2,YWHAB
negative regulation of apoptotic process (GO:0043066):GO_Biological_Process_2018	0.000126062	0.00371199	1.76813	70	1374	182	6317	AAMDC,AKT1,AKT2,ANXA1,ANXA4,ANXA5,APIP,ARAF,ARHGDIA,ASNS,AVEN,BAG3,BID,BIRC2,BIRC6,CASP2,CASP3,CBL,CFL1,CIAPIN1,CITED2,CRYAB,DFFA,DKK1,FAM129B,FNIP1,GCLC,GLO1,GSK3B,GSTP1,HMGN5,HSPB1,HYPK,IKBKB,ITCH,MALT1,MGMT,MIEN1,MYD88,NAA15,NME2,NOL3,NRBP2,PA2G4,PAK2,PARK7,PDCD10,PIK3CA,PIK3R1,PRDX2,PRKCI,PRKDC,PSMD10,RASA1,RIPK2,RPS6KA3,RPS6KB1,SERPINB9,SET,SETX,SH3RF1,SNAI2,STAT3,TPT1,TRAF6,UFM1,USP47,XIAP,…
regulation of programmed cell death (GO:0043067):GO_Biological_Process_2018	0.000151991	0.00442735	2.0741	44	1400	97	6402	AKT1,AKT1S1,ANP32A,ANP32B,ANP32E,APEX1,BCAR1,BID,BIRC2,CASP2,CASP6,CHM,DCPS,DFFA,LCMT1,MADD,MAGED1,MALT1,MAP2K1,MAP2K2,MAP2K3,MAP2K4,MAP2K7,MAP4K5,NAE1,NME1,NME2,OXSR1,PAK1,PAK2,PPID,PRDX2,RABGGTB,RIPK1,SLK,STAT1,STK24,STK39,TANK,TIGAR,TP53I3,TPT1,TRADD,USP47
activation of protein kinase activity (GO:0032147):GO_Biological_Process_2018	0.000156609	0.00451334	2.14959	40	1404	85	6414	AKT1,CCDC88A,CLSPN,CRK,CRKL,FGF1,IKBKG,MADD,MALT1,MAP2K1,MAP2K2,MAP2K3,MAP2K4,MAP2K7,MAP3K6,MAP3K7,MAP4K5,MAPK1,MAPK14,MAPK3,MAPKAPK2,MAPKAPK3,NRG1,OXSR1,PAK1,PAK2,PARK7,PIK3CB,PLCG1,RAPGEF1,RIPK2,SLK,STK24,STK39,TAB1,TAB2,TANK,TRAF6,UBE2N,UBE2V1
galactose metabolic process (GO:0006012):GO_Biological_Process_2018	0.000165428	0.00457291	15.8128	7	1437	2	6497	GALE,GALK1,GALM,GALT,PGM1,PGM2,PGM2L1
aspartate family amino acid metabolic process (GO:0009066):GO_Biological_Process_2018	0.000165428	0.00457291	15.8128	7	1437	2	6497	ADI1,ASS1,GOT1,MTHFD1,MTHFR,MTRR,SMS
intramolecular transferase activity, phosphotransferases (GO:0016868):GO_Molecular_Function_2018	0.000165428	0.00457291	15.8128	7	1437	2	6497	PGAM1,PGM1,PGM2,PGM2L1,PGM3,PMM1,PMM2
nucleoside kinase activity (GO:0019206):GO_Molecular_Function_2018	0.000165428	0.00457291	15.8128	7	1437	2	6497	ADK,AK5,CMPK1,DCK,UCK2,UCKL1,UPRT
positive regulation of glucose import (GO:0046326):GO_Biological_Process_2018	0.000175645	0.00480629	8.14085	9	1435	5	6494	AKT1,AKT2,ARPP19,IRS1,PIK3R1,PIK3R2,PIK3R3,PRKCI,PTPN11
positive regulation of JUN kinase activity (GO:0043507):GO_Biological_Process_2018	0.000183264	0.00496462	4.00141	15	1429	17	6482	DBNL,DKK1,DVL2,MAP2K4,MAP2K7,MAP3K6,MAP3K7,MAP4K5,PAK1,PKN1,RIPK1,SASH1,SPAG9,TANK,TRAF6
regulation of cytokine-mediated signaling pathway (GO:0001959):GO_Biological_Process_2018	0.000189511	0.00504606	3.24524	20	1424	28	6471	ABCE1,BIRC2,CDC37,CHUK,HSP90AB1,IKBKB,IKBKG,MADD,OTULIN,PTPN11,PYCARD,RBCK1,RIPK1,SHARPIN,STAT1,STAT2,TANK,TRADD,TRAF1,TRIM44
modification-dependent protein catabolic process (GO:0019941):GO_Biological_Process_2018	0.000192615	0.00504606	2.39153	32	1412	61	6438	ARIH1,ARIH2,CBL,CDC34,CHFR,COPS3,FBXO22,FBXO7,ITCH,NUB1,PSMD9,PSMF1,RANBP1,RANBP3,RLIM,RNF146,SIAH1,UBA1,UBA6,UBA7,UBE2A,UBE2B,UBE2D1,UBE2D3,UBE2E1,UBE2G1,UBE2H,UBE2I,UBE2K,UBE2L3,UBE2R2,UBR4
sulfur amino acid biosynthetic process (GO:0000097):GO_Biological_Process_2018	0.000197446	0.00504606	#DIV/0!	5	1439	0	6499	CBS,CTH,MTHFD1,MTR,MTRR
GDP-mannose metabolic process (GO:0019673):GO_Biological_Process_2018	0.000197446	0.00504606	#DIV/0!	5	1439	0	6499	GMDS,GMPPB,MPI,PMM1,PMM2
L-methionine salvage (GO:0071267):GO_Biological_Process_2018	0.000197446	0.00504606	#DIV/0!	5	1439	0	6499	ADI1,APIP,ENOPH1,MRI1,MTAP
regulation of protein depolymerization (GO:1901879):GO_Biological_Process_2018	0.000197446	0.00504606	#DIV/0!	5	1439	0	6499	MAP1A,MAP1B,MAP1S,SH3BP1,WDR1
hexose catabolic process (GO:0019320):GO_Biological_Process_2018	0.000211642	0.00530869	27.075	6	1438	1	6498	GALE,GALK1,GALT,PGM1,PGM2,PGM2L1
purine nucleotide biosynthetic process (GO:0006164):GO_Biological_Process_2018	0.000211642	0.00530869	27.075	6	1438	1	6498	ADSL,AMPD2,HPRT1,MTHFD1,PPAT,PRPS1
Hsp90 protein binding (GO:0051879):GO_Molecular_Function_2018	0.000214147	0.00532223	6.46523	10	1434	7	6492	GBP1,HDAC6,NR3C1,PPID,PPP5C,PTGES3,STIP1,TELO2,TTC4,UNC45A
tRNA modification (GO:0006400):GO_Biological_Process_2018	0.000228782	0.00563427	3.13297	20	1424	29	6470	AARS,ALKBH8,CTU2,FTSJ1,LCMT2,METTL1,METTL2B,MOCS3,OSGEP,RPUSD1,SEPHS1,SSB,TARBP1,THADA,THUMPD1,THUMPD3,TRMT13,TYW5,URM1,WDR4
positive regulation of sequence-specific DNA binding transcription factor activity (GO:0051091):GO_Biological_Process_2018	0.0002314	0.0056474	2.2802	34	1410	68	6431	AKR1B1,AKT1,BCL10,CHUK,DDX58,DVL2,FER,HDAC4,HDAC5,IKBKB,IKBKG,IRAK4,MALT1,MAP3K7,MTPN,MYD88,NFKB2,PARK7,PRKCI,PRKD1,PTEN,PYCARD,RBCK1,RIPK1,RIPK2,RNF25,TAB1,TAB2,TANK,TRADD,TRAF1,TRAF6,UBE2N,UBE2V1
glucose metabolic process (GO:0006006):GO_Biological_Process_2018	0.000242863	0.00587426	3.62888	16	1428	20	6479	AKR1A1,ALDOA,ALDOC,BRAT1,ENO1,ENO2,GALM,GAPDH,GOT1,GPI,MDH1,PGAM1,PGK1,PGM1,SORD,TPI1
protein polyubiquitination (GO:0000209):GO_Biological_Process_2018	0.000252595	0.00605558	1.8892	52	1392	126	6373	ARIH1,ARIH2,BIRC2,CDC34,CHFR,CUL1,FBXL18,FBXL8,FBXO22,FBXO30,FBXO7,FBXO9,FBXW5,HECTD1,ITCH,KLHL42,LRSAM1,NPEPPS,PSMD10,PSMD5,PSMD9,PSMF1,RBCK1,RLIM,RNF114,RNF14,RNF146,RNF181,SASH1,SHARPIN,SIAH1,TANK,THOP1,TNKS2,TRAF6,UBE2A,UBE2B,UBE2D1,UBE2D3,UBE2E1,UBE2E2,UBE2G1,UBE2H,UBE2K,UBE2L3,UBE2N,UBE2O,UBE2R2,UBE2T,UBE2V1,UBE2V2,UBE3A
ubiquitin protein ligase activity (GO:0061630):GO_Molecular_Function_2018	0.000266958	0.00634376	2.18975	36	1408	75	6424	ARIH1,ARIH2,BRAP,CBL,CDC34,CUL1,HECTD1,HECTD3,HERC4,ITCH,LRSAM1,LTN1,NOSIP,PJA2,RAD18,RLIM,RNF114,RNF14,RNF146,RNF181,RNF25,SIAH1,UBE2A,UBE2B,UBE2G1,UBE2H,UBE2K,UBE2N,UBE2O,UBE2R2,UBE2T,UBE2V1,UBE2V2,UBE2Z,UBE3A,XIAP
glucose 6-phosphate metabolic process (GO:0051156):GO_Biological_Process_2018	0.000288975	0.00680724	9.03982	8	1436	4	6495	DERA,G6PD,PGD,PGLS,PGM2,RBKS,RPE,TALDO1
regulation of extrinsic apoptotic signaling pathway (GO:2001236):GO_Biological_Process_2018	0.000301692	0.00704555	3.35362	17	1427	23	6476	AKR1B1,BCL10,BID,BIRC6,GSTP1,MADD,NOL3,PAK2,PARK7,PML,PYCARD,RIPK1,SH3RF1,SP100,TANK,TRADD,TRAF1
epithelium development (GO:0060429):GO_Biological_Process_2018	0.00030752	0.00712027	3.19542	19	1425	27	6472	ALDOC,ANXA4,ANXA7,BDH2,CASP6,CBR1,CNN3,DNPH1,MTHFD1,PGK1,PIH1D1,PPP2R3A,PTER,SALL1,SNAI2,STAT1,TAGLN,TAGLN2,VCL
ubiquitin-like protein ligase activity (GO:0061659):GO_Molecular_Function_2018	0.000354048	0.00798624	2.18638	35	1409	73	6426	ARIH1,ARIH2,BRAP,CBL,CDC34,CUL1,HECTD1,HECTD3,HERC4,ITCH,LRSAM1,LTN1,NOSIP,PJA2,RAD18,RLIM,RNF114,RNF14,RNF146,RNF181,RNF25,SIAH1,UBE2A,UBE2B,UBE2G1,UBE2H,UBE2N,UBE2O,UBE2R2,UBE2T,UBE2V1,UBE2V2,UBE2Z,UBE3A,XIAP
purine ribonucleoside monophosphate metabolic process (GO:0009167):GO_Biological_Process_2018	0.000355334	0.00798624	4.20703	13	1431	14	6485	ADSL,ADSS,ATIC,GMPS,HPRT1,IMPDH1,IMPDH2,NADK,NT5C2,OLA1,PAICS,PFAS,PPAT
S-adenosylmethionine-dependent methyltransferase activity (GO:0008757):GO_Molecular_Function_2018	0.000355334	0.00798624	4.20703	13	1431	14	6485	ARMT1,AS3MT,DPH5,GAMT,HNMT,LCMT1,LCMT2,METTL2B,N6AMT1,NNMT,TARBP1,THUMPD3,TPMT
regulation of I-kappaB kinase/NF-kappaB signaling (GO:0043122):GO_Biological_Process_2018	0.000356713	0.00798624	2.09438	39	1405	85	6414	BCL10,BIRC2,CHUK,CPNE1,FKBP1A,GSTP1,HSPB1,IFIT5,IKBKB,IKBKG,IRAK4,MALT1,MAP3K7,MYD88,NEK6,OPTN,OTUD7B,PLEKHG5,PPM1B,PPP5C,PRKD1,PYCARD,RBCK1,RIOK3,RIPK1,RIPK2,S100A4,SHARPIN,STAT1,TAB2,TANK,TBK1,TFG,TRADD,TRAF3IP2,TRAF6,UBE2N,UBE2V1,ZFAND6
gluconeogenesis (GO:0006094):GO_Biological_Process_2018	0.000386638	0.00853756	4.52882	12	1432	12	6487	ALDOA,ALDOC,ENO1,ENO2,GAPDH,GOT1,GPI,MDH1,PGAM1,PGK1,PGM1,TPI1
peptidyl-serine modification (GO:0018209):GO_Biological_Process_2018	0.000387641	0.00853756	2.21159	33	1411	68	6431	AKT1,AKT2,CAB39,CAMK1,CAMK2D,CHUK,CLSPN,DGKQ,GRK2,GSK3B,HPF1,IKBKB,LATS1,MAPK1,MAPK14,MAPK9,MAPKAPK2,MAPKAPK3,MASTL,MORC3,NAA10,NEK6,NTMT1,PAK2,PHKG2,PKN1,PRKCI,PRKD1,PRKDC,RPS6KA3,STK38,STK39,TBK1
glycogen metabolic process (GO:0005977):GO_Biological_Process_2018	0.000405792	0.00886524	4.97967	11	1433	10	6489	GBE1,GSK3B,GYG1,PGM1,PGM2,PGM2L1,PHKA1,PHKA2,PHKG2,PYGB,UGP2
nucleoside salvage (GO:0043174):GO_Biological_Process_2018	0.000464572	0.00990964	10.5432	7	1437	3	6496	DCK,HPRT1,PUDP,UCK2,UCKL1,UPP1,UPRT
pyrimidine nucleoside biosynthetic process (GO:0046134):GO_Biological_Process_2018	0.000464572	0.00990964	10.5432	7	1437	3	6496	DCK,PUDP,UCK2,UCKL1,UMPS,UPP1,UPRT
energy reserve metabolic process (GO:0006112):GO_Biological_Process_2018	0.000464572	0.00990964	10.5432	7	1437	3	6496	GBE1,GFPT1,GFPT2,GSK3B,PHKA1,PHKG2,UGP2
polyubiquitin modification-dependent protein binding (GO:0031593):GO_Molecular_Function_2018	0.000484346	0.0102507	3.73209	14	1430	17	6482	ABRAXAS2,HDAC6,IKBKG,OPTN,OTUD7B,RAD18,RAD23A,RAD23B,SHARPIN,TAB2,UBQLN1,UBXN1,ZBTB1,ZFAND6
ERBB signaling pathway (GO:0038127):GO_Biological_Process_2018	0.000499956	0.0104991	3.14205	18	1426	26	6473	AKT1,BCAR1,CBL,CDC37,CPNE3,CSK,ERBIN,GAB1,HSP90AA1,MAPK1,NRG1,PIK3CA,PIK3R1,PLCG1,PTPN11,PTPN12,PXN,SOS1
positive regulation of proteasomal ubiquitin-dependent protein catabolic process (GO:0032436):GO_Biological_Process_2018	0.000512971	0.0106895	3.29803	16	1428	22	6477	ARIH1,ARIH2,BBS7,GSK3A,GSK3B,HSPBP1,KEAP1,NUB1,PSMD10,RAD23A,RNF114,RNF14,SGTA,SUMO2,UBQLN1,USP5
phosphate-containing compound metabolic process (GO:0006796):GO_Biological_Process_2018	0.000517559	0.0107028	2.15223	34	1410	72	6427	AKT1,ALDOA,ALDOC,DUSP12,DUSP3,DUSP4,G6PD,GFPT1,GFPT2,HDHD2,IMPA1,INPP1,INPP4B,INPPL1,ISYNA1,MAPK3,NADK,NUDT3,PAK2,PANK2,PFKL,PFKM,PGK1,PGK2,PGP,PIK3CA,PIK3CB,PLAA,PLCG1,PPIP5K2,PTEN,STAT3,TIGAR,XYLB
ciliary basal body-plasma membrane docking (GO:0097711):GO_Biological_Process_2018	0.000548925	0.0112644	2.59791	24	1420	42	6457	ACTR1A,C2CD3,CEP41,CEP78,DCTN1,DCTN2,DCTN3,DYNC1H1,DYNC1I2,FGFR1OP,HAUS1,HAUS4,HAUS6,HAUS8,HSP90AA1,MAPRE1,MBD1,NEDD1,ODF2,PAFAH1B1,TUBA1A,TUBB4B,TUBG1,YWHAG
hexose metabolic process (GO:0019318):GO_Biological_Process_2018	0.000553849	0.0112644	3.92601	13	1431	15	6484	AKR1A1,ALDOA,ALDOC,BRAT1,FPGT,GALK1,GALM,GALT,MAN2C1,PGM1,PMM1,PMM2,SORD
ATP binding (GO:0005524):GO_Molecular_Function_2018	0.000557193	0.0112644	1.90103	47	1397	113	6386	ABCE1,ACLY,AKT1,AKT2,EIF2B2,GALK1,GSS,HSP90AA1,HSP90AB1,HSPA14,HSPA4,HSPH1,IDE,LATS1,MAP3K6,MAP4K5,MSH6,MYH9,MYO9B,NEK6,NME1,OLA1,OXSR1,PAPOLA,PDXK,PFKL,PFKM,PGK1,PGK2,PMVK,PPIP5K2,PPP5C,PRKAG1,PRKCI,PRPS1,PRPS2,PTPA,RAD51,SNRK,SRR,STK17A,STK17B,STK38,TRIP13,UBA2,VPS4A,WNK1
positive regulation of protein ubiquitination (GO:0031398):GO_Biological_Process_2018	0.000575261	0.0115436	2.80559	21	1423	34	6465	BCL10,BIRC2,DCUN1D1,DCUN1D4,DCUN1D5,FKBP1A,GSK3A,HSPBP1,MALT1,PEF1,PIN1,PSMD10,PTEN,RIPK2,TRAF6,UBE2D1,UBE2L3,UBE2N,UBE3A,UBQLN1,XIAP
nucleobase-containing small molecule interconversion (GO:0015949):GO_Biological_Process_2018	0.000621476	0.0123793	4.17987	12	1432	13	6486	AK1,AK5,CMPK1,CTPS1,CTPS2,DCTD,GSR,NME1,NME2,RRM1,RRM2B,TXNRD1
glucan catabolic process (GO:0009251):GO_Biological_Process_2018	0.000631631	0.0124897	7.23159	8	1436	5	6494	GYG1,PGM1,PGM2,PGM2L1,PHKA1,PHKA2,PHKG2,PYGB
tumor necrosis factor receptor superfamily binding (GO:0032813):GO_Molecular_Function_2018	0.00070651	0.013332	5.81481	9	1435	7	6492	BID,MADD,MYD88,RIPK1,SIVA1,STAT1,TANK,TRAF1,TRAF6
phosphotyrosine residue binding (GO:0001784):GO_Molecular_Function_2018	0.00070651	0.013332	5.81481	9	1435	7	6492	CRK,CRKL,IRS1,PIK3R1,PIK3R2,PIK3R3,RASA1,SH3BP2,VAV2
serine/threonine protein kinase complex (GO:1902554):GO_Cellular_Component_2018	0.000713877	0.013332	5.02723	10	1434	9	6490	CAB39,CHUK,IFIT5,IKBKB,IKBKG,MAP3K7,PHKA1,PHKA2,PHKG2,PYCARD
regulation of protein ubiquitination (GO:0031396):GO_Biological_Process_2018	0.000714288	0.013332	2.47915	24	1420	44	6455	AKT1,BCL10,FKBP1A,GSK3A,HSP90AA1,HSP90AB1,HSPBP1,LATS1,MALT1,N4BP1,NXN,PARK7,PRMT3,PSMD10,RIPK2,SASH1,TRAF6,UBE2D1,UBE2L3,UBE2N,UBE3A,UBQLN1,UBXN1,XIAP
pyrimidine nucleoside salvage (GO:0043097):GO_Biological_Process_2018	0.000715591	0.013332	13.5524	6	1438	2	6497	DCK,PUDP,UCK2,UCKL1,UPP1,UPRT
protein neddylation (GO:0045116):GO_Biological_Process_2018	0.000715591	0.013332	13.5524	6	1438	2	6497	DCUN1D1,DCUN1D4,DCUN1D5,NAE1,UBA3,UBE2M
pyrimidine-containing compound salvage (GO:0008655):GO_Biological_Process_2018	0.000715591	0.013332	13.5524	6	1438	2	6497	DCK,PUDP,UCK2,UCKL1,UPP1,UPRT
IkappaB kinase complex (GO:0008385):GO_Cellular_Component_2018	0.000715591	0.013332	13.5524	6	1438	2	6497	CHUK,IFIT5,IKBKB,IKBKG,MAP3K7,PYCARD
purine ribonucleotide biosynthetic process (GO:0009152):GO_Biological_Process_2018	0.000718521	0.013332	3.52425	14	1430	18	6481	ACOT7,ADSL,ADSS,AK5,ALDOA,AMPD2,COASY,GMPS,IMPDH1,IMPDH2,PANK2,PAPSS1,PAPSS2,PPCS
toll-like receptor signaling pathway (GO:0002224):GO_Biological_Process_2018	0.00077301	0.0142455	2.91656	18	1426	28	6471	BCL10,BIRC2,CHUK,IKBKB,IKBKG,IRAK4,MAP3K7,MAPKAPK2,MAPKAPK3,MYD88,RIPK1,RIPK2,RPS6KA3,TAB1,TAB2,TRAF6,UBE2D1,UBE2D3
regulation of innate immune response (GO:0045088):GO_Biological_Process_2018	0.000838441	0.0152904	3.68012	13	1431	16	6483	ABCE1,BIRC2,CDC37,HSP90AB1,IFI16,PTPN11,RIOK3,RNF135,STAT1,STAT2,TKFC,TRAFD1,XIAP
regulation of cell cycle G2/M phase transition (GO:1902749):GO_Biological_Process_2018	0.000841002	0.0152904	2.54907	23	1421	41	6458	ACTR1A,CEP41,CEP78,DCTN1,DCTN2,DCTN3,DYNC1H1,DYNC1I2,FGFR1OP,HAUS1,HAUS4,HAUS6,HAUS8,HSP90AA1,MAPRE1,MBD1,NEDD1,ODF2,PAFAH1B1,TUBA1A,TUBB4B,TUBG1,YWHAG
oxidoreductase activity, acting on the CH-OH group of donors, NAD or NADP as acceptor (GO:0016616):GO_Molecular_Function_2018	0.000992339	0.0178891	2.81564	18	1426	29	6470	ADH5,AKR1A1,AKR7A2,BDH2,CBR1,CBR3,CRYL1,G6PD,IMPDH1,IMPDH2,LDHA,LDHB,MDH1,ME1,PGD,PHGDH,SORD,UGDH
oligodendrocyte development (GO:0014003):GO_Biological_Process_2018	0.00100571	0.0178891	22.5651	5	1439	1	6498	EIF2B1,EIF2B2,EIF2B3,EIF2B4,EIF2B5
oligodendrocyte differentiation (GO:0048709):GO_Biological_Process_2018	0.00100571	0.0178891	22.5651	5	1439	1	6498	EIF2B1,EIF2B2,EIF2B3,EIF2B4,EIF2B5
purine-containing compound salvage (GO:0043101):GO_Biological_Process_2018	0.00107696	0.0178891	7.90496	7	1437	4	6495	ADK,AMPD2,APRT,DCK,GMPR,HPRT1,PNP
nucleotide-sugar metabolic process (GO:0009225):GO_Biological_Process_2018	0.00107696	0.0178891	7.90496	7	1437	4	6495	GALT,GFPT1,GFPT2,GMDS,PARG,UGDH,UGP2
N-acetylneuraminate catabolic process (GO:0019262):GO_Biological_Process_2018	0.00108856	0.0178891	#DIV/0!	4	1440	0	6499	AMDHD2,GNPDA1,GNPDA2,NAGK
amino sugar catabolic process (GO:0046348):GO_Biological_Process_2018	0.00108856	0.0178891	#DIV/0!	4	1440	0	6499	AMDHD2,GNPDA1,GNPDA2,NAGK
fructose metabolic process (GO:0006000):GO_Biological_Process_2018	0.00108856	0.0178891	#DIV/0!	4	1440	0	6499	AKR1B1,ALDOA,ALDOC,SORD
negative regulation of cellular carbohydrate metabolic process (GO:0010677):GO_Biological_Process_2018	0.00108856	0.0178891	#DIV/0!	4	1440	0	6499	GSK3A,HDAC4,PGP,SOGA1
fructose 1,6-bisphosphate metabolic process (GO:0030388):GO_Biological_Process_2018	0.00108856	0.0178891	#DIV/0!	4	1440	0	6499	ALDOA,ALDOC,PFKL,TIGAR
positive regulation of T cell cytokine production (GO:0002726):GO_Biological_Process_2018	0.00108856	0.0178891	#DIV/0!	4	1440	0	6499	MALT1,MAP3K7,TANK,TRAF6
fructose 6-phosphate metabolic process (GO:0006002):GO_Biological_Process_2018	0.00108856	0.0178891	#DIV/0!	4	1440	0	6499	GFPT1,GFPT2,PFKL,PFKM
nucleobase metabolic process (GO:0009112):GO_Biological_Process_2018	0.00108856	0.0178891	#DIV/0!	4	1440	0	6499	PRPS1,UCK2,UCKL1,UPRT
regulation of protein dephosphorylation (GO:0035304):GO_Biological_Process_2018	0.00108959	0.0178891	4.14859	11	1433	12	6487	ARPP19,ENSA,PIN1,PPP1R2,PPP1R7,PPP6R1,PPP6R3,PTPA,TIPRL,TSC1,YWHAB
ATP-dependent microtubule motor activity (GO:1990939):GO_Molecular_Function_2018	0.00108959	0.0178891	4.14859	11	1433	12	6487	DNAH17,DNAL4,DYNC1H1,DYNC1I2,KIF11,KIF1C,KIF3A,KIF3B,KIF5B,WDR34,WDR60
phosphatidylinositol kinase activity (GO:0052742):GO_Molecular_Function_2018	0.00108959	0.0178891	4.14859	11	1433	12	6487	FGF1,GAB1,IRS1,PI4KB,PIK3CA,PIK3CB,PIK3R1,PIK3R2,PIK3R3,PIP5K1A,PTPN11
MyD88-independent toll-like receptor signaling pathway (GO:0002756):GO_Biological_Process_2018	0.00119676	0.0190707	4.5239	10	1434	10	6489	BIRC2,CHUK,IKBKB,IKBKG,IRF3,RIPK1,TANK,TBK1,UBE2D1,UBE2D3
regulation of phosphoprotein phosphatase activity (GO:0043666):GO_Biological_Process_2018	0.00119676	0.0190707	4.5239	10	1434	10	6489	FKBP1A,GSK3B,HSP90AB1,MASTL,PPP1R2,PPP6R1,PPP6R3,PTPA,TIPRL,TSC1
TRIF-dependent toll-like receptor signaling pathway (GO:0035666):GO_Biological_Process_2018	0.00119676	0.0190707	4.5239	10	1434	10	6489	BIRC2,CHUK,IKBKB,IKBKG,IRF3,RIPK1,TANK,TBK1,UBE2D1,UBE2D3
regulation of centrosome cycle (GO:0046605):GO_Biological_Process_2018	0.00119676	0.0190707	4.5239	10	1434	10	6489	CHEK1,CHMP1A,CHMP1B,CHMP2B,CHMP4B,CHMP5,FBXW5,KIF11,PDCD6IP,VPS4B
ubiquitin-like protein conjugating enzyme binding (GO:0044390):GO_Molecular_Function_2018	0.00119676	0.0190707	4.5239	10	1434	10	6489	ARIH1,ARIH2,DCUN1D1,DCUN1D4,DCUN1D5,PARK7,RNF114,RNF14,TRAF6,UBA2
cellular response to growth factor stimulus (GO:0071363):GO_Biological_Process_2018	0.00121585	0.0192617	2.3188	25	1419	49	6450	ACAP2,AKT1,ANXA1,BCAR1,CPNE3,EEF1A1,HSPB1,MAP2K3,MAPK14,MAPK7,MAPKAPK2,NR3C1,PDCD5,PLCG1,PRKD1,PTPN11,PTPN12,RAPGEF1,RAPGEF2,RPS6KB1,SETX,SNAI2,STAT5B,ZFP36L2,ZPR1
cellular polysaccharide catabolic process (GO:0044247):GO_Biological_Process_2018	0.00123961	0.0192995	6.02685	8	1436	6	6493	GYG1,PGM1,PGM2,PGM2L1,PHKA1,PHKA2,PHKG2,PYGB
response to peptide (GO:1901652):GO_Biological_Process_2018	0.00123961	0.0192995	6.02685	8	1436	6	6493	EIF2B1,EIF2B2,EIF2B3,EIF2B4,EIF2B5,ERBIN,IRS1,STAT1
glycogen catabolic process (GO:0005980):GO_Biological_Process_2018	0.00123961	0.0192995	6.02685	8	1436	6	6493	GYG1,PGM1,PGM2,PGM2L1,PHKA1,PHKA2,PHKG2,PYGB
microtubule organizing center (GO:0005815):GO_Cellular_Component_2018	0.00125749	0.0194004	1.55005	83	1361	246	6253	ABRAXAS2,ACTR1A,AK5,ALS2,APEX1,ARL2BP,BBS7,BCCIP,BIRC6,C2CD3,CCDC14,CCDC88A,CDC45,CENPU,CEP350,CEP41,CEP78,CHEK1,CHMP1A,CLIC4,CLIP1,DCTN1,DCTN2,DCTN3,DCTN4,DCTN6,DDHD2,DYNC1H1,DYNC1I2,DYNC1LI1,DYNC1LI2,DYNLRB1,FGFR1OP,FSD1,GSK3B,HAUS1,HAUS4,HAUS6,HAUS8,KEAP1,KIF2C,KIF3A,KIF3B,KIF5B,KIFAP3,LRRC45,MAPKAPK2,MAPRE1,MASTL,MBD1,MZT2B,NEDD1,NEK6,NEK9,ODF2,OLA1,PAFAH1B1,PHAX,POC5,PPP2R3C,RABL6,RAD18,RAD2…
regulation of glucose import (GO:0046324):GO_Biological_Process_2018	0.00126042	0.0194004	5.0873	9	1435	8	6491	AKT1,AKT2,APPL1,ARPP19,GRB10,GSK3A,IRS1,PIK3R1,PRKCI
protein phosphatase regulator activity (GO:0019888):GO_Molecular_Function_2018	0.00145271	0.0222339	3.62154	12	1432	15	6484	ARPP19,ENSA,NSFL1C,PPME1,PPP1R2,PPP1R7,PPP2R2A,PPP2R3A,PPP4R1,PTPA,RCAN3,SET
establishment of protein localization to organelle (GO:0072594):GO_Biological_Process_2018	0.00162031	0.0246597	2.75272	17	1427	28	6471	AKT1,CSE1L,HEATR3,IPO11,IPO13,IPO7,IPO8,IPO9,NUTF2,PEX19,RAN,RANBP1,RANBP3,RPAIN,STAT3,TNPO3,TSC2
stress-activated protein kinase signaling cascade (GO:0031098):GO_Biological_Process_2018	0.00165275	0.0248739	2.612	19	1425	33	6466	CHUK,CUL1,IKBKB,IKBKG,MAP2K1,MAP2K2,MAP2K3,MAP2K4,MAP2K7,MAP3K7,MAP4K5,MAPK1,MAPK3,OXSR1,PAK1,PAK2,SLK,STK24,STK39
cysteine-type endopeptidase activity (GO:0004197):GO_Molecular_Function_2018	0.00165275	0.0248739	2.612	19	1425	33	6466	ATG4A,CAPN1,CAPN2,CAPN7,CAPNS1,CASP2,CASP3,CASP6,MALT1,PEF1,PYCARD,SRI,UCHL1,USP13,USP14,USP15,USP5,USP7,USP9X
transferase activity, transferring pentosyl groups (GO:0016763):GO_Molecular_Function_2018	0.00168439	0.02521	3.82894	11	1433	13	6486	APRT,HPRT1,MTAP,NAMPT,PDCL3,PNP,PPAT,TNKS2,TXNDC9,UMPS,UPP1
aspartate family amino acid biosynthetic process (GO:0009067):GO_Biological_Process_2018	0.00181592	0.0268815	9.03353	6	1438	3	6496	ASNS,ASNSD1,GOT1,MTHFD1,MTR,MTRR
calcium-dependent cysteine-type endopeptidase activity (GO:0004198):GO_Molecular_Function_2018	0.00181592	0.0268815	9.03353	6	1438	3	6496	CAPN1,CAPN2,CAPN7,CAPNS1,PEF1,SRI
GTPase regulator activity (GO:0030695):GO_Molecular_Function_2018	0.0019427	0.0286021	1.79915	43	1401	109	6390	ACAP2,APPL1,ARFGAP2,ARFGAP3,ARHGAP17,ARHGAP18,ARHGAP35,ARHGAP40,ARL2BP,ASAP2,BCR,CDC42EP3,DNM1L,GDI1,GPS1,IPO5,IPO7,MYO9B,PDE6D,PIK3R2,RANBP1,RANBP3,RAP1GAP2,RAP1GDS1,RAPGEF2,RASA1,RGS10,RGS3,RIC8A,RIN2,SH3BP1,SMAP1,SMAP2,SOS1,TBC1D1,TBC1D13,TBC1D17,TBC1D2,TBC1D22A,TBC1D4,TBCD,TSC2,WASL
1-phosphatidylinositol-3-kinase activity (GO:0016303):GO_Molecular_Function_2018	0.00211727	0.0309215	4.52144	9	1435	9	6490	FGF1,GAB1,IRS1,PIK3CA,PIK3CB,PIK3R1,PIK3R2,PIK3R3,PTPN11
positive regulation of proteasomal protein catabolic process (GO:1901800):GO_Biological_Process_2018	0.00216394	0.0309215	2.95485	15	1429	23	6476	ARIH1,ARIH2,BBS7,GSK3A,GSK3B,HSPBP1,KEAP1,NUB1,PSMD10,RAD23A,RNF114,RNF14,SUMO2,USP13,USP5
nucleotide biosynthetic process (GO:0009165):GO_Biological_Process_2018	0.00218014	0.0309215	6.32468	7	1437	5	6494	ADSL,HPRT1,MTHFD1,PPAT,PRPS1,RRM1,RRM2B
positive regulation of myeloid cell differentiation (GO:0045639):GO_Biological_Process_2018	0.00218014	0.0309215	6.32468	7	1437	5	6494	ETS1,FOXO3,HMGB2,MAPK14,STAT1,STAT3,STAT5B
positive regulation of erythrocyte differentiation (GO:0045648):GO_Biological_Process_2018	0.00218014	0.0309215	6.32468	7	1437	5	6494	ETS1,FOXO3,HMGB2,MAPK14,STAT1,STAT3,STAT5B
cellular protein complex disassembly (GO:0043624):GO_Biological_Process_2018	0.00218014	0.0309215	6.32468	7	1437	5	6494	ABCE1,APEH,ETF1,GSPT1,GSPT2,N6AMT1,VPS4B
nucleobase-containing compound biosynthetic process (GO:0034654):GO_Biological_Process_2018	0.00218014	0.0309215	6.32468	7	1437	5	6494	ADK,AMPD2,APRT,DCK,GMPR,HPRT1,PNP
positive regulation of macromolecule metabolic process (GO:0010604):GO_Biological_Process_2018	0.00222651	0.0312143	1.89372	37	1407	89	6410	AKR1B1,AKT1,CITED2,DDX58,DGKQ,DKK1,DTNBP1,ETS1,FUBP1,GSK3A,GSK3B,GSN,HMGB2,HMGN5,ITCH,MAP2K1,MAPK1,MAPK14,MAPK3,MAPK7,MAPK9,MTPN,MYD88,OSR2,PARK7,PDCD10,PDCD5,PIK3CB,PPM1F,PRKAG1,SCYL2,SERPINB9,SNF8,STAT3,UBAP2,WARS,ZPR1
protein export from nucleus (GO:0006611):GO_Biological_Process_2018	0.00223535	0.0312143	5.16523	8	1436	7	6492	CSE1L,EIF5A,NUTF2,RAN,STYX,XPO1,XPO5,XPO6
ubiquitin conjugating enzyme binding (GO:0031624):GO_Molecular_Function_2018	0.00223535	0.0312143	5.16523	8	1436	7	6492	ARIH1,ARIH2,DCUN1D1,DCUN1D4,DCUN1D5,RNF114,RNF14,TRAF6
ERBB2 signaling pathway (GO:0038128):GO_Biological_Process_2018	0.00294639	0.0397173	3.76889	10	1434	12	6487	CDC37,CPNE3,ERBIN,GAB1,HSP90AA1,NRG1,PIK3CA,PIK3R1,PTPN12,SOS1
anoikis (GO:0043276):GO_Biological_Process_2018	0.00299089	0.0397173	11.2822	5	1439	2	6497	AKT1,IKBKG,MAP3K7,PIK3CA,TSC2
regulation of glucose import in response to insulin stimulus (GO:2001273):GO_Biological_Process_2018	0.00299089	0.0397173	11.2822	5	1439	2	6497	IRS1,PIK3R1,PIK3R2,PIK3R3,PTPN11
positive regulation of glucose import in response to insulin stimulus (GO:2001275):GO_Biological_Process_2018	0.00299089	0.0397173	11.2822	5	1439	2	6497	IRS1,PIK3R1,PIK3R2,PIK3R3,PTPN11
inhibition of cysteine-type endopeptidase activity (GO:0097340):GO_Biological_Process_2018	0.00299089	0.0397173	11.2822	5	1439	2	6497	BIRC2,BIRC6,CAST,NOL3,XIAP
protein prenylation (GO:0018342):GO_Biological_Process_2018	0.00299089	0.0397173	11.2822	5	1439	2	6497	CHM,FNTA,FNTB,PGGT1B,RABGGTB
N-acetylneuraminate metabolic process (GO:0006054):GO_Biological_Process_2018	0.00299089	0.0397173	11.2822	5	1439	2	6497	AMDHD2,GNE,GNPDA1,GNPDA2,NAGK
racemase and epimerase activity, acting on carbohydrates and derivatives (GO:0016857):GO_Molecular_Function_2018	0.00299089	0.0397173	11.2822	5	1439	2	6497	GALE,GALM,GNE,HYI,RPE
microtubule-severing ATPase activity (GO:0008568):GO_Molecular_Function_2018	0.00299089	0.0397173	11.2822	5	1439	2	6497	KATNA1,KATNAL1,KATNB1,VPS4A,VPS4B
acid-amino acid ligase activity (GO:0016881):GO_Molecular_Function_2018	0.00299089	0.0397173	11.2822	5	1439	2	6497	GCLC,GCLM,GSS,PAICS,PPCS
antigen processing and presentation of exogenous peptide antigen (GO:0002478):GO_Biological_Process_2018	0.00329151	0.0430759	2.2694	22	1422	44	6455	ACTR1A,ARF1,DCTN1,DCTN2,DCTN3,DCTN4,DCTN6,DYNC1H1,DYNC1I2,DYNC1LI1,DYNC1LI2,KIF11,KIF2C,KIF3A,KIF3B,KIFAP3,KLC1,KLC2,SAR1B,SEC13,SEC24A,SEC31A
antigen processing and presentation of peptide antigen via MHC class II (GO:0002495):GO_Biological_Process_2018	0.00329151	0.0430759	2.2694	22	1422	44	6455	ACTR1A,ARF1,DCTN1,DCTN2,DCTN3,DCTN4,DCTN6,DYNC1H1,DYNC1I2,DYNC1LI1,DYNC1LI2,KIF11,KIF2C,KIF3A,KIF3B,KIFAP3,KLC1,KLC2,SAR1B,SEC13,SEC24A,SEC31A
antigen processing and presentation of exogenous peptide antigen via MHC class II (GO:0019886):GO_Biological_Process_2018	0.00329151	0.0430759	2.2694	22	1422	44	6455	ACTR1A,ARF1,DCTN1,DCTN2,DCTN3,DCTN4,DCTN6,DYNC1H1,DYNC1I2,DYNC1LI1,DYNC1LI2,KIF11,KIF2C,KIF3A,KIF3B,KIFAP3,KLC1,KLC2,SAR1B,SEC13,SEC24A,SEC31A
alpha-amino acid metabolic process (GO:1901605):GO_Biological_Process_2018	0.00338032	0.0438147	4.06875	9	1435	10	6489	ASS1,CBS,GAMT,KYAT1,MTHFD1,MTHFR,MTRR,SRR,STAT5B
protein depolymerization (GO:0051261):GO_Biological_Process_2018	0.00338032	0.0438147	4.06875	9	1435	10	6489	CFL1,DSTN,KATNB1,KIF2C,MICAL1,STMN1,VPS4A,VPS4B,WDR1
kinase binding (GO:0019900):GO_Molecular_Function_2018	0.00349623	0.0451013	1.58449	61	1383	176	6323	BCAR1,BCL10,CAB39,CCND1,CDC37,DCTN1,DCTN2,DGKQ,DLG3,DUSP3,EEF1A1,EEF1A2,EEF2,FAF1,FBXO5,FBXO7,FBXW5,FGFR1OP,FOXO3,GSK3B,HDAC7,HSP90AB1,HSPB1,IKBKB,KIF11,LATS1,MAP2K3,MAP2K7,MAPRE1,MAPRE3,MOB1B,NEK6,NEK9,NR3C1,PAK2,PARK7,PDCD10,PEBP1,PFKL,PFKM,PGAM1,PIH1D1,PIP5K1A,PLCG1,PRKAG1,PTPN23,RAD23A,RB1,SASH1,SP100,STAT3,TANK,TELO2,TPRKB,TRADD,TRAF6,UBQLN1,WARS,WNK1,WWC2,YWHAZ
microtubule cytoskeleton organization involved in mitosis (GO:1902850):GO_Biological_Process_2018	0.00352927	0.0453118	2.88173	14	1430	22	6477	BCCIP,DCTN2,DYNC1H1,EML1,KIF11,KIF3B,MAP4,RAN,SBDS,STMN1,TACC3,TTK,TUBG1,WDR62
calmodulin-dependent protein kinase activity (GO:0004683):GO_Molecular_Function_2018	0.0037642	0.0471064	4.51899	8	1436	8	6491	CAMK1,CAMK2D,EEF2K,MAPKAPK2,MAPKAPK3,PHKA1,PHKA2,PHKG2
cysteine-type endopeptidase inhibitor activity (GO:0004869):GO_Molecular_Function_2018	0.0037642	0.0471064	4.51899	8	1436	8	6491	BIRC2,BIRC6,CAST,CSTB,NOL3,RPS6KA3,SERPINB9,XIAP
nonribosomal peptide biosynthetic process (GO:0019184):GO_Biological_Process_2018	0.00384293	0.0471064	6.77125	6	1438	4	6495	BDH2,CNDP2,GCLC,GCLM,GGCT,GSS
negative regulation of phosphoprotein phosphatase activity (GO:0032515):GO_Biological_Process_2018	0.00384293	0.0471064	6.77125	6	1438	4	6495	FKBP1A,GSK3B,IKBKB,MASTL,PTPA,TIPRL
purine nucleotide catabolic process (GO:0006195):GO_Biological_Process_2018	0.00384293	0.0471064	6.77125	6	1438	4	6495	DNPH1,HINT1,ITPA,NT5C2,NUDT15,PNP
nucleoside triphosphate metabolic process (GO:0009141):GO_Biological_Process_2018	0.00384293	0.0471064	6.77125	6	1438	4	6495	AK1,AK5,CMPK1,DCTPP1,ITPA,NME2
glycogen biosynthetic process (GO:0005978):GO_Biological_Process_2018	0.00384293	0.0471064	6.77125	6	1438	4	6495	GBE1,GYG1,PGM1,PGM2,PGM2L1,UGP2
L-serine metabolic process (GO:0006563):GO_Biological_Process_2018	0.00384293	0.0471064	6.77125	6	1438	4	6495	CBS,PHGDH,PSAT1,PSPH,SDSL,SRR
response to hexose (GO:0009746):GO_Biological_Process_2018	0.00384293	0.0471064	6.77125	6	1438	4	6495	EIF2B1,EIF2B2,EIF2B3,EIF2B4,EIF2B5,PFKL
glucan biosynthetic process (GO:0009250):GO_Biological_Process_2018	0.00384293	0.0471064	6.77125	6	1438	4	6495	GBE1,GYG1,PGM1,PGM2,PGM2L1,UGP2
negative regulation of receptor activity (GO:2000272):GO_Biological_Process_2018	0.00398674	0.0484308	5.26996	7	1437	6	6493	CBL,GSTM2,GSTO1,SNX6,SRI,TSG101,VPS25
nucleotide catabolic process (GO:0009166):GO_Biological_Process_2018	0.00398674	0.0484308	5.26996	7	1437	6	6493	DERA,DNPH1,ITPA,NT5C2,NUDT15,NUDT3,PNP
protein autoubiquitination (GO:0051865):GO_Biological_Process_2018	0.00411	0.0497053	3.09791	13	1431	19	6480	ITCH,LRSAM1,RAD18,RNF146,RNF181,RNF220,TANK,TRAF6,UBE2A,UBE2B,UBE2D3,UBE2T,UBE3A
polymeric cytoskeletal fiber (GO:0099513):GO_Cellular_Component_2018	0.00455456	0.0548045	1.78363	38	1406	97	6402	ANXA1,CLIP1,DCTN1,DNM1L,DPYSL2,DYNC1H1,DYNC1I2,FSD1,HDAC6,KATNAL1,KATNB1,KIF11,KIF1C,KIF2C,KIF3A,KIF3B,KIF5B,MAP1A,MAP1B,MAP1S,MAP2K2,MAPRE1,MICAL1,MID1,MYO9B,PLS3,TBCC,TBCD,TCP11L1,TSC1,TUBA1A,TUBB2A,TUBB3,TUBB4B,TUBB6,TUBG1,WASL,WIPF1
L-cysteine metabolic process (GO:0046439):GO_Biological_Process_2018	0.00465302	0.0548045	18.0387	4	1440	1	6498	AHCY,AHCYL1,CBS,MTRR
protein geranylgeranylation (GO:0018344):GO_Biological_Process_2018	0.00465302	0.0548045	18.0387	4	1440	1	6498	CHM,FNTA,PGGT1B,RABGGTB
regulation of T cell cytokine production (GO:0002724):GO_Biological_Process_2018	0.00465302	0.0548045	18.0387	4	1440	1	6498	MALT1,MAP3K7,TANK,TRAF6
protein kinase B binding (GO:0043422):GO_Molecular_Function_2018	0.00465302	0.0548045	18.0387	4	1440	1	6498	APPL1,BCL10,CCDC88A,TRAF6
NEDD8-specific protease activity (GO:0019784):GO_Molecular_Function_2018	0.00465302	0.0548045	18.0387	4	1440	1	6498	COPS4,OTUB1,SENP8,UCHL3
glutathione metabolic process (GO:0006749):GO_Biological_Process_2018	0.00476802	0.0557736	2.94227	13	1431	20	6479	CNDP2,G6PD,GCLC,GCLM,GGCT,GSR,GSS,GSTA4,GSTM1,GSTM2,GSTO1,GSTP1,PARK7
motor activity (GO:0003774):GO_Molecular_Function_2018	0.00477648	0.0557736	2.589	16	1428	28	6471	DNAH17,DNAL4,DYNC1I2,DYNLRB1,KIF11,KIF1C,KIF2C,KIF3A,KIF3B,KIF5B,KLC1,MYH9,MYL6,MYO1E,MYO9B,PIN1
regulation of G2/M transition of mitotic cell cycle (GO:0010389):GO_Biological_Process_2018	0.00490721	0.0570542	1.83005	33	1411	82	6417	ACTR1A,CCND1,CDK4,CEP41,CEP78,CUL1,DCTN1,DCTN2,DCTN3,DYNC1H1,DYNC1I2,FGFR1OP,FHL1,HAUS1,HAUS4,HAUS6,HAUS8,HSP90AA1,MAPRE1,MBD1,NEDD1,ODF2,PAFAH1B1,PSMD10,PSMD5,PSMD9,PSMF1,TUBA1A,TUBB4B,TUBG1,USP47,VPS4B,YWHAG
ATP-dependent microtubule motor activity, plus-end-directed (GO:0008574):GO_Molecular_Function_2018	0.00516686	0.0598164	3.69837	9	1435	11	6488	DNAL4,DYNC1I2,KIF11,KIF1C,KIF3A,KIF3B,KIF5B,WDR34,WDR60
methyltransferase activity (GO:0008168):GO_Molecular_Function_2018	0.00547213	0.0630808	2.49952	16	1428	29	6470	ARMT1,AS3MT,CARM1,EEF1AKMT2,FTSJ1,GAMT,LCMT1,LCMT2,METTL2B,METTL3,MGMT,N6AMT1,NTMT1,PRMT3,TARBP1,TGS1
protein kinase binding (GO:0019901):GO_Molecular_Function_2018	0.0058476	0.066593	1.50838	66	1378	200	6299	APPL1,ARAF,BCAR1,BCL10,CCDC88A,CCND1,CRK,CSK,DCTN1,DCTN2,DUSP3,EEF1A1,EEF1A2,EEF2,FAF1,FBXO5,FBXO7,FBXW5,FGFR1OP,FOXO3,GSK3A,GSK3B,GSTP1,HDAC5,HDAC7,HINT1,HSP90AA1,HSPB1,IKBKB,IRS1,KIF11,LATS1,MAP2K3,MAP2K7,MAPK7,MAPKAPK2,MAPKAPK3,MAPRE1,MAPRE3,NEK6,NEK9,NR3C1,PAK2,PDCD10,PDLIM5,PEBP1,PGAM1,PIH1D1,PIN1,PJA2,PKN1,PLCG1,PRKAG1,PTPN23,SASH1,SPAG9,STAT3,STK38,TANK,TELO2,TPRKB,TRAF6,WARS,WNK1,YWHAG,YW…
regulation of centrosome duplication (GO:0010824):GO_Biological_Process_2018	0.00598978	0.066593	4.01635	8	1436	9	6490	CHMP1A,CHMP1B,CHMP2B,CHMP4B,CHMP5,FBXW5,PDCD6IP,VPS4B
positive regulation of extrinsic apoptotic signaling pathway (GO:2001238):GO_Biological_Process_2018	0.00598978	0.066593	4.01635	8	1436	9	6490	BCL10,BID,PAK2,PML,PPP2R1B,PYCARD,RIPK1,TANK
autophagy of nucleus (GO:0044804):GO_Biological_Process_2018	0.00598978	0.066593	4.01635	8	1436	9	6490	ATG12,ATG2A,ATG3,ATG4A,ATG5,ATG7,WDR45,WIPI1
regulation of protein K63-linked ubiquitination (GO:1900044):GO_Biological_Process_2018	0.00599804	0.066593	#DIV/0!	3	1441	0	6499	BIRC2,PLAA,SASH1
late endosome to vacuole transport via multivesicular body sorting pathway (GO:0032511):GO_Biological_Process_2018	0.00599804	0.066593	#DIV/0!	3	1441	0	6499	SNF8,VPS25,VPS36
aromatic compound biosynthetic process (GO:0019438):GO_Biological_Process_2018	0.00599804	0.066593	#DIV/0!	3	1441	0	6499	PDXK,PNPO,PSAT1
cellular biogenic amine metabolic process (GO:0006576):GO_Biological_Process_2018	0.00599804	0.066593	#DIV/0!	3	1441	0	6499	AMD1,SMS,SRM
1-phosphatidylinositol-3-kinase regulator activity (GO:0046935):GO_Molecular_Function_2018	0.00599804	0.066593	#DIV/0!	3	1441	0	6499	PIK3R1,PIK3R2,PIK3R3
phosphatidylinositol bisphosphate kinase activity (GO:0052813):GO_Molecular_Function_2018	0.00629634	0.0696196	3.22958	10	1434	14	6485	FGF1,GAB1,IRS1,NRG1,PIK3CA,PIK3CB,PIK3R1,PIK3R2,PIP5K1A,PTPN11
epithelial cell differentiation (GO:0030855):GO_Biological_Process_2018	0.0064277	0.0704965	2.41572	16	1428	30	6469	AKT1,AKT2,ALDOC,ANXA4,ANXA7,BDH2,CASP6,CBR1,CNN3,DNPH1,LATS1,PGK1,PIH1D1,PTER,TAGLN,TAGLN2
insulin receptor signaling pathway (GO:0008286):GO_Biological_Process_2018	0.0064277	0.0704965	2.41572	16	1428	30	6469	AKT1,AKT2,AP3S1,APPL1,BCAR1,FER,GAB1,GSK3A,IDE,IRS1,PIK3CA,PIK3R1,PIK3R2,PIK3R3,SOGA1,SOS1
glutathione derivative biosynthetic process (GO:1901687):GO_Biological_Process_2018	0.00673387	0.0712221	4.51654	7	1437	7	6492	AKR1A1,ESD,GSTA4,GSTM1,GSTM2,GSTO1,GSTP1
virion assembly (GO:0019068):GO_Biological_Process_2018	0.00673387	0.0712221	4.51654	7	1437	7	6492	CHMP4B,CHMP5,LRSAM1,PDCD6IP,PPIA,TSG101,VTA1
glutathione derivative metabolic process (GO:1901685):GO_Biological_Process_2018	0.00673387	0.0712221	4.51654	7	1437	7	6492	AKR1A1,ESD,GSTA4,GSTM1,GSTM2,GSTO1,GSTP1
cellular glucan metabolic process (GO:0006073):GO_Biological_Process_2018	0.00678306	0.0712221	7.51931	5	1439	3	6496	GBE1,GSK3B,PHKA1,PHKG2,UGP2
regulation of necrotic cell death (GO:0010939):GO_Biological_Process_2018	0.00678306	0.0712221	7.51931	5	1439	3	6496	BIRC2,HEBP2,RIPK1,TANK,TRADD
positive regulation of cellular response to insulin stimulus (GO:1900078):GO_Biological_Process_2018	0.00678306	0.0712221	7.51931	5	1439	3	6496	IRS1,PIK3R1,PIK3R2,PIK3R3,PTPN11
regulation of stress-activated protein kinase signaling cascade (GO:0070302):GO_Biological_Process_2018	0.00678306	0.0712221	7.51931	5	1439	3	6496	GSTP1,MAP2K1,MAP2K2,MAPK1,MAPK3
regulation of viral life cycle (GO:1903900):GO_Biological_Process_2018	0.00678306	0.0712221	7.51931	5	1439	3	6496	PPIA,SNF8,TSG101,VPS4A,VPS4B
acetyl-CoA metabolic process (GO:0006084):GO_Biological_Process_2018	0.00678306	0.0712221	7.51931	5	1439	3	6496	ACLY,HMGCS1,MVD,MVK,PMVK
CD40 receptor complex (GO:0035631):GO_Cellular_Component_2018	0.00678306	0.0712221	7.51931	5	1439	3	6496	BIRC2,CHUK,IKBKB,TANK,TRAF6
MAP kinase activity (GO:0004707):GO_Molecular_Function_2018	0.00678306	0.0712221	7.51931	5	1439	3	6496	MAPK1,MAPK14,MAPK3,MAPK7,MAPK9
mitotic spindle organization (GO:0007052):GO_Biological_Process_2018	0.00701437	0.0729404	2.26584	18	1426	36	6463	ABRAXAS2,BCCIP,BIRC2,DCTN2,DYNC1H1,EML1,KIF11,KIF3B,MAP4,PTPA,RAN,SBDS,STMN1,TTK,TUBG1,TUBGCP2,WDR62,XIAP
pyrimidine-containing compound metabolic process (GO:0072527):GO_Biological_Process_2018	0.0071621	0.0729404	5.41757	6	1438	5	6494	CTPS2,DCK,DCTD,UCK2,UCKL1,UPRT
positive regulation of interleukin-2 production (GO:0032743):GO_Biological_Process_2018	0.0071621	0.0729404	5.41757	6	1438	5	6494	ANXA1,GLMN,MALT1,MAP3K7,TANK,TRAF6
proteasome assembly (GO:0043248):GO_Biological_Process_2018	0.0071621	0.0729404	5.41757	6	1438	5	6494	POMP,PSMD10,PSMD5,PSMD9,PSMG1,PSMG2
nucleotidyltransferase activity (GO:0016779):GO_Molecular_Function_2018	0.0071621	0.0729404	5.41757	6	1438	5	6494	MOCS3,NUDT5,PAPSS1,PAPSS2,UAP1,UAP1L1
kinase activator activity (GO:0019209):GO_Molecular_Function_2018	0.0071621	0.0729404	5.41757	6	1438	5	6494	BCL10,CAB39,MADD,MALT1,MOB1B,WNK1
phosphatase inhibitor activity (GO:0019212):GO_Molecular_Function_2018	0.0071621	0.0729404	5.41757	6	1438	5	6494	ANP32E,ARPP19,ENSA,PPME1,PPP1R2,SET
carbohydrate kinase activity (GO:0019200):GO_Molecular_Function_2018	0.0071621	0.0729404	5.41757	6	1438	5	6494	ADK,GALK1,GNE,NAGK,RBKS,XYLB
cellular response to insulin stimulus (GO:0032869):GO_Biological_Process_2018	0.0073054	0.0741211	2.07907	22	1422	48	6451	AKT1,AKT2,AP3S1,APPL1,BCAR1,FER,GAB1,GOT1,GSK3A,HDAC5,IDE,IRS1,PIK3R1,PIK3R2,PIK3R3,PKM,PRKCI,PRKDC,RPS6KB1,SOGA1,SOS1,TBC1D4
protein import (GO:0017038):GO_Biological_Process_2018	0.00744126	0.0749382	2.51562	15	1429	27	6472	CSE1L,HEATR3,IPO11,IPO13,IPO7,IPO8,IPO9,NUTF2,RAN,RANBP1,RANBP3,RPAIN,STAT3,TNPO3,TSC2
response to insulin (GO:0032868):GO_Biological_Process_2018	0.00744126	0.0749382	2.51562	15	1429	27	6472	AKT1,AKT2,FER,GOT1,GSK3A,HDAC5,IRS1,PIK3R1,PIK3R2,PKM,PRKCI,PRKDC,RPS6KB1,TBC1D4,TSC1
cilium assembly (GO:0060271):GO_Biological_Process_2018	0.00754152	0.0754665	1.68164	41	1403	111	6388	ACTR1A,BBS7,C2CD3,CEP41,CEP78,DCTN1,DCTN2,DCTN3,DYNC1H1,DYNC1I2,DYNLRB1,FGFR1OP,FNBP1L,GSN,HAUS1,HAUS4,HAUS6,HAUS8,HDAC6,HSP90AA1,HSPB11,IFT27,KIF3A,KIF3B,KIFAP3,MAPRE1,MAPRE2,MBD1,NEDD1,NUDCD3,ODF2,PAFAH1B1,PTPN23,RILPL1,TUBA1A,TUBB4B,TUBG1,UNC119B,WDR34,WDR60,YWHAG
tRNA methylation (GO:0030488):GO_Biological_Process_2018	0.00760515	0.0754665	3.38971	9	1435	12	6487	ALKBH8,FTSJ1,LCMT2,METTL1,METTL2B,TARBP1,THADA,THUMPD3,TRMT13
response to peptide hormone (GO:0043434):GO_Biological_Process_2018	0.00760515	0.0754665	3.38971	9	1435	12	6487	AKT1,EIF2B1,EIF2B2,EIF2B3,EIF2B4,EIF2B5,IRS1,STAT1,TSC1
regulation of protein polymerization (GO:0032271):GO_Biological_Process_2018	0.00760515	0.0754665	3.38971	9	1435	12	6487	ARHGAP18,ARHGAP40,EPS8L2,LATS1,PFN1,PFN2,PLEKHG2,PRUNE1,RASA1
negative regulation of NF-kappaB transcription factor activity (GO:0032088):GO_Biological_Process_2018	0.00775208	0.076365	2.85742	12	1432	19	6480	ANXA4,CHUK,COMMD6,COMMD7,DAP,ERBIN,ITCH,OTULIN,PSMD10,PYCARD,RBCK1,USP7
epidermal growth factor receptor signaling pathway (GO:0007173):GO_Biological_Process_2018	0.00775208	0.076365	2.85742	12	1432	19	6480	AKT1,BCAR1,CBL,CSK,ERBIN,GAB1,PIK3CA,PIK3R1,PLCG1,PTPN11,PXN,SOS1
cellular response to cytokine stimulus (GO:0071345):GO_Biological_Process_2018	0.00782691	0.0768228	1.64266	44	1400	122	6377	AKT1,ANXA1,CASP3,CBL,CCND1,CDC34,CHUK,CRK,CRKL,DPYSL3,ERBIN,FER,FOXO3,FSCN1,GAPDH,GSK3A,GSK3B,HSP90AA1,IKBKB,INPPL1,IRAK4,PIK3CA,PIK3CB,PIK3R1,PTPN11,PTPN12,PTPN23,PYCARD,RAPGEF1,RIPK1,SOS1,STAT1,STAT2,STAT3,STAT5B,STAT6,TANK,TBK1,TXLNA,UBE2K,YWHAZ,ZEB1,ZFAND6,ZFP36L2
vascular endothelial growth factor receptor signaling pathway (GO:0048010):GO_Biological_Process_2018	0.00853337	0.0828563	2.33393	17	1427	33	6466	BCAR1,BRK1,CRK,HSP90AA1,HSPB1,MAPK14,MAPKAPK2,MAPKAPK3,PAK2,PIK3CA,PIK3CB,PIK3R1,PIK3R2,PRKD1,PXN,VAV2,WASF2
Fc-gamma receptor signaling pathway involved in phagocytosis (GO:0038096):GO_Biological_Process_2018	0.00853337	0.0828563	2.33393	17	1427	33	6466	ARPC5,BRK1,CRK,HSP90AA1,HSP90AB1,MAPK1,MAPK3,PAK1,PIK3CA,PIK3CB,PIK3R1,PIK3R2,PLCG1,VAV2,WASF2,WASL,WIPF1
Fc-gamma receptor signaling pathway (GO:0038094):GO_Biological_Process_2018	0.00853337	0.0828563	2.33393	17	1427	33	6466	ARPC5,BRK1,CRK,HSP90AA1,HSP90AB1,MAPK1,MAPK3,PAK1,PIK3CA,PIK3CB,PIK3R1,PIK3R2,PLCG1,VAV2,WASF2,WASL,WIPF1
positive regulation of peptidyl-serine phosphorylation (GO:0033138):GO_Biological_Process_2018	0.00887743	0.0858891	2.5575	13	1431	23	6476	AKT1,ARAF,CAMK1,FNIP1,HDAC6,LATS1,PAK1,PARK7,PDCD10,PFN2,PRKD1,RIPK2,TBK1
NF-kappaB binding (GO:0051059):GO_Molecular_Function_2018	0.00908779	0.0876115	3.61424	8	1436	10	6489	ANXA4,BCL10,COMMD6,COMMD7,CPNE1,FAF1,GSK3B,RNF25
Fc receptor mediated stimulatory signaling pathway (GO:0002431):GO_Biological_Process_2018	0.00941798	0.0904727	2.26496	17	1427	34	6465	ARPC5,BRK1,CRK,HSP90AA1,HSP90AB1,MAPK1,MAPK3,PAK1,PIK3CA,PIK3CB,PIK3R1,PIK3R2,PLCG1,VAV2,WASF2,WASL,WIPF1
centrosome (GO:0005813):GO_Cellular_Component_2018	0.00991482	0.094909	1.43825	73	1371	232	6267	ABRAXAS2,ACTR1A,ALS2,APEX1,ARL2BP,BBS7,BCCIP,C2CD3,CCDC14,CCDC88A,CDC45,CEP350,CEP41,CEP78,CHEK1,CLIC4,CLIP1,DCTN1,DCTN2,DCTN3,DCTN4,DCTN6,DYNC1H1,DYNC1I2,DYNC1LI1,DYNC1LI2,DYNLRB1,FGFR1OP,FSD1,GSK3B,HAUS1,HAUS4,HAUS6,HAUS8,KIF2C,KIF3A,KIF3B,KIFAP3,LRRC45,MAPKAPK2,MAPRE1,MASTL,MBD1,MZT2B,NEDD1,NEK6,NEK9,ODF2,OLA1,PAFAH1B1,PHAX,POC5,PPP2R3C,RABL6,RAD18,RAD51D,RANBP1,RANBP3,RAP1GAP2,RAPGEF6,RILPL1,…
positive regulation of protein modification by small protein conjugation or removal (GO:1903322):GO_Biological_Process_2018	0.0100398	0.0957669	2.34157	15	1429	29	6470	BCL10,FKBP1A,GSK3A,HDAC4,HSPBP1,MALT1,PSMD10,RIPK2,TANK,TRAF6,UBE2D1,UBE2L3,UBE3A,UBQLN1,XIAP
peptidyl-threonine phosphorylation (GO:0018107):GO_Biological_Process_2018	0.0103271	0.0978746	2.53484	14	1430	25	6474	AKT1,CAMK1,CAMK2D,CHEK1,GSK3A,GSK3B,MAP2K1,MAPK1,OXSR1,PHKG2,PRKD1,STK39,TBK1,WNK1
microtubule (GO:0005874):GO_Cellular_Component_2018	0.010333	0.0978746	1.6657	37	1407	101	6398	BCL10,CLIP1,DCTN1,DNM1L,DPYSL2,DYNC1H1,DYNC1I2,DYNLT1,FSD1,HAUS8,HDAC6,KATNAL1,KATNB1,KIF11,KIF1C,KIF2C,KIF3A,KIF3B,KIF5B,KIFAP3,MAP1A,MAP1B,MAP1S,MAP2K2,MAPRE1,MID1,SKA3,TBCC,TBCD,TCP11L1,TUBA1A,TUBB2A,TUBB3,TUBB4B,TUBB6,TUBG1,TUBGCP2
cellular response to vascular endothelial growth factor stimulus (GO:0035924):GO_Biological_Process_2018	0.0106701	0.100018	3.95147	7	1437	8	6491	ANXA1,GAB1,HSPB1,MAP2K3,MAPK14,MAPKAPK2,PRKD1
regulation of microtubule polymerization or depolymerization (GO:0031110):GO_Biological_Process_2018	0.0106701	0.100018	3.95147	7	1437	8	6491	FKBP4,MAP1A,MAP1B,MAP1S,PRUNE1,SKA3,STMN1
protein kinase B signaling (GO:0043491):GO_Biological_Process_2018	0.0106701	0.100018	3.95147	7	1437	8	6491	AKT1,AKT1S1,CHUK,FOXO3,PTEN,SETX,TSC2
phosphatidylinositol-4,5-bisphosphate 3-kinase activity (GO:0046934):GO_Molecular_Function_2018	0.0108304	0.101171	3.12867	9	1435	13	6486	FGF1,GAB1,IRS1,NRG1,PIK3CA,PIK3CB,PIK3R1,PIK3R2,PTPN11
regulation of neuron differentiation (GO:0045664):GO_Biological_Process_2018	0.0115297	0.105427	2.58458	12	1432	21	6478	AKT1,BIN1,CCDC88A,CPNE1,DKK1,EIF2AK4,FBXO7,IMPACT,PTEN,YWHAG,YWHAH,ZEB1
tRNA binding (GO:0000049):GO_Molecular_Function_2018	0.0115297	0.105427	2.58458	12	1432	21	6478	AARS,ALKBH8,EEF1A1,EIF2AK4,IFIT5,SEPSECS,SLFN11,SLFN13,SSB,TYW5,XPOT,YARS
positive regulation of protein kinase activity (GO:0045860):GO_Biological_Process_2018	0.011563	0.105427	1.81594	28	1416	70	6429	ALS2,CAB39,CAMK1,CLSPN,CYR61,DKK1,DLG3,MAP2K1,MAP2K2,MAP2K3,MAP2K4,MAP2K7,MAP4K5,MAPRE3,NAB2,OXSR1,PAK1,PAK2,PDCD10,PIH1D1,PRKAG1,RAPGEF2,SLK,STK24,STK39,TAB2,TELO2,TRAF6
microtubule binding (GO:0008017):GO_Molecular_Function_2018	0.011679	0.105427	1.72356	33	1411	87	6412	ABRAXAS2,CCDC88A,CLIP1,DCTN1,DNM1L,EML1,EML2,EML4,FNTA,FSD1,GAPDH,HAUS8,HDAC6,KATNA1,KATNB1,KIF11,KIF1C,KIF2C,KIF3A,KIF3B,KIF5B,MAP1A,MAP1B,MAP1S,MAP4,MAPRE1,MAPRE2,MAPRE3,MID1,PAFAH1B1,SBDS,TPT1,TUBGCP2
viral release from host cell (GO:0019076):GO_Biological_Process_2018	0.0119476	0.105427	9.02228	4	1440	2	6497	PPIA,PPID,VPS4A,VPS4B
purine nucleobase biosynthetic process (GO:0009113):GO_Biological_Process_2018	0.0119476	0.105427	9.02228	4	1440	2	6497	GMPS,MTHFD1,PAICS,PRPS1
regulation of mitotic centrosome separation (GO:0046602):GO_Biological_Process_2018	0.0119476	0.105427	9.02228	4	1440	2	6497	CHEK1,KIF11,RANBP1,RANBP3
exit from host cell (GO:0035891):GO_Biological_Process_2018	0.0119476	0.105427	9.02228	4	1440	2	6497	PPIA,PPID,VPS4A,VPS4B
N-acetylglucosamine metabolic process (GO:0006044):GO_Biological_Process_2018	0.0119476	0.105427	9.02228	4	1440	2	6497	AMDHD2,GNPDA1,GNPDA2,NAGK
polyamine metabolic process (GO:0006595):GO_Biological_Process_2018	0.0119476	0.105427	9.02228	4	1440	2	6497	AMD1,DHPS,SMS,SRM
nucleoside phosphate biosynthetic process (GO:1901293):GO_Biological_Process_2018	0.0119476	0.105427	9.02228	4	1440	2	6497	AK1,AK5,CMPK1,NME2
nucleoside triphosphate biosynthetic process (GO:0009142):GO_Biological_Process_2018	0.0119476	0.105427	9.02228	4	1440	2	6497	AK1,AK5,CMPK1,NME2
inhibition of cysteine-type endopeptidase activity involved in apoptotic process (GO:1990001):GO_Biological_Process_2018	0.0119476	0.105427	9.02228	4	1440	2	6497	BIRC2,BIRC6,NOL3,XIAP
positive regulation of glucose metabolic process (GO:0010907):GO_Biological_Process_2018	0.0119476	0.105427	9.02228	4	1440	2	6497	AKT1,AKT2,ARPP19,IRS1
monoubiquitinated protein deubiquitination (GO:0035520):GO_Biological_Process_2018	0.0119476	0.105427	9.02228	4	1440	2	6497	USP1,USP15,USP47,USP7
negative regulation of anion transmembrane transport (GO:1903960):GO_Biological_Process_2018	0.0119476	0.105427	9.02228	4	1440	2	6497	AKT1,AKT2,GOPC,STK39
positive regulation of cytokine production involved in immune response (GO:0002720):GO_Biological_Process_2018	0.0119476	0.105427	9.02228	4	1440	2	6497	MALT1,MAP3K7,TANK,TRAF6
positive regulation of glucose transport (GO:0010828):GO_Biological_Process_2018	0.0121441	0.106123	4.5141	6	1438	6	6493	AKT1,AKT2,ARPP19,IRS1,PIK3R1,PRKCI
positive regulation of interferon-alpha production (GO:0032727):GO_Biological_Process_2018	0.0121441	0.106123	4.5141	6	1438	6	6493	CHUK,DDX58,IRF3,RIPK2,STAT1,TBK1
insulin receptor binding (GO:0005158):GO_Molecular_Function_2018	0.0121441	0.106123	4.5141	6	1438	6	6493	GRB10,IRS1,PIK3R1,PTPN11,SNX1,SNX2
vesicle coat (GO:0030120):GO_Cellular_Component_2018	0.0126022	0.108247	2.76337	11	1433	18	6481	ARFGAP2,ARFGAP3,COPB2,COPG1,COPZ2,PEF1,SAR1A,SCYL1,SEC13,SEC24A,SEC31A
cellular response to oxidative stress (GO:0034599):GO_Biological_Process_2018	0.0128856	0.108247	1.99534	22	1422	50	6449	AKT1,CCS,CHUK,FER,FOXO3,G6PD,GSR,GSTP1,MAPK1,MAPK3,MAPK9,NUDT2,PARK7,PRDX1,PRDX2,PRDX6,PRKD1,PXN,PYROXD1,SETX,TXNL1,TXNRD1
negative regulation of calcium ion transmembrane transporter activity (GO:1901020):GO_Biological_Process_2018	0.012992	0.108247	5.64021	5	1439	4	6495	GSTM2,GSTO1,SRI,THADA,UBQLN1
positive regulation of T cell mediated immunity (GO:0002711):GO_Biological_Process_2018	0.012992	0.108247	5.64021	5	1439	4	6495	MALT1,MAP3K7,TANK,TRAF6,ZBTB1
purine nucleobase metabolic process (GO:0006144):GO_Biological_Process_2018	0.012992	0.108247	5.64021	5	1439	4	6495	GMPS,HPRT1,MTHFD1,PAICS,PRPS1
response to cadmium ion (GO:0046686):GO_Biological_Process_2018	0.012992	0.108247	5.64021	5	1439	4	6495	AKT1,CHUK,MAPK1,MAPK3,MAPK9
coenzyme A metabolic process (GO:0015936):GO_Biological_Process_2018	0.012992	0.108247	5.64021	5	1439	4	6495	ACLY,ACOT7,COASY,PANK2,PPCS
glutathione biosynthetic process (GO:0006750):GO_Biological_Process_2018	0.012992	0.108247	5.64021	5	1439	4	6495	CNDP2,GCLC,GCLM,GGCT,GSS
regulation of interferon-alpha production (GO:0032647):GO_Biological_Process_2018	0.012992	0.108247	5.64021	5	1439	4	6495	DDX58,IRF3,RIPK2,STAT1,TBK1
regulation of actin nucleation (GO:0051125):GO_Biological_Process_2018	0.012992	0.108247	5.64021	5	1439	4	6495	ARF1,ARPIN,GSN,WASL,WIPF1
cellular response to cadmium ion (GO:0071276):GO_Biological_Process_2018	0.012992	0.108247	5.64021	5	1439	4	6495	AKT1,CHUK,MAPK1,MAPK3,MAPK9
regulation of lipid kinase activity (GO:0043550):GO_Biological_Process_2018	0.012992	0.108247	5.64021	5	1439	4	6495	EEF1A2,PIK3R1,PIK3R2,PIK3R3,RB1
carbon-nitrogen ligase activity, with glutamine as amido-N-donor (GO:0016884):GO_Molecular_Function_2018	0.012992	0.108247	5.64021	5	1439	4	6495	ASNS,ASNSD1,GMPS,NADSYN1,PFAS
tRNA (guanine) methyltransferase activity (GO:0016423):GO_Molecular_Function_2018	0.012992	0.108247	5.64021	5	1439	4	6495	FTSJ1,METTL1,TARBP1,THUMPD3,WDR4
peptide alpha-N-acetyltransferase activity (GO:0004596):GO_Molecular_Function_2018	0.012992	0.108247	5.64021	5	1439	4	6495	NAA10,NAA15,NAA25,NAA40,NAA50
purine ribonucleoside triphosphate binding (GO:0035639):GO_Molecular_Function_2018	0.0130264	0.108247	1.46574	62	1382	193	6306	ABCE1,ACLY,ADSS,AKT1,AKT2,ANXA6,EEF1A1,EIF2B2,GALK1,GBP1,GSS,HSP90AA1,HSP90AB1,HSPA14,HSPA4,HSPH1,IDE,LATS1,MAP3K6,MAP4K5,MSH6,MYH9,MYO9B,NEK6,NME1,NUDT16,OLA1,OXSR1,PAPOLA,PDXK,PFKL,PFKM,PGK1,PGK2,PMVK,PPIP5K2,PPP5C,PRKAG1,PRKCI,PRPS1,PRPS2,PTPA,RABL6,RAD51,RAN,RHEB,SEPHS1,SNRK,SRR,STK17A,STK17B,STK38,TRIP13,TUBA1A,TUBB2A,TUBB3,TUBB4B,TUBB6,TUBG1,UBA2,VPS4A,WNK1
regulation of JUN kinase activity (GO:0043506):GO_Biological_Process_2018	0.0132387	0.108678	3.28523	8	1436	11	6488	DKK1,DVL2,GSTP1,MAP3K7,PAK1,SASH1,TANK,TRAF6
cellular response to epidermal growth factor stimulus (GO:0071364):GO_Biological_Process_2018	0.0132387	0.108678	3.28523	8	1436	11	6488	EEF1A1,PLCG1,PTPN11,PTPN12,SNAI2,STAT5B,ZFP36L2,ZPR1
JAK-STAT cascade (GO:0007259):GO_Biological_Process_2018	0.0132387	0.108678	3.28523	8	1436	11	6488	FER,MAPK1,MAPK3,STAMBP,STAT1,STAT2,STAT3,STAT5B
regulation of release of sequestered calcium ion into cytosol (GO:0051279):GO_Biological_Process_2018	0.0132387	0.108678	3.28523	8	1436	11	6488	CAMK2D,DIAPH1,FKBP1A,GSTM2,GSTO1,PLCG1,SRI,UBASH3B
positive regulation of I-kappaB kinase/NF-kappaB signaling (GO:0043123):GO_Biological_Process_2018	0.0137337	0.1124	1.77928	29	1415	74	6425	AKT1,BCL10,BIRC2,CHUK,FKBP1A,IFIT5,IKBKB,IKBKG,IRAK4,MALT1,MAP3K7,MYD88,NEK6,PLEKHG5,PPP5C,PRKD1,RBCK1,RIPK1,RIPK2,S100A4,SHARPIN,TAB2,TBK1,TFG,TRADD,TRAF3IP2,TRAF6,UBE2N,UBE2V1
metal ion binding (GO:0046872):GO_Molecular_Function_2018	0.0140748	0.114846	1.56284	46	1398	134	6365	AASDHPPT,ANXA1,ANXA4,APEX1,ATOX1,CAPN1,CLIP1,CPNE1,DCTPP1,DIS3L2,EML1,GCLC,GSN,GSS,HPRT1,IDH1,IMPA1,LATS1,MAP2K7,MAP3K6,MEX3B,MSH6,NEK6,NME1,NOL3,NUDT16,NUDT3,NUDT5,OXSR1,PAPOLA,PDXK,PGM1,PGP,PIR,PSPH,RAN,RAPGEF2,RHEB,RPE,SNRK,SRI,SRR,STK38,TDP2,TPT1,UBA2
regulation of steroid biosynthetic process (GO:0050810):GO_Biological_Process_2018	0.0152086	0.123724	2.61746	11	1433	19	6480	DGKQ,FASN,FDPS,GGPS1,HMGCS1,IDI1,MVD,MVK,PMVK,RAN,SEC14L2
phosphoprotein phosphatase activity (GO:0004721):GO_Molecular_Function_2018	0.0158088	0.127914	1.8814	22	1422	53	6446	DUSP12,DUSP3,DUSP4,MTMR6,PGP,PPM1B,PPM1F,PPM1G,PPP2R2A,PPP2R5D,PPP4R1,PPP5C,PPP6C,PTEN,PTPN11,PTPN12,PTPN23,RPAP2,SSH3,STYX,UBASH3B,UBLCP1
regulation of cytoskeleton organization (GO:0051493):GO_Biological_Process_2018	0.0158964	0.127914	2.03809	18	1426	40	6459	ARHGAP17,ARHGAP18,ARHGAP35,ARHGAP40,CAPN2,CCDC88A,CLIC4,CRK,DIAPH1,FSCN1,GSK3B,MAPK1,MAPK3,MYPN,PFDN2,SH3BP1,STMN1,TSC1
purine ribonucleotide metabolic process (GO:0009150):GO_Biological_Process_2018	0.0159621	0.127914	2.45058	13	1431	24	6475	ABHD14B,ACLY,ADSS,BPNT1,EFL1,GMPR,GTPBP1,HINT1,HPRT1,NADK,NT5C2,OLA1,RAN
regulation of erythrocyte differentiation (GO:0045646):GO_Biological_Process_2018	0.0160413	0.127914	3.51196	7	1437	9	6490	ETS1,FOXO3,HMGB2,MAPK14,STAT1,STAT3,STAT5B
negative regulation of macroautophagy (GO:0016242):GO_Biological_Process_2018	0.0160413	0.127914	3.51196	7	1437	9	6490	AKT1,CHMP4B,FEZ2,NRBP2,PIK3CA,TSC1,TSC2
ADP binding (GO:0043531):GO_Molecular_Function_2018	0.0160413	0.127914	3.51196	7	1437	9	6490	GCLC,ME1,MSH6,MYH9,MYO9B,PPP5C,PRKAG1
thiol-dependent ubiquitin-specific protease activity (GO:0004843):GO_Molecular_Function_2018	0.0160542	0.127914	2.13028	16	1428	34	6465	OTUB1,OTUD7B,OTULIN,STAMBP,TANK,UCHL1,UCHL3,USP1,USP13,USP14,USP15,USP25,USP38,USP47,USP5,USP7
regulation of protein kinase activity (GO:0045859):GO_Biological_Process_2018	0.0168981	0.134243	1.92774	20	1424	47	6452	AKT1,AKT1S1,ALS2,CYR61,FGFR1OP,GSTP1,HSPB1,MAP2K3,MAPRE3,PAK2,PARK7,PPM1F,PRKAG1,RAPGEF2,RB1,TAB2,TSC2,UBASH3B,WARS,YWHAG
regulation of mitotic spindle organization (GO:0060236):GO_Biological_Process_2018	0.0174118	0.137118	2.82504	10	1434	16	6483	CHMP1A,CHMP1B,CHMP2B,CHMP4B,CHMP5,DCTN1,DYNC1H1,FSD1,TACC3,VPS4B
cholesterol biosynthetic process (GO:0006695):GO_Biological_Process_2018	0.0174118	0.137118	2.82504	10	1434	16	6483	ACAT2,ACLY,FDPS,G6PD,GGPS1,HMGCS1,IDI1,MVD,MVK,PMVK
cofactor biosynthetic process (GO:0051188):GO_Biological_Process_2018	0.0174118	0.137118	2.82504	10	1434	16	6483	BDH2,CIAPIN1,COASY,GPHN,MMADHC,MMS19,MOCS3,NUBP1,PANK2,PPCS
spindle (GO:0005819):GO_Cellular_Component_2018	0.0178311	0.140013	1.63599	36	1408	100	6399	ANXA11,BIRC6,BUB1B,CAPG,DCTN1,DIAPH1,DYNC1LI1,EML2,FBXO5,IKBKG,KATNA1,KATNAL1,KATNB1,KIF11,KIF2C,KIF3A,KIF3B,KIFAP3,KNTC1,LATS1,MAP4,MAPK1,MAPRE1,MMS19,MZT2B,NEDD1,PPP2R3C,SBDS,SKA3,TACC3,TTK,TUBG1,VPS4A,VPS4B,WDR60,WDR62
tubulin binding (GO:0015631):GO_Molecular_Function_2018	0.0185914	0.144118	1.58284	39	1405	112	6387	ABRAXAS2,ALDOA,CCDC88A,CLIP1,DCTN1,DNM1L,EML1,EML2,EML4,FNTA,FSD1,GAPDH,HAUS8,HDAC6,KATNA1,KATNB1,KIF11,KIF1C,KIF2C,KIF3A,KIF3B,KIF5B,MAP1A,MAP1B,MAP1S,MAP4,MAPRE2,MAPRE3,MID1,PAFAH1B1,PDCD5,PRUNE1,RAD51D,SBDS,STMN1,TBCD,TPT1,TUBGCP2,VBP1
platelet aggregation (GO:0070527):GO_Biological_Process_2018	0.0186199	0.144118	3.01082	8	1436	12	6487	CSRP1,HSPB1,MYH9,MYL9,PIK3CB,TLN1,UBASH3B,VCL
activation of JUN kinase activity (GO:0007257):GO_Biological_Process_2018	0.0186199	0.144118	3.01082	8	1436	12	6487	DBNL,MAP2K4,MAP2K7,MAP3K6,MAP4K5,PKN1,RIPK1,SPAG9
negative regulation of proteasomal protein catabolic process (GO:1901799):GO_Biological_Process_2018	0.0186199	0.144118	3.01082	8	1436	12	6487	ALAD,HSP90AB1,N4BP1,PARK7,PSMF1,UBXN1,USP25,USP7
nucleobase-containing compound kinase activity (GO:0019205):GO_Molecular_Function_2018	0.0186199	0.144118	3.01082	8	1436	12	6487	AK1,AK5,CMPK1,DCK,NME1,NME2,NT5C2,UCK2
phosphatidylinositol 3-kinase signaling (GO:0014065):GO_Biological_Process_2018	0.0191361	0.146854	3.86874	6	1438	7	6492	AKT1,IRS1,PIK3CA,PIK3CB,PIK3R1,PIK3R2
peptidyl-tyrosine dephosphorylation (GO:0035335):GO_Biological_Process_2018	0.0191361	0.146854	3.86874	6	1438	7	6492	DUSP3,DUSP4,PGP,PTPN11,PTPN12,UBASH3B
N-terminal protein amino acid modification (GO:0031365):GO_Biological_Process_2018	0.0191361	0.146854	3.86874	6	1438	7	6492	METAP2,NAA10,NAA15,NAA40,NAA50,NTMT1
regulation of peptidyl-serine phosphorylation (GO:0033135):GO_Biological_Process_2018	0.0192198	0.147081	2.18987	15	1429	31	6468	AKT1,ARAF,CAMK1,DKK1,FNIP1,HDAC6,LATS1,PAK1,PARK7,PDCD10,PFN2,PPM1F,PRKD1,RIPK2,TBK1
secondary alcohol biosynthetic process (GO:1902653):GO_Biological_Process_2018	0.0204661	0.147758	2.6586	10	1434	17	6482	ACAT2,ACLY,FDPS,G6PD,GGPS1,HMGCS1,IDI1,MVD,MVK,PMVK
phosphatidylinositol 3-kinase activity (GO:0035004):GO_Molecular_Function_2018	0.0204661	0.147758	2.6586	10	1434	17	6482	FGF1,GAB1,IRS1,NRG1,PIK3CA,PIK3CB,PIK3R1,PIK3R2,PIK3R3,PTPN11
hydro-lyase activity (GO:0016836):GO_Molecular_Function_2018	0.0204661	0.147758	2.6586	10	1434	17	6482	ACO1,ALAD,APIP,CBS,ENO1,ENO2,GMDS,L3HYPDH,PARK7,PCBD1
negative regulation of kinase activity (GO:0033673):GO_Biological_Process_2018	0.0206543	0.147758	2.26142	13	1431	26	6473	AKT1,AKT1S1,FGFR1OP,GSTP1,HSPB1,PAK2,PARK7,PPM1F,RB1,TSC2,UBASH3B,WARS,YWHAG
DNA recombinase assembly (GO:0000730):GO_Biological_Process_2018	0.0207265	0.147758	13.5264	3	1441	1	6498	RAD51,RAD51D,SWI5
negative regulation of ryanodine-sensitive calcium-release channel activity (GO:0060315):GO_Biological_Process_2018	0.0207265	0.147758	13.5264	3	1441	1	6498	GSTM2,GSTO1,SRI
mononuclear cell differentiation (GO:1903131):GO_Biological_Process_2018	0.0207265	0.147758	13.5264	3	1441	1	6498	IFI16,MYH9,PIR
DNA repair complex assembly (GO:0090735):GO_Biological_Process_2018	0.0207265	0.147758	13.5264	3	1441	1	6498	RAD51,RAD51D,SWI5
monocyte differentiation (GO:0030224):GO_Biological_Process_2018	0.0207265	0.147758	13.5264	3	1441	1	6498	IFI16,MYH9,PIR
double-strand break repair via synthesis-dependent strand annealing (GO:0045003):GO_Biological_Process_2018	0.0207265	0.147758	13.5264	3	1441	1	6498	RAD51,RAD51D,SWI5
negative regulation of epithelial cell differentiation (GO:0030857):GO_Biological_Process_2018	0.0207265	0.147758	13.5264	3	1441	1	6498	GSK3A,GSK3B,ZEB1
regulation of NADP metabolic process (GO:1902031):GO_Biological_Process_2018	0.0207265	0.147758	13.5264	3	1441	1	6498	ME1,PGAM1,TIGAR
negative regulation of release of sequestered calcium ion into cytosol (GO:0051280):GO_Biological_Process_2018	0.0207265	0.147758	13.5264	3	1441	1	6498	GSTM2,GSTO1,SRI
regulation of microtubule nucleation (GO:0010968):GO_Biological_Process_2018	0.0207265	0.147758	13.5264	3	1441	1	6498	DCTN1,EML2,RANGRF
polyamine biosynthetic process (GO:0006596):GO_Biological_Process_2018	0.0207265	0.147758	13.5264	3	1441	1	6498	AMD1,SMS,SRM
nucleoside diphosphate phosphorylation (GO:0006165):GO_Biological_Process_2018	0.0207265	0.147758	13.5264	3	1441	1	6498	AK1,AK5,CMPK1
nucleoside diphosphate metabolic process (GO:0009132):GO_Biological_Process_2018	0.0207265	0.147758	13.5264	3	1441	1	6498	AK1,AK5,CMPK1
nuclear body organization (GO:0030575):GO_Biological_Process_2018	0.0207265	0.147758	13.5264	3	1441	1	6498	ETS1,PML,ZPR1
phospholipase inhibitor activity (GO:0004859):GO_Molecular_Function_2018	0.0207265	0.147758	13.5264	3	1441	1	6498	ANXA1,ANXA4,ANXA5
aldehyde-lyase activity (GO:0016832):GO_Molecular_Function_2018	0.0207265	0.147758	13.5264	3	1441	1	6498	ALDOA,ALDOC,DERA
ubiquitin-dependent protein binding (GO:0140036):GO_Molecular_Function_2018	0.0207265	0.147758	13.5264	3	1441	1	6498	DNAJC2,IDE,USP15
protein-disulfide reductase activity (GO:0047134):GO_Molecular_Function_2018	0.0207265	0.147758	13.5264	3	1441	1	6498	PGK1,TXNDC17,TXNL1
caspase binding (GO:0089720):GO_Molecular_Function_2018	0.0207265	0.147758	13.5264	3	1441	1	6498	NOL3,RIOK3,RIPK2
uridylyltransferase activity (GO:0070569):GO_Molecular_Function_2018	0.0207265	0.147758	13.5264	3	1441	1	6498	GALT,UAP1,UAP1L1
alditol:NADP+ 1-oxidoreductase activity (GO:0004032):GO_Molecular_Function_2018	0.0207265	0.147758	13.5264	3	1441	1	6498	AKR1A1,AKR1B1,AKR7A2
phosphatidylinositol 3-kinase regulator activity (GO:0035014):GO_Molecular_Function_2018	0.0207265	0.147758	13.5264	3	1441	1	6498	PIK3R1,PIK3R2,PIK3R3
negative regulation of sequence-specific DNA binding transcription factor activity (GO:0043433):GO_Biological_Process_2018	0.0211044	0.150058	2.02539	17	1427	38	6461	ANXA4,CHUK,COMMD6,COMMD7,DAP,EIF2AK4,ERBIN,HDAC4,ITCH,KEAP1,OTULIN,PSMD10,PYCARD,RB1,RBCK1,SP100,USP7
glial cell development (GO:0021782):GO_Biological_Process_2018	0.022141	0.153402	4.51165	5	1439	5	6494	EIF2B1,EIF2B2,EIF2B3,EIF2B4,EIF2B5
purine ribonucleotide catabolic process (GO:0009154):GO_Biological_Process_2018	0.022141	0.153402	4.51165	5	1439	5	6494	HINT1,HPRT1,NUDT16,NUDT3,PDE5A
cellular response to ammonium ion (GO:0071242):GO_Biological_Process_2018	0.022141	0.153402	4.51165	5	1439	5	6494	CASP3,CASP6,DIAPH1,MAPK1,MAPK3
negative regulation of oxidative stress-induced intrinsic apoptotic signaling pathway (GO:1902176):GO_Biological_Process_2018	0.022141	0.153402	4.51165	5	1439	5	6494	AKT1,HSPB1,MAPK7,NOL3,PARK7
interleukin-6-mediated signaling pathway (GO:0070102):GO_Biological_Process_2018	0.022141	0.153402	4.51165	5	1439	5	6494	CBL,FER,PTPN11,STAT1,STAT3
cytoplasmic sequestering of protein (GO:0051220):GO_Biological_Process_2018	0.022141	0.153402	4.51165	5	1439	5	6494	GOPC,KEAP1,LATS1,NFKBIE,YWHAB
purine-containing compound catabolic process (GO:0072523):GO_Biological_Process_2018	0.022141	0.153402	4.51165	5	1439	5	6494	DNPH1,ITPA,NT5C2,NUDT15,PNP
prenyltransferase activity (GO:0004659):GO_Molecular_Function_2018	0.022141	0.153402	4.51165	5	1439	5	6494	FDPS,FNTB,GGPS1,PGGT1B,RABGGTB
nucleoside diphosphate kinase activity (GO:0004550):GO_Molecular_Function_2018	0.022141	0.153402	4.51165	5	1439	5	6494	AK1,AK5,CMPK1,NME1,NME2
cysteine-type endopeptidase inhibitor activity involved in apoptotic process (GO:0043027):GO_Molecular_Function_2018	0.022141	0.153402	4.51165	5	1439	5	6494	BIRC2,NOL3,RPS6KA3,SERPINB9,XIAP
GTP metabolic process (GO:0046039):GO_Biological_Process_2018	0.0230773	0.154827	3.16042	7	1437	10	6489	EFL1,GPHN,GTPBP1,IMPDH1,IMPDH2,MOCS3,RAN
regulation of early endosome to late endosome transport (GO:2000641):GO_Biological_Process_2018	0.0230773	0.154827	3.16042	7	1437	10	6489	MAP2K1,MAP2K2,MAPK1,MAPK3,PTPN23,SNX12,SNX3
negative regulation of cell morphogenesis involved in differentiation (GO:0010771):GO_Biological_Process_2018	0.0230773	0.154827	3.16042	7	1437	10	6489	ARHGDIA,GBP1,GDI1,PTEN,RAPGEF2,RUFY3,YWHAH
TOR signaling (GO:0031929):GO_Biological_Process_2018	0.0230773	0.154827	3.16042	7	1437	10	6489	AKT1,AKT1S1,CCDC88A,EIF4EBP1,FNIP1,RPS6KB1,TIPRL
GTPase activator activity (GO:0005096):GO_Molecular_Function_2018	0.0231091	0.154827	1.60573	35	1409	99	6400	ACAP2,APPL1,ARFGAP2,ARFGAP3,ARHGAP17,ARHGAP18,ARHGAP35,ARHGAP40,ASAP2,BCR,CDC42EP3,DNM1L,MYO9B,PIK3R2,RANBP1,RANBP3,RAP1GAP2,RAP1GDS1,RAPGEF2,RASA1,RGS10,RGS3,RIC8A,SH3BP1,SMAP1,SMAP2,SOS1,TBC1D1,TBC1D13,TBC1D17,TBC1D2,TBC1D22A,TBC1D4,TBCD,TSC2
cellular response to organic substance (GO:0071310):GO_Biological_Process_2018	0.023305	0.154827	1.97319	17	1427	39	6460	CPNE3,DCPS,DPYSL3,HDAC6,MAPK1,MAPK14,MAPK3,MAPK7,MAPK9,PARK7,PTPN11,PTPN12,PTPN23,RPS6KB1,STAT3,STAT5B,TBK1
regulation of plasma membrane bounded cell projection organization (GO:0120035):GO_Biological_Process_2018	0.0238899	0.154827	6.01289	4	1440	3	6496	AKT1,CCDC88A,FBXO7,PTEN
ribonucleoside bisphosphate biosynthetic process (GO:0034030):GO_Biological_Process_2018	0.0238899	0.154827	6.01289	4	1440	3	6496	ACOT7,COASY,PANK2,PPCS
negative regulation of epidermal growth factor-activated receptor activity (GO:0007175):GO_Biological_Process_2018	0.0238899	0.154827	6.01289	4	1440	3	6496	CBL,SNX6,TSG101,VPS25
homocysteine metabolic process (GO:0050667):GO_Biological_Process_2018	0.0238899	0.154827	6.01289	4	1440	3	6496	CBS,CTH,MTHFR,MTRR
regulation of cytoplasmic transport (GO:1903649):GO_Biological_Process_2018	0.0238899	0.154827	6.01289	4	1440	3	6496	MAP2K1,MAP2K2,MAPK1,MAPK3
negative regulation of cell division (GO:0051782):GO_Biological_Process_2018	0.0238899	0.154827	6.01289	4	1440	3	6496	ORC6,TXNIP,VPS4A,ZFYVE19
positive regulation of glycogen metabolic process (GO:0070875):GO_Biological_Process_2018	0.0238899	0.154827	6.01289	4	1440	3	6496	AKT1,AKT2,IRS1,PHKG2
negative regulation of transcription from RNA polymerase II promoter in response to stress (GO:0097201):GO_Biological_Process_2018	0.0238899	0.154827	6.01289	4	1440	3	6496	BAG3,CITED2,DNAJB1,IMPACT
purine nucleoside bisphosphate biosynthetic process (GO:0034033):GO_Biological_Process_2018	0.0238899	0.154827	6.01289	4	1440	3	6496	ACOT7,COASY,PANK2,PPCS
regulation of protein modification by small protein conjugation or removal (GO:1903320):GO_Biological_Process_2018	0.0238899	0.154827	6.01289	4	1440	3	6496	HSP90AA1,HSP90AB1,ITCH,UBQLN1
negative regulation of microtubule polymerization (GO:0031115):GO_Biological_Process_2018	0.0238899	0.154827	6.01289	4	1440	3	6496	EML2,MAPRE1,STMN1,TBCD
regulation of phospholipid metabolic process (GO:1903725):GO_Biological_Process_2018	0.0238899	0.154827	6.01289	4	1440	3	6496	MTMR9,PIK3R1,PIK3R2,PIK3R3
cellular response to corticosteroid stimulus (GO:0071384):GO_Biological_Process_2018	0.0238899	0.154827	6.01289	4	1440	3	6496	ANXA1,NR3C1,UBE2L3,ZFP36L2
coenzyme A biosynthetic process (GO:0015937):GO_Biological_Process_2018	0.0238899	0.154827	6.01289	4	1440	3	6496	ACOT7,COASY,PANK2,PPCS
sulfur amino acid catabolic process (GO:0000098):GO_Biological_Process_2018	0.0238899	0.154827	6.01289	4	1440	3	6496	ADO,CBS,CTH,MTRR
rRNA-containing ribonucleoprotein complex export from nucleus (GO:0071428):GO_Biological_Process_2018	0.0238899	0.154827	6.01289	4	1440	3	6496	ABCE1,RAN,TSC1,XPO1
positive regulation of cellular carbohydrate metabolic process (GO:0010676):GO_Biological_Process_2018	0.0238899	0.154827	6.01289	4	1440	3	6496	AKT1,AKT2,IRS1,TIGAR
MHC protein complex binding (GO:0023023):GO_Molecular_Function_2018	0.0238899	0.154827	6.01289	4	1440	3	6496	ANXA11,HSP90AA1,HSP90AB1,PKM
death receptor binding (GO:0005123):GO_Molecular_Function_2018	0.0238899	0.154827	6.01289	4	1440	3	6496	BID,MADD,MYD88,RIPK1
MHC class II protein complex binding (GO:0023026):GO_Molecular_Function_2018	0.0238899	0.154827	6.01289	4	1440	3	6496	ANXA11,HSP90AA1,HSP90AB1,PKM
tumor necrosis factor receptor binding (GO:0005164):GO_Molecular_Function_2018	0.0238899	0.154827	6.01289	4	1440	3	6496	STAT1,TANK,TRAF1,TRAF6
cysteine-type peptidase activity (GO:0008234):GO_Molecular_Function_2018	0.0240875	0.155735	2.05657	15	1429	33	6466	ATG4A,CAPN2,CASP2,CASP3,CASP6,MALT1,OTUD7B,OTULIN,UCHL1,USP13,USP14,USP15,USP5,USP7,USP9X
negative regulation of I-kappaB kinase/NF-kappaB signaling (GO:0043124):GO_Biological_Process_2018	0.0246201	0.157712	2.51028	10	1434	18	6481	FAF1,GSTP1,OTUD7B,PPM1B,PSMD10,PYCARD,RIOK3,RIPK1,STAT1,TANK
regulation of alcohol biosynthetic process (GO:1902930):GO_Biological_Process_2018	0.0246201	0.157712	2.51028	10	1434	18	6481	FASN,FDPS,GGPS1,HMGCS1,IDI1,MVD,MVK,PMVK,RAN,SEC14L2
regulation of cell communication (GO:0010646):GO_Biological_Process_2018	0.0246201	0.157712	2.51028	10	1434	18	6481	ANXA1,BIRC2,BIRC6,CAMK2D,CRK,RANGRF,SASH1,SRI,XIAP,YWHAG
negative regulation of cysteine-type endopeptidase activity involved in apoptotic process (GO:0043154):GO_Biological_Process_2018	0.0246261	0.157712	2.35916	12	1432	23	6476	AKT1,BIRC2,BIRC6,FNIP1,NOL3,PAK2,PARK7,PIH1D1,RPS6KA3,SH3RF1,USP47,XIAP
regulation of mitotic cell cycle phase transition (GO:1901990):GO_Biological_Process_2018	0.0257075	0.164249	1.5876	36	1408	103	6396	ACTR1A,BUB1B,CEP41,CEP78,CUL1,DCTN1,DCTN2,DCTN3,DYNC1H1,DYNC1I2,FBXO5,FGFR1OP,HAUS1,HAUS4,HAUS6,HAUS8,HSP90AA1,KNTC1,MAPRE1,MBD1,NEDD1,NEK6,ODF2,PAFAH1B1,PSMD10,PSMD5,PSMD9,PSMF1,RIOK2,TUBA1A,TUBB4B,TUBG1,UBE2D1,UBE2E1,YWHAG,ZFP36L2
positive regulation of cellular component biogenesis (GO:0044089):GO_Biological_Process_2018	0.0263433	0.167915	2.18398	14	1430	29	6470	AJUBA,ERCC1,FAF1,FNIP1,GSK3B,PDCD6IP,PFN1,PFN2,PIH1D1,SNF8,TSG101,VPS4A,VPS4B,WARS
phosphoric ester hydrolase activity (GO:0042578):GO_Molecular_Function_2018	0.0277423	0.176417	2.26054	12	1432	24	6475	APEX1,DUSP12,DUSP3,DUSP4,HDHD2,PGP,PPP5C,PRUNE1,PSPH,PUDP,TIGAR,UBASH3B
organophosphate biosynthetic process (GO:0090407):GO_Biological_Process_2018	0.0282324	0.176692	2.71063	9	1435	15	6484	G6PD,GPHN,MOCS3,PCYT2,PDXK,PIP5K1A,PNPO,PPIP5K2,TPI1
negative regulation of peptidase activity (GO:0010466):GO_Biological_Process_2018	0.0282324	0.176692	2.71063	9	1435	15	6484	AKT1,CSTB,GAPDH,PARK7,SERPINB1,SERPINB6,SERPINB8,SERPINB9,UBXN1
protein transporter activity (GO:0008565):GO_Molecular_Function_2018	0.0282769	0.176692	2.01138	16	1428	36	6463	ARFGAP3,CHMP7,CSE1L,EIF4ENIF1,IPO11,IPO13,IPO5,IPO7,IPO8,IPO9,NUTF2,RANGRF,TNPO3,TSNAX,VPS29,XPO6
regulation of mitotic spindle assembly (GO:1901673):GO_Biological_Process_2018	0.0284377	0.176692	3.38472	6	1438	8	6491	CHMP1A,CHMP1B,CHMP2B,CHMP4B,CHMP5,VPS4B
vesicle transport along microtubule (GO:0047496):GO_Biological_Process_2018	0.0284377	0.176692	3.38472	6	1438	8	6491	DYNC1H1,KIF3A,KIF3B,KIF5B,KIFAP3,PAFAH1B1
growth hormone receptor signaling pathway (GO:0060396):GO_Biological_Process_2018	0.0284377	0.176692	3.38472	6	1438	8	6491	MAPK1,MAPK3,PIK3R1,PXN,STAT3,STAT5B
negative regulation of oxidative stress-induced cell death (GO:1903202):GO_Biological_Process_2018	0.0284377	0.176692	3.38472	6	1438	8	6491	AKT1,FBXO7,HSPB1,MAPK7,NOL3,PARK7
regulation of interleukin-2 production (GO:0032663):GO_Biological_Process_2018	0.0284377	0.176692	3.38472	6	1438	8	6491	ANXA1,HDAC7,MALT1,MAP3K7,TANK,TRAF6
MyD88-dependent toll-like receptor signaling pathway (GO:0002755):GO_Biological_Process_2018	0.0284377	0.176692	3.38472	6	1438	8	6491	IRAK4,MAP3K7,MYD88,TAB1,TAB2,TRAF6
COPI vesicle coat (GO:0030126):GO_Cellular_Component_2018	0.0284377	0.176692	3.38472	6	1438	8	6491	ARFGAP2,ARFGAP3,COPB2,COPG1,COPZ2,SCYL1
RNA modification (GO:0009451):GO_Biological_Process_2018	0.0286938	0.177875	2.11089	14	1430	30	6469	AARS,CTU2,FTSJ1,LCMT2,METTL1,METTL3,PUS7,PUS7L,SSB,TARBP1,THUMPD1,TYW5,URM1,WDR4
sterol biosynthetic process (GO:0016126):GO_Biological_Process_2018	0.0299446	0.185205	2.378	10	1434	19	6480	ACAT2,ACLY,FDPS,G6PD,GGPS1,HMGCS1,IDI1,MVD,MVK,PMVK
organelle assembly (GO:0070925):GO_Biological_Process_2018	0.0305656	0.188615	1.43207	51	1393	162	6337	ATG12,ATG2A,ATG3,ATG4A,ATG5,ATG7,BBS7,CENPC,CEP41,CHMP1A,CHMP1B,CHMP2B,CHMP4B,CHMP5,CHMP7,DBNL,DYNC1H1,EDC3,FNBP1L,GSN,HAUS1,HAUS4,HAUS6,HAUS8,HDAC6,KIF3A,MBD1,NEK6,NEK7,NSFL1C,NUDCD3,OGFOD1,PDCD6IP,PTPN23,RILPL1,SH3PXD2B,SNF8,TSG101,TUBG1,UBQLN1,UNC119B,VPS25,VPS36,VPS37A,VPS4A,VPS4B,VTA1,WDR34,WDR45,WDR60,WIPI1
nuclear import (GO:0051170):GO_Biological_Process_2018	0.0307562	0.18936	1.95675	16	1428	37	6462	CSE1L,GEMIN6,HEATR3,IPO11,IPO13,IPO7,IPO8,IPO9,NUTF2,RAN,RANBP1,RANBP3,RPAIN,STAT3,TNPO3,TSC2
thiol-dependent ubiquitinyl hydrolase activity (GO:0036459):GO_Molecular_Function_2018	0.0315603	0.193871	1.85161	18	1426	44	6455	OTUB1,OTUD7B,OTULIN,STAMBP,TANK,UCHL1,UCHL3,USP1,USP13,USP14,USP15,USP24,USP25,USP38,USP47,USP5,USP7,USP9X
spindle assembly (GO:0051225):GO_Biological_Process_2018	0.0318659	0.194245	2.04252	14	1430	31	6468	ABRAXAS2,BCCIP,BIRC2,HAUS1,HAUS4,HAUS6,HAUS8,KIF11,KIF3B,NEK6,NEK7,TUBG1,TUBGCP2,XIAP
regulation of ion transmembrane transporter activity (GO:0032412):GO_Biological_Process_2018	0.0319798	0.194245	2.87258	7	1437	11	6488	AHCYL1,FHL1,RANGRF,RIPK1,STK39,WNK1,YWHAH
regulation of insulin receptor signaling pathway (GO:0046626):GO_Biological_Process_2018	0.0319798	0.194245	2.87258	7	1437	11	6488	GRB10,GSK3A,IRS1,NUCKS1,RPS6KB1,TSC1,TSC2
negative regulation of proteasomal ubiquitin-dependent protein catabolic process (GO:0032435):GO_Biological_Process_2018	0.0319798	0.194245	2.87258	7	1437	11	6488	HSP90AB1,N4BP1,PARK7,SGTA,UBXN1,USP14,USP7
regulation of type I interferon-mediated signaling pathway (GO:0060338):GO_Biological_Process_2018	0.0319798	0.194245	2.87258	7	1437	11	6488	ABCE1,CDC37,HSP90AB1,PTPN11,STAT1,STAT2,UBE2K
regulation of NAD(P)H oxidase activity (GO:0033860):GO_Biological_Process_2018	0.0330308	0.194471	#DIV/0!	2	1442	0	6499	PARK7,RFK
negative regulation of gluconeogenesis (GO:0045721):GO_Biological_Process_2018	0.0330308	0.194471	#DIV/0!	2	1442	0	6499	PGP,SOGA1
cell differentiation involved in metanephros development (GO:0072202):GO_Biological_Process_2018	0.0330308	0.194471	#DIV/0!	2	1442	0	6499	SALL1,STAT1
negative regulation of biosynthetic process (GO:0009890):GO_Biological_Process_2018	0.0330308	0.194471	#DIV/0!	2	1442	0	6499	GSTP1,PARK7
cilium-dependent cell motility (GO:0060285):GO_Biological_Process_2018	0.0330308	0.194471	#DIV/0!	2	1442	0	6499	DNAAF2,DNAH17
granulocyte migration (GO:0097530):GO_Biological_Process_2018	0.0330308	0.194471	#DIV/0!	2	1442	0	6499	ANXA1,IRAK4
positive regulation of fatty acid beta-oxidation (GO:0032000):GO_Biological_Process_2018	0.0330308	0.194471	#DIV/0!	2	1442	0	6499	AKT2,IRS1
negative regulation of heart contraction (GO:0045822):GO_Biological_Process_2018	0.0330308	0.194471	#DIV/0!	2	1442	0	6499	GRK2,SRI
forebrain neuron differentiation (GO:0021879):GO_Biological_Process_2018	0.0330308	0.194471	#DIV/0!	2	1442	0	6499	RAPGEF2,SALL1
kidney epithelium development (GO:0072073):GO_Biological_Process_2018	0.0330308	0.194471	#DIV/0!	2	1442	0	6499	FGF1,SALL1
regulation of relaxation of muscle (GO:1901077):GO_Biological_Process_2018	0.0330308	0.194471	#DIV/0!	2	1442	0	6499	CAMK2D,SRI
mesonephros development (GO:0001823):GO_Biological_Process_2018	0.0330308	0.194471	#DIV/0!	2	1442	0	6499	FGF1,OSR2
flap endonuclease activity (GO:0048256):GO_Molecular_Function_2018	0.0330308	0.194471	#DIV/0!	2	1442	0	6499	FEN1,MUS81
MAP kinase phosphatase activity (GO:0033549):GO_Molecular_Function_2018	0.0330308	0.194471	#DIV/0!	2	1442	0	6499	DUSP3,DUSP4
global genome nucleotide-excision repair (GO:0070911):GO_Biological_Process_2018	0.0331656	0.194471	2.54082	9	1435	16	6483	CHD1L,ERCC1,RAD23B,SUMO2,SUMO3,UBE2I,UBE2N,UBE2V2,XPA
pyrophosphatase activity (GO:0016462):GO_Molecular_Function_2018	0.0331656	0.194471	2.54082	9	1435	16	6483	DCPS,DCTPP1,ITPA,NUDT15,NUDT16,NUDT3,NUDT5,PPA1,PRUNE1
ubiquitin-like protein-specific protease activity (GO:0019783):GO_Molecular_Function_2018	0.0339417	0.198592	1.90479	16	1428	38	6461	COPS4,OTUB1,OTUD7B,SENP8,UCHL1,UCHL3,USP1,USP13,USP14,USP15,USP24,USP25,USP47,USP5,USP7,USP9X
peptidyl-threonine dephosphorylation (GO:0035970):GO_Biological_Process_2018	0.0346235	0.19914	3.75927	5	1439	6	6493	DUSP4,PPM1B,PPM1F,PPM1G,PPP5C
tricarboxylic acid metabolic process (GO:0072350):GO_Biological_Process_2018	0.0346235	0.19914	3.75927	5	1439	6	6493	ACLY,ACO1,ASS1,IDH1,STAT5B
keratinocyte differentiation (GO:0030216):GO_Biological_Process_2018	0.0346235	0.19914	3.75927	5	1439	6	6493	ANXA1,CASP3,CLIC4,PIP5K1A,TXNIP
nucleotide metabolic process (GO:0009117):GO_Biological_Process_2018	0.0346235	0.19914	3.75927	5	1439	6	6493	CTPS2,DCK,DCTD,NUDT5,PARK7
positive regulation of telomere capping (GO:1904355):GO_Biological_Process_2018	0.0346235	0.19914	3.75927	5	1439	6	6493	MAP2K7,MAPK1,MAPK3,NEK7,TNKS2
regulation of ryanodine-sensitive calcium-release channel activity (GO:0060314):GO_Biological_Process_2018	0.0346235	0.19914	3.75927	5	1439	6	6493	CAMK2D,FKBP1A,GSTM2,GSTO1,SRI
protein phosphatase inhibitor activity (GO:0004864):GO_Molecular_Function_2018	0.0346235	0.19914	3.75927	5	1439	6	6493	ARPP19,ENSA,PPME1,PPP1R2,SET
protein tyrosine/serine/threonine phosphatase activity (GO:0008138):GO_Molecular_Function_2018	0.0346235	0.19914	3.75927	5	1439	6	6493	DUSP12,DUSP3,DUSP4,SSH3,STYX
protein modification by small protein removal (GO:0070646):GO_Biological_Process_2018	0.0351011	0.20146	1.46243	46	1398	143	6356	ABRAXAS2,AKR1B1,BIRC2,CLSPN,COPS3,COPS4,DDX58,GPS1,IKBKG,KEAP1,MAP3K7,OTUB1,OTUD7B,PSMD10,PSMD5,PSMD9,PSMF1,PTEN,RAD23A,RAD23B,RIPK1,RIPK2,RNF123,RNF135,RNF146,SENP8,SNX3,STAMBP,TAB1,TANK,TNKS2,TRAF6,UBE2D1,UCHL1,UCHL3,USP1,USP13,USP14,USP15,USP24,USP25,USP38,USP47,USP5,USP7,USP9X
regulation of cholesterol metabolic process (GO:0090181):GO_Biological_Process_2018	0.0378717	0.216444	2.25966	11	1433	22	6477	DGKQ,FASN,FDPS,GGPS1,HMGCS1,IDI1,MVD,MVK,PMVK,RAN,SEC14L2
exopeptidase activity (GO:0008238):GO_Molecular_Function_2018	0.0378717	0.216444	2.25966	11	1433	22	6477	APEH,CNDP2,DNPEP,LTA4H,METAP2,NPEPPS,NUDT16,PM20D2,RNPEP,UCHL1,XPNPEP1
negative regulation of intracellular signal transduction (GO:1902532):GO_Biological_Process_2018	0.0392352	0.219922	1.61023	27	1417	76	6423	AJUBA,AKT1,AKT1S1,CD2AP,CDC34,CPNE1,DUSP3,FNIP1,GSK3A,GSTP1,HDAC7,OTUD7B,PIK3R2,PPM1B,PSMD10,PTEN,PYCARD,RIOK3,RIPK1,SH3BP1,STAMBP,STAT1,TANK,TSC1,TSC2,UBE2B,WWC2
protein deubiquitination (GO:0016579):GO_Biological_Process_2018	0.039945	0.219922	1.4594	44	1400	137	6362	ABRAXAS2,AKR1B1,BIRC2,CLSPN,DDX58,IKBKG,KEAP1,MAP3K7,OTUB1,OTUD7B,OTULIN,PSMD10,PSMD5,PSMD9,PSMF1,PTEN,RAD23A,RAD23B,RIPK1,RIPK2,RNF123,RNF135,RNF146,SENP8,SNX3,STAMBP,TAB1,TANK,TNKS2,TRAF6,UBE2D1,UCHL1,UCHL3,USP1,USP13,USP14,USP15,USP24,USP25,USP38,USP47,USP5,USP7,USP9X
positive regulation of ubiquitin-protein transferase activity (GO:0051443):GO_Biological_Process_2018	0.0401059	0.219922	2.77902	8	1436	13	6486	DCUN1D1,DCUN1D4,DCUN1D5,FBXO5,PIN1,PTEN,UBE2L3,UBE2N
regulation of supramolecular fiber organization (GO:1902903):GO_Biological_Process_2018	0.0401059	0.219922	2.77902	8	1436	13	6486	ARHGAP35,BRK1,MAP1A,MAP1B,MAP1S,PARK7,PRUNE1,SSH3
homotypic cell-cell adhesion (GO:0034109):GO_Biological_Process_2018	0.0401059	0.219922	2.77902	8	1436	13	6486	CSRP1,HSPB1,MYH9,MYL9,PIK3CB,TLN1,UBASH3B,VCL
protein localization to centrosome (GO:0071539):GO_Biological_Process_2018	0.0402828	0.219922	3.00803	6	1438	9	6490	C2CD3,CCDC14,DCTN2,MBD1,NEDD1,NUDCD3
positive regulation of interferon-beta production (GO:0032728):GO_Biological_Process_2018	0.0402828	0.219922	3.00803	6	1438	9	6490	DDX58,IRF3,RIOK3,RIPK2,RNF135,TBK1
negative regulation of cellular response to insulin stimulus (GO:1900077):GO_Biological_Process_2018	0.0402828	0.219922	3.00803	6	1438	9	6490	GRB10,GSK3A,IRS1,RPS6KB1,TSC1,TSC2
negative regulation of insulin receptor signaling pathway (GO:0046627):GO_Biological_Process_2018	0.0402828	0.219922	3.00803	6	1438	9	6490	GRB10,GSK3A,IRS1,RPS6KB1,TSC1,TSC2
COPI-coated vesicle membrane (GO:0030663):GO_Cellular_Component_2018	0.0402828	0.219922	3.00803	6	1438	9	6490	ARFGAP2,ARFGAP3,COPB2,COPG1,COPZ2,SCYL1
calcium-dependent phospholipid binding (GO:0005544):GO_Molecular_Function_2018	0.0402828	0.219922	3.00803	6	1438	9	6490	ANXA1,ANXA4,ANXA5,ANXA6,CPNE1,CPNE3
Ran GTPase binding (GO:0008536):GO_Molecular_Function_2018	0.0402828	0.219922	3.00803	6	1438	9	6490	NUTF2,RANBP1,RANBP3,RANGRF,XPO5,XPOT
protein dephosphorylation (GO:0006470):GO_Biological_Process_2018	0.0406076	0.219922	1.75495	19	1425	49	6450	DUSP12,DUSP3,DUSP4,MTMR6,PGP,PPM1B,PPM1F,PPM1G,PPP2R2A,PPP2R3A,PPP2R5D,PPP5C,PPP6C,PTEN,PTPN11,PTPN12,RPAP2,UBASH3B,UBLCP1
negative regulation of cell death (GO:0060548):GO_Biological_Process_2018	0.0409265	0.219922	1.93831	15	1429	35	6464	AKT1,ATG5,CHMP4B,CTGF,CYR61,DCPS,GSK3B,IKBKG,IMPACT,PARK7,PRKD1,RAD18,TANK,TIGAR,VPS4B
actin filament depolymerization (GO:0030042):GO_Biological_Process_2018	0.0409968	0.219922	4.50922	4	1440	4	6495	CFL1,DSTN,MICAL1,WDR1
cellular response to virus (GO:0098586):GO_Biological_Process_2018	0.0409968	0.219922	4.50922	4	1440	4	6495	ARF1,CHUK,MAPK14,RIOK3
insulin-like growth factor receptor signaling pathway (GO:0048009):GO_Biological_Process_2018	0.0409968	0.219922	4.50922	4	1440	4	6495	AKT1,IRS1,PIK3R1,TSC2
inositol phosphate catabolic process (GO:0071545):GO_Biological_Process_2018	0.0409968	0.219922	4.50922	4	1440	4	6495	IMPA1,INPP1,NUDT3,PTEN
glycerol metabolic process (GO:0006071):GO_Biological_Process_2018	0.0409968	0.219922	4.50922	4	1440	4	6495	GOT1,PGP,TKFC,TPI1
chaperone-mediated protein complex assembly (GO:0051131):GO_Biological_Process_2018	0.0409968	0.219922	4.50922	4	1440	4	6495	HSP90AA1,HSP90AB1,HSPA4,PTGES3
ERK1 and ERK2 cascade (GO:0070371):GO_Biological_Process_2018	0.0409968	0.219922	4.50922	4	1440	4	6495	MAP2K1,MAP2K2,MAPK1,ZFP36L2
cellular response to glucocorticoid stimulus (GO:0071385):GO_Biological_Process_2018	0.0409968	0.219922	4.50922	4	1440	4	6495	ANXA1,NR3C1,UBE2L3,ZFP36L2
tRNA wobble uridine modification (GO:0002098):GO_Biological_Process_2018	0.0409968	0.219922	4.50922	4	1440	4	6495	ALKBH8,CTU2,MOCS3,URM1
positive regulation of transcription regulatory region DNA binding (GO:2000679):GO_Biological_Process_2018	0.0409968	0.219922	4.50922	4	1440	4	6495	FAM129B,PARK7,RB1,TRAF6
positive regulation of actin nucleation (GO:0051127):GO_Biological_Process_2018	0.0409968	0.219922	4.50922	4	1440	4	6495	BRK1,GSN,WASL,WIPF1
HAUS complex (GO:0070652):GO_Cellular_Component_2018	0.0409968	0.219922	4.50922	4	1440	4	6495	HAUS1,HAUS4,HAUS6,HAUS8
nucleoside-triphosphate diphosphatase activity (GO:0047429):GO_Molecular_Function_2018	0.0409968	0.219922	4.50922	4	1440	4	6495	DCTPP1,ITPA,NUDT15,NUDT16
protein kinase A catalytic subunit binding (GO:0034236):GO_Molecular_Function_2018	0.0409968	0.219922	4.50922	4	1440	4	6495	CSK,GSK3A,GSK3B,PJA2
protein serine/threonine/tyrosine kinase activity (GO:0004712):GO_Molecular_Function_2018	0.0409968	0.219922	4.50922	4	1440	4	6495	AKT1,MAP2K1,MAP2K2,RPS6KB1
dynactin binding (GO:0034452):GO_Molecular_Function_2018	0.0409968	0.219922	4.50922	4	1440	4	6495	GSK3B,PAFAH1B1,SNX5,SNX6
insulin-like growth factor receptor binding (GO:0005159):GO_Molecular_Function_2018	0.0409968	0.219922	4.50922	4	1440	4	6495	IRS1,PIK3R1,YWHAG,YWHAH
cellular response to DNA damage stimulus (GO:0006974):GO_Biological_Process_2018	0.0416205	0.221647	1.39914	52	1392	169	6330	ALKBH8,APEX1,ASF1A,BACH1,BID,BRAT1,CASP2,CCND1,CHD1L,CHEK1,CLSPN,ERCC1,FEN1,HPF1,IKBKG,IRF3,MAPK14,MAPK3,MAPKAPK2,MASTL,METTL3,MMS19,MSH6,MUS81,OTUB1,PARK7,PAXX,PITHD1,POLK,PRKDC,PYCARD,RAD18,RAD51,RAD51D,RPAIN,SETD7,SETX,TANK,TDP1,TIGAR,TIPRL,UBA1,UBA6,UBA7,UBE2A,UBE2B,UBE2E2,UBE2T,USP47,XIAP,XPA,ZBTB1
phosphatase binding (GO:0019902):GO_Molecular_Function_2018	0.0425841	0.221647	1.77557	20	1424	51	6448	CARHSP1,DLG3,MAP2K7,MAPK1,MAPK14,MAPK3,MTMR9,PIK3R1,PIK3R2,PPME1,PPP6R1,PPP6R3,RCAN3,SH2D4A,SNX3,STAT3,STAT6,TANK,TSC2,WNK1
regulation of cholesterol biosynthetic process (GO:0045540):GO_Biological_Process_2018	0.0426372	0.221647	2.16112	11	1433	23	6476	FASN,FDPS,FGF1,GGPS1,HMGCS1,IDI1,MVD,MVK,PMVK,RAN,SEC14L2
positive regulation of JNK cascade (GO:0046330):GO_Biological_Process_2018	0.0426372	0.221647	2.16112	11	1433	23	6476	CTGF,DKK1,DVL2,MAP3K7,PAK1,PYCARD,RIPK1,SASH1,TANK,TRAF6,ZNF622
inositol metabolic process (GO:0006020):GO_Biological_Process_2018	0.0448366	0.221647	6.76191	3	1441	2	6497	IMPA1,ISYNA1,PPIP5K2
L-phenylalanine catabolic process (GO:0006559):GO_Biological_Process_2018	0.0448366	0.221647	6.76191	3	1441	2	6497	FAH,KYAT1,PCBD1
regulation of membrane depolarization (GO:0003254):GO_Biological_Process_2018	0.0448366	0.221647	6.76191	3	1441	2	6497	CAMK2D,FHL1,RANGRF
negative regulation of endoplasmic reticulum calcium ion concentration (GO:0032471):GO_Biological_Process_2018	0.0448366	0.221647	6.76191	3	1441	2	6497	RAP1GDS1,TGM2,THADA
isoprenoid metabolic process (GO:0006720):GO_Biological_Process_2018	0.0448366	0.221647	6.76191	3	1441	2	6497	GGPS1,MVD,MVK
negative regulation of dendrite morphogenesis (GO:0050774):GO_Biological_Process_2018	0.0448366	0.221647	6.76191	3	1441	2	6497	PTEN,RAPGEF2,YWHAH
deadenylation-dependent decapping of nuclear-transcribed mRNA (GO:0000290):GO_Biological_Process_2018	0.0448366	0.221647	6.76191	3	1441	2	6497	DCP1A,DCPS,LSM1
citrate metabolic process (GO:0006101):GO_Biological_Process_2018	0.0448366	0.221647	6.76191	3	1441	2	6497	ACLY,ACO1,STAT5B
isoprenoid biosynthetic process (GO:0008299):GO_Biological_Process_2018	0.0448366	0.221647	6.76191	3	1441	2	6497	IDI1,MVD,MVK
response to UV-A (GO:0070141):GO_Biological_Process_2018	0.0448366	0.221647	6.76191	3	1441	2	6497	AKT1,CCND1,PPID
regulation of fatty acid beta-oxidation (GO:0031998):GO_Biological_Process_2018	0.0448366	0.221647	6.76191	3	1441	2	6497	AKT1,AKT2,IRS1
female gamete generation (GO:0007292):GO_Biological_Process_2018	0.0448366	0.221647	6.76191	3	1441	2	6497	DIAPH2,TRIP13,USP9X
aromatic amino acid family catabolic process (GO:0009074):GO_Biological_Process_2018	0.0448366	0.221647	6.76191	3	1441	2	6497	FAH,KYAT1,PCBD1
plus-end-directed organelle transport along microtubule (GO:0072386):GO_Biological_Process_2018	0.0448366	0.221647	6.76191	3	1441	2	6497	KIF3A,KIF3B,KIFAP3
peptidyl-diphthamide metabolic process (GO:0017182):GO_Biological_Process_2018	0.0448366	0.221647	6.76191	3	1441	2	6497	DPH2,DPH5,EEF2
positive regulation of cell migration by vascular endothelial growth factor signaling pathway (GO:0038089):GO_Biological_Process_2018	0.0448366	0.221647	6.76191	3	1441	2	6497	GAB1,HSPB1,PRKD1
nucleotide phosphorylation (GO:0046939):GO_Biological_Process_2018	0.0448366	0.221647	6.76191	3	1441	2	6497	AK1,AK5,CMPK1
regulation of cAMP-mediated signaling (GO:0043949):GO_Biological_Process_2018	0.0448366	0.221647	6.76191	3	1441	2	6497	CDC34,RAPGEF2,UBE2B
negative regulation of pathway-restricted SMAD protein phosphorylation (GO:0060394):GO_Biological_Process_2018	0.0448366	0.221647	6.76191	3	1441	2	6497	DKK1,PBLD,STRAP
peptidyl-diphthamide biosynthetic process from peptidyl-histidine (GO:0017183):GO_Biological_Process_2018	0.0448366	0.221647	6.76191	3	1441	2	6497	DPH2,DPH5,EEF2
mammary gland epithelial cell differentiation (GO:0060644):GO_Biological_Process_2018	0.0448366	0.221647	6.76191	3	1441	2	6497	AKT1,AKT2,LATS1
erythrose 4-phosphate/phosphoenolpyruvate family amino acid catabolic process (GO:1902222):GO_Biological_Process_2018	0.0448366	0.221647	6.76191	3	1441	2	6497	FAH,KYAT1,PCBD1
aldehyde biosynthetic process (GO:0046184):GO_Biological_Process_2018	0.0448366	0.221647	6.76191	3	1441	2	6497	PDXK,PNPO,TPI1
spermidine metabolic process (GO:0008216):GO_Biological_Process_2018	0.0448366	0.221647	6.76191	3	1441	2	6497	AMD1,DHPS,SRM
nucleoside phosphate catabolic process (GO:1901292):GO_Biological_Process_2018	0.0448366	0.221647	6.76191	3	1441	2	6497	DCTPP1,ITPA,NUDT15
pantothenate metabolic process (GO:0015939):GO_Biological_Process_2018	0.0448366	0.221647	6.76191	3	1441	2	6497	AASDHPPT,FASN,PANK2
hepatocyte growth factor receptor signaling pathway (GO:0048012):GO_Biological_Process_2018	0.0448366	0.221647	6.76191	3	1441	2	6497	BCAR1,PAK1,STMN1
L-phenylalanine metabolic process (GO:0006558):GO_Biological_Process_2018	0.0448366	0.221647	6.76191	3	1441	2	6497	FAH,KYAT1,PCBD1
regulation of interleukin-1 beta production (GO:0032651):GO_Biological_Process_2018	0.0448366	0.221647	6.76191	3	1441	2	6497	GSTP1,HSPB1,IFI16
glucosamine-containing compound catabolic process (GO:1901072):GO_Biological_Process_2018	0.0448366	0.221647	6.76191	3	1441	2	6497	AMDHD2,GNPDA1,GNPDA2
SCF complex assembly (GO:0010265):GO_Biological_Process_2018	0.0448366	0.221647	6.76191	3	1441	2	6497	CAND1,CAND2,CUL1
amyloid fibril formation (GO:1990000):GO_Biological_Process_2018	0.0448366	0.221647	6.76191	3	1441	2	6497	FKBP1A,GSN,RIPK1
oxaloacetate metabolic process (GO:0006107):GO_Biological_Process_2018	0.0448366	0.221647	6.76191	3	1441	2	6497	ACLY,MDH1,STAT5B
transcription corepressor binding (GO:0001222):GO_Molecular_Function_2018	0.0448366	0.221647	6.76191	3	1441	2	6497	HDGF,NEK6,SUMO2
alkali metal ion binding (GO:0031420):GO_Molecular_Function_2018	0.0448366	0.221647	6.76191	3	1441	2	6497	HDAC4,IMPA1,PDXK
cytochrome-b5 reductase activity, acting on NAD(P)H (GO:0004128):GO_Molecular_Function_2018	0.0448366	0.221647	6.76191	3	1441	2	6497	CYB5R2,CYB5R4,NQO1
phosphofructokinase activity (GO:0008443):GO_Molecular_Function_2018	0.0448366	0.221647	6.76191	3	1441	2	6497	PFKL,PFKM,PFKP
m7G(5')pppN diphosphatase activity (GO:0050072):GO_Molecular_Function_2018	0.0448366	0.221647	6.76191	3	1441	2	6497	DCPS,NUDT16,NUDT3
phosphoserine residue binding (GO:0050815):GO_Molecular_Function_2018	0.0448366	0.221647	6.76191	3	1441	2	6497	PIN1,RTF1,YWHAB
regulation of cellular metabolic process (GO:0031323):GO_Biological_Process_2018	0.0457495	0.225337	2.58017	8	1436	14	6485	ACLY,ARF1,CACYBP,DKK1,FASN,PANK2,PM20D2,STK17A
regulation of interferon-beta production (GO:0032648):GO_Biological_Process_2018	0.0457495	0.225337	2.58017	8	1436	14	6485	DDX58,IRF3,PPM1B,PYCARD,RIOK3,RIPK2,RNF135,TBK1
cellular response to reactive oxygen species (GO:0034614):GO_Biological_Process_2018	0.0472585	0.231926	1.95884	13	1431	30	6469	AKT1,CHUK,FER,HDAC6,IMPACT,MAPK1,MAPK3,MAPK7,MAPK9,MTR,PARK7,PXN,SETX
dicarboxylic acid metabolic process (GO:0043648):GO_Biological_Process_2018	0.0472585	0.231926	1.95884	13	1431	30	6469	ACLY,ASS1,GCLC,GCLM,GOT1,IDH1,MDH1,ME1,MTHFD1,MTHFR,MTRR,OVCA2,STAT5B
RNA methylation (GO:0001510):GO_Biological_Process_2018	0.0487251	0.238691	2.07079	11	1433	24	6475	ALKBH8,FTSJ1,LCMT2,METTL1,METTL2B,METTL3,TARBP1,TGS1,THADA,THUMPD3,TRMT13
negative regulation of protein phosphorylation (GO:0001933):GO_Biological_Process_2018	0.0502625	0.242139	1.62731	23	1421	64	6435	AKT1,AKT1S1,DGKQ,DKK1,DUSP3,FGFR1OP,GSTP1,HSPB1,IMPACT,PAK2,PARK7,PBLD,PIK3R2,PPM1F,PRKDC,PSMD10,PTEN,RB1,STRAP,TSC2,UBASH3B,WARS,YWHAG
establishment or maintenance of apical/basal cell polarity (GO:0035088):GO_Biological_Process_2018	0.0506802	0.242139	3.22183	5	1439	7	6492	CLIC4,DLG3,ERBIN,FSCN1,PRKCI
extrinsic apoptotic signaling pathway in absence of ligand (GO:0097192):GO_Biological_Process_2018	0.0506802	0.242139	3.22183	5	1439	7	6492	APPL1,CASP2,CASP3,GSK3A,GSK3B
regulation of oxidative stress-induced intrinsic apoptotic signaling pathway (GO:1902175):GO_Biological_Process_2018	0.0506802	0.242139	3.22183	5	1439	7	6492	AKT1,HSPB1,MAPK7,NOL3,UBQLN1
regulation of glycogen biosynthetic process (GO:0005979):GO_Biological_Process_2018	0.0506802	0.242139	3.22183	5	1439	7	6492	AKT1,AKT2,GSK3A,GSK3B,IRS1
N-terminal protein amino acid acetylation (GO:0006474):GO_Biological_Process_2018	0.0506802	0.242139	3.22183	5	1439	7	6492	NAA10,NAA15,NAA25,NAA40,NAA50
STAT cascade (GO:0097696):GO_Biological_Process_2018	0.0506802	0.242139	3.22183	5	1439	7	6492	STAMBP,STAT1,STAT2,STAT3,STAT5B
regulation of protein localization to membrane (GO:1905475):GO_Biological_Process_2018	0.0506802	0.242139	3.22183	5	1439	7	6492	AKR1B1,APPL1,GBP1,GSN,VPS4A
regulation of ion homeostasis (GO:2000021):GO_Biological_Process_2018	0.0506802	0.242139	3.22183	5	1439	7	6492	CAMK2D,FHL1,PML,RANGRF,WNK1
response to glucocorticoid (GO:0051384):GO_Biological_Process_2018	0.0506802	0.242139	3.22183	5	1439	7	6492	ANXA1,GOT1,NR3C1,UBE2L3,ZFP36L2
COPII vesicle coat (GO:0030127):GO_Cellular_Component_2018	0.0506802	0.242139	3.22183	5	1439	7	6492	PEF1,SAR1A,SEC13,SEC24A,SEC31A
K63-linked polyubiquitin modification-dependent protein binding (GO:0070530):GO_Molecular_Function_2018	0.0506802	0.242139	3.22183	5	1439	7	6492	IKBKG,OPTN,OTUD7B,TAB2,ZBTB1
metalloaminopeptidase activity (GO:0070006):GO_Molecular_Function_2018	0.0506802	0.242139	3.22183	5	1439	7	6492	DNPEP,LTA4H,NPEPPS,RNPEP,XPNPEP1
four-way junction DNA binding (GO:0000400):GO_Molecular_Function_2018	0.0506802	0.242139	3.22183	5	1439	7	6492	HMGB2,HMGB3,MSH6,RAD51,RAD51D
protein stabilization (GO:0050821):GO_Biological_Process_2018	0.051666	0.246414	1.57041	26	1418	75	6424	AAK1,CDC37,CRYAB,GAPDH,HSP90AA1,HSP90AB1,HYPK,MORC3,MTMR9,NAA15,PARK7,PDCD10,PEX19,PFN1,PFN2,PIK3R1,PIN1,PTEN,PTGES3,SUGT1,TELO2,TRIM44,TSC1,UBE2B,USP13,USP7
regulation of protein complex assembly (GO:0043254):GO_Biological_Process_2018	0.0520423	0.247773	1.97843	14	1430	32	6467	AJUBA,DNM1L,FAF1,FBLIM1,FNIP1,GSK3B,GSN,HSP90AA1,IMPACT,LATS1,LCMT1,PIH1D1,PTPN11,WARS
microtubule motor activity (GO:0003777):GO_Molecular_Function_2018	0.0525907	0.249944	2.25878	10	1434	20	6479	DNAH17,DNAL4,DYNC1I2,DYNLRB1,KIF11,KIF1C,KIF2C,KIF3A,KIF3B,KIF5B
regulation of protein export from nucleus (GO:0046825):GO_Biological_Process_2018	0.0535527	0.253184	2.40783	8	1436	15	6484	ANP32B,BAG3,CAMK1,GSK3B,PARK7,SP100,XPO1,XPO5
negative regulation of endopeptidase activity (GO:0010951):GO_Biological_Process_2018	0.0535527	0.253184	2.40783	8	1436	15	6484	AKT1,BIN1,GAPDH,IFI16,SERPINB1,SERPINB6,SERPINB8,SERPINB9
protein kinase C binding (GO:0005080):GO_Molecular_Function_2018	0.0535527	0.253184	2.40783	8	1436	15	6484	HDAC5,HDAC7,HINT1,HSPB1,IRS1,PDLIM5,PKN1,YWHAG
protein serine/threonine phosphatase activity (GO:0004722):GO_Molecular_Function_2018	0.0537515	0.253681	2.08608	12	1432	26	6473	DUSP4,MTMR6,PPM1B,PPM1F,PPM1G,PPP2R2A,PPP2R5D,PPP5C,PPP6C,PTEN,RPAP2,UBLCP1
regulation of telomere capping (GO:1904353):GO_Biological_Process_2018	0.0548277	0.257415	2.70706	6	1438	10	6489	MAP2K7,MAPK1,MAPK3,NEK7,TNKS2,USP7
positive regulation of DNA binding (GO:0043388):GO_Biological_Process_2018	0.0548277	0.257415	2.70706	6	1438	10	6489	FAM129B,HMGB2,NME1,PARK7,RB1,TRAF6
response to glucose (GO:0009749):GO_Biological_Process_2018	0.0548277	0.257415	2.70706	6	1438	10	6489	EIF2B1,EIF2B2,EIF2B3,EIF2B4,EIF2B5,PFKL
regulation of cell cycle (GO:0051726):GO_Biological_Process_2018	0.0549457	0.257522	1.48144	33	1411	101	6398	BIRC2,CCND1,CDK4,CHEK1,CHMP1A,CITED2,DYNLT3,FBXO5,GMNN,MADD,MAP2K1,MAP2K2,MAP2K3,MAP2K4,MAP2K7,MAP4K5,MASTL,METTL3,NEK6,NEK7,OXSR1,PAK1,PAK2,RAD23A,RB1,SLK,STAT3,STK24,STK39,TSC1,TSC2,TXLNG,WEE1
response to tumor necrosis factor (GO:0034612):GO_Biological_Process_2018	0.0576036	0.269049	2.00855	12	1432	27	6472	AKT1,CASP3,CHUK,ERBIN,IKBKB,MAP2K7,NUB1,PYCARD,RIPK1,TANK,ZFAND6,ZFP36L2
regulation of neuron death (GO:1901214):GO_Biological_Process_2018	0.0576036	0.269049	2.00855	12	1432	27	6472	AKT1,AKT1S1,CHMP4B,DKK1,GSK3B,IKBKG,NAE1,PARK7,RILPL1,TANK,TBK1,TSC1
cytoplasmic microtubule organization (GO:0031122):GO_Biological_Process_2018	0.0579627	0.269777	2.15093	10	1434	21	6478	CCDC88A,DYNC1H1,FSD1,KATNA1,KATNAL1,MBD1,SLK,TUBGCP2,VPS4A,VPS4B
negative regulation of type I interferon production (GO:0032480):GO_Biological_Process_2018	0.0579627	0.269777	2.15093	10	1434	21	6478	DDX58,IRF3,ITCH,PCBP2,PIN1,PPM1B,PYCARD,RNF135,TBK1,UBA7
regulation of cell death (GO:0010941):GO_Biological_Process_2018	0.058158	0.269777	1.76469	16	1428	41	6458	ATG5,CHMP4B,CRYAB,CTGF,CYR61,DKK1,FAF1,IMPACT,PARK7,PRKD1,RAD18,RILPL1,RIPK2,TBK1,TSC1,VPS4B
positive regulation of protein serine/threonine kinase activity (GO:0071902):GO_Biological_Process_2018	0.058158	0.269777	1.76469	16	1428	41	6458	CAB39,CAMK1,CCND1,FGF1,MALT1,MAP2K1,MAP2K2,MAP3K7,MAPRE3,PDCD10,PIH1D1,PSMD10,RAPGEF2,TANK,TELO2,TRAF6
peptidyl-threonine modification (GO:0018210):GO_Biological_Process_2018	0.0588615	0.272574	1.86137	14	1430	34	6465	AKT1,CAMK1,CAMK2D,CHEK1,GSK3A,GSK3B,MAP2K1,MAPK1,OXSR1,PHKG2,PRKD1,STK39,TBK1,WNK1
proteasomal protein catabolic process (GO:0010498):GO_Biological_Process_2018	0.0602821	0.278676	1.43664	38	1406	120	6379	ATE1,BIRC2,BUB1B,CDC34,CUL1,FAF1,FBXW5,GSK3A,GSK3B,HECTD3,ITCH,KEAP1,KLHL42,LTN1,NSFL1C,PCBP2,PCNP,PLAA,PML,PSMD10,PSMD5,PSMD9,PSMF1,RBCK1,RLIM,RNF181,SHARPIN,SIAH1,UBE2A,UBE2B,UBE2D1,UBE2D3,UBE2E1,UBE2K,UBE2R2,UBE3A,UBXN1,UCHL1
ATPase activity (GO:0016887):GO_Molecular_Function_2018	0.0605666	0.279514	1.54734	28	1416	82	6417	CHD1L,DNAH17,DNAL4,DYNC1H1,DYNC1I2,HSP90AA1,HSPA14,HSPA4,HSPH1,KATNA1,KATNAL1,KIF11,KIF1C,KIF2C,KIF3A,KIF3B,KIF5B,MSH6,MYH9,MYO1E,MYO9B,OLA1,PFN2,PTPA,VPS4A,VPS4B,WDR34,WDR60
axonogenesis (GO:0007409):GO_Biological_Process_2018	0.0624831	0.284358	1.57255	25	1419	72	6427	ARHGAP35,FAM129B,FEZ2,GAB1,GRB10,KIF3A,KIF5B,LYPLA2,MAP1A,MAP1B,MAP1S,MAPK1,MAPK3,MAPK7,PIK3CA,PIK3CB,PIK3R1,PLCG1,PTEN,PTPN11,SH3KBP1,SIAH1,SOS1,TUBB3,USP9X
vesicle budding from membrane (GO:0006900):GO_Biological_Process_2018	0.0634007	0.284358	3.60698	4	1440	5	6494	FNBP1L,SNX3,VPS4A,WASL
negative regulation of cation channel activity (GO:2001258):GO_Biological_Process_2018	0.0634007	0.284358	3.60698	4	1440	5	6494	GSTM2,GSTO1,SRI,UBQLN1
cytoplasmic sequestering of transcription factor (GO:0042994):GO_Biological_Process_2018	0.0634007	0.284358	3.60698	4	1440	5	6494	FAF1,KEAP1,NFKBIE,PSMD10
negative regulation of cell development (GO:0010721):GO_Biological_Process_2018	0.0634007	0.284358	3.60698	4	1440	5	6494	DYNLT1,GSK3A,GSK3B,MBD1
positive regulation of interleukin-1 beta production (GO:0032731):GO_Biological_Process_2018	0.0634007	0.284358	3.60698	4	1440	5	6494	HSPB1,IFI16,PYCARD,RIPK2
pinocytosis (GO:0006907):GO_Biological_Process_2018	0.0634007	0.284358	3.60698	4	1440	5	6494	MAPKAPK2,MAPKAPK3,PYCARD,SNX5
tRNA wobble base modification (GO:0002097):GO_Biological_Process_2018	0.0634007	0.284358	3.60698	4	1440	5	6494	ALKBH8,CTU2,MOCS3,URM1
neurotrophin signaling pathway (GO:0038179):GO_Biological_Process_2018	0.0634007	0.284358	3.60698	4	1440	5	6494	BCAR1,CASP3,RAPGEF1,RAPGEF2
regulation of release of sequestered calcium ion into cytosol by sarcoplasmic reticulum (GO:0010880):GO_Biological_Process_2018	0.0634007	0.284358	3.60698	4	1440	5	6494	CAMK2D,GSTM2,GSTO1,SRI
regulation of gluconeogenesis (GO:0006111):GO_Biological_Process_2018	0.0634007	0.284358	3.60698	4	1440	5	6494	ARPP19,DGKQ,PGP,SOGA1
negative regulation of ion transmembrane transporter activity (GO:0032413):GO_Biological_Process_2018	0.0634007	0.284358	3.60698	4	1440	5	6494	CAB39,CAMK2D,GOPC,STK39
N-terminal protein acetyltransferase complex (GO:0031414):GO_Cellular_Component_2018	0.0634007	0.284358	3.60698	4	1440	5	6494	NAA10,NAA15,NAA25,NAA50
phospholipase A2 activity (GO:0004623):GO_Molecular_Function_2018	0.0634007	0.284358	3.60698	4	1440	5	6494	PAFAH1B1,PAFAH1B2,PAFAH1B3,PRDX6
oxidoreductase activity, acting on NAD(P)H, heme protein as acceptor (GO:0016653):GO_Molecular_Function_2018	0.0634007	0.284358	3.60698	4	1440	5	6494	CYB5R2,CYB5R4,MTRR,NQO1
transaminase activity (GO:0008483):GO_Molecular_Function_2018	0.0634007	0.284358	3.60698	4	1440	5	6494	BCAT1,GOT1,KYAT1,PSAT1
cysteine-type endopeptidase activity involved in apoptotic process (GO:0097153):GO_Molecular_Function_2018	0.0634007	0.284358	3.60698	4	1440	5	6494	CASP2,CASP3,CASP6,PYCARD
protein kinase activator activity (GO:0030295):GO_Molecular_Function_2018	0.0635233	0.284437	2.25703	8	1436	16	6483	ALS2,CAB39,MADD,MAP2K1,MAP2K2,NRG1,PAK2,WNK1
water-soluble vitamin metabolic process (GO:0006767):GO_Biological_Process_2018	0.0639754	0.285989	1.80795	14	1430	35	6464	AASDHPPT,AOX1,FASN,GSTO1,MMADHC,MTHFD1,MTHFR,MTR,MTRR,OVCA2,PANK2,PDXK,PNPO,RFK
protein localization to nucleus (GO:0034504):GO_Biological_Process_2018	0.064191	0.28648	1.65295	19	1425	52	6447	ARL2BP,CSE1L,HEATR3,IPO11,IPO13,IPO7,IPO8,IPO9,MORC3,NUTF2,PML,RAN,RANBP1,RANBP3,RPAIN,STAT3,TNPO3,TSC2,XPA
regulation of spindle assembly (GO:0090169):GO_Biological_Process_2018	0.0649057	0.287073	2.63273	7	1437	12	6487	CHMP1A,CHMP1B,CHMP2B,CHMP4B,CHMP5,DYNC1H1,VPS4B
regulation of ubiquitin-protein transferase activity (GO:0051438):GO_Biological_Process_2018	0.0649057	0.287073	2.63273	7	1437	12	6487	DCUN1D1,DCUN1D4,DCUN1D5,PARK7,PIN1,UBE2L3,UBE2N
regulation of ARF protein signal transduction (GO:0032012):GO_Biological_Process_2018	0.0649057	0.287073	2.63273	7	1437	12	6487	ACAP2,APPL1,ARFGAP2,ARFGAP3,ASAP2,SMAP1,SMAP2
positive regulation of locomotion (GO:0040017):GO_Biological_Process_2018	0.0649057	0.287073	2.63273	7	1437	12	6487	AKT2,CHMP2B,CHMP4B,PPM1F,TSG101,VPS4A,VPS4B
cellular response to interleukin-12 (GO:0071349):GO_Biological_Process_2018	0.0650657	0.287073	2.05289	10	1434	22	6477	AIP,ARF1,CFL1,CNN2,GSTO1,MTAP,PAK2,PITPNA,PPIA,TALDO1
interleukin-12-mediated signaling pathway (GO:0035722):GO_Biological_Process_2018	0.0650657	0.287073	2.05289	10	1434	22	6477	AIP,ARF1,CFL1,CNN2,GSTO1,MTAP,PAK2,PITPNA,PPIA,TALDO1
protein methylation (GO:0006479):GO_Biological_Process_2018	0.0650657	0.287073	2.05289	10	1434	22	6477	CARM1,EEF1A1,EEF1AKMT2,EEF2,ETF1,GSPT1,LCMT1,LCMT2,NTMT1,PRMT3
innate immune response activating cell surface receptor signaling pathway (GO:0002220):GO_Biological_Process_2018	0.0671513	0.295313	1.67616	20	1424	54	6445	BCL10,CHUK,CUL1,IKBKB,IKBKG,MALT1,MAP3K7,MUC16,PAK1,PAK2,PSMD10,PSMD5,PSMD9,PSMF1,TAB1,TAB2,TRAF6,UBE2D1,UBE2N,UBE2V1
stimulatory C-type lectin receptor signaling pathway (GO:0002223):GO_Biological_Process_2018	0.0671513	0.295313	1.67616	20	1424	54	6445	BCL10,CHUK,CUL1,IKBKB,IKBKG,MALT1,MAP3K7,MUC16,PAK1,PAK2,PSMD10,PSMD5,PSMD9,PSMF1,TAB1,TAB2,TRAF6,UBE2D1,UBE2N,UBE2V1
spindle pole (GO:0000922):GO_Cellular_Component_2018	0.0693777	0.30461	1.64543	20	1424	55	6444	ABRAXAS2,BCCIP,BIRC6,DCTN1,DYNC1LI1,EML1,IKBKG,KATNA1,KATNAL1,KATNB1,KIF11,KNTC1,LATS1,NEDD1,SBDS,TUBG1,VPS4A,VPS4B,WDR60,WDR62
protein localization to microtubule organizing center (GO:1905508):GO_Biological_Process_2018	0.0703953	0.304634	2.81871	5	1439	8	6491	C2CD3,CCDC14,DCTN2,MBD1,NEDD1
regulation of protein oligomerization (GO:0032459):GO_Biological_Process_2018	0.0703953	0.304634	2.81871	5	1439	8	6491	BID,DNM1L,HDAC6,IDE,SH3GLB1
negative regulation of proteolysis involved in cellular protein catabolic process (GO:1903051):GO_Biological_Process_2018	0.0703953	0.304634	2.81871	5	1439	8	6491	ALAD,PDCL3,PML,PSMF1,SGTA
regulation of exosomal secretion (GO:1903541):GO_Biological_Process_2018	0.0703953	0.304634	2.81871	5	1439	8	6491	PDCD6IP,SNF8,TSG101,VPS4A,VPS4B
positive regulation of viral release from host cell (GO:1902188):GO_Biological_Process_2018	0.0703953	0.304634	2.81871	5	1439	8	6491	CHMP2B,CHMP4B,TSG101,VPS4A,VPS4B
positive regulation of defense response to virus by host (GO:0002230):GO_Biological_Process_2018	0.0703953	0.304634	2.81871	5	1439	8	6491	DDX58,EIF2AK4,STAT1,TRAF3IP2,TRIM44
positive regulation of exosomal secretion (GO:1903543):GO_Biological_Process_2018	0.0703953	0.304634	2.81871	5	1439	8	6491	PDCD6IP,SNF8,TSG101,VPS4A,VPS4B
viral translation (GO:0019081):GO_Biological_Process_2018	0.0703953	0.304634	2.81871	5	1439	8	6491	DENR,EIF2AK4,MCTS1,PCBP2,SSB
RNA methyltransferase activity (GO:0008173):GO_Molecular_Function_2018	0.0703953	0.304634	2.81871	5	1439	8	6491	FTSJ1,LCMT2,METTL3,TGS1,TRMT13
protein autophosphorylation (GO:0046777):GO_Biological_Process_2018	0.071144	0.307383	1.57752	23	1421	66	6433	AAK1,AKT1,CAMK2D,CSK,EEF2K,EIF2AK4,FER,GSK3B,MAP2K2,MAPK3,MAPKAPK2,MAPKAPK3,MEX3B,NEK6,PAK1,PAK2,PRKD1,RIOK2,RIPK1,SLK,STK17B,STK24,STK39
transmembrane receptor protein tyrosine kinase signaling pathway (GO:0007169):GO_Biological_Process_2018	0.0713114	0.307615	1.35677	49	1395	164	6335	AKT1,AKT2,AP3S1,APPL1,ARPC5,BCAR1,BRK1,CASP3,CBL,CRK,CSK,FER,FGF1,GAB1,GSK3A,GTF2F2,HSP90AA1,HSPB1,IDE,IRS1,MAPK1,MAPK14,MAPK3,MAPKAPK2,MAPKAPK3,NRG1,PAK1,PAK2,PIK3CA,PIK3CB,PIK3R1,PIK3R2,PIK3R3,PRKD1,PTPN11,PXN,RAPGEF1,RAPGEF2,RASA1,SETX,SOGA1,SOS1,STAT3,STMN1,TSC2,UBASH3B,VAV2,WASF2,WASL
regulation of Ras protein signal transduction (GO:0046578):GO_Biological_Process_2018	0.0714646	0.307786	1.78458	15	1429	38	6461	ACAP2,APPL1,ARFGAP2,ARFGAP3,ARHGAP17,ARHGDIA,ASAP2,EPS8L2,MADD,MYO9B,RASA1,SH3BP1,SMAP1,SMAP2,STAMBP
microtubule organizing center part (GO:0044450):GO_Cellular_Component_2018	0.0723694	0.310695	1.67107	17	1427	46	6453	BCCIP,C2CD3,CAPG,CCDC14,CCDC88A,CEP350,CEP41,DCTN1,KATNB1,KIF3A,MBD1,NEDD1,ODF2,RAN,TNKS2,WDR34,WDR60
protein phosphatase binding (GO:0019903):GO_Molecular_Function_2018	0.0723694	0.310695	1.67107	17	1427	46	6453	AKAP11,ARPP19,ENSA,MAP2K7,MAPK14,MASTL,MTMR9,PIK3R1,PIK3R2,PPME1,PPP6R1,PPP6R3,PTPA,SNX3,STAT3,STAT6,TANK
protein alkylation (GO:0008213):GO_Biological_Process_2018	0.0739782	0.311939	2.43004	7	1437	13	6486	EEF1A1,EEF1AKMT2,EEF2,ETF1,GSPT1,LCMT1,PRMT3
carboxylic acid biosynthetic process (GO:0046394):GO_Biological_Process_2018	0.0739782	0.311939	2.43004	7	1437	13	6486	AKR1A1,ASNS,GLUL,GOT1,KYAT1,UGDH,UGP2
regulation of intracellular steroid hormone receptor signaling pathway (GO:0033143):GO_Biological_Process_2018	0.0739782	0.311939	2.43004	7	1437	13	6486	CARM1,HDAC6,LATS1,PARK7,RNF14,UBA5,UFM1
negative regulation of microtubule polymerization or depolymerization (GO:0031111):GO_Biological_Process_2018	0.0739782	0.311939	2.43004	7	1437	13	6486	EML2,FKBP4,KATNB1,MAPRE1,MID1IP1,STMN1,TBCD
NADP binding (GO:0050661):GO_Molecular_Function_2018	0.0739782	0.311939	2.43004	7	1437	13	6486	CBR3,G6PD,GMDS,ME1,MTRR,OVCA2,TP53I3
negative regulation of autophagy (GO:0010507):GO_Biological_Process_2018	0.0742785	0.311939	2.25791	9	1435	18	6481	AKT1,ATG7,DAP,KDM4A,MTMR9,NRBP2,PIK3CA,TAB2,TSC1
regulation of protein modification process (GO:0031399):GO_Biological_Process_2018	0.0742785	0.311939	2.25791	9	1435	18	6481	ASPSCR1,ATG7,CCDC88A,FER,FNIP1,HSPB1,PARG,PML,STAT2
cortical actin cytoskeleton (GO:0030864):GO_Cellular_Component_2018	0.0742785	0.311939	2.25791	9	1435	18	6481	CAP1,CAP2,CAPN2,EEF1A1,GSN,LASP1,WASL,WDR1,WIPF1
Cul3-RING ubiquitin ligase complex (GO:0031463):GO_Cellular_Component_2018	0.0742785	0.311939	2.25791	9	1435	18	6481	ARIH1,BACH1,GLMN,IPP,KEAP1,KLHL36,KLHL42,KLHL5,PEF1
kinesin complex (GO:0005871):GO_Cellular_Component_2018	0.0742785	0.311939	2.25791	9	1435	18	6481	KIF11,KIF1C,KIF2C,KIF3A,KIF3B,KIF5B,KIFAP3,KLC1,KLC2
protein tyrosine phosphatase activity (GO:0004725):GO_Molecular_Function_2018	0.0742785	0.311939	2.25791	9	1435	18	6481	DUSP3,DUSP4,MTMR6,PGP,PTEN,PTPN11,PTPN12,PTPN23,UBASH3B
interleukin-1-mediated signaling pathway (GO:0070498):GO_Biological_Process_2018	0.0755642	0.311939	1.69631	18	1426	48	6451	CHUK,CUL1,IKBKB,IKBKG,IRAK4,MAP3K7,MAPK3,MYD88,PSMD10,PSMD5,PSMD9,PSMF1,RIPK2,TAB1,TAB2,TRAF6,UBE2N,UBE2V1
macropinocytosis (GO:0044351):GO_Biological_Process_2018	0.0777257	0.311939	4.50678	3	1441	3	6496	MAPKAPK2,MAPKAPK3,PYCARD
cellular response to growth hormone stimulus (GO:0071378):GO_Biological_Process_2018	0.0777257	0.311939	4.50678	3	1441	3	6496	PIK3R1,PXN,STAT3
chemical synaptic transmission, postsynaptic (GO:0099565):GO_Biological_Process_2018	0.0777257	0.311939	4.50678	3	1441	3	6496	AKT1,GSK3A,GSK3B
positive regulation of glycogen biosynthetic process (GO:0045725):GO_Biological_Process_2018	0.0777257	0.311939	4.50678	3	1441	3	6496	AKT1,AKT2,IRS1
death-inducing signaling complex assembly (GO:0071550):GO_Biological_Process_2018	0.0777257	0.311939	4.50678	3	1441	3	6496	RIPK1,TANK,TRADD
protein localization to microtubule (GO:0035372):GO_Biological_Process_2018	0.0777257	0.311939	4.50678	3	1441	3	6496	DIAPH1,MAPRE1,MID1
positive regulation of lymphocyte differentiation (GO:0045621):GO_Biological_Process_2018	0.0777257	0.311939	4.50678	3	1441	3	6496	PPP2R3C,ZBTB1,ZMIZ1
excitatory postsynaptic potential (GO:0060079):GO_Biological_Process_2018	0.0777257	0.311939	4.50678	3	1441	3	6496	AKT1,GSK3A,GSK3B
leukotriene metabolic process (GO:0006691):GO_Biological_Process_2018	0.0777257	0.311939	4.50678	3	1441	3	6496	LTA4H,MAPKAPK2,PTGR1
protein localization to microtubule cytoskeleton (GO:0072698):GO_Biological_Process_2018	0.0777257	0.311939	4.50678	3	1441	3	6496	DIAPH1,MAPRE1,MID1
regulation of postsynaptic membrane potential (GO:0060078):GO_Biological_Process_2018	0.0777257	0.311939	4.50678	3	1441	3	6496	AKT1,GSK3A,GSK3B
regulation of type B pancreatic cell development (GO:2000074):GO_Biological_Process_2018	0.0777257	0.311939	4.50678	3	1441	3	6496	GSK3A,GSK3B,RHEB
regulation of Rac protein signal transduction (GO:0035020):GO_Biological_Process_2018	0.0777257	0.311939	4.50678	3	1441	3	6496	ALS2,ARHGAP17,SH3BP1
alpha-amino acid biosynthetic process (GO:1901607):GO_Biological_Process_2018	0.0777257	0.311939	4.50678	3	1441	3	6496	BCAT1,GAMT,MTHFD1
pyrimidine nucleobase metabolic process (GO:0006206):GO_Biological_Process_2018	0.0777257	0.311939	4.50678	3	1441	3	6496	UCK2,UCKL1,UPRT
regulation of ERAD pathway (GO:1904292):GO_Biological_Process_2018	0.0777257	0.311939	4.50678	3	1441	3	6496	UBXN1,USP13,USP25
pentose metabolic process (GO:0019321):GO_Biological_Process_2018	0.0777257	0.311939	4.50678	3	1441	3	6496	G6PD,RPE,XYLB
cellular response to leucine starvation (GO:1990253):GO_Biological_Process_2018	0.0777257	0.311939	4.50678	3	1441	3	6496	EIF2AK4,GCN1,IMPACT
regulation of rhodopsin mediated signaling pathway (GO:0022400):GO_Biological_Process_2018	0.0777257	0.311939	4.50678	3	1441	3	6496	FNTA,FNTB,METAP2
regulation of organ growth (GO:0046620):GO_Biological_Process_2018	0.0777257	0.311939	4.50678	3	1441	3	6496	LATS1,PTEN,WWC2
microtubule anchoring at centrosome (GO:0034454):GO_Biological_Process_2018	0.0777257	0.311939	4.50678	3	1441	3	6496	DCTN1,KIF3A,MBD1
regulation of cytoplasmic translational elongation (GO:1900247):GO_Biological_Process_2018	0.0777257	0.311939	4.50678	3	1441	3	6496	DPH2,DPH5,EEF2
regulation of cysteine-type endopeptidase activity involved in apoptotic signaling pathway (GO:2001267):GO_Biological_Process_2018	0.0777257	0.311939	4.50678	3	1441	3	6496	GSN,PARK7,PIH1D1
regulation of myotube differentiation (GO:0010830):GO_Biological_Process_2018	0.0777257	0.311939	4.50678	3	1441	3	6496	HDAC4,HDAC5,MAPK14
death-inducing signaling complex (GO:0031264):GO_Cellular_Component_2018	0.0777257	0.311939	4.50678	3	1441	3	6496	FAF1,RIPK1,TRADD
tau-protein kinase activity (GO:0050321):GO_Molecular_Function_2018	0.0777257	0.311939	4.50678	3	1441	3	6496	GSK3A,GSK3B,PHKG2
SUMO binding (GO:0032183):GO_Molecular_Function_2018	0.0777257	0.311939	4.50678	3	1441	3	6496	NR3C1,PML,UBA2
transferase activity, transferring amino-acyl groups (GO:0016755):GO_Molecular_Function_2018	0.0777257	0.311939	4.50678	3	1441	3	6496	ATE1,GGCT,TGM2
oxidoreductase activity, acting on single donors with incorporation of molecular oxygen, incorporation of two atoms of oxygen (GO:0016702):GO_Molecular_Function_2018	0.0777257	0.311939	4.50678	3	1441	3	6496	ADI1,ADO,PIR
oxidoreductase activity, acting on a sulfur group of donors, NAD(P) as acceptor (GO:0016668):GO_Molecular_Function_2018	0.0777257	0.311939	4.50678	3	1441	3	6496	PGK1,TXNDC17,TXNL1
sulfurtransferase activity (GO:0016783):GO_Molecular_Function_2018	0.0777257	0.311939	4.50678	3	1441	3	6496	CTU2,MOCS3,URM1
cytidylyltransferase activity (GO:0070567):GO_Molecular_Function_2018	0.0777257	0.311939	4.50678	3	1441	3	6496	NANS,PCYT1A,PCYT2
positive regulation of type I interferon production (GO:0032481):GO_Biological_Process_2018	0.0783329	0.313447	1.83575	13	1431	32	6467	DDX58,IFI16,IRF3,LRRFIP1,MYD88,NFKB2,PRKDC,RIOK3,RIPK2,RNF135,STAT1,STAT6,TBK1
steroid hormone receptor binding (GO:0035258):GO_Molecular_Function_2018	0.0783329	0.313447	1.83575	13	1431	32	6467	LATS1,MMS19,PARK7,PKN1,PPID,RAN,RB1,RNF14,STAT5B,TGFB1I1,WBP2,WIPI1,YWHAH
spermatogenesis (GO:0007283):GO_Biological_Process_2018	0.0786706	0.313871	1.98771	11	1433	25	6474	CCNI,EIF5A2,FAM50A,HERC4,METTL3,NDRG3,PRKAG1,SPAG9,STYX,TRIP13,UBE2B
male gamete generation (GO:0048232):GO_Biological_Process_2018	0.0786706	0.313871	1.98771	11	1433	25	6474	CCNI,EIF5A2,FAM50A,HERC4,METTL3,NDRG3,PRKAG1,SPAG9,STYX,TRIP13,UBE2B
regulation of cellular amide metabolic process (GO:0034248):GO_Biological_Process_2018	0.0800546	0.318455	2.13878	9	1435	19	6480	CDC123,EEF1A1,EEF1A2,EIF2B4,FOXO3,MTPN,PGAM1,TIGAR,TSC1
negative regulation of defense response (GO:0031348):GO_Biological_Process_2018	0.0800546	0.318455	2.13878	9	1435	19	6480	IFI16,ITCH,MAPK7,MVK,OTULIN,PCBP2,PPM1B,SHARPIN,TRAFD1
regulation of neuron projection development (GO:0010975):GO_Biological_Process_2018	0.0821547	0.32633	1.62796	18	1426	50	6449	AKT1,ARHGAP35,CAMK1,CCDC88A,DPYSL3,FBXO7,FKBP4,GAK,PAK1,PRKCI,PRKD1,PTEN,RAPGEF1,RAPGEF2,RUFY3,SETX,SNX3,SSH3
positive regulation of apoptotic signaling pathway (GO:2001235):GO_Biological_Process_2018	0.0839909	0.32634	1.77987	13	1431	33	6466	BCL10,BID,DNM1L,GSK3A,GSK3B,GSN,PAK2,PDCD5,PML,PYCARD,RIPK1,SIAH1,TANK
small GTPase binding (GO:0031267):GO_Molecular_Function_2018	0.0844074	0.32634	1.91081	11	1433	26	6473	ACAP2,APPL1,ARFGAP2,ARFGAP3,ASAP2,PAK2,RAPGEF6,RILPL1,SMAP1,SMAP2,TSC2
arginine biosynthetic process (GO:0006526):GO_Biological_Process_2018	0.0870963	0.32634	9.01106	2	1442	1	6498	ASL,ASS1
negative regulation of interleukin-8 secretion (GO:2000483):GO_Biological_Process_2018	0.0870963	0.32634	9.01106	2	1442	1	6498	ANXA1,ANXA4
regulation of catecholamine secretion (GO:0050433):GO_Biological_Process_2018	0.0870963	0.32634	9.01106	2	1442	1	6498	DTNBP1,GRK2
negative regulation of potassium ion transmembrane transporter activity (GO:1901017):GO_Biological_Process_2018	0.0870963	0.32634	9.01106	2	1442	1	6498	CAB39,STK39
maintenance of gastrointestinal epithelium (GO:0030277):GO_Biological_Process_2018	0.0870963	0.32634	9.01106	2	1442	1	6498	PBLD,STRAP
negative regulation of cytokinesis (GO:0032466):GO_Biological_Process_2018	0.0870963	0.32634	9.01106	2	1442	1	6498	VPS4A,ZFYVE19
central nervous system neuron axonogenesis (GO:0021955):GO_Biological_Process_2018	0.0870963	0.32634	9.01106	2	1442	1	6498	ARHGAP35,PTEN
strand invasion (GO:0042148):GO_Biological_Process_2018	0.0870963	0.32634	9.01106	2	1442	1	6498	RAD51,RAD51D
regulation of striated muscle cell differentiation (GO:0051153):GO_Biological_Process_2018	0.0870963	0.32634	9.01106	2	1442	1	6498	HDAC5,NRG1
regulation of lymphocyte differentiation (GO:0045619):GO_Biological_Process_2018	0.0870963	0.32634	9.01106	2	1442	1	6498	METTL3,ZFP36L2
negative regulation of cAMP-mediated signaling (GO:0043951):GO_Biological_Process_2018	0.0870963	0.32634	9.01106	2	1442	1	6498	CDC34,UBE2B
heme catabolic process (GO:0042167):GO_Biological_Process_2018	0.0870963	0.32634	9.01106	2	1442	1	6498	BLVRA,BLVRB
deadenylation-independent decapping of nuclear-transcribed mRNA (GO:0031087):GO_Biological_Process_2018	0.0870963	0.32634	9.01106	2	1442	1	6498	DCP1A,EDC3
porphyrin-containing compound catabolic process (GO:0006787):GO_Biological_Process_2018	0.0870963	0.32634	9.01106	2	1442	1	6498	BLVRA,BLVRB
regulation of cellular carbohydrate catabolic process (GO:0043471):GO_Biological_Process_2018	0.0870963	0.32634	9.01106	2	1442	1	6498	PGAM1,TIGAR
regulation of cell communication by electrical coupling involved in cardiac conduction (GO:1901844):GO_Biological_Process_2018	0.0870963	0.32634	9.01106	2	1442	1	6498	CAMK2D,SRI
cilium movement (GO:0003341):GO_Biological_Process_2018	0.0870963	0.32634	9.01106	2	1442	1	6498	DNAAF5,DNAH17
astrocyte differentiation (GO:0048708):GO_Biological_Process_2018	0.0870963	0.32634	9.01106	2	1442	1	6498	EIF2B5,STAT3
regulation of cAMP biosynthetic process (GO:0030817):GO_Biological_Process_2018	0.0870963	0.32634	9.01106	2	1442	1	6498	CAP1,CAP2
urate metabolic process (GO:0046415):GO_Biological_Process_2018	0.0870963	0.32634	9.01106	2	1442	1	6498	PNP,PRPS1
positive regulation of fibroblast apoptotic process (GO:2000271):GO_Biological_Process_2018	0.0870963	0.32634	9.01106	2	1442	1	6498	STK17A,STK17B
polyol biosynthetic process (GO:0046173):GO_Biological_Process_2018	0.0870963	0.32634	9.01106	2	1442	1	6498	ISYNA1,PPIP5K2
regulation of cellular response to insulin stimulus (GO:1900076):GO_Biological_Process_2018	0.0870963	0.32634	9.01106	2	1442	1	6498	NUCKS1,TSC2
positive regulation of interleukin-1 production (GO:0032732):GO_Biological_Process_2018	0.0870963	0.32634	9.01106	2	1442	1	6498	HSPB1,IFI16
radial glial cell differentiation (GO:0060019):GO_Biological_Process_2018	0.0870963	0.32634	9.01106	2	1442	1	6498	METTL3,STAT3
melanocyte differentiation (GO:0030318):GO_Biological_Process_2018	0.0870963	0.32634	9.01106	2	1442	1	6498	HPS6,USP13
epithelial structure maintenance (GO:0010669):GO_Biological_Process_2018	0.0870963	0.32634	9.01106	2	1442	1	6498	PBLD,STRAP
nucleotide-binding oligomerization domain containing 2 signaling pathway (GO:0070431):GO_Biological_Process_2018	0.0870963	0.32634	9.01106	2	1442	1	6498	OTULIN,RIPK2
elongin complex (GO:0070449):GO_Cellular_Component_2018	0.0870963	0.32634	9.01106	2	1442	1	6498	ELOB,ELOC
axonemal dynein complex (GO:0005858):GO_Cellular_Component_2018	0.0870963	0.32634	9.01106	2	1442	1	6498	DNAH17,DYNLRB1
Rad51B-Rad51C-Rad51D-XRCC2 complex (GO:0033063):GO_Cellular_Component_2018	0.0870963	0.32634	9.01106	2	1442	1	6498	RAD51,RAD51D
Cul5-RING ubiquitin ligase complex (GO:0031466):GO_Cellular_Component_2018	0.0870963	0.32634	9.01106	2	1442	1	6498	ARIH2,ELOB
ether hydrolase activity (GO:0016803):GO_Molecular_Function_2018	0.0870963	0.32634	9.01106	2	1442	1	6498	LTA4H,RNPEP
CXCR chemokine receptor binding (GO:0045236):GO_Molecular_Function_2018	0.0870963	0.32634	9.01106	2	1442	1	6498	ITCH,YARS
phosphorylase activity (GO:0004645):GO_Molecular_Function_2018	0.0870963	0.32634	9.01106	2	1442	1	6498	MTAP,PYGB
phospholipase binding (GO:0043274):GO_Molecular_Function_2018	0.0870963	0.32634	9.01106	2	1442	1	6498	DGKQ,PAFAH1B1
NEDD8 transferase activity (GO:0019788):GO_Molecular_Function_2018	0.0870963	0.32634	9.01106	2	1442	1	6498	UBA3,UBE2M
lipase inhibitor activity (GO:0055102):GO_Molecular_Function_2018	0.0870963	0.32634	9.01106	2	1442	1	6498	ANXA4,ANXA5
ATP-dependent microtubule motor activity, minus-end-directed (GO:0008569):GO_Molecular_Function_2018	0.0870963	0.32634	9.01106	2	1442	1	6498	DNAH17,DYNC1H1
polyol metabolic process (GO:0019751):GO_Biological_Process_2018	0.0881137	0.329241	2.03159	9	1435	20	6479	IMPA1,INPP1,INPP4B,INPPL1,ISYNA1,NUDT3,PLCG1,PPIP5K2,PTEN
inositol phosphate metabolic process (GO:0043647):GO_Biological_Process_2018	0.0881137	0.329241	2.03159	9	1435	20	6479	IMPA1,INPP1,INPP4B,INPPL1,ISYNA1,NUDT3,PLCG1,PPIP5K2,PTEN
G1/S transition of mitotic cell cycle (GO:0000082):GO_Biological_Process_2018	0.089212	0.332886	1.62152	19	1425	53	6446	BACH1,BCAT1,CCND1,CDC34,CDC45,CDK4,CUL1,EIF4EBP1,FBXO5,GSPT1,LATS1,ORC6,PPP6C,PRIM2,RANBP1,RANBP3,RB1,RPS6KB1,WEE1
positive regulation of cellular process (GO:0048522):GO_Biological_Process_2018	0.0896544	0.334077	1.31126	54	1390	187	6312	ACLY,AKR1B1,AKT1,AKT2,BRAT1,CAPN1,CAPNS1,CCND1,CDC123,CDK4,CHEK1,CITED2,CRKL,CTGF,DHPS,DKK1,DNPH1,EIF5A,EIF5A2,ETS1,FAF1,FASN,FER,FGF1,FGFR1OP,HDAC4,HMGN5,HSP90AB1,IRS1,MCTS1,MTPN,MVD,N6AMT1,NACC1,NACC2,NAMPT,NAP1L1,NRG1,NUDT16,OSR2,PA2G4,PAK1,PDCD10,PSMD10,PTEN,PTPN23,RAD18,RAD23A,RIPK2,RPS6KA3,STAMBP,TTK,UBE2A,USP47
negative regulation of immune effector process (GO:0002698):GO_Biological_Process_2018	0.0909071	0.334148	3.00525	4	1440	6	6493	FER,ITCH,PCBP2,PPM1B
regulation of transcription regulatory region DNA binding (GO:2000677):GO_Biological_Process_2018	0.0909071	0.334148	3.00525	4	1440	6	6493	FAM129B,PARK7,RB1,TRAF6
regulation of extrinsic apoptotic signaling pathway in absence of ligand (GO:2001239):GO_Biological_Process_2018	0.0909071	0.334148	3.00525	4	1440	6	6493	AKT1,MAPK7,PPP2R1B,SNAI2
regulation of protein localization to cell periphery (GO:1904375):GO_Biological_Process_2018	0.0909071	0.334148	3.00525	4	1440	6	6493	AKR1B1,APPL1,GBP1,VPS4A
IRES-dependent viral translational initiation (GO:0075522):GO_Biological_Process_2018	0.0909071	0.334148	3.00525	4	1440	6	6493	DENR,MCTS1,PCBP2,SSB
regulation of necroptotic process (GO:0060544):GO_Biological_Process_2018	0.0909071	0.334148	3.00525	4	1440	6	6493	BIRC2,RIPK1,TANK,TRADD
regulation of nervous system development (GO:0051960):GO_Biological_Process_2018	0.0909071	0.334148	3.00525	4	1440	6	6493	HMGB2,PDLIM5,PRUNE1,ZPR1
JAK-STAT cascade involved in growth hormone signaling pathway (GO:0060397):GO_Biological_Process_2018	0.0909071	0.334148	3.00525	4	1440	6	6493	MAPK1,MAPK3,STAT3,STAT5B
activation of NF-kappaB-inducing kinase activity (GO:0007250):GO_Biological_Process_2018	0.0909071	0.334148	3.00525	4	1440	6	6493	MALT1,MAP3K7,TANK,TRAF6
translation elongation factor activity (GO:0003746):GO_Molecular_Function_2018	0.0909071	0.334148	3.00525	4	1440	6	6493	EEF1A1,EEF1A2,EIF5A,GTPBP1
cholesterol metabolic process (GO:0008203):GO_Biological_Process_2018	0.0919014	0.337345	1.83983	11	1433	27	6472	ACAT2,ACLY,FDPS,G6PD,GGPS1,HMGCS1,IDI1,MVD,MVK,PMVK,SNX17
MAPK cascade (GO:0000165):GO_Biological_Process_2018	0.097652	0.357969	1.39707	33	1411	107	6392	ARAF,BRAP,CAMK2D,CHUK,CUL1,FGF1,IKBKB,IKBKG,IRS1,MAP2K1,MAP2K2,MAP2K7,MAP3K7,MAP4K5,MAPK1,MAPK3,MAPKAPK2,MAPKAPK3,NRG1,PEBP1,PPP5C,PSMD10,PSMD5,PSMD9,PSMF1,RAPGEF2,RASA1,RIPK2,SETX,SOS1,STK24,YWHAB,ZFP36L2
mitochondrion disassembly (GO:0061726):GO_Biological_Process_2018	0.0983854	0.36017	1.93439	9	1435	21	6478	ATG12,ATG2A,ATG3,ATG4A,ATG5,ATG7,FBXO7,WDR45,WIPI1
positive regulation of cell cycle (GO:0045787):GO_Biological_Process_2018	0.0992875	0.362493	1.70971	14	1430	37	6462	ASNS,CCND1,CDK4,CHEK1,CITED2,DUSP3,EIF4EBP1,HMGN5,HSP90AB1,MAPRE3,NUDT16,PSMD10,RAD23A,RPS6KB1
GTPase binding (GO:0051020):GO_Molecular_Function_2018	0.0992875	0.362493	1.70971	14	1430	37	6462	ACAP2,APPL1,ARFGAP2,ARFGAP3,ASAP2,ENO1,FNBP1L,HSP90AA1,PAK2,RASA1,RILPL1,SMAP1,SMAP2,TSC2
cellular response to interleukin-1 (GO:0071347):GO_Biological_Process_2018	0.100376	0.364749	1.58722	20	1424	57	6442	CHUK,CUL1,IKBKB,IKBKG,IRAK4,MAP3K7,MAPK3,MYD88,PSMD10,PSMD5,PSMD9,PSMF1,PYCARD,RIPK2,TAB1,TAB2,TANK,TRAF6,UBE2N,UBE2V1
protein K11-linked ubiquitination (GO:0070979):GO_Biological_Process_2018	0.100848	0.364749	2.10548	7	1437	15	6484	UBE2A,UBE2B,UBE2D3,UBE2E2,UBE2H,UBE2L3,UBE2T
pattern recognition receptor signaling pathway (GO:0002221):GO_Biological_Process_2018	0.100848	0.364749	2.10548	7	1437	15	6484	BCL10,IRAK4,MAPKAPK2,MAPKAPK3,MYD88,RPS6KA3,TRAF6
positive regulation of telomere maintenance (GO:0032206):GO_Biological_Process_2018	0.100848	0.364749	2.10548	7	1437	15	6484	ERCC1,MAP2K7,MAPK1,MAPK3,NEK7,PML,TNKS2
lipid phosphorylation (GO:0046834):GO_Biological_Process_2018	0.100848	0.364749	2.10548	7	1437	15	6484	DGKQ,PI4KB,PIK3CA,PIK3CB,PIK3R1,PIK3R2,PIK3R3
hippo signaling (GO:0035329):GO_Biological_Process_2018	0.100848	0.364749	2.10548	7	1437	15	6484	AJUBA,AMOTL2,CASP3,DVL2,LATS1,MOB1B,YWHAB
aggresome (GO:0016235):GO_Cellular_Component_2018	0.100848	0.364749	2.10548	7	1437	15	6484	DVL2,EEF2,HDAC6,SLFN11,TBK1,TDP2,UBQLN1
Ras GTPase binding (GO:0017016):GO_Molecular_Function_2018	0.101374	0.366164	1.45274	26	1418	81	6418	ALS2,AP3M1,CHM,DNM1L,HPS6,KIF3A,KIF3B,MYO9B,NUTF2,OPTN,PDE6D,PPP6R1,RABGEF1,RABGGTB,RANBP1,RANBP3,RANGRF,RAPGEF6,TBC1D1,TBC1D13,TBC1D17,TBC1D2,TBC1D22A,TBC1D4,XPO5,XPOT
neutrophil mediated immunity (GO:0002446):GO_Biological_Process_2018	0.104793	0.377841	1.26975	64	1380	229	6270	ACLY,ALAD,ALDOA,ALDOC,APEH,APRT,ARPC5,ATG7,CAB39,CAND1,CAP1,CAPN1,CNN2,COTL1,CPNE1,CPNE3,CPPED1,CSTB,DBNL,DERA,DIAPH1,DYNC1H1,DYNC1LI1,DYNLT1,EEF1A1,EEF2,GDI2,GPI,GSN,GSTP1,GYG1,HEBP2,HSP90AA1,HSP90AB1,IDH1,IMPDH1,IMPDH2,IRAK4,KCMF1,LTA4H,MAPK1,MAPK14,NME2,OSTF1,PA2G4,PAFAH1B2,PDAP1,PDXK,PFKL,PGAM1,PGM1,PGM2,PKM,PNP,PPIA,PRDX6,PYCARD,PYGB,S100A11,SERPINB1,SERPINB6,TUBB4B,UBR4,VCL
nuclear transport (GO:0051169):GO_Biological_Process_2018	0.105031	0.377841	2.46064	6	1438	11	6488	ANP32A,ANP32E,EIF5A,NUTF2,SET,XPO1
cell cycle G1/S phase transition (GO:0044843):GO_Biological_Process_2018	0.105288	0.377841	1.60096	17	1427	48	6451	BCAT1,CCND1,CDC34,CDC45,CDK4,CUL1,EIF4EBP1,GSPT1,LATS1,ORC6,PPP6C,PRIM2,RANBP1,RANBP3,RB1,RPS6KB1,WEE1
negative regulation of protein kinase activity (GO:0006469):GO_Biological_Process_2018	0.105304	0.377841	1.66446	14	1430	38	6461	AKT1,AKT1S1,FGFR1OP,GSTP1,HSPB1,PAK2,PARK7,PPM1F,PYCARD,RB1,TSC2,UBASH3B,WARS,YWHAG
tRNA processing (GO:0008033):GO_Biological_Process_2018	0.105304	0.377841	1.66446	14	1430	38	6461	AARS,ADAT1,CTU2,FTSJ1,LCMT2,METTL1,SARS,SSB,THUMPD1,TSEN15,TYW5,URM1,WDR4,ZBTB8OS
response to cytokine (GO:0034097):GO_Biological_Process_2018	0.106373	0.381169	1.53295	20	1424	59	6440	CASP3,DPYSL3,HDAC4,MAP2K7,MAPKAPK2,MAPKAPK3,MYD88,NFKB2,NUB1,PML,PTPN11,PTPN12,PTPN23,RIPK1,SP100,STAT1,STAT3,TBK1,TRAF6,TRAFD1
centriole (GO:0005814):GO_Cellular_Component_2018	0.110919	0.396443	1.74828	12	1432	31	6468	BCCIP,C2CD3,CAPG,CCDC88A,CEP350,CEP41,DCTN1,KIF3A,NEDD1,ODF2,RAN,WDR34
generation of neurons (GO:0048699):GO_Biological_Process_2018	0.11147	0.396443	1.69484	15	1429	40	6459	CASP3,ELP3,HMGB2,MAP2K1,MTPN,NIF3L1,NRBP2,PAFAH1B1,PIN1,PRUNE1,RAPGEF2,RB1,TUBB3,UNC119B,USP9X
actin polymerization or depolymerization (GO:0008154):GO_Biological_Process_2018	0.112311	0.396443	2.12399	8	1436	17	6482	CAP1,CAP2,CFL1,DSTN,GSN,MICAL1,WASL,WDR1
negative regulation of cellular component organization (GO:0051129):GO_Biological_Process_2018	0.114397	0.396443	1.88116	10	1434	24	6475	AKR1B1,DFFA,DNAJB1,GSK3B,HDAC6,IMPACT,LCMT1,LRSAM1,PRKD1,WASL
endopeptidase inhibitor activity (GO:0004866):GO_Molecular_Function_2018	0.114397	0.396443	1.88116	10	1434	24	6475	BIRC6,CAST,CSTB,GAPDH,PSMF1,SERPINB1,SERPINB6,SERPINB8,SERPINB9,USP14
phosphatase activity (GO:0016791):GO_Molecular_Function_2018	0.114632	0.396443	1.5958	18	1426	51	6448	DUSP12,DUSP3,DUSP4,ENOPH1,HDHD2,NUDT16,PGP,PPP2R5D,PPP4R1,PPP5C,PRUNE1,PSPH,PTEN,PTPN11,PTPN12,PUDP,TIGAR,UBASH3B
positive regulation of protein complex assembly (GO:0031334):GO_Biological_Process_2018	0.115049	0.396443	1.65326	15	1429	41	6458	AJUBA,BID,CHD1L,ERCC1,FAF1,FNIP1,FSCN1,GSK3B,HDAC6,IDE,PIH1D1,SETX,SH3GLB1,WARS,XPA
translation factor activity, RNA binding (GO:0008135):GO_Molecular_Function_2018	0.115049	0.396443	1.65326	15	1429	41	6458	DENR,EEF1A1,EEF1A2,EEF2K,EIF2B1,EIF2B2,EIF2B3,EIF2B4,EIF2B5,EIF4A1,EIF5,EIF5A,ETF1,GCN1,GTPBP1
regulation of cellular response to stress (GO:0080135):GO_Biological_Process_2018	0.116513	0.396443	1.50752	21	1423	63	6436	AJUBA,AKT1S1,ARMT1,BAG3,CAMK2D,CRYAB,DNAJB1,DNAJC2,EIF2AK4,FKBP4,GSK3B,HSBP1,HSP90AA1,HSP90AB1,HSPH1,IMPACT,MAPK1,MAPK3,MAPKAPK2,NEK6,PTGES3
regulation of macroautophagy (GO:0016241):GO_Biological_Process_2018	0.116513	0.396443	1.50752	21	1423	63	6436	AKT1,CAPN1,CAPNS1,CASP3,GAPDH,HDAC6,IKBKG,MAP3K7,NRBP2,PAFAH1B2,PIK3CA,PRKAB2,PRKAG1,RHEB,SH3GLB1,SNX5,SNX6,TBK1,TSC1,TSC2,UCHL1
sulfur compound biosynthetic process (GO:0044272):GO_Biological_Process_2018	0.117779	0.396443	1.56487	18	1426	52	6447	AKR1A1,CBS,CNDP2,CTH,ESD,GCLC,GCLM,GGCT,GSS,GSTA4,GSTM1,GSTM2,GSTO1,GSTP1,MAT2A,MAT2B,PAPSS1,PAPSS2
protein import into nucleus (GO:0006606):GO_Biological_Process_2018	0.117779	0.396443	1.56487	18	1426	52	6447	AKT1,CSE1L,HEATR3,IPO11,IPO13,IPO5,IPO7,IPO8,IPO9,NUTF2,RAN,RANBP1,RANBP3,RPAIN,STAT3,TGS1,TNPO3,TSC2
negative regulation of viral-induced cytoplasmic pattern recognition receptor signaling pathway (GO:0039532):GO_Biological_Process_2018	0.118102	0.396443	3.37976	3	1441	4	6495	RIOK3,SEC14L1,TKFC
regulation of actin filament depolymerization (GO:0030834):GO_Biological_Process_2018	0.118102	0.396443	3.37976	3	1441	4	6495	MTPN,SH3BP1,WDR1
negative regulation of striated muscle cell differentiation (GO:0051154):GO_Biological_Process_2018	0.118102	0.396443	3.37976	3	1441	4	6495	DKK1,HDAC4,HDAC5
positive regulation of intracellular steroid hormone receptor signaling pathway (GO:0033145):GO_Biological_Process_2018	0.118102	0.396443	3.37976	3	1441	4	6495	PAK1,PARK7,WBP2
central nervous system neuron development (GO:0021954):GO_Biological_Process_2018	0.118102	0.396443	3.37976	3	1441	4	6495	ARHGAP35,PTEN,RAPGEF2
mitochondrion distribution (GO:0048311):GO_Biological_Process_2018	0.118102	0.396443	3.37976	3	1441	4	6495	CLUH,DNM1L,MSTO1
negative regulation of interleukin-8 production (GO:0032717):GO_Biological_Process_2018	0.118102	0.396443	3.37976	3	1441	4	6495	ANXA1,ANXA4,OTUD7B
glycerolipid metabolic process (GO:0046486):GO_Biological_Process_2018	0.118102	0.396443	3.37976	3	1441	4	6495	DGKQ,PGP,PIP5K1A
phosphorylated carbohydrate dephosphorylation (GO:0046838):GO_Biological_Process_2018	0.118102	0.396443	3.37976	3	1441	4	6495	IMPA1,INPP1,PTEN
negative regulation of phosphatidylinositol 3-kinase signaling (GO:0014067):GO_Biological_Process_2018	0.118102	0.396443	3.37976	3	1441	4	6495	PTEN,STAMBP,TSC2
negative regulation of cellular component movement (GO:0051271):GO_Biological_Process_2018	0.118102	0.396443	3.37976	3	1441	4	6495	CRK,PIN1,SP100
cellular response to interferon-beta (GO:0035458):GO_Biological_Process_2018	0.118102	0.396443	3.37976	3	1441	4	6495	CDC34,STAT1,UBE2K
inositol phosphate dephosphorylation (GO:0046855):GO_Biological_Process_2018	0.118102	0.396443	3.37976	3	1441	4	6495	IMPA1,INPP1,PTEN
mammary gland epithelium development (GO:0061180):GO_Biological_Process_2018	0.118102	0.396443	3.37976	3	1441	4	6495	AKT1,AKT2,LATS1
regulation of interleukin-8 secretion (GO:2000482):GO_Biological_Process_2018	0.118102	0.396443	3.37976	3	1441	4	6495	ANXA1,ANXA4,PYCARD
mannose metabolic process (GO:0006013):GO_Biological_Process_2018	0.118102	0.396443	3.37976	3	1441	4	6495	MAN2C1,PMM1,PMM2
regulation of histone modification (GO:0031056):GO_Biological_Process_2018	0.118102	0.396443	3.37976	3	1441	4	6495	MTHFR,PARG,UBE2N
positive regulation of double-strand break repair (GO:2000781):GO_Biological_Process_2018	0.118102	0.396443	3.37976	3	1441	4	6495	MGMT,MMS19,NUDT16
regulation of cardiac muscle contraction by regulation of the release of sequestered calcium ion (GO:0010881):GO_Biological_Process_2018	0.118102	0.396443	3.37976	3	1441	4	6495	CAMK2D,GSTM2,GSTO1
xenobiotic catabolic process (GO:0042178):GO_Biological_Process_2018	0.118102	0.396443	3.37976	3	1441	4	6495	GSTM1,GSTM2,GSTO1
regulation of cysteine-type endopeptidase activity (GO:2000116):GO_Biological_Process_2018	0.118102	0.396443	3.37976	3	1441	4	6495	BIRC2,IFI16,PYCARD
lipoprotein biosynthetic process (GO:0042158):GO_Biological_Process_2018	0.118102	0.396443	3.37976	3	1441	4	6495	ATG7,WDR45,WIPI1
negative regulation of cation transmembrane transport (GO:1904063):GO_Biological_Process_2018	0.118102	0.396443	3.37976	3	1441	4	6495	CAB39,CAMK2D,STK39
negative regulation of calcium-mediated signaling (GO:0050849):GO_Biological_Process_2018	0.118102	0.396443	3.37976	3	1441	4	6495	GSTM2,GSTO1,SRI
positive regulation of protein processing (GO:0010954):GO_Biological_Process_2018	0.118102	0.396443	3.37976	3	1441	4	6495	ENO1,GSN,MYH9
regulation of actin filament length (GO:0030832):GO_Biological_Process_2018	0.118102	0.396443	3.37976	3	1441	4	6495	ARHGAP35,BRK1,SSH3
Lys48-specific deubiquitinase activity (GO:1990380):GO_Molecular_Function_2018	0.118102	0.396443	3.37976	3	1441	4	6495	OTUD7B,USP7,USP9X
adrenergic receptor binding (GO:0031690):GO_Molecular_Function_2018	0.118102	0.396443	3.37976	3	1441	4	6495	GRK2,RAPGEF2,UCHL1
alcohol dehydrogenase (NADP+) activity (GO:0008106):GO_Molecular_Function_2018	0.118102	0.396443	3.37976	3	1441	4	6495	AKR1A1,AKR1B1,AKR7A2
mitogen-activated protein kinase kinase kinase binding (GO:0031435):GO_Molecular_Function_2018	0.118102	0.396443	3.37976	3	1441	4	6495	SASH1,STK38,TRAF6
5'-3' exonuclease activity (GO:0008409):GO_Molecular_Function_2018	0.118102	0.396443	3.37976	3	1441	4	6495	FEN1,POLK,TRIR
aldo-keto reductase (NADP) activity (GO:0004033):GO_Molecular_Function_2018	0.118102	0.396443	3.37976	3	1441	4	6495	AKR1A1,AKR1B1,AKR7A2
positive regulation of neuron differentiation (GO:0045666):GO_Biological_Process_2018	0.118699	0.396443	1.69339	12	1432	32	6467	ARHGAP35,CAMK1,CPNE1,DPYSL3,IMPACT,PRKCI,PRKD1,RAPGEF1,RAPGEF2,SETX,SNX3,ZEB1
negative regulation of extrinsic apoptotic signaling pathway (GO:2001237):GO_Biological_Process_2018	0.118699	0.396443	1.69339	12	1432	32	6467	AKR1B1,AKT1,BIRC6,GSTP1,MAPK7,NOL3,PARK7,RIPK1,SH3RF1,SNAI2,TANK,TRADD
positive regulation of autophagy (GO:0010508):GO_Biological_Process_2018	0.118699	0.396443	1.69339	12	1432	32	6467	EIF2AK4,FBXO7,IKBKG,MAP3K7,OPTN,PAFAH1B2,PARK7,PIK3CB,PRKD1,SH3GLB1,TBK1,TSC2
positive regulation of plasma membrane bounded cell projection assembly (GO:0120034):GO_Biological_Process_2018	0.118699	0.396443	1.69339	12	1432	32	6467	ARHGAP35,BRK1,CCDC88A,CDC42EP3,DPYSL3,EPS8L2,FNBP1L,FSCN1,MIEN1,PFN1,WASF2,WASL
circulatory system development (GO:0072359):GO_Biological_Process_2018	0.118699	0.396443	1.69339	12	1432	32	6467	CACYBP,CITED2,DVL2,MTHFD1,NXN,PTEN,PTPN11,SALL1,SH3PXD2B,SMG9,TAB2,TSC2
PML body (GO:0016605):GO_Cellular_Component_2018	0.118699	0.396443	1.69339	12	1432	32	6467	CHFR,MAPK7,MORC3,N4BP1,PARK7,PML,RAD51,RB1,SP100,SUMO2,TDP2,UBE2I
negative regulation of G1/S transition of mitotic cell cycle (GO:2000134):GO_Biological_Process_2018	0.119123	0.396443	2.25528	6	1438	12	6487	FHL1,NACC2,PRKDC,PTEN,RB1,SLFN11
cellular modified amino acid biosynthetic process (GO:0042398):GO_Biological_Process_2018	0.119123	0.396443	2.25528	6	1438	12	6487	CNDP2,GAMT,GCLC,GCLM,GGCT,GSS
regulation of protein ubiquitination involved in ubiquitin-dependent protein catabolic process (GO:2000058):GO_Biological_Process_2018	0.119123	0.396443	2.25528	6	1438	12	6487	LATS1,PDCL3,PML,PTEN,SGTA,UBE3A
positive regulation of cytokine secretion (GO:0050715):GO_Biological_Process_2018	0.119123	0.396443	2.25528	6	1438	12	6487	CHUK,DDX58,GAPDH,GLMN,MAPK14,PYCARD
regulation of viral release from host cell (GO:1902186):GO_Biological_Process_2018	0.119123	0.396443	2.25528	6	1438	12	6487	CHMP2B,CHMP4B,PML,TSG101,VPS4A,VPS4B
chaperone mediated protein folding requiring cofactor (GO:0051085):GO_Biological_Process_2018	0.119123	0.396443	2.25528	6	1438	12	6487	DNAJB1,GAK,HSPA14,HSPA4,HSPH1,PTGES3
negative regulation of protein polymerization (GO:0032272):GO_Biological_Process_2018	0.119123	0.396443	2.25528	6	1438	12	6487	EML2,MAPRE1,PFN1,PFN2,STMN1,TBCD
DNA secondary structure binding (GO:0000217):GO_Molecular_Function_2018	0.119123	0.396443	2.25528	6	1438	12	6487	HMGB2,HMGB3,MSH6,RAD18,RAD51,RAD51D
neutrophil activation involved in immune response (GO:0002283):GO_Biological_Process_2018	0.120462	0.397846	1.26041	63	1381	227	6272	ACLY,ALAD,ALDOA,ALDOC,APEH,APRT,ARPC5,ATG7,CAB39,CAND1,CAP1,CAPN1,CNN2,COTL1,CPNE1,CPNE3,CPPED1,CSTB,DBNL,DERA,DIAPH1,DYNC1H1,DYNC1LI1,DYNLT1,EEF1A1,EEF2,GDI2,GPI,GSN,GSTP1,GYG1,HEBP2,HSP90AA1,HSP90AB1,IDH1,IMPDH1,IMPDH2,KCMF1,LTA4H,MAPK1,MAPK14,NME2,OSTF1,PA2G4,PAFAH1B2,PDAP1,PDXK,PFKL,PGAM1,PGM1,PGM2,PKM,PNP,PPIA,PRDX6,PYCARD,PYGB,S100A11,SERPINB1,SERPINB6,TUBB4B,UBR4,VCL
neutrophil degranulation (GO:0043312):GO_Biological_Process_2018	0.120462	0.397846	1.26041	63	1381	227	6272	ACLY,ALAD,ALDOA,ALDOC,APEH,APRT,ARPC5,ATG7,CAB39,CAND1,CAP1,CAPN1,CNN2,COTL1,CPNE1,CPNE3,CPPED1,CSTB,DBNL,DERA,DIAPH1,DYNC1H1,DYNC1LI1,DYNLT1,EEF1A1,EEF2,GDI2,GPI,GSN,GSTP1,GYG1,HEBP2,HSP90AA1,HSP90AB1,IDH1,IMPDH1,IMPDH2,KCMF1,LTA4H,MAPK1,MAPK14,NME2,OSTF1,PA2G4,PAFAH1B2,PDAP1,PDXK,PFKL,PGAM1,PGM1,PGM2,PKM,PNP,PPIA,PRDX6,PYCARD,PYGB,S100A11,SERPINB1,SERPINB6,TUBB4B,UBR4,VCL
histone exchange (GO:0043486):GO_Biological_Process_2018	0.121089	0.397846	2.00575	8	1436	18	6481	ANP32B,ANP32E,CENPC,CENPI,CENPK,CENPL,CENPM,CENPU
RNA catabolic process (GO:0006401):GO_Biological_Process_2018	0.121089	0.397846	2.00575	8	1436	18	6481	DIS3,DIS3L2,FEN1,METTL3,NUDT16,RNASEH2B,ZFP36L2,ZPR1
aminopeptidase activity (GO:0004177):GO_Molecular_Function_2018	0.121089	0.397846	2.00575	8	1436	18	6481	DNPEP,DPP3,DPP8,LTA4H,METAP2,NPEPPS,RNPEP,XPNPEP1
phosphotransferase activity, phosphate group as acceptor (GO:0016776):GO_Molecular_Function_2018	0.121089	0.397846	2.00575	8	1436	18	6481	AK1,AK5,CMPK1,DLG3,NME1,NME2,PMVK,PPIP5K2
tRNA aminoacylation (GO:0043039):GO_Biological_Process_2018	0.122609	0.397846	1.8057	10	1434	25	6474	AARS,GARS,HARS,NARS,PPA1,RARS,SARS,TARS,WARS,YARS
hydrogen peroxide metabolic process (GO:0042743):GO_Biological_Process_2018	0.123069	0.397846	2.57579	4	1440	7	6492	PARK7,PRDX1,PRDX2,PRDX6
superoxide metabolic process (GO:0006801):GO_Biological_Process_2018	0.123069	0.397846	2.57579	4	1440	7	6492	CCS,CYB5R4,PRDX2,SH3PXD2B
regulation of epidermal growth factor-activated receptor activity (GO:0007176):GO_Biological_Process_2018	0.123069	0.397846	2.57579	4	1440	7	6492	CBL,SNX6,TSG101,VPS25
cargo loading into COPII-coated vesicle (GO:0090110):GO_Biological_Process_2018	0.123069	0.397846	2.57579	4	1440	7	6492	SAR1A,SEC13,SEC24A,SEC31A
negative regulation of protein tyrosine kinase activity (GO:0061099):GO_Biological_Process_2018	0.123069	0.397846	2.57579	4	1440	7	6492	CBL,SNX6,TSG101,VPS25
3'-phosphoadenosine 5'-phosphosulfate metabolic process (GO:0050427):GO_Biological_Process_2018	0.123069	0.397846	2.57579	4	1440	7	6492	ABHD14B,BPNT1,PAPSS1,PAPSS2
negative regulation of axonogenesis (GO:0050771):GO_Biological_Process_2018	0.123069	0.397846	2.57579	4	1440	7	6492	ARHGDIA,GDI1,PTEN,RUFY3
DNA conformation change (GO:0071103):GO_Biological_Process_2018	0.123069	0.397846	2.57579	4	1440	7	6492	HAT1,HMGB2,HMGB3,NAA10
positive regulation of cysteine-type endopeptidase activity involved in apoptotic signaling pathway (GO:2001269):GO_Biological_Process_2018	0.123069	0.397846	2.57579	4	1440	7	6492	GSN,RIPK1,TANK,TRADD
positive regulation of protein export from nucleus (GO:0046827):GO_Biological_Process_2018	0.123069	0.397846	2.57579	4	1440	7	6492	ANP32B,BAG3,CAMK1,GSK3B
negative regulation of cell cycle arrest (GO:0071157):GO_Biological_Process_2018	0.123069	0.397846	2.57579	4	1440	7	6492	CCND1,CDK4,HMGN5,HSP90AB1
ribonucleoprotein complex disassembly (GO:0032988):GO_Biological_Process_2018	0.123069	0.397846	2.57579	4	1440	7	6492	DENR,KIF5B,KLC1,MCTS1
negative regulation of ERAD pathway (GO:1904293):GO_Biological_Process_2018	0.123069	0.397846	2.57579	4	1440	7	6492	SGTA,UBXN1,USP14,USP25
cell cortex region (GO:0099738):GO_Cellular_Component_2018	0.123069	0.397846	2.57579	4	1440	7	6492	ACTR1A,DCTN1,ENO1,MYL12B
endoplasmic reticulum exit site (GO:0070971):GO_Cellular_Component_2018	0.123069	0.397846	2.57579	4	1440	7	6492	PDCD6IP,SEC16A,SEC31A,TFG
adenyl nucleotide binding (GO:0030554):GO_Molecular_Function_2018	0.123069	0.397846	2.57579	4	1440	7	6492	BAG3,HSPBP1,HSPH1,PFN1
adenyl-nucleotide exchange factor activity (GO:0000774):GO_Molecular_Function_2018	0.123069	0.397846	2.57579	4	1440	7	6492	BAG3,HSPBP1,HSPH1,PFN1
regulation of transcription from RNA polymerase II promoter in response to stress (GO:0043618):GO_Biological_Process_2018	0.126352	0.40797	1.57589	15	1429	43	6456	BACH1,BAG3,CHEK1,DNAJB1,ELOB,ELOC,GCN1,IMPACT,MAPK7,PSMD10,PSMD5,PSMD9,PSMF1,UBE2D1,UBE2D3
regulation of protein serine/threonine kinase activity (GO:0071900):GO_Biological_Process_2018	0.130369	0.420439	1.67766	13	1431	35	6464	AKT1,BCCIP,CAB39,CAMK1,CDC37,MAP2K1,MAP2K2,PDCD10,PIH1D1,PTEN,PYCARD,TELO2,TSG101
single-stranded DNA binding (GO:0003697):GO_Molecular_Function_2018	0.131019	0.422034	1.60686	16	1428	45	6454	CDC45,ERCC1,FUBP1,HMGB2,PCBP1,PRIM2,RAD23A,RAD23B,RAD51,RAD51D,RTF1,SUB1,TDP1,TDP2,TSN,TSNAX
regulation of microtubule polymerization (GO:0031113):GO_Biological_Process_2018	0.132723	0.424519	1.89976	8	1436	19	6480	CLIP1,DCTN1,EML2,MAPRE1,PAK1,PRUNE1,STMN1,TBCD
regulation of proteasomal protein catabolic process (GO:0061136):GO_Biological_Process_2018	0.132723	0.424519	1.89976	8	1436	19	6480	ALAD,ARAF,GLMN,NUDT15,PSMF1,RAD23A,RAD23B,USP14
regulation of endopeptidase activity (GO:0052548):GO_Biological_Process_2018	0.132723	0.424519	1.89976	8	1436	19	6480	AKT1,BIRC2,GAPDH,NRDC,SERPINB1,SERPINB6,SERPINB8,SERPINB9
interferon-gamma-mediated signaling pathway (GO:0060333):GO_Biological_Process_2018	0.132723	0.424519	1.89976	8	1436	19	6480	CAMK2D,GBP1,GBP2,IRF3,MID1,PML,SP100,STAT1
cortical cytoskeleton (GO:0030863):GO_Cellular_Component_2018	0.132723	0.424519	1.89976	8	1436	19	6480	CAP1,CAP2,CAPN2,EEF1A1,GSN,LASP1,MAPRE1,WDR1
protein homooligomerization (GO:0051260):GO_Biological_Process_2018	0.132731	0.424519	1.4173	26	1418	83	6416	ALAD,ALDOA,ANXA6,APIP,BCL10,BEND3,BRK1,CHMP4B,CRYAB,CTH,DNM1L,DPYSL3,FSD1,GBP1,GOPC,HPRT1,IDE,NACC1,NACC2,PDCD6IP,POLK,RAD51,RIPK1,SRR,TANK,ZBTB1
regulation of actin filament-based process (GO:0032970):GO_Biological_Process_2018	0.132943	0.424696	1.73599	10	1434	26	6473	ARHGAP17,ARHGAP18,ARHGAP35,ARHGAP40,CCDC88A,CNN2,CRK,FSCN1,SH3BP1,TSC1
actin cytoskeleton (GO:0015629):GO_Cellular_Component_2018	0.13323	0.425113	1.32858	39	1405	133	6366	ALDOA,ANXA1,ARPC5,BIN1,CAP1,CAP2,CAPN2,CD2AP,CDC42EP3,CLIC4,CNN3,DCTN2,DCTN3,DCTN4,DDX58,DSTN,EEF1A1,FER,FSCN1,GBP2,GSN,IFIT5,IPP,KNTC1,LASP1,MYH9,MYO1E,MYO9B,PDCD6IP,PDLIM5,PGM1,PLS3,TARS,TAX1BP3,TSC1,WASF2,WASL,WDR1,WIPF1
small GTPase mediated signal transduction (GO:0007264):GO_Biological_Process_2018	0.134981	0.430191	1.57169	16	1428	46	6453	ARHGAP18,ARHGEF18,BRAP,CRKL,DNMBP,MAPK14,MAPKAPK2,MAPKAPK3,PARK7,PRKD1,RAP1GDS1,RAPGEF2,RAPGEF6,RB1,RIN2,SOS1
regulation of mitotic cell cycle (GO:0007346):GO_Biological_Process_2018	0.135932	0.432713	1.40021	26	1418	84	6415	ASNS,DCTN1,DUSP3,DYNC1H1,DYNLT3,EIF4EBP1,FBXO5,FSD1,MAP2K1,MAP2K2,MAP2K3,MAP2K4,MAP2K7,MAP4K5,NEK6,NEK7,OXSR1,PAK1,PAK2,PIN1,RB1,RPS6KB1,SLK,STK24,STK39,TACC3
phosphatidylinositol phosphorylation (GO:0046854):GO_Biological_Process_2018	0.136984	0.433518	2.08155	6	1438	13	6486	PI4KB,PIK3CA,PIK3CB,PIK3R1,PIK3R2,PIK3R3
regulation of pathway-restricted SMAD protein phosphorylation (GO:0060393):GO_Biological_Process_2018	0.136984	0.433518	2.08155	6	1438	13	6486	DKK1,PBLD,PIN1,RBPMS,STRAP,TTK
cytoskeleton-dependent intracellular transport (GO:0030705):GO_Biological_Process_2018	0.136984	0.433518	2.08155	6	1438	13	6486	CCDC88A,DYNC1I2,KIF1C,KIF3B,KIF5B,TUBA1A
peptide catabolic process (GO:0043171):GO_Biological_Process_2018	0.136984	0.433518	2.08155	6	1438	13	6486	IDE,LTA4H,NPEPPS,NRDC,RNPEP,XPNPEP1
endodeoxyribonuclease activity (GO:0004520):GO_Molecular_Function_2018	0.136984	0.433518	2.08155	6	1438	13	6486	APEX1,ERCC1,FEN1,MUS81,RAD51,RAD51D
central nervous system development (GO:0007417):GO_Biological_Process_2018	0.139834	0.436325	1.44473	23	1421	72	6427	CSK,EIF2B2,EIF2B5,ELP3,EML1,GSTP1,HNMT,MAP1S,NHEJ1,PAFAH1B2,PAFAH1B3,PHGDH,PTEN,PTPN11,PTS,RPS6KA3,SH3GL1,SMG9,SPATA5,SRR,STAT3,UBE3A,ZPR1
extrinsic apoptotic signaling pathway (GO:0097191):GO_Biological_Process_2018	0.140935	0.436325	1.77387	11	1433	28	6471	APPL1,BAG3,BID,CASP2,CASP3,GSK3A,GSK3B,RIPK1,SIVA1,TANK,TRADD
actin binding (GO:0003779):GO_Molecular_Function_2018	0.144397	0.436325	1.34899	31	1413	104	6395	ALDOA,ARPC5,BIN1,CAP1,CAP2,CCDC88A,CFL1,COTL1,DBNL,DSTN,EPS8L2,FSCN1,GBP1,GSN,MAP1A,MAP1B,MAP1S,MICAL1,MYH9,MYO1E,MYO9B,MYPN,PDLIM5,PFN1,PFN2,PLS3,SSH3,VCL,WASL,WDR1,WIPF1
axon guidance (GO:0007411):GO_Biological_Process_2018	0.145961	0.436325	1.48223	20	1424	61	6438	ARHGAP35,FAM129B,FEZ2,GAB1,GRB10,KIF3A,KIF5B,LYPLA2,MAPK1,MAPK3,MAPK7,PIK3CA,PIK3CB,PIK3R1,PLCG1,PTPN11,SH3KBP1,SIAH1,SOS1,TUBB3
positive regulation of blood vessel endothelial cell migration (GO:0043536):GO_Biological_Process_2018	0.147034	0.436325	1.80457	8	1436	20	6479	AKT1,ANXA1,ETS1,HDAC7,HSPB1,MAP2K3,PLCG1,PRKD1
positive regulation of protein secretion (GO:0050714):GO_Biological_Process_2018	0.147034	0.436325	1.80457	8	1436	20	6479	DNM1L,GAPDH,GLMN,GPI,PPIA,PPID,PSMD9,PTPN23
phosphatidylinositol-mediated signaling (GO:0048015):GO_Biological_Process_2018	0.147034	0.436325	1.80457	8	1436	20	6479	AKT1,IRS1,PI4KB,PIK3CA,PIK3CB,PIK3R1,PIK3R2,RPS6KB1
DNA replication-independent nucleosome assembly (GO:0006336):GO_Biological_Process_2018	0.147034	0.436325	1.80457	8	1436	20	6479	ASF1A,CENPC,CENPI,CENPK,CENPL,CENPM,CENPU,HAT1
metalloexopeptidase activity (GO:0008235):GO_Molecular_Function_2018	0.147034	0.436325	1.80457	8	1436	20	6479	DNPEP,LTA4H,METAP2,NPEPPS,NUDT16,PEPD,RNPEP,XPNPEP1
ATPase regulator activity (GO:0060590):GO_Molecular_Function_2018	0.147034	0.436325	1.80457	8	1436	20	6479	AHSA1,BAG3,DNAJB1,DNAJC2,FNIP1,HSPBP1,HSPH1,PFN1
negative regulation of neuron death (GO:1901215):GO_Biological_Process_2018	0.147184	0.436325	1.71245	11	1433	29	6470	AKT1,CHMP4B,FBXO7,GSK3B,IKBKG,NRBP2,PARK7,PRKCI,RASA1,SET,TANK
regulation of macromolecule metabolic process (GO:0060255):GO_Biological_Process_2018	0.149847	0.436325	1.62154	14	1430	39	6460	ARF1,ATXN7L3B,CDK4,DDX19A,DKK1,EIF4A1,MAPK1,MAPK14,MAPK3,MAPK7,MAPK9,MTMR9,RASA1,TRIM44
aminoglycoside antibiotic metabolic process (GO:0030647):GO_Biological_Process_2018	0.153466	0.436325	4.50435	2	1442	2	6497	AKR1B1,AKR7A2
nitric oxide biosynthetic process (GO:0006809):GO_Biological_Process_2018	0.153466	0.436325	4.50435	2	1442	2	6497	AKT1,NQO1
regulation of nitric-oxide synthase biosynthetic process (GO:0051769):GO_Biological_Process_2018	0.153466	0.436325	4.50435	2	1442	2	6497	GSTP1,NAMPT
axonemal dynein complex assembly (GO:0070286):GO_Biological_Process_2018	0.153466	0.436325	4.50435	2	1442	2	6497	DNAAF2,DNAAF5
vitamin D metabolic process (GO:0042359):GO_Biological_Process_2018	0.153466	0.436325	4.50435	2	1442	2	6497	SUMO2,UBE2I
cellular response to interleukin-21 (GO:0098757):GO_Biological_Process_2018	0.153466	0.436325	4.50435	2	1442	2	6497	STAT1,STAT3
negative regulation of metabolic process (GO:0009892):GO_Biological_Process_2018	0.153466	0.436325	4.50435	2	1442	2	6497	GSTP1,HDAC6
interleukin-21-mediated signaling pathway (GO:0038114):GO_Biological_Process_2018	0.153466	0.436325	4.50435	2	1442	2	6497	STAT1,STAT3
cytoplasmic sequestering of NF-kappaB (GO:0007253):GO_Biological_Process_2018	0.153466	0.436325	4.50435	2	1442	2	6497	FAF1,PSMD10
brain morphogenesis (GO:0048854):GO_Biological_Process_2018	0.153466	0.436325	4.50435	2	1442	2	6497	PAFAH1B1,PTEN
drug catabolic process (GO:0042737):GO_Biological_Process_2018	0.153466	0.436325	4.50435	2	1442	2	6497	CYP2J2,NUDT15
positive regulation of striated muscle cell differentiation (GO:0051155):GO_Biological_Process_2018	0.153466	0.436325	4.50435	2	1442	2	6497	MAPK14,NRG1
positive regulation of vesicle fusion (GO:0031340):GO_Biological_Process_2018	0.153466	0.436325	4.50435	2	1442	2	6497	AKT2,ANXA1
positive regulation of ryanodine-sensitive calcium-release channel activity (GO:0060316):GO_Biological_Process_2018	0.153466	0.436325	4.50435	2	1442	2	6497	GSTM2,GSTO1
response to dopamine (GO:1903350):GO_Biological_Process_2018	0.153466	0.436325	4.50435	2	1442	2	6497	MAPK1,MAPK3
queuosine metabolic process (GO:0046116):GO_Biological_Process_2018	0.153466	0.436325	4.50435	2	1442	2	6497	PDCL3,TXNDC9
spermine metabolic process (GO:0008215):GO_Biological_Process_2018	0.153466	0.436325	4.50435	2	1442	2	6497	AMD1,SMS
regulation of histone deacetylase activity (GO:1901725):GO_Biological_Process_2018	0.153466	0.436325	4.50435	2	1442	2	6497	CAMK2D,PRKD1
negative regulation of myotube differentiation (GO:0010832):GO_Biological_Process_2018	0.153466	0.436325	4.50435	2	1442	2	6497	HDAC4,HDAC5
nicotinamide nucleotide biosynthetic process (GO:0019359):GO_Biological_Process_2018	0.153466	0.436325	4.50435	2	1442	2	6497	ME1,NADSYN1
negative regulation of cell size (GO:0045792):GO_Biological_Process_2018	0.153466	0.436325	4.50435	2	1442	2	6497	AKT1S1,PTEN
axoneme assembly (GO:0035082):GO_Biological_Process_2018	0.153466	0.436325	4.50435	2	1442	2	6497	DNAAF2,MAPRE2
regulation of cell communication by electrical coupling (GO:0010649):GO_Biological_Process_2018	0.153466	0.436325	4.50435	2	1442	2	6497	CAMK2D,SRI
photoreceptor cell differentiation (GO:0046530):GO_Biological_Process_2018	0.153466	0.436325	4.50435	2	1442	2	6497	MAPRE2,STAT3
response to muramyl dipeptide (GO:0032495):GO_Biological_Process_2018	0.153466	0.436325	4.50435	2	1442	2	6497	ERBIN,RIPK2
cellular biogenic amine biosynthetic process (GO:0042401):GO_Biological_Process_2018	0.153466	0.436325	4.50435	2	1442	2	6497	SMS,SRM
podosome assembly (GO:0071800):GO_Biological_Process_2018	0.153466	0.436325	4.50435	2	1442	2	6497	DBNL,SH3PXD2B
myeloid leukocyte mediated immunity (GO:0002444):GO_Biological_Process_2018	0.153466	0.436325	4.50435	2	1442	2	6497	IRAK4,SERPINB9
cardiovascular system development (GO:0072358):GO_Biological_Process_2018	0.153466	0.436325	4.50435	2	1442	2	6497	NXN,PIK3CA
positive regulation of mitophagy in response to mitochondrial depolarization (GO:0098779):GO_Biological_Process_2018	0.153466	0.436325	4.50435	2	1442	2	6497	HDAC6,OPTN
peptidyl-lysine deacetylation (GO:0034983):GO_Biological_Process_2018	0.153466	0.436325	4.50435	2	1442	2	6497	HDAC4,HDAC6
regulation of sequestering of calcium ion (GO:0051282):GO_Biological_Process_2018	0.153466	0.436325	4.50435	2	1442	2	6497	DIAPH1,UBASH3B
ribonucleoside biosynthetic process (GO:0042455):GO_Biological_Process_2018	0.153466	0.436325	4.50435	2	1442	2	6497	PDCL3,TXNDC9
regulation of podosome assembly (GO:0071801):GO_Biological_Process_2018	0.153466	0.436325	4.50435	2	1442	2	6497	FSCN1,GSN
doxorubicin metabolic process (GO:0044598):GO_Biological_Process_2018	0.153466	0.436325	4.50435	2	1442	2	6497	AKR1B1,AKR7A2
positive regulation of fatty acid oxidation (GO:0046321):GO_Biological_Process_2018	0.153466	0.436325	4.50435	2	1442	2	6497	AKT2,IRS1
aggrephagy (GO:0035973):GO_Biological_Process_2018	0.153466	0.436325	4.50435	2	1442	2	6497	ATG5,UBQLN1
positive regulation of production of miRNAs involved in gene silencing by miRNA (GO:1903800):GO_Biological_Process_2018	0.153466	0.436325	4.50435	2	1442	2	6497	MAP2K1,MAP2K2
regulation of biosynthetic process (GO:0009889):GO_Biological_Process_2018	0.153466	0.436325	4.50435	2	1442	2	6497	GSTP1,MID1IP1
queuosine biosynthetic process (GO:0008616):GO_Biological_Process_2018	0.153466	0.436325	4.50435	2	1442	2	6497	PDCL3,TXNDC9
positive regulation of centrosome cycle (GO:0046607):GO_Biological_Process_2018	0.153466	0.436325	4.50435	2	1442	2	6497	RANBP1,RANBP3
positive regulation of cyclase activity (GO:0031281):GO_Biological_Process_2018	0.153466	0.436325	4.50435	2	1442	2	6497	MAPK14,MAPK3
positive regulation of protein homodimerization activity (GO:0090073):GO_Biological_Process_2018	0.153466	0.436325	4.50435	2	1442	2	6497	PARK7,TANK
positive regulation of intracellular estrogen receptor signaling pathway (GO:0033148):GO_Biological_Process_2018	0.153466	0.436325	4.50435	2	1442	2	6497	PAK1,WBP2
regulation of cytokine secretion (GO:0050707):GO_Biological_Process_2018	0.153466	0.436325	4.50435	2	1442	2	6497	GAPDH,GLMN
negative regulation of potassium ion transmembrane transport (GO:1901380):GO_Biological_Process_2018	0.153466	0.436325	4.50435	2	1442	2	6497	CAB39,STK39
response to leptin (GO:0044321):GO_Biological_Process_2018	0.153466	0.436325	4.50435	2	1442	2	6497	CCND1,STAT3
peptidyl-serine autophosphorylation (GO:0036289):GO_Biological_Process_2018	0.153466	0.436325	4.50435	2	1442	2	6497	MAP2K2,RIPK1
negative regulation of dendrite development (GO:2000171):GO_Biological_Process_2018	0.153466	0.436325	4.50435	2	1442	2	6497	RAPGEF2,YWHAH
serine family amino acid catabolic process (GO:0009071):GO_Biological_Process_2018	0.153466	0.436325	4.50435	2	1442	2	6497	CBS,SDSL
negative regulation of cyclin-dependent protein serine/threonine kinase activity involved in G1/S transition of mitotic cell cycle (GO:0031658):GO_Biological_Process_2018	0.153466	0.436325	4.50435	2	1442	2	6497	CDK4,PTEN
exogenous drug catabolic process (GO:0042738):GO_Biological_Process_2018	0.153466	0.436325	4.50435	2	1442	2	6497	CYP2J2,NUDT15
pyrimidine-containing compound biosynthetic process (GO:0072528):GO_Biological_Process_2018	0.153466	0.436325	4.50435	2	1442	2	6497	PRPS1,UMPS
positive regulation of alpha-beta T cell activation (GO:0046635):GO_Biological_Process_2018	0.153466	0.436325	4.50435	2	1442	2	6497	HSPH1,PNP
regulation of protein kinase A signaling (GO:0010738):GO_Biological_Process_2018	0.153466	0.436325	4.50435	2	1442	2	6497	AKAP11,PJA2
positive regulation of deacetylase activity (GO:0090045):GO_Biological_Process_2018	0.153466	0.436325	4.50435	2	1442	2	6497	FNTA,PRKD1
glucosamine-containing compound metabolic process (GO:1901071):GO_Biological_Process_2018	0.153466	0.436325	4.50435	2	1442	2	6497	NAGK,PGM3
regulation of B cell differentiation (GO:0045577):GO_Biological_Process_2018	0.153466	0.436325	4.50435	2	1442	2	6497	PPP2R3C,ZFP36L2
daunorubicin metabolic process (GO:0044597):GO_Biological_Process_2018	0.153466	0.436325	4.50435	2	1442	2	6497	AKR1B1,AKR7A2
regulation of muscle system process (GO:0090257):GO_Biological_Process_2018	0.153466	0.436325	4.50435	2	1442	2	6497	MYL9,SRI
renal absorption (GO:0070293):GO_Biological_Process_2018	0.153466	0.436325	4.50435	2	1442	2	6497	GSN,MAGED2
nuclear-transcribed mRNA catabolic process, deadenylation-independent decay (GO:0031086):GO_Biological_Process_2018	0.153466	0.436325	4.50435	2	1442	2	6497	DCP1A,EDC3
cellular response to laminar fluid shear stress (GO:0071499):GO_Biological_Process_2018	0.153466	0.436325	4.50435	2	1442	2	6497	ASS1,MAPK7
negative regulation of cellular response to hypoxia (GO:1900038):GO_Biological_Process_2018	0.153466	0.436325	4.50435	2	1442	2	6497	ENO1,NOL3
vesicle transport along actin filament (GO:0030050):GO_Biological_Process_2018	0.153466	0.436325	4.50435	2	1442	2	6497	FNBP1L,WASL
negative regulation of execution phase of apoptosis (GO:1900118):GO_Biological_Process_2018	0.153466	0.436325	4.50435	2	1442	2	6497	DFFA,PAK2
cellular response to dopamine (GO:1903351):GO_Biological_Process_2018	0.153466	0.436325	4.50435	2	1442	2	6497	MAPK1,MAPK3
neurotrophin TRK receptor signaling pathway (GO:0048011):GO_Biological_Process_2018	0.153466	0.436325	4.50435	2	1442	2	6497	BCAR1,CASP3
somite development (GO:0061053):GO_Biological_Process_2018	0.153466	0.436325	4.50435	2	1442	2	6497	MTHFD1,PPP2R3A
positive regulation of ion transmembrane transport (GO:0034767):GO_Biological_Process_2018	0.153466	0.436325	4.50435	2	1442	2	6497	STK39,WNK1
adenylate cyclase binding (GO:0008179):GO_Molecular_Function_2018	0.153466	0.436325	4.50435	2	1442	2	6497	CAP1,CAP2
calcium-dependent protein kinase activity (GO:0010857):GO_Molecular_Function_2018	0.153466	0.436325	4.50435	2	1442	2	6497	MAPKAPK2,MAPKAPK3
protein tyrosine kinase activator activity (GO:0030296):GO_Molecular_Function_2018	0.153466	0.436325	4.50435	2	1442	2	6497	NRG1,PAK2
JUN kinase binding (GO:0008432):GO_Molecular_Function_2018	0.153466	0.436325	4.50435	2	1442	2	6497	GSTP1,SPAG9
potassium ion binding (GO:0030955):GO_Molecular_Function_2018	0.153466	0.436325	4.50435	2	1442	2	6497	HDAC4,PDXK
1-phosphatidylinositol-4-phosphate 3-kinase activity (GO:0035005):GO_Molecular_Function_2018	0.153466	0.436325	4.50435	2	1442	2	6497	PIK3CA,PIK3CB
activin binding (GO:0048185):GO_Molecular_Function_2018	0.153466	0.436325	4.50435	2	1442	2	6497	FKBP1A,FST
cyclic nucleotide binding (GO:0030551):GO_Molecular_Function_2018	0.153466	0.436325	4.50435	2	1442	2	6497	PDE5A,RAPGEF2
malate dehydrogenase activity (GO:0016615):GO_Molecular_Function_2018	0.153466	0.436325	4.50435	2	1442	2	6497	MDH1,ME1
transferrin receptor binding (GO:1990459):GO_Molecular_Function_2018	0.153466	0.436325	4.50435	2	1442	2	6497	SNX1,SNX2
cellular amino acid biosynthetic process (GO:0008652):GO_Biological_Process_2018	0.153817	0.436325	2.50536	5	1439	9	6490	ASNS,BCAT1,GLUL,GOT1,KYAT1
positive regulation of interleukin-8 production (GO:0032757):GO_Biological_Process_2018	0.153817	0.436325	2.50536	5	1439	9	6490	BCL10,DDX58,PARK7,PYCARD,RIPK1
regulation of clathrin-dependent endocytosis (GO:2000369):GO_Biological_Process_2018	0.153817	0.436325	2.50536	5	1439	9	6490	AAK1,PIK3CB,SCYL2,SMAP1,WASL
regulation of transcription involved in G1/S transition of mitotic cell cycle (GO:0000083):GO_Biological_Process_2018	0.153817	0.436325	2.50536	5	1439	9	6490	BACH1,CDC45,FBXO5,RB1,ZPR1
cellular response to interleukin-6 (GO:0071354):GO_Biological_Process_2018	0.153817	0.436325	2.50536	5	1439	9	6490	CBL,FER,PTPN11,STAT1,STAT3
regulation of cell size (GO:0008361):GO_Biological_Process_2018	0.153817	0.436325	2.50536	5	1439	9	6490	AKT1S1,MTPN,PTEN,RAP1GAP2,VAV2
carboxy-lyase activity (GO:0016831):GO_Molecular_Function_2018	0.153817	0.436325	2.50536	5	1439	9	6490	AMD1,MVD,PAICS,UMPS,UROD
response to reactive oxygen species (GO:0000302):GO_Biological_Process_2018	0.155512	0.440211	1.65512	11	1433	30	6469	AKT1,CHUK,FER,GSTP1,MAPK1,MAPK3,MAPK9,PDCD10,PXN,STK24,TXNRD1
positive regulation of protein targeting to mitochondrion (GO:1903955):GO_Biological_Process_2018	0.155512	0.440211	1.65512	11	1433	30	6469	ARIH2,GSK3A,HNMT,NPEPPS,NRG1,PDCD5,SAE1,SH3GLB1,UBE2D3,UBE2L3,UBL5
cellular response to amino acid starvation (GO:0034198):GO_Biological_Process_2018	0.156247	0.441368	1.84628	9	1435	22	6477	DAP,EIF2AK4,GCN1,IMPACT,ITFG2,MAPK1,MAPK3,PRKD1,SH3GLB1
Rho guanyl-nucleotide exchange factor activity (GO:0005089):GO_Molecular_Function_2018	0.156247	0.441368	1.84628	9	1435	22	6477	ALS2,ARHGEF1,ARHGEF18,DNMBP,EPS8L2,PLEKHG2,PLEKHG5,SOS1,VAV2
positive regulation of intracellular protein transport (GO:0090316):GO_Biological_Process_2018	0.158009	0.445881	1.46069	21	1423	65	6434	AKT2,ANP32B,ARIH2,BAG3,CAMK1,GSK3A,GSK3B,HNMT,IPO5,MBD1,NPEPPS,NRG1,PDCD10,RUFY3,SAE1,SEC16A,SH3GLB1,UBE2D3,UBE2L3,UBL5,ZPR1
toll-like receptor 9 signaling pathway (GO:0034162):GO_Biological_Process_2018	0.164366	0.451589	2.70351	3	1441	5	6494	IRAK4,MYD88,TRAF6
hydrogen peroxide catabolic process (GO:0042744):GO_Biological_Process_2018	0.164366	0.451589	2.70351	3	1441	5	6494	PRDX1,PRDX2,PRDX6
regulation of cyclin-dependent protein serine/threonine kinase activity involved in G1/S transition of mitotic cell cycle (GO:0031657):GO_Biological_Process_2018	0.164366	0.451589	2.70351	3	1441	5	6494	AKT1,CDK4,PTEN
negative regulation of cytokine secretion (GO:0050710):GO_Biological_Process_2018	0.164366	0.451589	2.70351	3	1441	5	6494	ANXA1,ANXA4,GBP1
negative regulation of signal transduction in absence of ligand (GO:1901099):GO_Biological_Process_2018	0.164366	0.451589	2.70351	3	1441	5	6494	AKT1,MAPK7,SNAI2
negative regulation of extrinsic apoptotic signaling pathway in absence of ligand (GO:2001240):GO_Biological_Process_2018	0.164366	0.451589	2.70351	3	1441	5	6494	AKT1,MAPK7,SNAI2
carbohydrate phosphorylation (GO:0046835):GO_Biological_Process_2018	0.164366	0.451589	2.70351	3	1441	5	6494	ADK,RBKS,TKFC
purine ribonucleoside triphosphate biosynthetic process (GO:0009206):GO_Biological_Process_2018	0.164366	0.451589	2.70351	3	1441	5	6494	ALDOA,IMPDH1,IMPDH2
positive regulation of T cell differentiation (GO:0045582):GO_Biological_Process_2018	0.164366	0.451589	2.70351	3	1441	5	6494	PNP,ZBTB1,ZMIZ1
positive regulation of cytokine biosynthetic process (GO:0042108):GO_Biological_Process_2018	0.164366	0.451589	2.70351	3	1441	5	6494	BCL10,GLMN,HSPB1
negative regulation of protein transport (GO:0051224):GO_Biological_Process_2018	0.164366	0.451589	2.70351	3	1441	5	6494	CSK,SNX12,SNX3
positive regulation of phosphatase activity (GO:0010922):GO_Biological_Process_2018	0.164366	0.451589	2.70351	3	1441	5	6494	HSP90AB1,MTMR9,PTPA
negative regulation of NF-kappaB import into nucleus (GO:0042347):GO_Biological_Process_2018	0.164366	0.451589	2.70351	3	1441	5	6494	FAF1,PPM1B,PSMD10
microtubule anchoring at microtubule organizing center (GO:0072393):GO_Biological_Process_2018	0.164366	0.451589	2.70351	3	1441	5	6494	DCTN1,KIF3A,MBD1
RNA destabilization (GO:0050779):GO_Biological_Process_2018	0.164366	0.451589	2.70351	3	1441	5	6494	METTL3,MEX3D,YTHDF2
amino sugar metabolic process (GO:0006040):GO_Biological_Process_2018	0.164366	0.451589	2.70351	3	1441	5	6494	GFPT1,GFPT2,GNE
negative regulation of protein ubiquitination involved in ubiquitin-dependent protein catabolic process (GO:2000059):GO_Biological_Process_2018	0.164366	0.451589	2.70351	3	1441	5	6494	PDCL3,PML,SGTA
receptor localization to synapse (GO:0097120):GO_Biological_Process_2018	0.164366	0.451589	2.70351	3	1441	5	6494	DLG3,GPHN,KIF5B
regulation of ER-associated ubiquitin-dependent protein catabolic process (GO:1903069):GO_Biological_Process_2018	0.164366	0.451589	2.70351	3	1441	5	6494	SGTA,UBQLN1,USP14
intrinsic apoptotic signaling pathway in response to oxidative stress (GO:0008631):GO_Biological_Process_2018	0.164366	0.451589	2.70351	3	1441	5	6494	PDCD10,STK24,ZNF622
establishment of Golgi localization (GO:0051683):GO_Biological_Process_2018	0.164366	0.451589	2.70351	3	1441	5	6494	COPG1,PDCD10,YWHAZ
Cul2-RING ubiquitin ligase complex (GO:0031462):GO_Cellular_Component_2018	0.164366	0.451589	2.70351	3	1441	5	6494	ARIH1,ELOB,GLMN
NADPH binding (GO:0070402):GO_Molecular_Function_2018	0.164366	0.451589	2.70351	3	1441	5	6494	CBR3,MTRR,TP53I3
death domain binding (GO:0070513):GO_Molecular_Function_2018	0.164366	0.451589	2.70351	3	1441	5	6494	DAP,RIPK1,TRADD
nucleoside-diphosphatase activity (GO:0017110):GO_Molecular_Function_2018	0.164366	0.451589	2.70351	3	1441	5	6494	NUDT15,NUDT16,NUDT5
cysteine-type endopeptidase activity involved in execution phase of apoptosis (GO:0097200):GO_Molecular_Function_2018	0.164366	0.451589	2.70351	3	1441	5	6494	CASP2,CASP3,CASP6
autophagy of mitochondrion (GO:0000422):GO_Biological_Process_2018	0.164884	0.451639	1.76576	9	1435	23	6476	ATG12,ATG2A,ATG3,ATG4A,ATG5,ATG7,FBXO7,WDR45,WIPI1
regulation of epithelial cell migration (GO:0010632):GO_Biological_Process_2018	0.164884	0.451639	1.76576	9	1435	23	6476	CAPN7,HDAC6,PBLD,PFN1,PFN2,PLCG1,PPM1F,PTPN23,STRAP
SH3 domain binding (GO:0017124):GO_Molecular_Function_2018	0.164884	0.451639	1.76576	9	1435	23	6476	CBL,CD2AP,CRK,DPYSL3,MICAL1,MYPN,PTPN12,WASF2,WIPF1
regulation of release of cytochrome c from mitochondria (GO:0090199):GO_Biological_Process_2018	0.168815	0.461473	1.97367	7	1437	16	6483	AKT1,BID,DNM1L,NOL3,PDCD5,PSMD10,PYCARD
inositol lipid-mediated signaling (GO:0048017):GO_Biological_Process_2018	0.168815	0.461473	1.97367	7	1437	16	6483	IRS1,PI4KB,PIK3CA,PIK3CB,PIK3R1,PIK3R2,RPS6KB1
activation of protein kinase B activity (GO:0032148):GO_Biological_Process_2018	0.169581	0.461703	2.25441	5	1439	10	6489	AKT1,CCDC88A,FGF1,NRG1,PARK7
negative regulation of cellular protein localization (GO:1903828):GO_Biological_Process_2018	0.169581	0.461703	2.25441	5	1439	10	6489	GOPC,GSK3B,LZTFL1,OTUD7B,TAX1BP3
folic acid metabolic process (GO:0046655):GO_Biological_Process_2018	0.169581	0.461703	2.25441	5	1439	10	6489	MTHFD1,MTHFR,MTRR,OVCA2,PM20D2
B cell differentiation (GO:0030183):GO_Biological_Process_2018	0.169581	0.461703	2.25441	5	1439	10	6489	FNIP1,HDAC4,HDAC5,KLF6,NHEJ1
positive regulation of cell projection organization (GO:0031346):GO_Biological_Process_2018	0.176127	0.465926	1.69194	9	1435	24	6475	ARHGAP35,CAMK1,DPYSL3,PRKCI,PRKD1,RAPGEF1,RAPGEF2,SETX,SNX3
regulation of actin filament polymerization (GO:0030833):GO_Biological_Process_2018	0.177915	0.465926	1.5933	12	1432	34	6465	ARHGAP18,ARHGAP40,CDC42EP3,EPS8L2,FER,LATS1,MTPN,PFN1,PFN2,PLEKHG2,PYCARD,RASA1
positive regulation of establishment of protein localization to mitochondrion (GO:1903749):GO_Biological_Process_2018	0.178255	0.465926	1.50539	15	1429	45	6454	ARIH2,BID,GSK3A,HNMT,NPEPPS,NRG1,SAE1,SH3GLB1,UBE2D3,UBE2L3,UBL5,YWHAB,YWHAG,YWHAH,YWHAZ
interstrand cross-link repair (GO:0036297):GO_Biological_Process_2018	0.18148	0.465926	1.85718	7	1437	17	6482	ERCC1,MUS81,NUCKS1,RAD51,UBE2T,USP1,XPA
positive regulation of telomerase activity (GO:0051973):GO_Biological_Process_2018	0.18148	0.465926	1.85718	7	1437	17	6482	HSP90AA1,HSP90AB1,MAP2K7,MAPK1,MAPK3,NEK7,PTGES3
negative regulation of transport (GO:0051051):GO_Biological_Process_2018	0.18148	0.465926	1.85718	7	1437	17	6482	CRYAB,LRSAM1,NRG1,PRKD1,PTEN,SNX12,SNX3
exonuclease activity (GO:0004527):GO_Molecular_Function_2018	0.18148	0.465926	1.85718	7	1437	17	6482	APEX1,APEX2,DCPS,ERI1,FEN1,POLK,TRIR
positive regulation of skeletal muscle fiber development (GO:0048743):GO_Biological_Process_2018	0.181795	0.465926	#DIV/0!	1	1443	0	6499	FAM129B
interleukin-18-mediated signaling pathway (GO:0035655):GO_Biological_Process_2018	0.181795	0.465926	#DIV/0!	1	1443	0	6499	AKT1
cellular response to interleukin-18 (GO:0071351):GO_Biological_Process_2018	0.181795	0.465926	#DIV/0!	1	1443	0	6499	AKT1
neurotransmitter receptor diffusion trapping (GO:0099628):GO_Biological_Process_2018	0.181795	0.465926	#DIV/0!	1	1443	0	6499	GPHN
T-helper 17 cell differentiation (GO:0072539):GO_Biological_Process_2018	0.181795	0.465926	#DIV/0!	1	1443	0	6499	STAT3
postsynaptic density assembly (GO:0097107):GO_Biological_Process_2018	0.181795	0.465926	#DIV/0!	1	1443	0	6499	PTEN
positive regulation of interleukin-8 biosynthetic process (GO:0045416):GO_Biological_Process_2018	0.181795	0.465926	#DIV/0!	1	1443	0	6499	BCL10
prepulse inhibition (GO:0060134):GO_Biological_Process_2018	0.181795	0.465926	#DIV/0!	1	1443	0	6499	PTEN
regulation of dopamine metabolic process (GO:0042053):GO_Biological_Process_2018	0.181795	0.465926	#DIV/0!	1	1443	0	6499	HPRT1
negative regulation of meiotic cell cycle (GO:0051447):GO_Biological_Process_2018	0.181795	0.465926	#DIV/0!	1	1443	0	6499	FBXO5
positive regulation of T-helper 1 type immune response (GO:0002827):GO_Biological_Process_2018	0.181795	0.465926	#DIV/0!	1	1443	0	6499	ANXA1
negative regulation of natural killer cell mediated cytotoxicity (GO:0045953):GO_Biological_Process_2018	0.181795	0.465926	#DIV/0!	1	1443	0	6499	SERPINB9
indolalkylamine catabolic process (GO:0046218):GO_Biological_Process_2018	0.181795	0.465926	#DIV/0!	1	1443	0	6499	KYAT1
positive regulation of cAMP-mediated signaling (GO:0043950):GO_Biological_Process_2018	0.181795	0.465926	#DIV/0!	1	1443	0	6499	RAPGEF2
negative regulation of coenzyme metabolic process (GO:0051198):GO_Biological_Process_2018	0.181795	0.465926	#DIV/0!	1	1443	0	6499	HDAC4
T-helper cell lineage commitment (GO:0002295):GO_Biological_Process_2018	0.181795	0.465926	#DIV/0!	1	1443	0	6499	STAT3
regulation of chemokine secretion (GO:0090196):GO_Biological_Process_2018	0.181795	0.465926	#DIV/0!	1	1443	0	6499	PYCARD
regulation of NK T cell activation (GO:0051133):GO_Biological_Process_2018	0.181795	0.465926	#DIV/0!	1	1443	0	6499	HSPH1
positive regulation of lymphocyte apoptotic process (GO:0070230):GO_Biological_Process_2018	0.181795	0.465926	#DIV/0!	1	1443	0	6499	FNIP1
positive regulation of NK T cell activation (GO:0051135):GO_Biological_Process_2018	0.181795	0.465926	#DIV/0!	1	1443	0	6499	HSPH1
positive regulation of catecholamine secretion (GO:0033605):GO_Biological_Process_2018	0.181795	0.465926	#DIV/0!	1	1443	0	6499	GRK2
regulation of meiotic nuclear division (GO:0040020):GO_Biological_Process_2018	0.181795	0.465926	#DIV/0!	1	1443	0	6499	FBXO5
positive regulation of interleukin-2 biosynthetic process (GO:0045086):GO_Biological_Process_2018	0.181795	0.465926	#DIV/0!	1	1443	0	6499	GLMN
positive regulation of striated muscle contraction (GO:0045989):GO_Biological_Process_2018	0.181795	0.465926	#DIV/0!	1	1443	0	6499	GSTO1
regulation of male gonad development (GO:2000018):GO_Biological_Process_2018	0.181795	0.465926	#DIV/0!	1	1443	0	6499	CITED2
positive regulation of interleukin-17 production (GO:0032740):GO_Biological_Process_2018	0.181795	0.465926	#DIV/0!	1	1443	0	6499	MYD88
mesenchymal to epithelial transition involved in metanephros morphogenesis (GO:0003337):GO_Biological_Process_2018	0.181795	0.465926	#DIV/0!	1	1443	0	6499	SALL1
glucocorticoid metabolic process (GO:0008211):GO_Biological_Process_2018	0.181795	0.465926	#DIV/0!	1	1443	0	6499	YWHAH
epithelial cell differentiation involved in kidney development (GO:0035850):GO_Biological_Process_2018	0.181795	0.465926	#DIV/0!	1	1443	0	6499	SALL1
positive regulation of chemokine secretion (GO:0090197):GO_Biological_Process_2018	0.181795	0.465926	#DIV/0!	1	1443	0	6499	PYCARD
positive regulation of megakaryocyte differentiation (GO:0045654):GO_Biological_Process_2018	0.181795	0.465926	#DIV/0!	1	1443	0	6499	HMGB2
mesenchymal cell differentiation involved in kidney development (GO:0072161):GO_Biological_Process_2018	0.181795	0.465926	#DIV/0!	1	1443	0	6499	STAT1
regulation of skeletal muscle fiber development (GO:0048742):GO_Biological_Process_2018	0.181795	0.465926	#DIV/0!	1	1443	0	6499	FAM129B
postsynaptic neurotransmitter receptor diffusion trapping (GO:0098970):GO_Biological_Process_2018	0.181795	0.465926	#DIV/0!	1	1443	0	6499	GPHN
positive regulation of adaptive immune response based on somatic recombination of immune receptors built from immunoglobulin superfamily domains (GO:0002824):GO_Biological_Process_2018	0.181795	0.465926	#DIV/0!	1	1443	0	6499	ZBTB1
tryptophan catabolic process (GO:0006569):GO_Biological_Process_2018	0.181795	0.465926	#DIV/0!	1	1443	0	6499	KYAT1
long term synaptic depression (GO:0060292):GO_Biological_Process_2018	0.181795	0.465926	#DIV/0!	1	1443	0	6499	ARF1
inner dynein arm assembly (GO:0036159):GO_Biological_Process_2018	0.181795	0.465926	#DIV/0!	1	1443	0	6499	DNAAF5
negative regulation of heart rate (GO:0010459):GO_Biological_Process_2018	0.181795	0.465926	#DIV/0!	1	1443	0	6499	SRI
positive regulation of granulocyte macrophage colony-stimulating factor production (GO:0032725):GO_Biological_Process_2018	0.181795	0.465926	#DIV/0!	1	1443	0	6499	DDX58
T-helper 17 cell lineage commitment (GO:0072540):GO_Biological_Process_2018	0.181795	0.465926	#DIV/0!	1	1443	0	6499	STAT3
negative regulation of glycolytic process (GO:0045820):GO_Biological_Process_2018	0.181795	0.465926	#DIV/0!	1	1443	0	6499	HDAC4
negative regulation of type 2 immune response (GO:0002829):GO_Biological_Process_2018	0.181795	0.465926	#DIV/0!	1	1443	0	6499	ANXA1
lymphocyte activation involved in immune response (GO:0002285):GO_Biological_Process_2018	0.181795	0.465926	#DIV/0!	1	1443	0	6499	EIF2AK4
negative regulation of interleukin-1 beta production (GO:0032691):GO_Biological_Process_2018	0.181795	0.465926	#DIV/0!	1	1443	0	6499	GSTP1
regulation of cardiac muscle cell apoptotic process (GO:0010665):GO_Biological_Process_2018	0.181795	0.465926	#DIV/0!	1	1443	0	6499	CAMK2D
regulation of MHC class I biosynthetic process (GO:0045343):GO_Biological_Process_2018	0.181795	0.465926	#DIV/0!	1	1443	0	6499	HSPH1
regulation of granulocyte macrophage colony-stimulating factor production (GO:0032645):GO_Biological_Process_2018	0.181795	0.465926	#DIV/0!	1	1443	0	6499	DDX58
node of Ranvier (GO:0033268):GO_Cellular_Component_2018	0.181795	0.465926	#DIV/0!	1	1443	0	6499	BIN1
P granule (GO:0043186):GO_Cellular_Component_2018	0.181795	0.465926	#DIV/0!	1	1443	0	6499	CARHSP1
germ plasm (GO:0060293):GO_Cellular_Component_2018	0.181795	0.465926	#DIV/0!	1	1443	0	6499	CARHSP1
MAP kinase tyrosine/serine/threonine phosphatase activity (GO:0017017):GO_Molecular_Function_2018	0.181795	0.465926	#DIV/0!	1	1443	0	6499	DUSP4
olfactory receptor activity (GO:0004984):GO_Molecular_Function_2018	0.181795	0.465926	#DIV/0!	1	1443	0	6499	OR1M1
protein-glutamine gamma-glutamyltransferase activity (GO:0003810):GO_Molecular_Function_2018	0.181795	0.465926	#DIV/0!	1	1443	0	6499	TGM2
cGMP binding (GO:0030553):GO_Molecular_Function_2018	0.181795	0.465926	#DIV/0!	1	1443	0	6499	PDE5A
regulation of TOR signaling (GO:0032006):GO_Biological_Process_2018	0.186328	0.477091	1.54755	12	1432	35	6464	AKT1S1,ARAF,DGKQ,FBXO9,FNIP1,GSK3A,PIK3CA,RHEB,SEC13,TELO2,TSC1,TSC2
cytoskeleton (GO:0005856):GO_Cellular_Component_2018	0.186824	0.477909	1.20025	68	1376	257	6242	AAMP,ACTR1A,AKT1,ALDOA,ALDOC,ARHGDIA,ARPC5,BIN1,CD2AP,CDC42EP3,CLIC4,CLIP1,CNN2,CNN3,DCTN1,DDX58,DGKQ,DSTN,DTNBP1,EML1,EML2,EML4,FER,FSCN1,GAPDH,GBP2,GSN,GTF2F2,HINT1,HSPB1,HYPK,IFIT5,IPP,KATNB1,KIF2C,KIF3A,KIF3B,KIFAP3,KNTC1,LRRFIP1,MAP4,MAP7D1,MAPK1,MAPK3,MAPRE2,MID1IP1,MYH9,MYO1E,MYO9B,NSFL1C,PDLIM5,PGM1,PJA2,PRKCI,PSMD10,RIPK2,TACC3,TARS,TAX1BP3,TBCA,TBCB,TBCC,TUBA1A,TUBB4B,VCL,WASF2,WASL,WIP…
regulation of protein localization to nucleus (GO:1900180):GO_Biological_Process_2018	0.190439	0.4826	2.04924	5	1439	11	6488	AKT1,GSK3B,OTUD7B,PARK7,PIN1
negative regulation of cyclin-dependent protein serine/threonine kinase activity (GO:0045736):GO_Biological_Process_2018	0.190439	0.4826	2.04924	5	1439	11	6488	CDK4,IPO5,IPO7,LATS1,PTEN
regulation of microtubule depolymerization (GO:0031114):GO_Biological_Process_2018	0.190439	0.4826	2.04924	5	1439	11	6488	KATNB1,MAP1A,MAP1B,MAP1S,MID1IP1
tRNA metabolic process (GO:0006399):GO_Biological_Process_2018	0.190439	0.4826	2.04924	5	1439	11	6488	AARS,ADAT1,DTD1,SARS,SSB
neuron migration (GO:0001764):GO_Biological_Process_2018	0.190439	0.4826	2.04924	5	1439	11	6488	ELP3,NHSL1,PAFAH1B1,RAPGEF2,USP9X
response to steroid hormone (GO:0048545):GO_Biological_Process_2018	0.190439	0.4826	2.04924	5	1439	11	6488	AKR1B1,NR3C1,UBE2L3,UBE3A,WBP2
cellular response to topologically incorrect protein (GO:0035967):GO_Biological_Process_2018	0.190439	0.4826	2.04924	5	1439	11	6488	HDAC6,HSPA14,HSPA4,HSPH1,OPTN
epidermal cell differentiation (GO:0009913):GO_Biological_Process_2018	0.190439	0.4826	2.04924	5	1439	11	6488	ANXA1,CASP3,CLIC4,PIP5K1A,TXNIP
endoplasmic reticulum calcium ion homeostasis (GO:0032469):GO_Biological_Process_2018	0.190439	0.4826	2.04924	5	1439	11	6488	CAMK2D,PML,RAP1GDS1,TGM2,THADA
glutathione transferase activity (GO:0004364):GO_Molecular_Function_2018	0.190439	0.4826	2.04924	5	1439	11	6488	GSTA4,GSTM1,GSTM2,GSTO1,GSTP1
cellular response to metal ion (GO:0071248):GO_Biological_Process_2018	0.195932	0.495593	1.67144	10	1434	27	6472	AKT1,CAMK2D,CHUK,CLIC4,CPNE1,CPNE3,MAPK1,MAPK3,MAPK9,TIGAR
negative regulation of supramolecular fiber organization (GO:1902904):GO_Biological_Process_2018	0.195932	0.495593	1.67144	10	1434	27	6472	ARPIN,CRYAB,EML2,KATNB1,MAPRE1,MID1IP1,PFN1,PFN2,STMN1,TBCD
regulation of blood vessel endothelial cell migration (GO:0043535):GO_Biological_Process_2018	0.197489	0.497672	1.75377	7	1437	18	6481	AKT1,ETS1,HSPB1,MAP2K3,PLCG1,PRKD1,SH3BP1
regulation of stress-activated MAPK cascade (GO:0032872):GO_Biological_Process_2018	0.197489	0.497672	1.75377	7	1437	18	6481	GSTP1,MAP2K1,MAP2K2,MAPK1,MAPK3,MID1,PDCD10
ER to Golgi transport vesicle membrane (GO:0012507):GO_Cellular_Component_2018	0.197489	0.497672	1.75377	7	1437	18	6481	PEF1,SAR1A,SAR1B,SEC13,SEC16A,SEC24A,SEC31A
protein methyltransferase activity (GO:0008276):GO_Molecular_Function_2018	0.197489	0.497672	1.75377	7	1437	18	6481	ARMT1,CARM1,EEF1AKMT2,N6AMT1,NTMT1,PRMT3,SETD7
cellular response to transforming growth factor beta stimulus (GO:0071560):GO_Biological_Process_2018	0.199794	0.503013	1.54451	13	1431	38	6461	ARHGEF18,CBL,FKBP1A,FNTA,MAP3K7,MAPK7,NR3C1,PDCD5,PXN,UBE2M,USP15,USP9X,ZFP36L2
positive regulation of hydrolase activity (GO:0051345):GO_Biological_Process_2018	0.203172	0.506141	1.39017	20	1424	65	6434	ALS2,BCR,DNAJB1,DNAJC9,DNMBP,FNTA,GSK3B,HMGB2,MSH6,MTMR9,PFN1,PFN2,PIN1,RAP1GDS1,RAPGEF1,RAPGEF2,RAPGEF6,RGS10,SH3BP1,TBC1D2
nervous system development (GO:0007399):GO_Biological_Process_2018	0.20342	0.506141	1.29276	34	1410	119	6380	ATXN10,BPNT1,CAMK2D,CSK,DBNL,DCTN1,DLG3,DPYSL2,EIF2B2,ELP3,FEZ2,GMFB,GSS,GSTP1,HDAC4,KIF3A,MAP1S,MTR,NAB2,NHEJ1,NRG1,PAFAH1B3,PPP2R5D,PRPS1,PTEN,PTS,RPS6KA3,SALL1,SH3GL1,SIAH1,STAT3,WDR62,ZEB2,ZNHIT2
positive regulation of homeostatic process (GO:0032846):GO_Biological_Process_2018	0.204503	0.506141	1.61151	10	1434	28	6471	ETS1,FOXO3,HMGB2,MAPK14,PIH1D1,PIK3CB,PML,STAT1,STAT3,STAT5B
autophagosome organization (GO:1905037):GO_Biological_Process_2018	0.204503	0.506141	1.61151	10	1434	28	6471	ATG12,ATG2A,ATG3,ATG4A,ATG5,ATG7,NSFL1C,UBQLN1,WDR45,WIPI1
mitotic metaphase plate congression (GO:0007080):GO_Biological_Process_2018	0.204503	0.506141	1.61151	10	1434	28	6471	CENPC,CHMP1A,CHMP1B,CHMP2B,CHMP4B,CHMP5,CHMP7,KIF2C,VPS4A,VPS4B
macroautophagy (GO:0016236):GO_Biological_Process_2018	0.20838	0.506141	1.3689	20	1424	66	6433	ATG12,ATG3,ATG5,ATG7,CHMP2B,CHMP4B,EPG5,PLAA,PRKAB2,PRKAG1,SNF8,TSG101,UBQLN1,VPS25,VPS36,VPS37A,VPS4A,VPS4B,VTA1,WIPI1
positive regulation of mitochondrion organization (GO:0010822):GO_Biological_Process_2018	0.211052	0.506141	1.44883	17	1427	53	6446	ARIH2,BID,DNM1L,FBXO7,GSK3A,GSK3B,HNMT,NPEPPS,NRG1,PARK7,PDCD5,PYCARD,SAE1,SH3GLB1,UBE2D3,UBE2L3,UBL5
regulation of protein homooligomerization (GO:0032462):GO_Biological_Process_2018	0.214848	0.506141	2.25267	3	1441	6	6493	BID,CRYAB,RIOK3
activation of cysteine-type endopeptidase activity involved in apoptotic signaling pathway (GO:0097296):GO_Biological_Process_2018	0.214848	0.506141	2.25267	3	1441	6	6493	RIPK1,TANK,TRADD
nuclear migration (GO:0007097):GO_Biological_Process_2018	0.214848	0.506141	2.25267	3	1441	6	6493	DCTN4,MBD1,PAFAH1B1
negative regulation of response to biotic stimulus (GO:0002832):GO_Biological_Process_2018	0.214848	0.506141	2.25267	3	1441	6	6493	ITCH,PCBP2,PPM1B
positive regulation of response to biotic stimulus (GO:0002833):GO_Biological_Process_2018	0.214848	0.506141	2.25267	3	1441	6	6493	LRSAM1,OPTN,SASH1
heme biosynthetic process (GO:0006783):GO_Biological_Process_2018	0.214848	0.506141	2.25267	3	1441	6	6493	ALAD,HMBS,UROD
copper ion homeostasis (GO:0055070):GO_Biological_Process_2018	0.214848	0.506141	2.25267	3	1441	6	6493	ARF1,ATOX1,XIAP
defense response to Gram-negative bacterium (GO:0050829):GO_Biological_Process_2018	0.214848	0.506141	2.25267	3	1441	6	6493	HMGB2,OPTN,PYCARD
cellular response to interleukin-7 (GO:0098761):GO_Biological_Process_2018	0.214848	0.506141	2.25267	3	1441	6	6493	IRS1,STAT3,STAT5B
neural crest cell differentiation (GO:0014033):GO_Biological_Process_2018	0.214848	0.506141	2.25267	3	1441	6	6493	NRG1,PEF1,SNAI2
dicarboxylic acid catabolic process (GO:0043649):GO_Biological_Process_2018	0.214848	0.506141	2.25267	3	1441	6	6493	GLUL,GOT1,PM20D2
positive regulation of lamellipodium assembly (GO:0010592):GO_Biological_Process_2018	0.214848	0.506141	2.25267	3	1441	6	6493	BRK1,FSCN1,WASF2
epiboly involved in wound healing (GO:0090505):GO_Biological_Process_2018	0.214848	0.506141	2.25267	3	1441	6	6493	ARHGAP35,CYR61,PDCD10
regulation of muscle contraction (GO:0006937):GO_Biological_Process_2018	0.214848	0.506141	2.25267	3	1441	6	6493	ENO1,MYL9,SRI
cardiac muscle contraction (GO:0060048):GO_Biological_Process_2018	0.214848	0.506141	2.25267	3	1441	6	6493	CAMK2D,GRK2,PIK3CA
microtubule depolymerization (GO:0007019):GO_Biological_Process_2018	0.214848	0.506141	2.25267	3	1441	6	6493	KATNB1,KIF2C,STMN1
interleukin-7-mediated signaling pathway (GO:0038111):GO_Biological_Process_2018	0.214848	0.506141	2.25267	3	1441	6	6493	IRS1,STAT3,STAT5B
fat-soluble vitamin metabolic process (GO:0006775):GO_Biological_Process_2018	0.214848	0.506141	2.25267	3	1441	6	6493	CBR1,SUMO2,UBE2I
peptidyl-methionine modification (GO:0018206):GO_Biological_Process_2018	0.214848	0.506141	2.25267	3	1441	6	6493	METAP2,NAA15,NAA25
cellular response to steroid hormone stimulus (GO:0071383):GO_Biological_Process_2018	0.214848	0.506141	2.25267	3	1441	6	6493	AKR1B1,NR3C1,UBE2L3
nucleobase-containing small molecule catabolic process (GO:0034656):GO_Biological_Process_2018	0.214848	0.506141	2.25267	3	1441	6	6493	NUDT15,NUDT16,NUDT5
cobalamin metabolic process (GO:0009235):GO_Biological_Process_2018	0.214848	0.506141	2.25267	3	1441	6	6493	MMADHC,MTR,MTRR
T cell differentiation (GO:0030217):GO_Biological_Process_2018	0.214848	0.506141	2.25267	3	1441	6	6493	ANXA1,NHEJ1,ZFP36L2
stem cell development (GO:0048864):GO_Biological_Process_2018	0.214848	0.506141	2.25267	3	1441	6	6493	NRG1,PEF1,SNAI2
histone arginine methylation (GO:0034969):GO_Biological_Process_2018	0.214848	0.506141	2.25267	3	1441	6	6493	CARM1,COPRS,PRMT3
determination of bilateral symmetry (GO:0009855):GO_Biological_Process_2018	0.214848	0.506141	2.25267	3	1441	6	6493	BBS7,CITED2,KIF3B
regulation of calcium ion transmembrane transport (GO:1903169):GO_Biological_Process_2018	0.214848	0.506141	2.25267	3	1441	6	6493	CAMK2D,DIAPH1,UBASH3B
tetrapyrrole metabolic process (GO:0033013):GO_Biological_Process_2018	0.214848	0.506141	2.25267	3	1441	6	6493	MMADHC,MTR,MTRR
positive regulation of protein import (GO:1904591):GO_Biological_Process_2018	0.214848	0.506141	2.25267	3	1441	6	6493	IPO5,PDCD5,ZPR1
invadopodium (GO:0071437):GO_Cellular_Component_2018	0.214848	0.506141	2.25267	3	1441	6	6493	FSCN1,PAK1,RUFY3
growth factor activity (GO:0008083):GO_Molecular_Function_2018	0.214848	0.506141	2.25267	3	1441	6	6493	DKK1,FGF1,NRG1
thioesterase binding (GO:0031996):GO_Molecular_Function_2018	0.214848	0.506141	2.25267	3	1441	6	6493	TANK,TRAF1,TRAF6
GTPase inhibitor activity (GO:0005095):GO_Molecular_Function_2018	0.214848	0.506141	2.25267	3	1441	6	6493	GPS1,IPO5,PDE6D
spectrin binding (GO:0030507):GO_Molecular_Function_2018	0.214848	0.506141	2.25267	3	1441	6	6493	DCTN2,GBP1,KIF3A
single-stranded DNA-dependent ATPase activity (GO:0043142):GO_Molecular_Function_2018	0.214848	0.506141	2.25267	3	1441	6	6493	POLK,RAD18,RAD51
microfilament motor activity (GO:0000146):GO_Molecular_Function_2018	0.214848	0.506141	2.25267	3	1441	6	6493	MYH9,MYO1E,MYO9B
potassium channel regulator activity (GO:0015459):GO_Molecular_Function_2018	0.214848	0.506141	2.25267	3	1441	6	6493	ARPP19,ENSA,RASA1
regulation of cell motility (GO:2000145):GO_Biological_Process_2018	0.214981	0.506141	1.46685	13	1431	40	6459	AKT1,AKT2,AMOTL2,ARHGAP18,CRK,DDX58,DIAPH1,MEMO1,MYPN,NRG1,PIN1,PKN1,SLK
autophagosome assembly (GO:0000045):GO_Biological_Process_2018	0.215401	0.506141	1.55571	10	1434	29	6470	ATG12,ATG2A,ATG3,ATG4A,ATG5,ATG7,NSFL1C,UBQLN1,WDR45,WIPI1
tRNA aminoacylation for protein translation (GO:0006418):GO_Biological_Process_2018	0.215401	0.506141	1.55571	10	1434	29	6470	AARS,GARS,HARS,NARS,PPA1,RARS,SARS,TARS,WARS,YARS
nuclear envelope reassembly (GO:0031468):GO_Biological_Process_2018	0.215649	0.506141	1.8781	5	1439	12	6487	CHMP4B,CHMP7,NSFL1C,PPP2R2A,VPS4A
negative regulation of protein complex assembly (GO:0031333):GO_Biological_Process_2018	0.215649	0.506141	1.8781	5	1439	12	6487	DKK1,GSK3B,IMPACT,LCMT1,PARK7
regulation of lamellipodium assembly (GO:0010591):GO_Biological_Process_2018	0.215649	0.506141	1.8781	5	1439	12	6487	BRK1,FER,FSCN1,SSH3,WASF2
protein phosphatase 2A binding (GO:0051721):GO_Molecular_Function_2018	0.215649	0.506141	1.8781	5	1439	12	6487	ARPP19,ENSA,MASTL,PPME1,PTPA
kinesin binding (GO:0019894):GO_Molecular_Function_2018	0.215649	0.506141	1.8781	5	1439	12	6487	KIF1BP,KIFAP3,KLC2,NEK6,SPAG9
regulation of vesicle fusion (GO:0031338):GO_Biological_Process_2018	0.223175	0.506141	1.71839	8	1436	21	6478	AKT2,ANXA1,TBC1D1,TBC1D13,TBC1D17,TBC1D2,TBC1D22A,TBC1D4
negative regulation of cysteine-type endopeptidase activity (GO:2000117):GO_Biological_Process_2018	0.223175	0.506141	1.71839	8	1436	21	6478	AKT1,CAST,FNIP1,IFI16,RPS6KA3,SH3RF1,USP47,XIAP
regulation of cellular component movement (GO:0051270):GO_Biological_Process_2018	0.223175	0.506141	1.71839	8	1436	21	6478	ARHGAP18,DIAPH1,ETS1,HDAC6,MEMO1,NRG1,PKN1,SP100
regulation of G-protein coupled receptor protein signaling pathway (GO:0008277):GO_Biological_Process_2018	0.223175	0.506141	1.71839	8	1436	21	6478	DGKQ,DTNBP1,DYNLT1,FNTA,FNTB,METAP2,RGS3,YWHAB
tertiary granule lumen (GO:1904724):GO_Cellular_Component_2018	0.223175	0.506141	1.71839	8	1436	21	6478	ALDOA,ALDOC,CNN2,CSTB,DBNL,IDH1,LTA4H,PGM1
regulation of response to external stimulus (GO:0032101):GO_Biological_Process_2018	0.225288	0.506141	1.60149	11	1433	31	6468	ANXA1,BIRC2,FNTA,FNTB,METAP2,MYD88,OTUD7B,PARK7,STK24,USP14,XIAP
adherens junction assembly (GO:0034333):GO_Biological_Process_2018	0.225886	0.506141	3.00247	2	1442	3	6496	TBCD,VCL
regulation of fibroblast apoptotic process (GO:2000269):GO_Biological_Process_2018	0.225886	0.506141	3.00247	2	1442	3	6496	STK17A,STK17B
regulation of feeding behavior (GO:0060259):GO_Biological_Process_2018	0.225886	0.506141	3.00247	2	1442	3	6496	EIF2AK4,STAT3
purine ribonucleoside bisphosphate biosynthetic process (GO:0034036):GO_Biological_Process_2018	0.225886	0.506141	3.00247	2	1442	3	6496	PAPSS1,PAPSS2
negative regulation of oxidative stress-induced neuron death (GO:1903204):GO_Biological_Process_2018	0.225886	0.506141	3.00247	2	1442	3	6496	FBXO7,PARK7
negative regulation of leukocyte cell-cell adhesion (GO:1903038):GO_Biological_Process_2018	0.225886	0.506141	3.00247	2	1442	3	6496	ASS1,DUSP3
nerve growth factor signaling pathway (GO:0038180):GO_Biological_Process_2018	0.225886	0.506141	3.00247	2	1442	3	6496	RAPGEF1,RAPGEF2
negative regulation of glucose import (GO:0046325):GO_Biological_Process_2018	0.225886	0.506141	3.00247	2	1442	3	6496	GRB10,GSK3A
negative regulation of cardiac muscle cell differentiation (GO:2000726):GO_Biological_Process_2018	0.225886	0.506141	3.00247	2	1442	3	6496	DKK1,GSK3A
negative regulation of insulin secretion (GO:0046676):GO_Biological_Process_2018	0.225886	0.506141	3.00247	2	1442	3	6496	IRS1,PSMD9
positive regulation of leukocyte apoptotic process (GO:2000108):GO_Biological_Process_2018	0.225886	0.506141	3.00247	2	1442	3	6496	PIK3CB,RAPGEF2
molybdopterin cofactor metabolic process (GO:0043545):GO_Biological_Process_2018	0.225886	0.506141	3.00247	2	1442	3	6496	GPHN,MOCS3
3'-phosphoadenosine 5'-phosphosulfate biosynthetic process (GO:0050428):GO_Biological_Process_2018	0.225886	0.506141	3.00247	2	1442	3	6496	PAPSS1,PAPSS2
nucleus localization (GO:0051647):GO_Biological_Process_2018	0.225886	0.506141	3.00247	2	1442	3	6496	DCTN4,PAFAH1B1
centromeric sister chromatid cohesion (GO:0070601):GO_Biological_Process_2018	0.225886	0.506141	3.00247	2	1442	3	6496	BUB1B,NAA50
negative regulation of autophagosome assembly (GO:1902902):GO_Biological_Process_2018	0.225886	0.506141	3.00247	2	1442	3	6496	CHMP4B,FEZ2
negative regulation of reactive oxygen species metabolic process (GO:2000378):GO_Biological_Process_2018	0.225886	0.506141	3.00247	2	1442	3	6496	HDAC6,PARK7
somatic hypermutation of immunoglobulin genes (GO:0016446):GO_Biological_Process_2018	0.225886	0.506141	3.00247	2	1442	3	6496	MSH6,POLK
peptidyl-lysine methylation (GO:0018022):GO_Biological_Process_2018	0.225886	0.506141	3.00247	2	1442	3	6496	EEF1AKMT2,SETD7
nitric oxide metabolic process (GO:0046209):GO_Biological_Process_2018	0.225886	0.506141	3.00247	2	1442	3	6496	AKT1,NQO1
pyrimidine deoxyribonucleotide biosynthetic process (GO:0009221):GO_Biological_Process_2018	0.225886	0.506141	3.00247	2	1442	3	6496	DCTD,HDDC2
regulation of interferon-alpha secretion (GO:1902739):GO_Biological_Process_2018	0.225886	0.506141	3.00247	2	1442	3	6496	CHUK,DDX58
positive regulation of microtubule motor activity (GO:2000576):GO_Biological_Process_2018	0.225886	0.506141	3.00247	2	1442	3	6496	DNAL4,DYNC1I2
purine ribonucleoside monophosphate catabolic process (GO:0009169):GO_Biological_Process_2018	0.225886	0.506141	3.00247	2	1442	3	6496	HPRT1,NUDT3
mitotic DNA replication checkpoint (GO:0033314):GO_Biological_Process_2018	0.225886	0.506141	3.00247	2	1442	3	6496	CLSPN,NAE1
negative regulation of potassium ion transport (GO:0043267):GO_Biological_Process_2018	0.225886	0.506141	3.00247	2	1442	3	6496	CAB39,STK39
ketone body biosynthetic process (GO:0046951):GO_Biological_Process_2018	0.225886	0.506141	3.00247	2	1442	3	6496	AACS,BDH2
negative regulation of peptide hormone secretion (GO:0090278):GO_Biological_Process_2018	0.225886	0.506141	3.00247	2	1442	3	6496	IRS1,PSMD9
positive regulation of interferon-alpha secretion (GO:1902741):GO_Biological_Process_2018	0.225886	0.506141	3.00247	2	1442	3	6496	CHUK,DDX58
negative regulation of glycogen metabolic process (GO:0070874):GO_Biological_Process_2018	0.225886	0.506141	3.00247	2	1442	3	6496	GSK3A,GSK3B
regulation of blood vessel size (GO:0050880):GO_Biological_Process_2018	0.225886	0.506141	3.00247	2	1442	3	6496	GCLC,GCLM
epithelial cell-cell adhesion (GO:0090136):GO_Biological_Process_2018	0.225886	0.506141	3.00247	2	1442	3	6496	SERPINB8,VCL
tetrahydrofolate interconversion (GO:0035999):GO_Biological_Process_2018	0.225886	0.506141	3.00247	2	1442	3	6496	MTHFD1,MTHFR
molybdopterin cofactor biosynthetic process (GO:0032324):GO_Biological_Process_2018	0.225886	0.506141	3.00247	2	1442	3	6496	GPHN,MOCS3
protein maturation by iron-sulfur cluster transfer (GO:0097428):GO_Biological_Process_2018	0.225886	0.506141	3.00247	2	1442	3	6496	GLRX3,MMS19
T cell homeostasis (GO:0043029):GO_Biological_Process_2018	0.225886	0.506141	3.00247	2	1442	3	6496	AKT1,PPP2R3C
phosphatidylinositol-3-phosphate biosynthetic process (GO:0036092):GO_Biological_Process_2018	0.225886	0.506141	3.00247	2	1442	3	6496	PIK3CA,PIK3CB
dicarboxylic acid biosynthetic process (GO:0043650):GO_Biological_Process_2018	0.225886	0.506141	3.00247	2	1442	3	6496	GOT1,MTHFD1
purine-containing compound metabolic process (GO:0072521):GO_Biological_Process_2018	0.225886	0.506141	3.00247	2	1442	3	6496	OARD1,PRPS1
regulation of glycogen (starch) synthase activity (GO:2000465):GO_Biological_Process_2018	0.225886	0.506141	3.00247	2	1442	3	6496	GSK3A,GSK3B
regulation of oxidative stress-induced cell death (GO:1903201):GO_Biological_Process_2018	0.225886	0.506141	3.00247	2	1442	3	6496	PARK7,UBQLN1
quinone metabolic process (GO:1901661):GO_Biological_Process_2018	0.225886	0.506141	3.00247	2	1442	3	6496	AKR1B1,AKR7A2
regulation of adaptive immune response (GO:0002819):GO_Biological_Process_2018	0.225886	0.506141	3.00247	2	1442	3	6496	EIF2AK4,PYCARD
malate metabolic process (GO:0006108):GO_Biological_Process_2018	0.225886	0.506141	3.00247	2	1442	3	6496	MDH1,ME1
membrane invagination (GO:0010324):GO_Biological_Process_2018	0.225886	0.506141	3.00247	2	1442	3	6496	FNBP1L,SNX3
negative regulation of glycogen biosynthetic process (GO:0045719):GO_Biological_Process_2018	0.225886	0.506141	3.00247	2	1442	3	6496	GSK3A,GSK3B
regulation of cardiac muscle cell action potential involved in regulation of contraction (GO:0098909):GO_Biological_Process_2018	0.225886	0.506141	3.00247	2	1442	3	6496	CAMK2D,RANGRF
negative regulation of NIK/NF-kappaB signaling (GO:1901223):GO_Biological_Process_2018	0.225886	0.506141	3.00247	2	1442	3	6496	CPNE1,HDAC7
positive regulation of adaptive immune response (GO:0002821):GO_Biological_Process_2018	0.225886	0.506141	3.00247	2	1442	3	6496	EIF2AK4,PYCARD
actin filament reorganization (GO:0090527):GO_Biological_Process_2018	0.225886	0.506141	3.00247	2	1442	3	6496	BCAR1,GSN
regulation of MDA-5 signaling pathway (GO:0039533):GO_Biological_Process_2018	0.225886	0.506141	3.00247	2	1442	3	6496	RIOK3,TKFC
N-terminal peptidyl-methionine acetylation (GO:0017196):GO_Biological_Process_2018	0.225886	0.506141	3.00247	2	1442	3	6496	NAA15,NAA25
modification-dependent macromolecule catabolic process (GO:0043632):GO_Biological_Process_2018	0.225886	0.506141	3.00247	2	1442	3	6496	CHFR,DIS3L2
positive regulation of autophagy of mitochondrion (GO:1903599):GO_Biological_Process_2018	0.225886	0.506141	3.00247	2	1442	3	6496	FBXO7,PARK7
positive regulation of lipid catabolic process (GO:0050996):GO_Biological_Process_2018	0.225886	0.506141	3.00247	2	1442	3	6496	AKT2,IRS1
hematopoietic progenitor cell differentiation (GO:0002244):GO_Biological_Process_2018	0.225886	0.506141	3.00247	2	1442	3	6496	ARMC6,FST
positive regulation of mitochondrial membrane potential (GO:0010918):GO_Biological_Process_2018	0.225886	0.506141	3.00247	2	1442	3	6496	AKT1,AKT2
extrinsic component of endosome membrane (GO:0031313):GO_Cellular_Component_2018	0.225886	0.506141	3.00247	2	1442	3	6496	ANXA1,SNX5
protein kinase complex (GO:1902911):GO_Cellular_Component_2018	0.225886	0.506141	3.00247	2	1442	3	6496	CAB39,IRS1
actin cortical patch (GO:0030479):GO_Cellular_Component_2018	0.225886	0.506141	3.00247	2	1442	3	6496	WASL,WIPF1
Gemini of coiled bodies (GO:0097504):GO_Cellular_Component_2018	0.225886	0.506141	3.00247	2	1442	3	6496	GEMIN6,ZPR1
endocytic patch (GO:0061645):GO_Cellular_Component_2018	0.225886	0.506141	3.00247	2	1442	3	6496	WASL,WIPF1
omega peptidase activity (GO:0008242):GO_Molecular_Function_2018	0.225886	0.506141	3.00247	2	1442	3	6496	APEH,UCHL1
RAGE receptor binding (GO:0050786):GO_Molecular_Function_2018	0.225886	0.506141	3.00247	2	1442	3	6496	HMGB2,S100A4
exodeoxyribonuclease activity, producing 5'-phosphomonoesters (GO:0016895):GO_Molecular_Function_2018	0.225886	0.506141	3.00247	2	1442	3	6496	APEX1,FEN1
ribosomal protein S6 kinase activity (GO:0004711):GO_Molecular_Function_2018	0.225886	0.506141	3.00247	2	1442	3	6496	RPS6KA3,RPS6KB1
protein kinase C activity (GO:0004697):GO_Molecular_Function_2018	0.225886	0.506141	3.00247	2	1442	3	6496	PRKCI,PRKD1
neurotrophin TRK receptor binding (GO:0005167):GO_Molecular_Function_2018	0.225886	0.506141	3.00247	2	1442	3	6496	PIK3R1,PLCG1
queuine tRNA-ribosyltransferase activity (GO:0008479):GO_Molecular_Function_2018	0.225886	0.506141	3.00247	2	1442	3	6496	PDCL3,TXNDC9
neurotrophin TRKA receptor binding (GO:0005168):GO_Molecular_Function_2018	0.225886	0.506141	3.00247	2	1442	3	6496	PIK3R1,PLCG1
3',5'-cyclic-nucleotide phosphodiesterase activity (GO:0004114):GO_Molecular_Function_2018	0.225886	0.506141	3.00247	2	1442	3	6496	PDE1C,PDE5A
calcium-dependent protein serine/threonine kinase activity (GO:0009931):GO_Molecular_Function_2018	0.225886	0.506141	3.00247	2	1442	3	6496	MAPKAPK2,MAPKAPK3
ligand-gated channel activity (GO:0022834):GO_Molecular_Function_2018	0.225886	0.506141	3.00247	2	1442	3	6496	ANXA6,DLG3
glucocorticoid receptor binding (GO:0035259):GO_Molecular_Function_2018	0.225886	0.506141	3.00247	2	1442	3	6496	STAT5B,YWHAH
protein carboxyl O-methyltransferase activity (GO:0051998):GO_Molecular_Function_2018	0.225886	0.506141	3.00247	2	1442	3	6496	ARMT1,LCMT1
brain development (GO:0007420):GO_Biological_Process_2018	0.233062	0.521358	1.43619	14	1430	44	6455	EML1,HNMT,MAP1S,PAFAH1B1,PAFAH1B2,PAFAH1B3,PHGDH,PTEN,PTPN11,RAPGEF2,SMG9,SPATA5,SRR,UBE3A
inflammatory response (GO:0006954):GO_Biological_Process_2018	0.233062	0.521358	1.43619	14	1430	44	6455	ANXA1,CHUK,HDAC4,HDAC5,IKBKB,IKBKG,ITCH,MAPKAPK2,NFKB2,PIK3CA,PIK3CB,RIPK2,STAT3,TBK1
nuclear-transcribed mRNA catabolic process, exonucleolytic (GO:0000291):GO_Biological_Process_2018	0.234899	0.523737	1.64004	8	1436	22	6477	DCP1A,DCPS,DIS3,DIS3L2,EDC3,HBS1L,LSM1,TTC37
response to unfolded protein (GO:0006986):GO_Biological_Process_2018	0.234899	0.523737	1.64004	8	1436	22	6477	DNAJB1,HSP90AA1,HSP90AB1,HSPA14,HSPA4,HSPB1,HSPH1,OPTN
positive regulation of actin filament polymerization (GO:0030838):GO_Biological_Process_2018	0.234899	0.523737	1.64004	8	1436	22	6477	CDC42EP3,FER,GSN,PFN1,PFN2,PYCARD,WASL,WIPF1
peptidyl-proline modification (GO:0018208):GO_Biological_Process_2018	0.234899	0.523737	1.64004	8	1436	22	6477	FKBP1A,FKBP3,FKBP4,NTMT1,OGFOD1,PIN1,PPIA,PPID
transition metal ion binding (GO:0046914):GO_Molecular_Function_2018	0.236307	0.526443	1.22163	44	1400	163	6336	ABCE1,ADH5,ALAD,ALKBH8,AOX1,APIP,ARIH1,ARIH2,ATOX1,BIRC2,CCS,CHMP1A,CLIP1,CSRP1,DDX58,DPP3,DUSP12,FNTB,GALT,GLO1,HDAC4,IDE,IMPA1,KDM4A,LTA4H,ME1,MYCBP2,NPEPPS,NUDT16,PAPOLA,PARK7,PDXK,PGGT1B,RABGGTB,RABIF,RNPEP,SEC24A,SIAH1,SORD,TDP2,TYW5,VPS29,XPNPEP1,ZEB1
C-terminal protein amino acid modification (GO:0018410):GO_Biological_Process_2018	0.23842	0.530715	1.93245	6	1438	14	6485	ATG12,ATG4A,ATG5,ATG7,LCMT1,LCMT2
NIK/NF-kappaB signaling (GO:0038061):GO_Biological_Process_2018	0.24517	0.544602	1.4409	15	1429	47	6452	AKT1,BIRC2,CHUK,CUL1,MALT1,MAP3K7,NFKB2,PSMD10,PSMD5,PSMD9,PSMF1,TANK,TRAF6,UBA3,UBE2M
regulation of Golgi organization (GO:1903358):GO_Biological_Process_2018	0.249118	0.544602	2.25354	4	1440	8	6491	MAP2K1,MAP2K2,MAPK1,MAPK3
regulation of calcium-mediated signaling (GO:0050848):GO_Biological_Process_2018	0.249118	0.544602	2.25354	4	1440	8	6491	CAMK2D,FKBP1A,GBP1,RCAN3
protein deacylation (GO:0035601):GO_Biological_Process_2018	0.249118	0.544602	2.25354	4	1440	8	6491	HDAC4,HDAC5,HDAC6,LYPLA2
anterograde synaptic vesicle transport (GO:0048490):GO_Biological_Process_2018	0.249118	0.544602	2.25354	4	1440	8	6491	AP3M1,AP3M2,AP3S1,DTNBP1
regulation of cardiac muscle hypertrophy (GO:0010611):GO_Biological_Process_2018	0.249118	0.544602	2.25354	4	1440	8	6491	CAMK2D,GLRX3,LMCD1,MTPN
neuron apoptotic process (GO:0051402):GO_Biological_Process_2018	0.249118	0.544602	2.25354	4	1440	8	6491	BID,GAPDH,NAE1,SIAH1
regulation of glucose metabolic process (GO:0010906):GO_Biological_Process_2018	0.249118	0.544602	2.25354	4	1440	8	6491	AKT1,AKT2,DGKQ,IRS1
positive regulation of dephosphorylation (GO:0035306):GO_Biological_Process_2018	0.249118	0.544602	2.25354	4	1440	8	6491	MTMR9,PIN1,PPP1R7,PTPA
inactivation of MAPK activity (GO:0000188):GO_Biological_Process_2018	0.249118	0.544602	2.25354	4	1440	8	6491	DUSP3,DUSP4,GPS1,RGS3
cellular response to alkaloid (GO:0071312):GO_Biological_Process_2018	0.249118	0.544602	2.25354	4	1440	8	6491	CASP3,CASP6,GSTM2,RAD51
cellular response to unfolded protein (GO:0034620):GO_Biological_Process_2018	0.249118	0.544602	2.25354	4	1440	8	6491	HSPA14,HSPA4,HSPH1,OPTN
vesicle cytoskeletal trafficking (GO:0099518):GO_Biological_Process_2018	0.249118	0.544602	2.25354	4	1440	8	6491	FNBP1L,KIF5B,PAFAH1B1,WASL
negative regulation of transcription factor import into nucleus (GO:0042992):GO_Biological_Process_2018	0.249118	0.544602	2.25354	4	1440	8	6491	GSK3B,KEAP1,NFKBIE,PPM1B
synaptic vesicle transport along microtubule (GO:0099517):GO_Biological_Process_2018	0.249118	0.544602	2.25354	4	1440	8	6491	AP3M1,AP3M2,AP3S1,DTNBP1
positive regulation of peptidyl-threonine phosphorylation (GO:0010800):GO_Biological_Process_2018	0.249118	0.544602	2.25354	4	1440	8	6491	CAB39,MAPK1,RIPK2,UBE2K
glutamate metabolic process (GO:0006536):GO_Biological_Process_2018	0.249118	0.544602	2.25354	4	1440	8	6491	GCLC,GCLM,GLUL,GOT1
regulation of interleukin-8 production (GO:0032677):GO_Biological_Process_2018	0.249118	0.544602	2.25354	4	1440	8	6491	DDX58,OTUD7B,PARK7,RIPK1
amino acid binding (GO:0016597):GO_Molecular_Function_2018	0.249118	0.544602	2.25354	4	1440	8	6491	AARS,ASS1,GCLC,SRR
proteasome binding (GO:0070628):GO_Molecular_Function_2018	0.249118	0.544602	2.25354	4	1440	8	6491	PSMF1,PSMG1,USP13,USP14
peptide N-acetyltransferase activity (GO:0034212):GO_Molecular_Function_2018	0.249118	0.544602	2.25354	4	1440	8	6491	NAA10,NAA15,NAA25,NAA50
3'-5' DNA helicase activity (GO:0043138):GO_Molecular_Function_2018	0.249118	0.544602	2.25354	4	1440	8	6491	CDC45,GINS1,GINS2,GINS4
positive regulation of macroautophagy (GO:0016239):GO_Biological_Process_2018	0.249484	0.544602	1.5685	8	1436	23	6476	IKBKG,LRSAM1,MAP3K7,OPTN,PAFAH1B2,SH3GLB1,TBK1,TSC2
regulation of defense response (GO:0031347):GO_Biological_Process_2018	0.249484	0.544602	1.5685	8	1436	23	6476	ANXA1,BIRC2,MYD88,OTUD7B,PARK7,RNF135,TKFC,XIAP
B cell activation (GO:0042113):GO_Biological_Process_2018	0.251415	0.545304	1.80345	6	1438	15	6484	CTPS1,HDAC4,HDAC5,KLF6,MALT1,NHEJ1
cellular response to type I interferon (GO:0071357):GO_Biological_Process_2018	0.251415	0.545304	1.80345	6	1438	15	6484	GBP2,IRF3,MYD88,SP100,STAT1,STAT2
cell chemotaxis (GO:0060326):GO_Biological_Process_2018	0.251415	0.545304	1.80345	6	1438	15	6484	BCAR1,HMGB2,PIK3CA,PIK3CB,PIP5K1A,PLEKHG5
negative regulation of epithelial cell migration (GO:0010633):GO_Biological_Process_2018	0.251415	0.545304	1.80345	6	1438	15	6484	PBLD,PFN2,PTEN,PTPN23,SP100,STRAP
regulation of response to DNA damage stimulus (GO:2001020):GO_Biological_Process_2018	0.251415	0.545304	1.80345	6	1438	15	6484	ARMT1,PARG,UBE2N,UBE2V1,UBE2V2,USP1
positive regulation of ATPase activity (GO:0032781):GO_Biological_Process_2018	0.251415	0.545304	1.80345	6	1438	15	6484	DNAJB1,DNAJC9,DNAL4,DYNC1I2,PFN1,PFN2
type I interferon signaling pathway (GO:0060337):GO_Biological_Process_2018	0.251415	0.545304	1.80345	6	1438	15	6484	GBP2,IRF3,MYD88,SP100,STAT1,STAT2
regulation of double-strand break repair (GO:2000779):GO_Biological_Process_2018	0.251415	0.545304	1.80345	6	1438	15	6484	CHEK1,MGMT,NUDT16,OTUB1,PML,RAD51
DNA metabolic process (GO:0006259):GO_Biological_Process_2018	0.25739	0.557815	1.20704	48	1396	180	6319	APEX1,ASF1A,BACH1,CBS,CDC34,CDC45,CHD1L,CHEK1,CLSPN,DCTPP1,ERCC1,ERI1,FEN1,GINS4,HMGB2,HMGB3,MBD1,MGMT,MMS19,MSH6,MUS81,NAP1L1,NUDT15,ORC6,PARK7,POLK,PRIM2,PRKDC,PTGES3,PTMS,RAD18,RAD51,RAD51D,RAN,RPAIN,SET,SP100,TDP1,TELO2,TSN,UBE2A,UBE2B,UBE2N,UBE2T,UBE2V2,USP7,XPA,ZBTB1
actin filament organization (GO:0007015):GO_Biological_Process_2018	0.257722	0.558089	1.38166	15	1429	49	6450	ALDOA,ARHGAP17,BCAR1,BIN3,CAP1,CAP2,CD2AP,DPYSL3,DSTN,GSN,INPPL1,PLS3,RUFY3,SH3BP1,WASL
intraciliary transport (GO:0042073):GO_Biological_Process_2018	0.261103	0.563158	1.62402	9	1435	25	6474	DYNLRB1,HSPB11,IFT27,KIF3A,KIF3B,KIFAP3,MBD1,WDR34,WDR60
nucleus organization (GO:0006997):GO_Biological_Process_2018	0.261103	0.563158	1.62402	9	1435	25	6474	BIN1,CHMP1A,CHMP1B,CHMP2B,CHMP4B,CHMP5,CHMP7,VPS4A,VPS4B
negative regulation of protein ubiquitination (GO:0031397):GO_Biological_Process_2018	0.261103	0.563158	1.62402	9	1435	25	6474	AKT1,N4BP1,NXN,PARK7,PDCL3,PML,PRMT3,SGTA,UBXN1
intraciliary transport involved in cilium assembly (GO:0035735):GO_Biological_Process_2018	0.261103	0.563158	1.62402	9	1435	25	6474	DYNLRB1,HSPB11,IFT27,KIF3A,KIF3B,KIFAP3,MBD1,WDR34,WDR60
aminoacyl-tRNA ligase activity (GO:0004812):GO_Molecular_Function_2018	0.261103	0.563158	1.62402	9	1435	25	6474	AARS,GARS,HARS,NARS,RARS,SARS,TARS,WARS,YARS
positive regulation of GTPase activity (GO:0043547):GO_Biological_Process_2018	0.262279	0.565246	1.34826	20	1424	67	6432	ALS2,BCR,DNMBP,GSK3B,PIN1,PIP5K1A,RAP1GDS1,RAPGEF1,RAPGEF2,RAPGEF6,RGS10,SH3BP1,TAX1BP3,TBC1D1,TBC1D13,TBC1D17,TBC1D2,TBC1D22A,TBC1D4,TSC1
regulation of cellular response to heat (GO:1900034):GO_Biological_Process_2018	0.263475	0.567373	1.41653	16	1428	51	6448	AKT1S1,BAG3,CAMK2D,CRYAB,DNAJB1,DNAJC2,FKBP4,GSK3B,HSBP1,HSP90AA1,HSP90AB1,HSPH1,MAPK1,MAPK3,MAPKAPK2,PTGES3
dephosphorylation (GO:0016311):GO_Biological_Process_2018	0.267749	0.574582	1.38908	16	1428	52	6447	DUSP12,DUSP3,DUSP4,HDHD2,MTMR6,PGP,PPM1B,PPM1G,PPP2R2A,PPP2R3A,PPP2R5D,PPP5C,PPP6C,PTEN,PTPN12,UBLCP1
Rab GTPase binding (GO:0017137):GO_Molecular_Function_2018	0.267749	0.574582	1.38908	16	1428	52	6447	ALS2,AP3M1,CHM,DNM1L,HPS6,KIF3A,OPTN,PDE6D,RABGEF1,RABGGTB,TBC1D1,TBC1D13,TBC1D17,TBC1D2,TBC1D22A,TBC1D4
regulation of intracellular estrogen receptor signaling pathway (GO:0033146):GO_Biological_Process_2018	0.26852	0.574582	1.69049	6	1438	16	6483	CARM1,LATS1,PAK1,UBA5,UFM1,WBP2
CENP-A containing nucleosome assembly (GO:0034080):GO_Biological_Process_2018	0.26852	0.574582	1.69049	6	1438	16	6483	CENPC,CENPI,CENPK,CENPL,CENPM,CENPU
CENP-A containing chromatin organization (GO:0061641):GO_Biological_Process_2018	0.26852	0.574582	1.69049	6	1438	16	6483	CENPC,CENPI,CENPK,CENPL,CENPM,CENPU
activation of MAPKK activity (GO:0000186):GO_Biological_Process_2018	0.26852	0.574582	1.69049	6	1438	16	6483	CRK,CRKL,MAP3K6,MAP3K7,PLCG1,RAPGEF1
positive regulation of NIK/NF-kappaB signaling (GO:1901224):GO_Biological_Process_2018	0.26852	0.574582	1.69049	6	1438	16	6483	MALT1,MAP3K7,SASH1,TANK,TRAF6,TRIM44
manganese ion binding (GO:0030145):GO_Molecular_Function_2018	0.26852	0.574582	1.69049	6	1438	16	6483	IMPA1,ME1,NUDT16,PAPOLA,TDP2,XPNPEP1
nucleocytoplasmic transport (GO:0006913):GO_Biological_Process_2018	0.269473	0.575754	1.56133	9	1435	26	6473	ANP32A,ANP32E,EIF5A,GEMIN6,MALT1,NUTF2,PHAX,SET,XPO1
positive regulation of cytokine production (GO:0001819):GO_Biological_Process_2018	0.271841	0.575754	1.30878	20	1424	69	6430	ANXA1,DDX58,GAPDH,GLMN,IFI16,IRF3,LRRFIP1,MALT1,MAP3K7,MYD88,NFKB2,PARK7,PRKDC,PYCARD,RIPK1,RIPK2,STAT6,TANK,TBK1,TRAF6
NAD biosynthetic process (GO:0009435):GO_Biological_Process_2018	0.272256	0.575754	2.00296	4	1440	9	6490	NADSYN1,NAMPT,NNMT,PNP
cellular response to nerve growth factor stimulus (GO:1990090):GO_Biological_Process_2018	0.272256	0.575754	2.00296	4	1440	9	6490	ACAP2,AKT1,RAPGEF1,RAPGEF2
regulation of spindle organization (GO:0090224):GO_Biological_Process_2018	0.272256	0.575754	2.00296	4	1440	9	6490	DCTN1,DYNC1H1,FSD1,TACC3
protein import into nucleus, translocation (GO:0000060):GO_Biological_Process_2018	0.272256	0.575754	2.00296	4	1440	9	6490	AKT1,IPO5,NUTF2,RAN
regulation of monooxygenase activity (GO:0032768):GO_Biological_Process_2018	0.272256	0.575754	2.00296	4	1440	9	6490	AKT1,HSP90AA1,NOSIP,WASL
positive regulation of nitric oxide biosynthetic process (GO:0045429):GO_Biological_Process_2018	0.272256	0.575754	2.00296	4	1440	9	6490	AKT1,ASS1,HSP90AA1,HSP90AB1
positive regulation of nitric oxide metabolic process (GO:1904407):GO_Biological_Process_2018	0.272256	0.575754	2.00296	4	1440	9	6490	AKT1,ASS1,HSP90AA1,HSP90AB1
mRNA destabilization (GO:0061157):GO_Biological_Process_2018	0.272256	0.575754	2.00296	4	1440	9	6490	METTL3,MEX3D,YTHDF2,ZFP36L2
positive regulation of protein oligomerization (GO:0032461):GO_Biological_Process_2018	0.272256	0.575754	2.00296	4	1440	9	6490	BID,HDAC6,IDE,SH3GLB1
blood circulation (GO:0008015):GO_Biological_Process_2018	0.272256	0.575754	2.00296	4	1440	9	6490	GCLC,GCLM,MTHFR,STAT1
oxidoreductase activity, acting on the CH-CH group of donors, NAD or NADP as acceptor (GO:0016628):GO_Molecular_Function_2018	0.272256	0.575754	2.00296	4	1440	9	6490	BDH2,BLVRA,BLVRB,PTGR2
FAD binding (GO:0071949):GO_Molecular_Function_2018	0.272256	0.575754	2.00296	4	1440	9	6490	CYB5R2,CYB5R4,MICAL1,MTRR
oxidoreductase activity, acting on the CH-NH group of donors, NAD or NADP as acceptor (GO:0016646):GO_Molecular_Function_2018	0.272256	0.575754	2.00296	4	1440	9	6490	BLVRB,MTHFD1,MTHFR,OVCA2
peptide metabolic process (GO:0006518):GO_Biological_Process_2018	0.2735	0.577934	1.36266	16	1428	53	6446	APEH,DNPEP,G6PD,GSR,GSTA4,GSTM1,GSTM2,GSTO1,GSTP1,HSP90AA1,IDE,LTA4H,NPEPPS,NRDC,RNPEP,THOP1
positive regulation of nucleocytoplasmic transport (GO:0046824):GO_Biological_Process_2018	0.289173	0.588876	1.59083	6	1438	17	6482	ANP32B,BAG3,CAMK1,GSK3B,IPO5,ZPR1
SCF ubiquitin ligase complex (GO:0019005):GO_Cellular_Component_2018	0.289173	0.588876	1.59083	6	1438	17	6482	ARIH1,CUL1,FBXO7,FBXO9,FBXW5,USP47
zinc ion binding (GO:0008270):GO_Molecular_Function_2018	0.294656	0.588876	1.22245	33	1411	122	6377	ADH5,ALAD,ALKBH8,APIP,ARIH1,ARIH2,BIRC2,CCS,CHMP1A,CLIP1,CSRP1,DDX58,DPP3,DUSP12,FNTB,GALT,GLO1,HDAC4,IDE,KDM4A,LTA4H,MYCBP2,NPEPPS,PDXK,PGGT1B,RABGGTB,RABIF,RNPEP,SEC24A,SIAH1,SORD,VPS29,ZEB1
regulation of striated muscle contraction (GO:0006942):GO_Biological_Process_2018	0.299966	0.588876	2.2518	2	1442	4	6495	GRK2,SRI
regulation of protein acetylation (GO:1901983):GO_Biological_Process_2018	0.299966	0.588876	2.2518	2	1442	4	6495	CAMK1,PARK7
response to laminar fluid shear stress (GO:0034616):GO_Biological_Process_2018	0.299966	0.588876	2.2518	2	1442	4	6495	ASS1,MAPK7
I-kappaB phosphorylation (GO:0007252):GO_Biological_Process_2018	0.299966	0.588876	2.2518	2	1442	4	6495	CHUK,MAP3K7
microvillus assembly (GO:0030033):GO_Biological_Process_2018	0.299966	0.588876	2.2518	2	1442	4	6495	RAPGEF2,RAPGEF6
urea cycle (GO:0000050):GO_Biological_Process_2018	0.299966	0.588876	2.2518	2	1442	4	6495	ASL,ASS1
Golgi transport vesicle coating (GO:0048200):GO_Biological_Process_2018	0.299966	0.588876	2.2518	2	1442	4	6495	ARFGAP2,ARFGAP3
relaxation of cardiac muscle (GO:0055119):GO_Biological_Process_2018	0.299966	0.588876	2.2518	2	1442	4	6495	CAMK2D,GSTM2
glycerolipid biosynthetic process (GO:0045017):GO_Biological_Process_2018	0.299966	0.588876	2.2518	2	1442	4	6495	CPNE1,CPNE3
nucleoside catabolic process (GO:0009164):GO_Biological_Process_2018	0.299966	0.588876	2.2518	2	1442	4	6495	DERA,UPP1
valine metabolic process (GO:0006573):GO_Biological_Process_2018	0.299966	0.588876	2.2518	2	1442	4	6495	BCAT1,STAT5B
creatine metabolic process (GO:0006600):GO_Biological_Process_2018	0.299966	0.588876	2.2518	2	1442	4	6495	GAMT,STAT5B
AMP metabolic process (GO:0046033):GO_Biological_Process_2018	0.299966	0.588876	2.2518	2	1442	4	6495	ADSL,ADSS
purine ribonucleoside bisphosphate metabolic process (GO:0034035):GO_Biological_Process_2018	0.299966	0.588876	2.2518	2	1442	4	6495	ABHD14B,BPNT1
mitotic G1 DNA damage checkpoint (GO:0031571):GO_Biological_Process_2018	0.299966	0.588876	2.2518	2	1442	4	6495	CCND1,PRKDC
COPI-coated vesicle budding (GO:0035964):GO_Biological_Process_2018	0.299966	0.588876	2.2518	2	1442	4	6495	ARFGAP2,ARFGAP3
response to axon injury (GO:0048678):GO_Biological_Process_2018	0.299966	0.588876	2.2518	2	1442	4	6495	DPYSL3,MTR
formation of translation preinitiation complex (GO:0001731):GO_Biological_Process_2018	0.299966	0.588876	2.2518	2	1442	4	6495	DENR,MCTS1
L-ascorbic acid metabolic process (GO:0019852):GO_Biological_Process_2018	0.299966	0.588876	2.2518	2	1442	4	6495	AKR1A1,GSTO1
branching involved in ureteric bud morphogenesis (GO:0001658):GO_Biological_Process_2018	0.299966	0.588876	2.2518	2	1442	4	6495	FGF1,SALL1
positive regulation of ER-associated ubiquitin-dependent protein catabolic process (GO:1903071):GO_Biological_Process_2018	0.299966	0.588876	2.2518	2	1442	4	6495	SGTA,UBQLN1
negative regulation of hippo signaling (GO:0035331):GO_Biological_Process_2018	0.299966	0.588876	2.2518	2	1442	4	6495	AJUBA,WWC2
positive regulation of myotube differentiation (GO:0010831):GO_Biological_Process_2018	0.299966	0.588876	2.2518	2	1442	4	6495	FAM129B,MAPK14
dendritic spine morphogenesis (GO:0060997):GO_Biological_Process_2018	0.299966	0.588876	2.2518	2	1442	4	6495	PTEN,WASL
relaxation of muscle (GO:0090075):GO_Biological_Process_2018	0.299966	0.588876	2.2518	2	1442	4	6495	CAMK2D,GSTM2
DNA replication-dependent nucleosome assembly (GO:0006335):GO_Biological_Process_2018	0.299966	0.588876	2.2518	2	1442	4	6495	ASF1A,HAT1
regulation of histone H3-K9 acetylation (GO:2000615):GO_Biological_Process_2018	0.299966	0.588876	2.2518	2	1442	4	6495	CHEK1,PIH1D1
regulation of protein ADP-ribosylation (GO:0010835):GO_Biological_Process_2018	0.299966	0.588876	2.2518	2	1442	4	6495	HPF1,WARS
activation of adenylate cyclase activity (GO:0007190):GO_Biological_Process_2018	0.299966	0.588876	2.2518	2	1442	4	6495	CAP1,CAP2
cellular response to fluid shear stress (GO:0071498):GO_Biological_Process_2018	0.299966	0.588876	2.2518	2	1442	4	6495	ASS1,MAPK7
fatty acid transmembrane transport (GO:1902001):GO_Biological_Process_2018	0.299966	0.588876	2.2518	2	1442	4	6495	MID1IP1,PRKAB2
ribosomal small subunit export from nucleus (GO:0000056):GO_Biological_Process_2018	0.299966	0.588876	2.2518	2	1442	4	6495	RAN,XPO1
negative regulation of exocytosis (GO:0045920):GO_Biological_Process_2018	0.299966	0.588876	2.2518	2	1442	4	6495	ANXA1,VPS4B
cellular response to superoxide (GO:0071451):GO_Biological_Process_2018	0.299966	0.588876	2.2518	2	1442	4	6495	CCS,PRDX2
actin filament-based transport (GO:0099515):GO_Biological_Process_2018	0.299966	0.588876	2.2518	2	1442	4	6495	FNBP1L,WASL
negative regulation of viral entry into host cell (GO:0046597):GO_Biological_Process_2018	0.299966	0.588876	2.2518	2	1442	4	6495	GSN,SNX3
peroxisome fission (GO:0016559):GO_Biological_Process_2018	0.299966	0.588876	2.2518	2	1442	4	6495	DNM1L,PEX19
negative regulation of cardiac muscle hypertrophy (GO:0010614):GO_Biological_Process_2018	0.299966	0.588876	2.2518	2	1442	4	6495	GLRX3,GSK3A
asymmetric protein localization (GO:0008105):GO_Biological_Process_2018	0.299966	0.588876	2.2518	2	1442	4	6495	ERBIN,GOPC
negative regulation of sodium ion transmembrane transporter activity (GO:2000650):GO_Biological_Process_2018	0.299966	0.588876	2.2518	2	1442	4	6495	CAMK2D,STK39
peptide hormone secretion (GO:0030072):GO_Biological_Process_2018	0.299966	0.588876	2.2518	2	1442	4	6495	CYB5R4,PARK7
positive regulation of clathrin-dependent endocytosis (GO:2000370):GO_Biological_Process_2018	0.299966	0.588876	2.2518	2	1442	4	6495	SCYL2,WASL
positive regulation of lipid metabolic process (GO:0045834):GO_Biological_Process_2018	0.299966	0.588876	2.2518	2	1442	4	6495	AKT1,EEF1A2
positive regulation of syncytium formation by plasma membrane fusion (GO:0060143):GO_Biological_Process_2018	0.299966	0.588876	2.2518	2	1442	4	6495	CAMK1,MAPK14
DNA replication-dependent nucleosome organization (GO:0034723):GO_Biological_Process_2018	0.299966	0.588876	2.2518	2	1442	4	6495	ASF1A,HAT1
endosome to lysosome transport via multivesicular body sorting pathway (GO:0032510):GO_Biological_Process_2018	0.299966	0.588876	2.2518	2	1442	4	6495	CHMP2B,VPS4B
regulation of protein deubiquitination (GO:0090085):GO_Biological_Process_2018	0.299966	0.588876	2.2518	2	1442	4	6495	ITCH,TANK
prostanoid metabolic process (GO:0006692):GO_Biological_Process_2018	0.299966	0.588876	2.2518	2	1442	4	6495	PLAA,PTGR2
regulation of extracellular exosome assembly (GO:1903551):GO_Biological_Process_2018	0.299966	0.588876	2.2518	2	1442	4	6495	PDCD6IP,TSG101
positive regulation of potassium ion transport (GO:0043268):GO_Biological_Process_2018	0.299966	0.588876	2.2518	2	1442	4	6495	FHL1,KIF5B
outer mitochondrial membrane organization (GO:0007008):GO_Biological_Process_2018	0.299966	0.588876	2.2518	2	1442	4	6495	HSP90AA1,HSPA4
regulation of adenylate cyclase activity (GO:0045761):GO_Biological_Process_2018	0.299966	0.588876	2.2518	2	1442	4	6495	CAP1,CAP2
positive regulation of transporter activity (GO:0032411):GO_Biological_Process_2018	0.299966	0.588876	2.2518	2	1442	4	6495	STK39,WNK1
endosome transport via multivesicular body sorting pathway (GO:0032509):GO_Biological_Process_2018	0.299966	0.588876	2.2518	2	1442	4	6495	SNF8,VPS4B
interleukin-35-mediated signaling pathway (GO:0070757):GO_Biological_Process_2018	0.299966	0.588876	2.2518	2	1442	4	6495	STAT1,STAT3
ketone body metabolic process (GO:1902224):GO_Biological_Process_2018	0.299966	0.588876	2.2518	2	1442	4	6495	AACS,BDH2
negative regulation of glucose transport (GO:0010829):GO_Biological_Process_2018	0.299966	0.588876	2.2518	2	1442	4	6495	GRB10,GSK3A
positive regulation of epithelial cell apoptotic process (GO:1904037):GO_Biological_Process_2018	0.299966	0.588876	2.2518	2	1442	4	6495	GSN,PRKCI
removal of superoxide radicals (GO:0019430):GO_Biological_Process_2018	0.299966	0.588876	2.2518	2	1442	4	6495	CCS,PRDX2
regulation of chaperone-mediated autophagy (GO:1904714):GO_Biological_Process_2018	0.299966	0.588876	2.2518	2	1442	4	6495	EEF1A1,EEF1A2
positive regulation of membrane potential (GO:0045838):GO_Biological_Process_2018	0.299966	0.588876	2.2518	2	1442	4	6495	AKT1,AKT2
negative regulation of protein oligomerization (GO:0032460):GO_Biological_Process_2018	0.299966	0.588876	2.2518	2	1442	4	6495	CRYAB,RIOK3
regulation of protein glycosylation (GO:0060049):GO_Biological_Process_2018	0.299966	0.588876	2.2518	2	1442	4	6495	HPF1,WARS
actin crosslink formation (GO:0051764):GO_Biological_Process_2018	0.299966	0.588876	2.2518	2	1442	4	6495	DPYSL3,PLS3
COPI coating of Golgi vesicle (GO:0048205):GO_Biological_Process_2018	0.299966	0.588876	2.2518	2	1442	4	6495	ARFGAP2,ARFGAP3
negative regulation of nuclear division (GO:0051784):GO_Biological_Process_2018	0.299966	0.588876	2.2518	2	1442	4	6495	CHEK1,FBXO5
ear morphogenesis (GO:0042471):GO_Biological_Process_2018	0.299966	0.588876	2.2518	2	1442	4	6495	OSR2,SALL1
microvillus organization (GO:0032528):GO_Biological_Process_2018	0.299966	0.588876	2.2518	2	1442	4	6495	RAPGEF2,RAPGEF6
carnitine shuttle (GO:0006853):GO_Biological_Process_2018	0.299966	0.588876	2.2518	2	1442	4	6495	MID1IP1,PRKAB2
regulation of activin receptor signaling pathway (GO:0032925):GO_Biological_Process_2018	0.299966	0.588876	2.2518	2	1442	4	6495	FKBP1A,FST
positive regulation of interleukin-6 secretion (GO:2000778):GO_Biological_Process_2018	0.299966	0.588876	2.2518	2	1442	4	6495	DDX58,PYCARD
DNA damage induced protein phosphorylation (GO:0006975):GO_Biological_Process_2018	0.299966	0.588876	2.2518	2	1442	4	6495	CHEK1,MAPK3
positive regulation of interleukin-12 production (GO:0032735):GO_Biological_Process_2018	0.299966	0.588876	2.2518	2	1442	4	6495	MAPK14,RIPK2
regulation of histone methylation (GO:0031060):GO_Biological_Process_2018	0.299966	0.588876	2.2518	2	1442	4	6495	MTHFR,PIH1D1
apical dendrite (GO:0097440):GO_Cellular_Component_2018	0.299966	0.588876	2.2518	2	1442	4	6495	GSK3A,MAP1B
oxidoreductase activity, acting on a sulfur group of donors, disulfide as acceptor (GO:0016671):GO_Molecular_Function_2018	0.299966	0.588876	2.2518	2	1442	4	6495	TIPRL,TXNL1
phosphate ion binding (GO:0042301):GO_Molecular_Function_2018	0.299966	0.588876	2.2518	2	1442	4	6495	ADSS,PNP
3'-5'-exodeoxyribonuclease activity (GO:0008296):GO_Molecular_Function_2018	0.299966	0.588876	2.2518	2	1442	4	6495	APEX1,APEX2
dipeptidyl-peptidase activity (GO:0008239):GO_Molecular_Function_2018	0.299966	0.588876	2.2518	2	1442	4	6495	DPP3,DPP8
histone threonine kinase activity (GO:0035184):GO_Molecular_Function_2018	0.299966	0.588876	2.2518	2	1442	4	6495	CHEK1,PKN1
actin-dependent ATPase activity (GO:0030898):GO_Molecular_Function_2018	0.299966	0.588876	2.2518	2	1442	4	6495	MYH9,MYL6
GDP-dissociation inhibitor activity (GO:0005092):GO_Molecular_Function_2018	0.299966	0.588876	2.2518	2	1442	4	6495	GDI1,RANBP1
ligand-gated ion channel activity (GO:0015276):GO_Molecular_Function_2018	0.299966	0.588876	2.2518	2	1442	4	6495	ANXA6,DLG3
tRNA (cytosine) methyltransferase activity (GO:0016427):GO_Molecular_Function_2018	0.299966	0.588876	2.2518	2	1442	4	6495	FTSJ1,METTL2B
aspartic-type peptidase activity (GO:0070001):GO_Molecular_Function_2018	0.299966	0.588876	2.2518	2	1442	4	6495	CASP3,DDI2
inositol tetrakisphosphate phosphatase activity (GO:0052743):GO_Molecular_Function_2018	0.299966	0.588876	2.2518	2	1442	4	6495	INPPL1,PTEN
ubiquitin-protein transferase inhibitor activity (GO:0055105):GO_Molecular_Function_2018	0.299966	0.588876	2.2518	2	1442	4	6495	FBXO5,GLMN
regulation of small GTPase mediated signal transduction (GO:0051056):GO_Biological_Process_2018	0.300144	0.588876	1.35457	18	1426	60	6439	ARHGAP17,ARHGAP18,ARHGAP35,ARHGAP40,ARHGDIA,ARHGEF1,ARHGEF18,BCR,CD2AP,GDI1,GDI2,MYO9B,PIK3R2,PLEKHG2,PLEKHG5,SH3BP1,SOS1,VAV2
regulation of sodium ion transmembrane transporter activity (GO:2000649):GO_Biological_Process_2018	0.300895	0.588876	1.80234	4	1440	10	6489	CAMK2D,RANGRF,STK39,YWHAH
regulation of sodium ion transport (GO:0002028):GO_Biological_Process_2018	0.300895	0.588876	1.80234	4	1440	10	6489	AHCYL1,RANGRF,WNK1,YWHAH
positive regulation of release of cytochrome c from mitochondria (GO:0090200):GO_Biological_Process_2018	0.300895	0.588876	1.80234	4	1440	10	6489	BID,DNM1L,PDCD5,PYCARD
carboxylic acid catabolic process (GO:0046395):GO_Biological_Process_2018	0.300895	0.588876	1.80234	4	1440	10	6489	AMDHD2,GNPDA1,GNPDA2,NAGK
maintenance of protein localization in organelle (GO:0072595):GO_Biological_Process_2018	0.300895	0.588876	1.80234	4	1440	10	6489	AKT1,ARL2BP,MORC3,PML
pericentriolar material (GO:0000242):GO_Cellular_Component_2018	0.300895	0.588876	1.80234	4	1440	10	6489	MBD1,NEDD1,TNKS2,WDR60
serine-type endopeptidase inhibitor activity (GO:0004867):GO_Molecular_Function_2018	0.300895	0.588876	1.80234	4	1440	10	6489	SERPINB1,SERPINB6,SERPINB8,SERPINB9
NAD binding (GO:0051287):GO_Molecular_Function_2018	0.300895	0.588876	1.80234	4	1440	10	6489	BDH2,CRYL1,ME1,SORD
H4 histone acetyltransferase activity (GO:0010485):GO_Molecular_Function_2018	0.300895	0.588876	1.80234	4	1440	10	6489	ELP3,HAT1,NAA40,NAA50
mitogen-activated protein kinase binding (GO:0051019):GO_Molecular_Function_2018	0.300895	0.588876	1.80234	4	1440	10	6489	MAPK14,MAPK7,MAPKAPK2,MAPKAPK3
protein serine/threonine kinase activator activity (GO:0043539):GO_Molecular_Function_2018	0.300895	0.588876	1.80234	4	1440	10	6489	ALS2,CAB39,MAP2K1,MAP2K2
carboxylic ester hydrolase activity (GO:0052689):GO_Molecular_Function_2018	0.301068	0.588876	1.50363	10	1434	30	6469	AARS,DDHD2,DTD1,ESD,LYPLA2,PAFAH1B1,PAFAH1B2,PAFAH1B3,PGLS,PPME1
protein monoubiquitination (GO:0006513):GO_Biological_Process_2018	0.303342	0.589917	1.66123	7	1437	19	6480	RAD18,UBE2B,UBE2D3,UBE2E1,UBE2O,UBE2R2,UBE2T
regulation of DNA repair (GO:0006282):GO_Biological_Process_2018	0.303342	0.589917	1.66123	7	1437	19	6480	PARG,PML,TIGAR,UBE2N,UBE2V1,UBE2V2,USP1
anterograde axonal transport (GO:0008089):GO_Biological_Process_2018	0.303342	0.589917	1.66123	7	1437	19	6480	AP3M1,AP3M2,AP3S1,DTNBP1,HSPB1,KIF3A,KIF3B
phospholipid biosynthetic process (GO:0008654):GO_Biological_Process_2018	0.303342	0.589917	1.66123	7	1437	19	6480	CPNE1,CPNE3,FDPS,IDI1,MVD,PCYT2,PIP5K1A
regulation of DNA binding (GO:0051101):GO_Biological_Process_2018	0.303342	0.589917	1.66123	7	1437	19	6480	CPNE1,HMGB2,IFI16,NME1,RB1,SP100,SUMO3
regulation of epithelial cell proliferation (GO:0050678):GO_Biological_Process_2018	0.303342	0.589917	1.66123	7	1437	19	6480	MAGED1,NME1,NME2,OSR2,PBLD,PRKD1,STRAP
positive regulation of mitochondrial outer membrane permeabilization involved in apoptotic signaling pathway (GO:1901030):GO_Biological_Process_2018	0.303342	0.589917	1.66123	7	1437	19	6480	BID,GSK3A,GSK3B,YWHAB,YWHAG,YWHAH,YWHAZ
androgen receptor binding (GO:0050681):GO_Molecular_Function_2018	0.303342	0.589917	1.66123	7	1437	19	6480	PARK7,PKN1,RAN,RB1,RNF14,TGFB1I1,WIPI1
positive regulation of intracellular signal transduction (GO:1902533):GO_Biological_Process_2018	0.303718	0.590223	1.18556	49	1395	187	6312	BCL10,BID,BIRC2,CBL,CHUK,CPNE1,DNM1L,FGF1,FKBP1A,GAB1,IFIT5,IKBKB,IKBKG,IRAK4,IRS1,MALT1,MAP3K7,MYD88,NEK6,NRG1,PARK7,PIK3CA,PIK3CB,PIK3R1,PIK3R2,PLEKHG5,PPP5C,PRKD1,PTPN11,RAPGEF2,RBCK1,RHEB,RIPK1,RIPK2,S100A4,SASH1,SEC13,SHARPIN,SIAH1,TAB2,TBK1,TFG,TRADD,TRAF3IP2,TRAF6,TRIM44,UBE2N,UBE2V1,ZNF622
regulation of autophagy (GO:0010506):GO_Biological_Process_2018	0.306655	0.592814	1.26019	29	1415	104	6395	AKT1,CAPN1,CAPNS1,CASP3,DAP,DNM1L,EEF1A1,EEF1A2,GAPDH,GSK3A,HDAC6,HSPB1,IFI16,KDM4A,MTMR9,OPTN,PIK3CB,PIK3R2,PRKAB2,PRKAG1,PRKD1,RHEB,SH3GLB1,SNX5,SNX6,SOGA1,TAB2,UCHL1,USP13
cellular response to peptide hormone stimulus (GO:0071375):GO_Biological_Process_2018	0.307247	0.592814	1.40407	14	1430	45	6454	AKT1,AKT2,FER,GOT1,GSK3A,HDAC5,IRS1,PIK3R1,PIK3R2,PKM,PRKCI,PRKDC,RPS6KB1,TBC1D4
protein complex assembly (GO:0006461):GO_Biological_Process_2018	0.308744	0.592814	1.24799	29	1415	105	6394	AKR1B1,BCL10,CAMK2D,CDC123,CRK,DBNL,DNM1L,GSK3B,MALT1,NOL3,PEF1,PFKL,PFKM,PPP6C,PPP6R1,PPP6R3,RIPK1,SAR1B,SEC13,SEC16A,SEC24A,SEC31A,SH3GLB1,SH3PXD2B,SNX2,ST13,TANK,TFG,TRADD
proteolysis (GO:0006508):GO_Biological_Process_2018	0.308744	0.592814	1.24799	29	1415	105	6394	APEH,ATG4A,CAPN1,CAPN2,CAPN7,CASP2,CASP3,CASP6,CPNE1,DDI2,DPP3,DPP8,IDE,LTA4H,MALT1,METAP2,NPEPPS,NRDC,PEF1,PM20D2,RNF123,RNPEP,SRI,THOP1,UBA3,UBE2N,UBE3A,USP25,XPNPEP1
regulation of phosphatase activity (GO:0010921):GO_Biological_Process_2018	0.309298	0.592814	1.45491	10	1434	31	6468	DLG3,MTMR9,PPP1R2,PPP6R1,PPP6R3,PTPA,SH2D4A,TIPRL,TSC1,WNK1
negative regulation of protein modification process (GO:0031400):GO_Biological_Process_2018	0.309298	0.592814	1.45491	10	1434	31	6468	ARPP19,ENSA,G6PD,IMPACT,PARK7,PRKDC,PTEN,PTPA,WARS,YWHAB
canonical Wnt signaling pathway (GO:0060070):GO_Biological_Process_2018	0.314855	0.592814	1.57794	7	1437	20	6479	DVL2,GSK3B,OTULIN,PTEN,SCYL2,SNAI2,UBE2B
response to light stimulus (GO:0009416):GO_Biological_Process_2018	0.314855	0.592814	1.57794	7	1437	20	6479	COPS3,MAP2K7,MSH6,RAD18,UBE2A,UBE2B,USP1
positive regulation of endothelial cell migration (GO:0010595):GO_Biological_Process_2018	0.319813	0.592814	1.40923	10	1434	32	6467	AAMP,AKT1,BCAR1,ETS1,FGF1,HSPB1,MAP2K3,PLCG1,PRKD1,SASH1
negative regulation of apoptotic signaling pathway (GO:2001234):GO_Biological_Process_2018	0.319813	0.592814	1.40923	10	1434	32	6467	AKR1B1,AKT1,BIRC6,GSTP1,NOL3,PARK7,PIH1D1,PSMD10,RIPK1,SH3RF1
exonucleolytic nuclear-transcribed mRNA catabolic process involved in deadenylation-dependent decay (GO:0043928):GO_Biological_Process_2018	0.329642	0.592814	1.50258	7	1437	21	6478	DCP1A,DCPS,DIS3,EDC3,HBS1L,LSM1,TTC37
regulation of neurogenesis (GO:0050767):GO_Biological_Process_2018	0.329642	0.592814	1.50258	7	1437	21	6478	BIN1,DYNLT1,HMGB2,MBD1,PRUNE1,YWHAG,YWHAH
glucose homeostasis (GO:0042593):GO_Biological_Process_2018	0.329642	0.592814	1.50258	7	1437	21	6478	CYB5R4,IRS1,NUCKS1,PARK7,PIK3R1,PIK3R2,STAT3
mitotic spindle assembly (GO:0090307):GO_Biological_Process_2018	0.329642	0.592814	1.50258	7	1437	21	6478	ABRAXAS2,BCCIP,BIRC2,KIF11,KIF3B,TUBGCP2,XIAP
axonal transport (GO:0098930):GO_Biological_Process_2018	0.329642	0.592814	1.50258	7	1437	21	6478	AP3M1,AP3M2,AP3S1,DTNBP1,KIF3A,KIF3B,PAFAH1B1
cellular response to mechanical stimulus (GO:0071260):GO_Biological_Process_2018	0.329642	0.592814	1.50258	7	1437	21	6478	BCL10,CASP2,CHEK1,CNN2,MAP2K4,MAPK3,MYD88
peptidyl-prolyl cis-trans isomerase activity (GO:0003755):GO_Molecular_Function_2018	0.329642	0.592814	1.50258	7	1437	21	6478	FKBP1A,FKBP3,FKBP4,PIN1,PPIA,PPID,PTPA
positive regulation of epithelial cell migration (GO:0010634):GO_Biological_Process_2018	0.329858	0.592814	1.45953	11	1433	34	6465	AAMP,BCAR1,CAPN7,ETS1,FGF1,HDAC6,PFN1,PLCG1,PPM1F,PRKD1,SASH1
epoxygenase P450 pathway (GO:0019373):GO_Biological_Process_2018	0.33056	0.592814	4.50192	1	1443	1	6498	CYP2J2
negative regulation of transforming growth factor beta production (GO:0071635):GO_Biological_Process_2018	0.33056	0.592814	4.50192	1	1443	1	6498	HSP90AB1
positive regulation of steroid biosynthetic process (GO:0010893):GO_Biological_Process_2018	0.33056	0.592814	4.50192	1	1443	1	6498	FGF1
hemostasis (GO:0007599):GO_Biological_Process_2018	0.33056	0.592814	4.50192	1	1443	1	6498	GPI
positive regulation of ATP biosynthetic process (GO:2001171):GO_Biological_Process_2018	0.33056	0.592814	4.50192	1	1443	1	6498	ENO1
pyroptosis (GO:0070269):GO_Biological_Process_2018	0.33056	0.592814	4.50192	1	1443	1	6498	APIP
negative regulation of acute inflammatory response (GO:0002674):GO_Biological_Process_2018	0.33056	0.592814	4.50192	1	1443	1	6498	GSTP1
release of sequestered calcium ion into cytosol by endoplasmic reticulum (GO:1903514):GO_Biological_Process_2018	0.33056	0.592814	4.50192	1	1443	1	6498	NOL3
negative regulation of protein targeting to membrane (GO:0090315):GO_Biological_Process_2018	0.33056	0.592814	4.50192	1	1443	1	6498	GDI1
protein deubiquitination involved in ubiquitin-dependent protein catabolic process (GO:0071947):GO_Biological_Process_2018	0.33056	0.592814	4.50192	1	1443	1	6498	OTUD7B
neuroepithelial cell differentiation (GO:0060563):GO_Biological_Process_2018	0.33056	0.592814	4.50192	1	1443	1	6498	BCCIP
desensitization of G-protein coupled receptor protein signaling pathway (GO:0002029):GO_Biological_Process_2018	0.33056	0.592814	4.50192	1	1443	1	6498	GRK2
regulation of T-helper 1 cell differentiation (GO:0045625):GO_Biological_Process_2018	0.33056	0.592814	4.50192	1	1443	1	6498	ANXA1
regulation of interleukin-2 biosynthetic process (GO:0045076):GO_Biological_Process_2018	0.33056	0.592814	4.50192	1	1443	1	6498	GLMN
positive regulation of osteoblast proliferation (GO:0033690):GO_Biological_Process_2018	0.33056	0.592814	4.50192	1	1443	1	6498	CYR61
regulation of relaxation of cardiac muscle (GO:1901897):GO_Biological_Process_2018	0.33056	0.592814	4.50192	1	1443	1	6498	CAMK2D
positive regulation of mesenchymal cell proliferation (GO:0002053):GO_Biological_Process_2018	0.33056	0.592814	4.50192	1	1443	1	6498	STAT1
regulation of glucokinase activity (GO:0033131):GO_Biological_Process_2018	0.33056	0.592814	4.50192	1	1443	1	6498	DUSP12
positive regulation of B cell differentiation (GO:0045579):GO_Biological_Process_2018	0.33056	0.592814	4.50192	1	1443	1	6498	PPP2R3C
negative regulation of secretion (GO:0051048):GO_Biological_Process_2018	0.33056	0.592814	4.50192	1	1443	1	6498	NRG1
protein polyglutamylation (GO:0018095):GO_Biological_Process_2018	0.33056	0.592814	4.50192	1	1443	1	6498	CEP41
kynurenine metabolic process (GO:0070189):GO_Biological_Process_2018	0.33056	0.592814	4.50192	1	1443	1	6498	KYAT1
synaptonemal complex assembly (GO:0007130):GO_Biological_Process_2018	0.33056	0.592814	4.50192	1	1443	1	6498	TRIP13
positive regulation of tumor necrosis factor biosynthetic process (GO:0042535):GO_Biological_Process_2018	0.33056	0.592814	4.50192	1	1443	1	6498	HSPB1
regulation of interleukin-8 biosynthetic process (GO:0045414):GO_Biological_Process_2018	0.33056	0.592814	4.50192	1	1443	1	6498	BCL10
alpha-beta T cell activation (GO:0046631):GO_Biological_Process_2018	0.33056	0.592814	4.50192	1	1443	1	6498	ANXA1
regulation of interleukin-12 secretion (GO:2001182):GO_Biological_Process_2018	0.33056	0.592814	4.50192	1	1443	1	6498	MAPK14
pituitary gland development (GO:0021983):GO_Biological_Process_2018	0.33056	0.592814	4.50192	1	1443	1	6498	SALL1
negative regulation of amino acid transport (GO:0051956):GO_Biological_Process_2018	0.33056	0.592814	4.50192	1	1443	1	6498	STK39
positive regulation of epidermis development (GO:0045684):GO_Biological_Process_2018	0.33056	0.592814	4.50192	1	1443	1	6498	FST
protein kinase C signaling (GO:0070528):GO_Biological_Process_2018	0.33056	0.592814	4.50192	1	1443	1	6498	DGKQ
regulation of interleukin-23 production (GO:0032667):GO_Biological_Process_2018	0.33056	0.592814	4.50192	1	1443	1	6498	MYD88
regulation of striated muscle tissue development (GO:0016202):GO_Biological_Process_2018	0.33056	0.592814	4.50192	1	1443	1	6498	MTPN
outer dynein arm assembly (GO:0036158):GO_Biological_Process_2018	0.33056	0.592814	4.50192	1	1443	1	6498	DNAAF5
cardiac muscle hypertrophy (GO:0003300):GO_Biological_Process_2018	0.33056	0.592814	4.50192	1	1443	1	6498	HDAC4
release of sequestered calcium ion into cytosol by sarcoplasmic reticulum (GO:0014808):GO_Biological_Process_2018	0.33056	0.592814	4.50192	1	1443	1	6498	NOL3
regulation of alpha-beta T cell differentiation (GO:0046637):GO_Biological_Process_2018	0.33056	0.592814	4.50192	1	1443	1	6498	PNP
regulation of organ morphogenesis (GO:2000027):GO_Biological_Process_2018	0.33056	0.592814	4.50192	1	1443	1	6498	CITED2
postsynaptic density organization (GO:0097106):GO_Biological_Process_2018	0.33056	0.592814	4.50192	1	1443	1	6498	PTEN
cellular response to histamine (GO:0071420):GO_Biological_Process_2018	0.33056	0.592814	4.50192	1	1443	1	6498	DIAPH1
regulation of interleukin-10 secretion (GO:2001179):GO_Biological_Process_2018	0.33056	0.592814	4.50192	1	1443	1	6498	PYCARD
cardiac muscle fiber development (GO:0048739):GO_Biological_Process_2018	0.33056	0.592814	4.50192	1	1443	1	6498	MYPN
positive regulation of insulin receptor signaling pathway (GO:0046628):GO_Biological_Process_2018	0.33056	0.592814	4.50192	1	1443	1	6498	IRS1
regulation of T-helper 2 cell differentiation (GO:0045628):GO_Biological_Process_2018	0.33056	0.592814	4.50192	1	1443	1	6498	ANXA1
defense response to fungus (GO:0050832):GO_Biological_Process_2018	0.33056	0.592814	4.50192	1	1443	1	6498	GAPDH
positive regulation of purine nucleotide metabolic process (GO:1900544):GO_Biological_Process_2018	0.33056	0.592814	4.50192	1	1443	1	6498	BEND3
negative regulation of meiotic nuclear division (GO:0045835):GO_Biological_Process_2018	0.33056	0.592814	4.50192	1	1443	1	6498	FBXO5
regulation of hormone secretion (GO:0046883):GO_Biological_Process_2018	0.33056	0.592814	4.50192	1	1443	1	6498	ANXA1
negative regulation of RNA biosynthetic process (GO:1902679):GO_Biological_Process_2018	0.33056	0.592814	4.50192	1	1443	1	6498	NIF3L1
response to histamine (GO:0034776):GO_Biological_Process_2018	0.33056	0.592814	4.50192	1	1443	1	6498	DIAPH1
response to fatty acid (GO:0070542):GO_Biological_Process_2018	0.33056	0.592814	4.50192	1	1443	1	6498	PPP5C
regulation of NFAT protein import into nucleus (GO:0051532):GO_Biological_Process_2018	0.33056	0.592814	4.50192	1	1443	1	6498	GSK3B
endochondral ossification (GO:0001958):GO_Biological_Process_2018	0.33056	0.592814	4.50192	1	1443	1	6498	INPPL1
positive regulation of T-helper cell differentiation (GO:0045624):GO_Biological_Process_2018	0.33056	0.592814	4.50192	1	1443	1	6498	ANXA1
synaptonemal complex organization (GO:0070193):GO_Biological_Process_2018	0.33056	0.592814	4.50192	1	1443	1	6498	TRIP13
regulation of tumor necrosis factor biosynthetic process (GO:0042534):GO_Biological_Process_2018	0.33056	0.592814	4.50192	1	1443	1	6498	HSPB1
negative regulation of interleukin-1 production (GO:0032692):GO_Biological_Process_2018	0.33056	0.592814	4.50192	1	1443	1	6498	GSTP1
regulation of monocyte chemotactic protein-1 production (GO:0071637):GO_Biological_Process_2018	0.33056	0.592814	4.50192	1	1443	1	6498	GSTP1
regulation of interleukin-17 production (GO:0032660):GO_Biological_Process_2018	0.33056	0.592814	4.50192	1	1443	1	6498	MYD88
regulation of dopamine secretion (GO:0014059):GO_Biological_Process_2018	0.33056	0.592814	4.50192	1	1443	1	6498	DTNBP1
long-chain fatty acid biosynthetic process (GO:0042759):GO_Biological_Process_2018	0.33056	0.592814	4.50192	1	1443	1	6498	ACOT7
tachykinin receptor signaling pathway (GO:0007217):GO_Biological_Process_2018	0.33056	0.592814	4.50192	1	1443	1	6498	GRK2
synapsis (GO:0007129):GO_Biological_Process_2018	0.33056	0.592814	4.50192	1	1443	1	6498	TRIP13
activation of transmembrane receptor protein tyrosine kinase activity (GO:0007171):GO_Biological_Process_2018	0.33056	0.592814	4.50192	1	1443	1	6498	NRG1
regulation of nuclease activity (GO:0032069):GO_Biological_Process_2018	0.33056	0.592814	4.50192	1	1443	1	6498	HMGB2
negative regulation of T-helper cell differentiation (GO:0045623):GO_Biological_Process_2018	0.33056	0.592814	4.50192	1	1443	1	6498	ANXA1
desmosome organization (GO:0002934):GO_Biological_Process_2018	0.33056	0.592814	4.50192	1	1443	1	6498	SNAI2
regulation of endothelial cell differentiation (GO:0045601):GO_Biological_Process_2018	0.33056	0.592814	4.50192	1	1443	1	6498	ZEB1
negative regulation of bone resorption (GO:0045779):GO_Biological_Process_2018	0.33056	0.592814	4.50192	1	1443	1	6498	UBASH3B
positive regulation of podosome assembly (GO:0071803):GO_Biological_Process_2018	0.33056	0.592814	4.50192	1	1443	1	6498	FSCN1
left/right pattern formation (GO:0060972):GO_Biological_Process_2018	0.33056	0.592814	4.50192	1	1443	1	6498	CITED2
positive regulation of nitric-oxide synthase biosynthetic process (GO:0051770):GO_Biological_Process_2018	0.33056	0.592814	4.50192	1	1443	1	6498	NAMPT
adenylate cyclase-activating adrenergic receptor signaling pathway (GO:0071880):GO_Biological_Process_2018	0.33056	0.592814	4.50192	1	1443	1	6498	RAPGEF2
tryptophan metabolic process (GO:0006568):GO_Biological_Process_2018	0.33056	0.592814	4.50192	1	1443	1	6498	KYAT1
extrinsic component of external side of plasma membrane (GO:0031232):GO_Cellular_Component_2018	0.33056	0.592814	4.50192	1	1443	1	6498	ANXA1
axon initial segment (GO:0043194):GO_Cellular_Component_2018	0.33056	0.592814	4.50192	1	1443	1	6498	BIN1
outer dynein arm (GO:0036157):GO_Cellular_Component_2018	0.33056	0.592814	4.50192	1	1443	1	6498	DYNLRB1
glycine binding (GO:0016594):GO_Molecular_Function_2018	0.33056	0.592814	4.50192	1	1443	1	6498	SRR
BMP receptor binding (GO:0070700):GO_Molecular_Function_2018	0.33056	0.592814	4.50192	1	1443	1	6498	PYCARD
superoxide-generating NADPH oxidase activator activity (GO:0016176):GO_Molecular_Function_2018	0.33056	0.592814	4.50192	1	1443	1	6498	SH3PXD2B
arachidonic acid monooxygenase activity (GO:0008391):GO_Molecular_Function_2018	0.33056	0.592814	4.50192	1	1443	1	6498	CYP2J2
MHC class I protein binding (GO:0042288):GO_Molecular_Function_2018	0.33056	0.592814	4.50192	1	1443	1	6498	TUBB4B
cAMP binding (GO:0030552):GO_Molecular_Function_2018	0.33056	0.592814	4.50192	1	1443	1	6498	RAPGEF2
NAD(P)H oxidase activity (GO:0016174):GO_Molecular_Function_2018	0.33056	0.592814	4.50192	1	1443	1	6498	CYB5R4
arachidonic acid epoxygenase activity (GO:0008392):GO_Molecular_Function_2018	0.33056	0.592814	4.50192	1	1443	1	6498	CYP2J2
titin binding (GO:0031432):GO_Molecular_Function_2018	0.33056	0.592814	4.50192	1	1443	1	6498	CAMK2D
endodeoxyribonuclease activity, producing 5'-phosphomonoesters (GO:0016888):GO_Molecular_Function_2018	0.33056	0.592814	4.50192	1	1443	1	6498	FEN1
transmembrane receptor protein serine/threonine kinase binding (GO:0070696):GO_Molecular_Function_2018	0.33056	0.592814	4.50192	1	1443	1	6498	PYCARD
3',5'-cyclic-GMP phosphodiesterase activity (GO:0047555):GO_Molecular_Function_2018	0.33056	0.592814	4.50192	1	1443	1	6498	PDE5A
negative regulation of homeostatic process (GO:0032845):GO_Biological_Process_2018	0.333718	0.592814	1.63826	4	1440	11	6488	BCL10,ERCC1,TSC22D4,UBASH3B
lamellipodium organization (GO:0097581):GO_Biological_Process_2018	0.333718	0.592814	1.63826	4	1440	11	6488	CCDC88A,SNX1,SNX2,VCL
regulation of double-strand break repair via homologous recombination (GO:0010569):GO_Biological_Process_2018	0.333718	0.592814	1.63826	4	1440	11	6488	CHEK1,MMS19,POLK,RAD51
regulation of transcription factor import into nucleus (GO:0042990):GO_Biological_Process_2018	0.333718	0.592814	1.63826	4	1440	11	6488	BAG3,DDX58,PIK3R1,PIK3R2
regulation of T cell activation (GO:0050863):GO_Biological_Process_2018	0.333718	0.592814	1.63826	4	1440	11	6488	DUSP3,GSN,METTL3,PYCARD
bone development (GO:0060348):GO_Biological_Process_2018	0.333718	0.592814	1.63826	4	1440	11	6488	OSR2,PLS3,SBDS,SH3PXD2B
negative regulation of catabolic process (GO:0009895):GO_Biological_Process_2018	0.333718	0.592814	1.63826	4	1440	11	6488	HDAC4,PIN1,SNX12,SNX3
folic acid-containing compound metabolic process (GO:0006760):GO_Biological_Process_2018	0.333718	0.592814	1.63826	4	1440	11	6488	MTHFD1,MTHFR,MTRR,OVCA2
antigen processing and presentation of peptide antigen via MHC class I (GO:0002474):GO_Biological_Process_2018	0.333718	0.592814	1.63826	4	1440	11	6488	SAR1B,SEC13,SEC24A,SEC31A
fatty acid derivative biosynthetic process (GO:1901570):GO_Biological_Process_2018	0.333718	0.592814	1.63826	4	1440	11	6488	AACS,ACLY,BDH2,FASN
cargo loading into vesicle (GO:0035459):GO_Biological_Process_2018	0.333718	0.592814	1.63826	4	1440	11	6488	SAR1A,SEC13,SEC24A,SEC31A
primary neural tube formation (GO:0014020):GO_Biological_Process_2018	0.333718	0.592814	1.63826	4	1440	11	6488	BCL10,DVL2,MTHFD1,TSC2
iron-sulfur cluster assembly (GO:0016226):GO_Biological_Process_2018	0.333718	0.592814	1.63826	4	1440	11	6488	CIAPIN1,GLRX3,MMS19,NUBP1
tube closure (GO:0060606):GO_Biological_Process_2018	0.333718	0.592814	1.63826	4	1440	11	6488	BCL10,DVL2,MTHFD1,TSC2
establishment of spindle orientation (GO:0051294):GO_Biological_Process_2018	0.333718	0.592814	1.63826	4	1440	11	6488	DCTN1,DYNLT1,MAP4,PAFAH1B1
histone ubiquitination (GO:0016574):GO_Biological_Process_2018	0.333718	0.592814	1.63826	4	1440	11	6488	UBE2A,UBE2B,UBE2E1,UBE2N
positive regulation of phosphate metabolic process (GO:0045937):GO_Biological_Process_2018	0.333718	0.592814	1.63826	4	1440	11	6488	AKR1B1,BCL10,GLMN,PTGES3
cytoplasmic exosome (RNase complex) (GO:0000177):GO_Cellular_Component_2018	0.333718	0.592814	1.63826	4	1440	11	6488	CARHSP1,DIS3,DIS3L2,GTPBP1
disordered domain specific binding (GO:0097718):GO_Molecular_Function_2018	0.333718	0.592814	1.63826	4	1440	11	6488	GAPDH,HSP90AA1,HSP90AB1,RB1
peptidase inhibitor activity (GO:0030414):GO_Molecular_Function_2018	0.333718	0.592814	1.63826	4	1440	11	6488	CAST,CSTB,PSMF1,USP14
protein binding involved in cell-cell adhesion (GO:0098632):GO_Molecular_Function_2018	0.333718	0.592814	1.63826	4	1440	11	6488	ANXA1,CNN3,PDLIM5,S100A11
cadherin binding involved in cell-cell adhesion (GO:0098641):GO_Molecular_Function_2018	0.333718	0.592814	1.63826	4	1440	11	6488	ANXA1,CNN3,PDLIM5,S100A11
DNA polymerase binding (GO:0070182):GO_Molecular_Function_2018	0.333718	0.592814	1.63826	4	1440	11	6488	HSP90AA1,HSP90AB1,PTGES3,RAD51
RNA cap binding (GO:0000339):GO_Molecular_Function_2018	0.333718	0.592814	1.63826	4	1440	11	6488	DCPS,EIF4A1,IFIT5,LSM1
positive regulation of protein kinase B signaling (GO:0051897):GO_Biological_Process_2018	0.335842	0.596197	1.41761	11	1433	35	6464	CPNE1,FGF1,GAB1,IRS1,NRG1,PARK7,PIK3CA,PIK3CB,PIK3R1,PIK3R2,PTPN11
phosphatidylinositol metabolic process (GO:0046488):GO_Biological_Process_2018	0.336408	0.596811	1.32708	15	1429	51	6448	ARF1,IMPA1,INPP4B,INPPL1,MTMR12,MTMR6,MTMR9,PI4KB,PIK3CA,PIK3CB,PIK3R1,PIK3R2,PIK3R3,PIP5K1A,PTEN
tumor necrosis factor-mediated signaling pathway (GO:0033209):GO_Biological_Process_2018	0.343286	0.607818	1.30136	15	1429	52	6447	BIRC2,CHUK,COMMD7,FOXO3,IKBKB,PSMD10,PSMD5,PSMD9,PSMF1,PYCARD,RIPK1,STAT1,TANK,TRADD,TXNDC17
phosphatidylinositol biosynthetic process (GO:0006661):GO_Biological_Process_2018	0.343286	0.607818	1.30136	15	1429	52	6447	ARF1,IMPA1,INPP4B,INPPL1,MTMR12,MTMR6,MTMR9,PI4KB,PIK3CA,PIK3CB,PIK3R1,PIK3R2,PIK3R3,PIP5K1A,PTEN
double-stranded DNA binding (GO:0003690):GO_Molecular_Function_2018	0.343286	0.607818	1.30136	15	1429	52	6447	APEX1,FEN1,HMGB2,HMGB3,IFI16,IFIT5,MBD1,MND1,MSH6,NUCKS1,PRKDC,RAD51,RAD51D,STAT1,TDP1
positive regulation of growth (GO:0045927):GO_Biological_Process_2018	0.343951	0.608597	1.37803	11	1433	36	6463	AKT1,BRAT1,DNPH1,FGFR1OP,MTPN,N6AMT1,PPM1F,PSMD10,RPS6KA3,USP47,ZPR1
apoptotic process (GO:0006915):GO_Biological_Process_2018	0.345927	0.611694	1.22292	26	1418	96	6403	AKT1,BID,BRAT1,CASP2,CASP3,CASP6,CHEK1,CSE1L,DAP,DNM1L,EIF5A,GAPDH,IKBKG,IRF3,MAP3K7,MYD88,NAE1,NUDT2,PIK3CA,PYCARD,RFK,RIPK1,SIAH1,TRADD,TSC2,YARS
response to growth factor (GO:0070848):GO_Biological_Process_2018	0.35232	0.618557	1.73343	5	1439	13	6486	CPNE3,HDAC6,MAPK7,RPS6KB1,STAT5B
regulation of defense response to virus by host (GO:0050691):GO_Biological_Process_2018	0.35232	0.618557	1.73343	5	1439	13	6486	DDX58,EIF2AK4,STAT1,TRAF3IP2,TRIM44
myeloid leukocyte differentiation (GO:0002573):GO_Biological_Process_2018	0.35232	0.618557	1.73343	5	1439	13	6486	GLO1,IFI16,MAPK14,MYH9,PIR
positive regulation of microtubule polymerization or depolymerization (GO:0031112):GO_Biological_Process_2018	0.35232	0.618557	1.73343	5	1439	13	6486	CLIP1,DCTN1,KATNB1,MAPRE1,PAK1
positive regulation of filopodium assembly (GO:0051491):GO_Biological_Process_2018	0.35232	0.618557	1.73343	5	1439	13	6486	DPYSL3,FNBP1L,FSCN1,MIEN1,WASL
regulation of peptidyl-threonine phosphorylation (GO:0010799):GO_Biological_Process_2018	0.35232	0.618557	1.73343	5	1439	13	6486	CAB39,DGKQ,MAPK1,RIPK2,UBE2K
regulation of microtubule-based process (GO:0032886):GO_Biological_Process_2018	0.35232	0.618557	1.73343	5	1439	13	6486	DIAPH1,GSK3B,HDAC6,KLHL42,MEMO1
estrogen receptor binding (GO:0030331):GO_Molecular_Function_2018	0.35232	0.618557	1.73343	5	1439	13	6486	LATS1,MMS19,PPID,WBP2,WIPI1
oxidoreductase activity, acting on paired donors, with incorporation or reduction of molecular oxygen, 2-oxoglutarate as one donor, and incorporation of one atom each of oxygen into both donors (GO:0016706):GO_Molecular_Function_2018	0.35232	0.618557	1.73343	5	1439	13	6486	ALKBH8,FTO,KDM4A,OGFOD1,TYW5
acetyltransferase activity (GO:0016407):GO_Molecular_Function_2018	0.35232	0.618557	1.73343	5	1439	13	6486	NAA10,NAA15,NAA50,PAFAH1B2,PAFAH1B3
deoxyribonuclease activity (GO:0004536):GO_Molecular_Function_2018	0.35232	0.618557	1.73343	5	1439	13	6486	APEX1,MUS81,NME1,RAD51,RAD51D
DNA-dependent DNA replication (GO:0006261):GO_Biological_Process_2018	0.354028	0.620752	1.34058	11	1433	37	6462	CDC34,CDC45,GINS1,GINS2,GINS4,MCMBP,ORC6,POLK,PRIM2,RAD51,RPAIN
negative regulation of binding (GO:0051100):GO_Biological_Process_2018	0.354028	0.620752	1.34058	11	1433	37	6462	AKT1,CAMK1,CPNE1,DKK1,GSK3B,IFI16,PARK7,PEX19,PIN1,SP100,SUMO3
plasma membrane bounded cell projection morphogenesis (GO:0120039):GO_Biological_Process_2018	0.355008	0.621264	1.50293	8	1436	24	6475	ALS2,DBNL,DTNBP1,MAP1S,PAK1,SNX1,SNX2,STK24
response to molecule of bacterial origin (GO:0002237):GO_Biological_Process_2018	0.355008	0.621264	1.50293	8	1436	24	6475	BCL10,ERBIN,FER,HMGB2,MAPKAPK2,MAPKAPK3,RPS6KA3,SRR
coenzyme metabolic process (GO:0006732):GO_Biological_Process_2018	0.355008	0.621264	1.50293	8	1436	24	6475	AASDHPPT,ACLY,ACOT7,COASY,FASN,MMADHC,PANK2,PPCS
regulation of inflammatory response (GO:0050727):GO_Biological_Process_2018	0.360298	0.629707	1.38799	12	1432	39	6460	ANXA1,BIRC2,ETS1,MAPK14,MAPK7,MVK,MYD88,OTUD7B,OTULIN,PARK7,SHARPIN,XIAP
neuron differentiation (GO:0030182):GO_Biological_Process_2018	0.360298	0.629707	1.38799	12	1432	39	6460	CASP3,MAP2K1,MAPK9,MTPN,NIF3L1,NRBP2,PIN1,RB1,TDP2,TUBB3,UNC119B,WNK1
damaged DNA binding (GO:0003684):GO_Molecular_Function_2018	0.365562	0.638495	1.4426	8	1436	25	6474	APEX1,ERCC1,FEN1,HMGB2,MSH6,POLK,RAD18,XPA
protein heterodimerization activity (GO:0046982):GO_Molecular_Function_2018	0.366149	0.63911	1.20408	28	1416	105	6394	ARF1,CHUK,CLNS1A,FBXO7,GTF2A1,IKBKB,IKBKG,KATNA1,KATNB1,METTL3,MID1,NAE1,PEF1,PIK3R2,PSMF1,PTPA,RAN,SAE1,SNX1,SNX2,SNX5,SNX6,SRI,TXLNG,UBA2,UBA3,YWHAH,ZBTB1
regulation of protein catabolic process (GO:0042176):GO_Biological_Process_2018	0.366443	0.639211	1.35308	12	1432	40	6459	ATG7,EEF1A1,EEF1A2,FAF1,GSK3A,GSK3B,IDE,ITCH,PIN1,SNF8,SNX12,SNX3
protein oligomerization (GO:0051259):GO_Biological_Process_2018	0.368889	0.642582	1.22429	29	1415	107	6392	ADSL,AKR1B1,ALAD,ANXA6,BCL10,BEND3,CAMK2D,CHMP4B,CRYAB,DNM1L,DPYSL3,FSD1,GBP1,GOPC,IDE,MALT1,MAT2A,NACC1,NACC2,NOL3,PDCD6IP,PFKL,PFKM,POLK,RAD51,RIPK1,SH3GLB1,SNX2,ZBTB1
regulation of phosphatidylinositol 3-kinase activity (GO:0043551):GO_Biological_Process_2018	0.369324	0.642582	1.60939	5	1439	14	6485	IRS1,PIK3R1,PIK3R2,PIK3R3,PRKD1
positive regulation of multi-organism process (GO:0043902):GO_Biological_Process_2018	0.369324	0.642582	1.60939	5	1439	14	6485	LRSAM1,OPTN,SASH1,TSG101,VPS4B
phosphoric diester hydrolase activity (GO:0008081):GO_Molecular_Function_2018	0.369324	0.642582	1.60939	5	1439	14	6485	APEX1,APEX2,GPCPD1,PLCG1,TDP2
azurophil granule lumen (GO:0035578):GO_Cellular_Component_2018	0.387386	0.673573	1.33269	13	1431	44	6455	ACLY,CAP1,CPPED1,DYNC1H1,GDI2,HEBP2,IMPDH1,MAPK1,PA2G4,PRDX6,PYCARD,PYGB,TUBB4B
negative regulation of response to external stimulus (GO:0032102):GO_Biological_Process_2018	0.389929	0.675265	1.44937	9	1435	28	6471	CRK,ITCH,MAPK7,MVK,OTULIN,PCBP2,PPM1B,PTEN,SHARPIN
cellular response to interferon-gamma (GO:0071346):GO_Biological_Process_2018	0.389929	0.675265	1.44937	9	1435	28	6471	CAMK2D,GAPDH,GBP1,GBP2,IRF3,MID1,PML,SP100,STAT1
nucleotide-excision repair, DNA damage recognition (GO:0000715):GO_Biological_Process_2018	0.390353	0.675265	1.50188	5	1439	15	6484	COPS3,COPS4,GPS1,RAD23B,XPA
positive regulation of protein insertion into mitochondrial membrane involved in apoptotic signaling pathway (GO:1900740):GO_Biological_Process_2018	0.390353	0.675265	1.50188	5	1439	15	6484	BID,YWHAB,YWHAG,YWHAH,YWHAZ
regulation of autophagy of mitochondrion (GO:1903146):GO_Biological_Process_2018	0.390353	0.675265	1.50188	5	1439	15	6484	DNM1L,FBXO7,GSK3A,HDAC6,PARK7
regulation of protein insertion into mitochondrial membrane involved in apoptotic signaling pathway (GO:1900739):GO_Biological_Process_2018	0.390353	0.675265	1.50188	5	1439	15	6484	BID,YWHAB,YWHAG,YWHAH,YWHAZ
cellular response to hydrogen peroxide (GO:0070301):GO_Biological_Process_2018	0.390353	0.675265	1.50188	5	1439	15	6484	HDAC6,IMPACT,MAPK7,PARK7,SETX
apical junction assembly (GO:0043297):GO_Biological_Process_2018	0.390353	0.675265	1.50188	5	1439	15	6484	PDCD6IP,PRKCI,TBCD,VCL,WDR1
DNA repair (GO:0006281):GO_Biological_Process_2018	0.395866	0.680659	1.17376	40	1404	154	6345	APEX1,APEX2,ASF1A,BACH1,CHD1L,CHEK1,ERCC1,FEN1,FTO,HMGB2,MGMT,MMS19,MND1,MSH6,MUS81,NUCKS1,PARK7,PAXX,POLK,PRKDC,RAD18,RAD23A,RAD23B,RAD51,RAD51D,RPAIN,SETX,TDP1,TDP2,TRIP13,UBE2A,UBE2B,UBE2N,UBE2T,UBE2V1,UBE2V2,USP1,USP47,XPA,ZBTB1
activation of GTPase activity (GO:0090630):GO_Biological_Process_2018	0.397368	0.680659	1.39919	9	1435	29	6470	PIP5K1A,TAX1BP3,TBC1D1,TBC1D13,TBC1D17,TBC1D2,TBC1D22A,TBC1D4,TSC1
protein ubiquitination involved in ubiquitin-dependent protein catabolic process (GO:0042787):GO_Biological_Process_2018	0.397368	0.680659	1.39919	9	1435	29	6470	ARIH1,ARIH2,CUL1,ELOC,FBXO7,ITCH,RNF14,UBE3A,UBR4
metaphase plate congression (GO:0051310):GO_Biological_Process_2018	0.397368	0.680659	1.39919	9	1435	29	6470	CHMP1A,CHMP1B,CHMP2B,CHMP4B,CHMP5,CHMP7,KIF2C,VPS4A,VPS4B
cellular response to tumor necrosis factor (GO:0071356):GO_Biological_Process_2018	0.400632	0.680659	1.26094	19	1425	68	6431	AKT1,BIRC2,CHUK,COMMD7,ERBIN,FOXO3,IKBKB,PSMD10,PSMD5,PSMD9,PSMF1,PYCARD,RIPK1,STAT1,TANK,TRADD,TXNDC17,ZFAND6,ZFP36L2
negative regulation of defense response to virus (GO:0050687):GO_Biological_Process_2018	0.402265	0.680659	1.93051	3	1441	7	6492	ITCH,PCBP2,PPM1B
NAD biosynthesis via nicotinamide riboside salvage pathway (GO:0034356):GO_Biological_Process_2018	0.402265	0.680659	1.93051	3	1441	7	6492	NAMPT,NNMT,PNP
regulation of cardiac muscle contraction by calcium ion signaling (GO:0010882):GO_Biological_Process_2018	0.402265	0.680659	1.93051	3	1441	7	6492	CAMK2D,GSTM2,GSTO1
multivesicular body sorting pathway (GO:0071985):GO_Biological_Process_2018	0.402265	0.680659	1.93051	3	1441	7	6492	CHMP5,SNF8,VTA1
tetrahydrofolate metabolic process (GO:0046653):GO_Biological_Process_2018	0.402265	0.680659	1.93051	3	1441	7	6492	MTHFD1,MTHFR,OVCA2
negative regulation of G-protein coupled receptor protein signaling pathway (GO:0045744):GO_Biological_Process_2018	0.402265	0.680659	1.93051	3	1441	7	6492	GRK2,STMN1,YWHAB
regulation of defense response to virus (GO:0050688):GO_Biological_Process_2018	0.402265	0.680659	1.93051	3	1441	7	6492	ITCH,PCBP2,PPM1B
negative regulation of release of cytochrome c from mitochondria (GO:0090201):GO_Biological_Process_2018	0.402265	0.680659	1.93051	3	1441	7	6492	AKT1,NOL3,PSMD10
DNA replication checkpoint (GO:0000076):GO_Biological_Process_2018	0.402265	0.680659	1.93051	3	1441	7	6492	CDC45,CLSPN,NAE1
3'-UTR-mediated mRNA stabilization (GO:0070935):GO_Biological_Process_2018	0.402265	0.680659	1.93051	3	1441	7	6492	MAPK14,MAPKAPK2,MYD88
cellular response to osmotic stress (GO:0071470):GO_Biological_Process_2018	0.402265	0.680659	1.93051	3	1441	7	6492	CAB39,SERPINB6,STK39
regulation of endothelial cell chemotaxis (GO:2001026):GO_Biological_Process_2018	0.402265	0.680659	1.93051	3	1441	7	6492	FGF1,HSPB1,PRKD1
protein deneddylation (GO:0000338):GO_Biological_Process_2018	0.402265	0.680659	1.93051	3	1441	7	6492	COPS3,COPS4,GPS1
mesenchymal cell development (GO:0014031):GO_Biological_Process_2018	0.402265	0.680659	1.93051	3	1441	7	6492	NRG1,PEF1,SNAI2
regulation of cardiac muscle cell contraction (GO:0086004):GO_Biological_Process_2018	0.402265	0.680659	1.93051	3	1441	7	6492	CAMK2D,RANGRF,SRI
regulation of dendritic spine morphogenesis (GO:0061001):GO_Biological_Process_2018	0.402265	0.680659	1.93051	3	1441	7	6492	CFL1,PDLIM5,PTEN
regulation of metal ion transport (GO:0010959):GO_Biological_Process_2018	0.402265	0.680659	1.93051	3	1441	7	6492	SRI,WNK1,YWHAH
negative regulation of immune response (GO:0050777):GO_Biological_Process_2018	0.402265	0.680659	1.93051	3	1441	7	6492	FER,IFI16,TRAFD1
regulation of response to interferon-gamma (GO:0060330):GO_Biological_Process_2018	0.402265	0.680659	1.93051	3	1441	7	6492	CDC37,HSP90AB1,STAT1
transition metal ion homeostasis (GO:0055076):GO_Biological_Process_2018	0.402265	0.680659	1.93051	3	1441	7	6492	ATOX1,BDH2,XIAP
regulation of cell junction assembly (GO:1901888):GO_Biological_Process_2018	0.402265	0.680659	1.93051	3	1441	7	6492	RAPGEF1,RAPGEF2,SNAI2
response to interferon-beta (GO:0035456):GO_Biological_Process_2018	0.402265	0.680659	1.93051	3	1441	7	6492	CDC34,STAT1,UBE2K
DNA strand elongation (GO:0022616):GO_Biological_Process_2018	0.402265	0.680659	1.93051	3	1441	7	6492	GINS1,GINS2,GINS4
negative regulation of intracellular protein transport (GO:0090317):GO_Biological_Process_2018	0.402265	0.680659	1.93051	3	1441	7	6492	GDI1,PARK7,SP100
autophagosome membrane (GO:0000421):GO_Cellular_Component_2018	0.402265	0.680659	1.93051	3	1441	7	6492	PRKD1,SH3GLB1,WIPI1
phosphatidylinositol monophosphate phosphatase activity (GO:0052744):GO_Molecular_Function_2018	0.402265	0.680659	1.93051	3	1441	7	6492	MTMR6,MTMR9,PTEN
phosphatidylinositol phosphate kinase activity (GO:0016307):GO_Molecular_Function_2018	0.402265	0.680659	1.93051	3	1441	7	6492	PIK3CA,PIK3CB,PIP5K1A
oxidoreductase activity, acting on NAD(P)H, quinone or similar compound as acceptor (GO:0016655):GO_Molecular_Function_2018	0.402265	0.680659	1.93051	3	1441	7	6492	CBR1,NQO1,TP53I3
DNA binding, bending (GO:0008301):GO_Molecular_Function_2018	0.402265	0.680659	1.93051	3	1441	7	6492	HMGB2,HMGB3,TFAM
phosphatidylinositol-3-phosphatase activity (GO:0004438):GO_Molecular_Function_2018	0.402265	0.680659	1.93051	3	1441	7	6492	MTMR6,MTMR9,PTEN
regulation of type I interferon production (GO:0032479):GO_Biological_Process_2018	0.406897	0.681456	1.31571	14	1430	48	6451	DDX58,IFI16,IRF3,ITCH,LRRFIP1,MYD88,NFKB2,PCBP2,PIN1,PRKDC,RNF135,STAT6,TBK1,UBA7
regulation of cyclin-dependent protein serine/threonine kinase activity (GO:0000079):GO_Biological_Process_2018	0.407221	0.681456	1.35235	9	1435	30	6469	BCCIP,CCND1,CDC37,IPO5,IPO7,LATS1,MAPRE3,PSMD10,PTEN
regulation of cytokine production (GO:0001817):GO_Biological_Process_2018	0.407221	0.681456	1.35235	9	1435	30	6469	ANXA1,CSK,DDX58,IFI16,IRF3,MAPK14,MAPKAPK2,SNAI2,TBK1
positive regulation of cell migration (GO:0030335):GO_Biological_Process_2018	0.411791	0.681456	1.19756	26	1418	98	6401	AKT2,BCAR1,CAPN7,CPNE3,CYR61,ELP1,ELP3,ELP5,ELP6,FER,FGF1,FGFR1OP,GAB1,HDAC6,MAPRE1,MIEN1,PAK1,PDCD10,PFN1,PLAA,PLCG1,PPM1F,RAPGEF2,RUFY3,SNAI2,SPAG9
protease binding (GO:0002020):GO_Molecular_Function_2018	0.418021	0.681456	1.2627	14	1430	50	6449	BCL10,BIN1,CSTB,GSK3B,NOL3,PARK7,PTEN,PYCARD,RAD23A,RIOK3,RIPK2,SERPINB6,SERPINB9,SRI
regulation of receptor-mediated endocytosis (GO:0048259):GO_Biological_Process_2018	0.423073	0.681456	1.50223	6	1438	18	6481	AAK1,ARF1,CBL,DKK1,PIK3CB,SMAP1
'de novo' posttranslational protein folding (GO:0051084):GO_Biological_Process_2018	0.423073	0.681456	1.50223	6	1438	18	6481	DNAJB1,GAK,HSPA14,HSPA4,HSPH1,PTGES3
establishment or maintenance of epithelial cell apical/basal polarity (GO:0045197):GO_Biological_Process_2018	0.423073	0.681456	1.50223	6	1438	18	6481	DLG3,ERBIN,PDCD6IP,PRKCI,SH3BP1,WDR1
negative regulation of ERK1 and ERK2 cascade (GO:0070373):GO_Biological_Process_2018	0.423073	0.681456	1.50223	6	1438	18	6481	DUSP3,DUSP4,GBP1,GSTP1,PIN1,PTEN
chromatin remodeling at centromere (GO:0031055):GO_Biological_Process_2018	0.423073	0.681456	1.50223	6	1438	18	6481	CENPC,CENPI,CENPK,CENPL,CENPM,CENPU
condensed nuclear chromosome (GO:0000794):GO_Cellular_Component_2018	0.423073	0.681456	1.50223	6	1438	18	6481	CENPC,CHEK1,CHMP1A,KIFAP3,RAD51,TUBG1
protein tyrosine kinase binding (GO:1990782):GO_Molecular_Function_2018	0.423073	0.681456	1.50223	6	1438	18	6481	CBL,CPNE3,CRK,HSP90AA1,NRG1,PIK3R2
SH3/SH2 adaptor activity (GO:0005070):GO_Molecular_Function_2018	0.423073	0.681456	1.50223	6	1438	18	6481	BCAR3,CRK,CRKL,GAB1,LASP1,PTPN11
negative regulation of MAPK cascade (GO:0043409):GO_Biological_Process_2018	0.425636	0.681456	1.36632	10	1434	33	6466	DUSP3,DUSP4,GBP1,GSTP1,PIK3R2,PIN1,PSMD10,PTEN,STK38,UCHL1
regulation of organelle organization (GO:0033043):GO_Biological_Process_2018	0.428686	0.681456	1.27661	15	1429	53	6446	CAPN2,CLIC4,DIAPH1,DNM1L,MAPK1,MAPK3,MYPN,STMN1,TBC1D1,TBC1D13,TBC1D17,TBC1D2,TBC1D22A,TBC1D4,ZEB2
regulation of intracellular signal transduction (GO:1902531):GO_Biological_Process_2018	0.430308	0.681456	1.1357	45	1399	179	6320	AKAP11,AKT1,ARAF,ARHGAP17,ARHGAP18,ARHGAP35,ARHGAP40,ARHGDIA,ARHGEF1,ARHGEF18,BCR,BIRC2,CHEK1,CPNE1,FBXO9,FGF1,GBP1,GDI1,GDI2,HSPB1,IKBKG,MAPK1,MAPK14,MAPK3,MYO9B,OPTN,PAK1,PAK2,PIK3R2,PIN1,PIP5K1A,PJA2,PLEKHG2,PLEKHG5,PML,PPP1R13L,PRKAB2,PRKAG1,PYCARD,SOS1,TELO2,TP53RK,VAV2,XIAP,ZFAND6
positive regulation of posttranscriptional gene silencing (GO:0060148):GO_Biological_Process_2018	0.432156	0.681456	1.68906	3	1441	8	6491	AJUBA,STAT3,XPO5
apoptotic DNA fragmentation (GO:0006309):GO_Biological_Process_2018	0.432156	0.681456	1.68906	3	1441	8	6491	CASP3,DFFA,HMGB2
regulation of viral process (GO:0050792):GO_Biological_Process_2018	0.432156	0.681456	1.68906	3	1441	8	6491	CHMP4B,TSG101,VPS4B
regulation of T cell differentiation (GO:0045580):GO_Biological_Process_2018	0.432156	0.681456	1.68906	3	1441	8	6491	METTL3,ZBTB1,ZMIZ1
determination of left/right symmetry (GO:0007368):GO_Biological_Process_2018	0.432156	0.681456	1.68906	3	1441	8	6491	BBS7,CITED2,KIF3B
regulation of mitochondrial outer membrane permeabilization involved in apoptotic signaling pathway (GO:1901028):GO_Biological_Process_2018	0.432156	0.681456	1.68906	3	1441	8	6491	BID,GSK3A,GSK3B
miRNA metabolic process (GO:0010586):GO_Biological_Process_2018	0.432156	0.681456	1.68906	3	1441	8	6491	DIS3L2,RAN,XPO5
non-motile cilium assembly (GO:1905515):GO_Biological_Process_2018	0.432156	0.681456	1.68906	3	1441	8	6491	C2CD3,DCTN1,MBD1
positive regulation of ERAD pathway (GO:1904294):GO_Biological_Process_2018	0.432156	0.681456	1.68906	3	1441	8	6491	SGTA,UBQLN1,USP13
positive regulation of G2/M transition of mitotic cell cycle (GO:0010971):GO_Biological_Process_2018	0.432156	0.681456	1.68906	3	1441	8	6491	CCND1,CDK4,VPS4B
positive regulation of calcium-mediated signaling (GO:0050850):GO_Biological_Process_2018	0.432156	0.681456	1.68906	3	1441	8	6491	GSTM2,GSTO1,LMCD1
regulation of protein homodimerization activity (GO:0043496):GO_Biological_Process_2018	0.432156	0.681456	1.68906	3	1441	8	6491	NRG1,PARK7,TANK
regulation of ERBB signaling pathway (GO:1901184):GO_Biological_Process_2018	0.432156	0.681456	1.68906	3	1441	8	6491	FER,NRG1,PTPN12
regulation of lipid biosynthetic process (GO:0046890):GO_Biological_Process_2018	0.432156	0.681456	1.68906	3	1441	8	6491	AKT1,MID1IP1,PRKAB2
negative regulation of epithelial to mesenchymal transition (GO:0010719):GO_Biological_Process_2018	0.432156	0.681456	1.68906	3	1441	8	6491	PBLD,PTEN,STRAP
regulation of protein complex disassembly (GO:0043244):GO_Biological_Process_2018	0.432156	0.681456	1.68906	3	1441	8	6491	ETF1,HDAC6,OGFOD1
regulation of sodium ion transmembrane transport (GO:1902305):GO_Biological_Process_2018	0.432156	0.681456	1.68906	3	1441	8	6491	CAMK2D,RANGRF,YWHAH
regulation of intrinsic apoptotic signaling pathway in response to DNA damage (GO:1902229):GO_Biological_Process_2018	0.432156	0.681456	1.68906	3	1441	8	6491	NACC2,SNAI2,TPT1
positive regulation of DNA-templated transcription, initiation (GO:2000144):GO_Biological_Process_2018	0.432156	0.681456	1.68906	3	1441	8	6491	GTF2F2,SETX,SUB1
regulation of calcium ion transport into cytosol (GO:0010522):GO_Biological_Process_2018	0.432156	0.681456	1.68906	3	1441	8	6491	DIAPH1,PML,UBASH3B
porphyrin-containing compound biosynthetic process (GO:0006779):GO_Biological_Process_2018	0.432156	0.681456	1.68906	3	1441	8	6491	ALAD,HMBS,UROD
positive regulation of release of sequestered calcium ion into cytosol (GO:0051281):GO_Biological_Process_2018	0.432156	0.681456	1.68906	3	1441	8	6491	GSTM2,GSTO1,PLCG1
Golgi localization (GO:0051645):GO_Biological_Process_2018	0.432156	0.681456	1.68906	3	1441	8	6491	COPG1,PDCD10,YWHAZ
guanosine-containing compound metabolic process (GO:1901068):GO_Biological_Process_2018	0.432156	0.681456	1.68906	3	1441	8	6491	EFL1,GTPBP1,RAN
multivesicular body (GO:0005771):GO_Cellular_Component_2018	0.432156	0.681456	1.68906	3	1441	8	6491	HDAC6,TPT1,TSG101
transcription cofactor binding (GO:0001221):GO_Molecular_Function_2018	0.432156	0.681456	1.68906	3	1441	8	6491	HDGF,NEK6,SUMO2
WW domain binding (GO:0050699):GO_Molecular_Function_2018	0.432156	0.681456	1.68906	3	1441	8	6491	RAPGEF2,TCEAL3,TCEAL4
N-acetyltransferase activity (GO:0008080):GO_Molecular_Function_2018	0.432156	0.681456	1.68906	3	1441	8	6491	GNPNAT1,NAA10,NAA50
FK506 binding (GO:0005528):GO_Molecular_Function_2018	0.432156	0.681456	1.68906	3	1441	8	6491	FKBP1A,FKBP3,FKBP4
nucleotidase activity (GO:0008252):GO_Molecular_Function_2018	0.432156	0.681456	1.68906	3	1441	8	6491	BPNT1,NT5C2,NT5DC1
microtubule plus-end binding (GO:0051010):GO_Molecular_Function_2018	0.432156	0.681456	1.68906	3	1441	8	6491	CLIP1,KIF2C,MAPRE1
regulation of protein targeting to mitochondrion (GO:1903214):GO_Biological_Process_2018	0.432926	0.681456	1.32594	10	1434	34	6465	ARIH2,GSK3A,HNMT,NPEPPS,NRG1,SAE1,SH3GLB1,UBE2D3,UBE2L3,UBL5
regulation of actin cytoskeleton organization (GO:0032956):GO_Biological_Process_2018	0.432926	0.681456	1.32594	10	1434	34	6465	ARHGAP17,ARHGAP18,ARHGAP35,ARHGAP40,ARHGDIA,CCDC88A,CRK,FSCN1,SH3BP1,TSC1
response to UV (GO:0009411):GO_Biological_Process_2018	0.433692	0.681456	1.25278	15	1429	54	6445	AKT1,CCND1,EIF2AK4,FEN1,MAP2K7,METTL3,MSH6,N4BP1,RAD18,UBE2A,UBE2B,USP1,USP47,XPA,ZBTB1
intracellular protein transport (GO:0006886):GO_Biological_Process_2018	0.434656	0.681456	1.13566	46	1398	183	6316	AKT1,AKT2,ARFGAP3,CDC37,COPB2,COPZ2,CSE1L,EIF5A,HDAC6,HEATR3,IFT27,IPO11,IPO13,IPO5,IPO7,IPO8,IPO9,KATNB1,NUTF2,RAN,RANBP1,RANBP3,RANGRF,RPAIN,SEC13,SEC31A,SNF8,SNX1,SNX17,SNX6,STAT3,TBC1D1,TBC1D13,TBC1D17,TBC1D2,TBC1D22A,TBC1D4,TNPO3,TSC2,VPS25,VPS29,VPS36,XPO1,XPO5,XPO6,YWHAH
organic hydroxy compound biosynthetic process (GO:1901617):GO_Biological_Process_2018	0.436942	0.681456	1.42296	6	1438	19	6480	OSBPL2,PARK7,PDXK,PMVK,PNPO,PSAT1
negative regulation of DNA metabolic process (GO:0051053):GO_Biological_Process_2018	0.436942	0.681456	1.42296	6	1438	19	6480	DFFA,ERCC1,FAM129B,GMNN,MSH6,S100A11
positive regulation of transferase activity (GO:0051347):GO_Biological_Process_2018	0.448556	0.681456	1.24424	16	1428	58	6441	DCUN1D1,DCUN1D4,DCUN1D5,GSK3A,HSP90AA1,HSP90AB1,MAP2K7,MAPK1,MAPK3,NEK7,PIN1,PTGES3,UBE2I,UBE2L3,UBE2N,ZNF622
angiotensin-activated signaling pathway (GO:0038166):GO_Biological_Process_2018	0.452292	0.681456	2.25093	1	1443	2	6497	AHCYL1
regulation of cyclic-nucleotide phosphodiesterase activity (GO:0051342):GO_Biological_Process_2018	0.452292	0.681456	2.25093	1	1443	2	6497	MAPK7
hindlimb morphogenesis (GO:0035137):GO_Biological_Process_2018	0.452292	0.681456	2.25093	1	1443	2	6497	OSR2
regulation of brown fat cell differentiation (GO:0090335):GO_Biological_Process_2018	0.452292	0.681456	2.25093	1	1443	2	6497	FTO
regulation of oxidative stress-induced neuron intrinsic apoptotic signaling pathway (GO:1903376):GO_Biological_Process_2018	0.452292	0.681456	2.25093	1	1443	2	6497	PARK7
regulation of myeloid leukocyte mediated immunity (GO:0002886):GO_Biological_Process_2018	0.452292	0.681456	2.25093	1	1443	2	6497	FER
negative regulation of phagocytosis (GO:0050765):GO_Biological_Process_2018	0.452292	0.681456	2.25093	1	1443	2	6497	SNX3
negative regulation of keratinocyte proliferation (GO:0010839):GO_Biological_Process_2018	0.452292	0.681456	2.25093	1	1443	2	6497	SNAI2
negative regulation of chondrocyte differentiation (GO:0032331):GO_Biological_Process_2018	0.452292	0.681456	2.25093	1	1443	2	6497	SNAI2
response to granulocyte macrophage colony-stimulating factor (GO:0097012):GO_Biological_Process_2018	0.452292	0.681456	2.25093	1	1443	2	6497	ZFP36L2
positive regulation of transmembrane transport (GO:0034764):GO_Biological_Process_2018	0.452292	0.681456	2.25093	1	1443	2	6497	PDCD5
epithelial cell apoptotic process (GO:1904019):GO_Biological_Process_2018	0.452292	0.681456	2.25093	1	1443	2	6497	GSN
regulation of leukocyte cell-cell adhesion (GO:1903037):GO_Biological_Process_2018	0.452292	0.681456	2.25093	1	1443	2	6497	ASS1
cellular response to interleukin-4 (GO:0071353):GO_Biological_Process_2018	0.452292	0.681456	2.25093	1	1443	2	6497	STAT6
homologous chromosome segregation (GO:0045143):GO_Biological_Process_2018	0.452292	0.681456	2.25093	1	1443	2	6497	CENPC
embryonic skeletal joint development (GO:0072498):GO_Biological_Process_2018	0.452292	0.681456	2.25093	1	1443	2	6497	OSR2
organophosphate catabolic process (GO:0046434):GO_Biological_Process_2018	0.452292	0.681456	2.25093	1	1443	2	6497	NUDT15
synaptic transmission, cholinergic (GO:0007271):GO_Biological_Process_2018	0.452292	0.681456	2.25093	1	1443	2	6497	NQO1
positive regulation of purine nucleotide biosynthetic process (GO:1900373):GO_Biological_Process_2018	0.452292	0.681456	2.25093	1	1443	2	6497	ENO1
negative regulation of stress-activated protein kinase signaling cascade (GO:0070303):GO_Biological_Process_2018	0.452292	0.681456	2.25093	1	1443	2	6497	GSTP1
regulation of microtubule-based movement (GO:0060632):GO_Biological_Process_2018	0.452292	0.681456	2.25093	1	1443	2	6497	HDAC6
regulation of T cell mediated immunity (GO:0002709):GO_Biological_Process_2018	0.452292	0.681456	2.25093	1	1443	2	6497	ZBTB1
response to lipoteichoic acid (GO:0070391):GO_Biological_Process_2018	0.452292	0.681456	2.25093	1	1443	2	6497	MAPK14
imidazole-containing compound catabolic process (GO:0052805):GO_Biological_Process_2018	0.452292	0.681456	2.25093	1	1443	2	6497	HNMT
ventricular cardiac muscle tissue development (GO:0003229):GO_Biological_Process_2018	0.452292	0.681456	2.25093	1	1443	2	6497	FKBP1A
benzene-containing compound metabolic process (GO:0042537):GO_Biological_Process_2018	0.452292	0.681456	2.25093	1	1443	2	6497	KYAT1
adipose tissue development (GO:0060612):GO_Biological_Process_2018	0.452292	0.681456	2.25093	1	1443	2	6497	SH3PXD2B
positive regulation of immunoglobulin secretion (GO:0051024):GO_Biological_Process_2018	0.452292	0.681456	2.25093	1	1443	2	6497	GPI
epithelial cell morphogenesis (GO:0003382):GO_Biological_Process_2018	0.452292	0.681456	2.25093	1	1443	2	6497	RILPL1
insulin metabolic process (GO:1901142):GO_Biological_Process_2018	0.452292	0.681456	2.25093	1	1443	2	6497	IDE
cardiocyte differentiation (GO:0035051):GO_Biological_Process_2018	0.452292	0.681456	2.25093	1	1443	2	6497	NRG1
central nervous system myelination (GO:0022010):GO_Biological_Process_2018	0.452292	0.681456	2.25093	1	1443	2	6497	PTEN
negative regulation of dendritic spine development (GO:0061000):GO_Biological_Process_2018	0.452292	0.681456	2.25093	1	1443	2	6497	PTEN
T cell proliferation (GO:0042098):GO_Biological_Process_2018	0.452292	0.681456	2.25093	1	1443	2	6497	CTPS1
regulation of glial cell apoptotic process (GO:0034350):GO_Biological_Process_2018	0.452292	0.681456	2.25093	1	1443	2	6497	PRKCI
negative regulation of cell adhesion mediated by integrin (GO:0033629):GO_Biological_Process_2018	0.452292	0.681456	2.25093	1	1443	2	6497	SNAI2
negative regulation of tumor necrosis factor-mediated signaling pathway (GO:0010804):GO_Biological_Process_2018	0.452292	0.681456	2.25093	1	1443	2	6497	GSTP1
histidine catabolic process (GO:0006548):GO_Biological_Process_2018	0.452292	0.681456	2.25093	1	1443	2	6497	HNMT
plasminogen activation (GO:0031639):GO_Biological_Process_2018	0.452292	0.681456	2.25093	1	1443	2	6497	PGK1
negative regulation of lipid catabolic process (GO:0050995):GO_Biological_Process_2018	0.452292	0.681456	2.25093	1	1443	2	6497	AKT1
tyrosine phosphorylation of STAT protein (GO:0007260):GO_Biological_Process_2018	0.452292	0.681456	2.25093	1	1443	2	6497	FER
neuromuscular process controlling balance (GO:0050885):GO_Biological_Process_2018	0.452292	0.681456	2.25093	1	1443	2	6497	PAFAH1B1
definitive hemopoiesis (GO:0060216):GO_Biological_Process_2018	0.452292	0.681456	2.25093	1	1443	2	6497	ZFP36L2
membrane fusion involved in viral entry into host cell (GO:0039663):GO_Biological_Process_2018	0.452292	0.681456	2.25093	1	1443	2	6497	PPIA
positive regulation of vasculogenesis (GO:2001214):GO_Biological_Process_2018	0.452292	0.681456	2.25093	1	1443	2	6497	RAPGEF2
macrophage derived foam cell differentiation (GO:0010742):GO_Biological_Process_2018	0.452292	0.681456	2.25093	1	1443	2	6497	STAT1
histidine metabolic process (GO:0006547):GO_Biological_Process_2018	0.452292	0.681456	2.25093	1	1443	2	6497	HNMT
regulation of vitamin D biosynthetic process (GO:0060556):GO_Biological_Process_2018	0.452292	0.681456	2.25093	1	1443	2	6497	SNAI2
oogenesis (GO:0048477):GO_Biological_Process_2018	0.452292	0.681456	2.25093	1	1443	2	6497	TRIP13
phosphate ion homeostasis (GO:0055062):GO_Biological_Process_2018	0.452292	0.681456	2.25093	1	1443	2	6497	GPCPD1
regulation of mitotic spindle checkpoint (GO:1903504):GO_Biological_Process_2018	0.452292	0.681456	2.25093	1	1443	2	6497	LCMT1
regulation of keratinocyte apoptotic process (GO:1902172):GO_Biological_Process_2018	0.452292	0.681456	2.25093	1	1443	2	6497	GSN
mucosal immune response (GO:0002385):GO_Biological_Process_2018	0.452292	0.681456	2.25093	1	1443	2	6497	OTUD7B
cranial nerve development (GO:0021545):GO_Biological_Process_2018	0.452292	0.681456	2.25093	1	1443	2	6497	SALL1
neuropeptide signaling pathway (GO:0007218):GO_Biological_Process_2018	0.452292	0.681456	2.25093	1	1443	2	6497	RAPGEF2
membrane depolarization during action potential (GO:0086010):GO_Biological_Process_2018	0.452292	0.681456	2.25093	1	1443	2	6497	YWHAH
negative regulation of heterotypic cell-cell adhesion (GO:0034115):GO_Biological_Process_2018	0.452292	0.681456	2.25093	1	1443	2	6497	MAPK7
regulation of cell-cell adhesion involved in gastrulation (GO:0070587):GO_Biological_Process_2018	0.452292	0.681456	2.25093	1	1443	2	6497	MAPK7
adrenergic receptor signaling pathway (GO:0071875):GO_Biological_Process_2018	0.452292	0.681456	2.25093	1	1443	2	6497	RAPGEF2
secretion (GO:0046903):GO_Biological_Process_2018	0.452292	0.681456	2.25093	1	1443	2	6497	PRKCI
photoreceptor cell development (GO:0042461):GO_Biological_Process_2018	0.452292	0.681456	2.25093	1	1443	2	6497	MAPRE2
regulation of leukocyte degranulation (GO:0043300):GO_Biological_Process_2018	0.452292	0.681456	2.25093	1	1443	2	6497	FER
B cell proliferation (GO:0042100):GO_Biological_Process_2018	0.452292	0.681456	2.25093	1	1443	2	6497	CTPS1
regulation of cortisol biosynthetic process (GO:2000064):GO_Biological_Process_2018	0.452292	0.681456	2.25093	1	1443	2	6497	DGKQ
negative regulation of bone remodeling (GO:0046851):GO_Biological_Process_2018	0.452292	0.681456	2.25093	1	1443	2	6497	UBASH3B
fusion of virus membrane with host plasma membrane (GO:0019064):GO_Biological_Process_2018	0.452292	0.681456	2.25093	1	1443	2	6497	PPIA
cholesterol catabolic process (GO:0006707):GO_Biological_Process_2018	0.452292	0.681456	2.25093	1	1443	2	6497	SNX17
positive regulation of cytokine production involved in inflammatory response (GO:1900017):GO_Biological_Process_2018	0.452292	0.681456	2.25093	1	1443	2	6497	MYD88
T cell activation involved in immune response (GO:0002286):GO_Biological_Process_2018	0.452292	0.681456	2.25093	1	1443	2	6497	EIF2AK4
negative regulation of cartilage development (GO:0061037):GO_Biological_Process_2018	0.452292	0.681456	2.25093	1	1443	2	6497	SNAI2
cellular response to cold (GO:0070417):GO_Biological_Process_2018	0.452292	0.681456	2.25093	1	1443	2	6497	EIF2AK4
positive regulation of myeloid cell apoptotic process (GO:0033034):GO_Biological_Process_2018	0.452292	0.681456	2.25093	1	1443	2	6497	PIK3CB
negative regulation of cell cycle phase transition (GO:1901988):GO_Biological_Process_2018	0.452292	0.681456	2.25093	1	1443	2	6497	ZFP36L2
immune response-activating cell surface receptor signaling pathway (GO:0002429):GO_Biological_Process_2018	0.452292	0.681456	2.25093	1	1443	2	6497	BCAR1
regulation of receptor biosynthetic process (GO:0010869):GO_Biological_Process_2018	0.452292	0.681456	2.25093	1	1443	2	6497	HDAC6
presynaptic membrane organization (GO:0097090):GO_Biological_Process_2018	0.452292	0.681456	2.25093	1	1443	2	6497	PTEN
negative regulation of cardiac muscle tissue development (GO:0055026):GO_Biological_Process_2018	0.452292	0.681456	2.25093	1	1443	2	6497	DKK1
cellular response to granulocyte macrophage colony-stimulating factor stimulus (GO:0097011):GO_Biological_Process_2018	0.452292	0.681456	2.25093	1	1443	2	6497	ZFP36L2
neurotransmitter transport (GO:0006836):GO_Biological_Process_2018	0.452292	0.681456	2.25093	1	1443	2	6497	GLUL
response to corticosteroid (GO:0031960):GO_Biological_Process_2018	0.452292	0.681456	2.25093	1	1443	2	6497	GOT1
regulation of keratinocyte migration (GO:0051547):GO_Biological_Process_2018	0.452292	0.681456	2.25093	1	1443	2	6497	PTEN
alcohol catabolic process (GO:0046164):GO_Biological_Process_2018	0.452292	0.681456	2.25093	1	1443	2	6497	SNX17
regulation of t-circle formation (GO:1904429):GO_Biological_Process_2018	0.452292	0.681456	2.25093	1	1443	2	6497	ERCC1
cellular phosphate ion homeostasis (GO:0030643):GO_Biological_Process_2018	0.452292	0.681456	2.25093	1	1443	2	6497	GPCPD1
cellular monovalent inorganic anion homeostasis (GO:0030320):GO_Biological_Process_2018	0.452292	0.681456	2.25093	1	1443	2	6497	GPCPD1
foam cell differentiation (GO:0090077):GO_Biological_Process_2018	0.452292	0.681456	2.25093	1	1443	2	6497	STAT1
negative regulation of double-strand break repair via homologous recombination (GO:2000042):GO_Biological_Process_2018	0.452292	0.681456	2.25093	1	1443	2	6497	POLK
eye photoreceptor cell differentiation (GO:0001754):GO_Biological_Process_2018	0.452292	0.681456	2.25093	1	1443	2	6497	STAT3
cyclic nucleotide catabolic process (GO:0009214):GO_Biological_Process_2018	0.452292	0.681456	2.25093	1	1443	2	6497	PDE5A
negative regulation of response to cytokine stimulus (GO:0060761):GO_Biological_Process_2018	0.452292	0.681456	2.25093	1	1443	2	6497	MAPK7
cellular response to lipoteichoic acid (GO:0071223):GO_Biological_Process_2018	0.452292	0.681456	2.25093	1	1443	2	6497	MAPK14
axon regeneration (GO:0031103):GO_Biological_Process_2018	0.452292	0.681456	2.25093	1	1443	2	6497	MTR
regulation of immunoglobulin secretion (GO:0051023):GO_Biological_Process_2018	0.452292	0.681456	2.25093	1	1443	2	6497	GPI
positive regulation of lyase activity (GO:0051349):GO_Biological_Process_2018	0.452292	0.681456	2.25093	1	1443	2	6497	PARK7
cellular divalent inorganic anion homeostasis (GO:0072501):GO_Biological_Process_2018	0.452292	0.681456	2.25093	1	1443	2	6497	GPCPD1
negative regulation of muscle hypertrophy (GO:0014741):GO_Biological_Process_2018	0.452292	0.681456	2.25093	1	1443	2	6497	GLRX3
regulation of mesenchymal cell proliferation (GO:0010464):GO_Biological_Process_2018	0.452292	0.681456	2.25093	1	1443	2	6497	STAT1
late endosome to vacuole transport (GO:0045324):GO_Biological_Process_2018	0.452292	0.681456	2.25093	1	1443	2	6497	CHMP7
regulation of calcium ion transmembrane transport via high voltage-gated calcium channel (GO:1902514):GO_Biological_Process_2018	0.452292	0.681456	2.25093	1	1443	2	6497	CAMK2D
regulation of vasculogenesis (GO:2001212):GO_Biological_Process_2018	0.452292	0.681456	2.25093	1	1443	2	6497	RAPGEF2
negative regulation of leukocyte migration (GO:0002686):GO_Biological_Process_2018	0.452292	0.681456	2.25093	1	1443	2	6497	WASL
neuron projection regeneration (GO:0031102):GO_Biological_Process_2018	0.452292	0.681456	2.25093	1	1443	2	6497	MTR
positive regulation of sodium ion transport (GO:0010765):GO_Biological_Process_2018	0.452292	0.681456	2.25093	1	1443	2	6497	AHCYL1
regulation of superoxide anion generation (GO:0032928):GO_Biological_Process_2018	0.452292	0.681456	2.25093	1	1443	2	6497	GSTP1
positive regulation of superoxide anion generation (GO:0032930):GO_Biological_Process_2018	0.452292	0.681456	2.25093	1	1443	2	6497	GSTP1
cellular trivalent inorganic anion homeostasis (GO:0072502):GO_Biological_Process_2018	0.452292	0.681456	2.25093	1	1443	2	6497	GPCPD1
presynaptic membrane assembly (GO:0097105):GO_Biological_Process_2018	0.452292	0.681456	2.25093	1	1443	2	6497	PTEN
positive regulation of alcohol biosynthetic process (GO:1902932):GO_Biological_Process_2018	0.452292	0.681456	2.25093	1	1443	2	6497	FGF1
positive regulation of alpha-beta T cell differentiation (GO:0046638):GO_Biological_Process_2018	0.452292	0.681456	2.25093	1	1443	2	6497	PNP
sterol catabolic process (GO:0016127):GO_Biological_Process_2018	0.452292	0.681456	2.25093	1	1443	2	6497	SNX17
positive regulation of osteoclast differentiation (GO:0045672):GO_Biological_Process_2018	0.452292	0.681456	2.25093	1	1443	2	6497	TRAF6
aldehyde catabolic process (GO:0046185):GO_Biological_Process_2018	0.452292	0.681456	2.25093	1	1443	2	6497	AKR1A1
regulation of endothelial cell chemotaxis to fibroblast growth factor (GO:2000544):GO_Biological_Process_2018	0.452292	0.681456	2.25093	1	1443	2	6497	FGF1
regulation of muscle organ development (GO:0048634):GO_Biological_Process_2018	0.452292	0.681456	2.25093	1	1443	2	6497	MTPN
regulation of mast cell activation involved in immune response (GO:0033006):GO_Biological_Process_2018	0.452292	0.681456	2.25093	1	1443	2	6497	FER
cardiac muscle cell contraction (GO:0086003):GO_Biological_Process_2018	0.452292	0.681456	2.25093	1	1443	2	6497	CAMK2D
positive regulation of skeletal muscle tissue development (GO:0048643):GO_Biological_Process_2018	0.452292	0.681456	2.25093	1	1443	2	6497	FAM129B
regulation of morphogenesis of an epithelium (GO:1905330):GO_Biological_Process_2018	0.452292	0.681456	2.25093	1	1443	2	6497	FGF1
regulation of actin filament-based movement (GO:1903115):GO_Biological_Process_2018	0.452292	0.681456	2.25093	1	1443	2	6497	SRI
mesenchymal to epithelial transition (GO:0060231):GO_Biological_Process_2018	0.452292	0.681456	2.25093	1	1443	2	6497	SALL1
myeloid cell activation involved in immune response (GO:0002275):GO_Biological_Process_2018	0.452292	0.681456	2.25093	1	1443	2	6497	PYCARD
excitatory synapse assembly (GO:1904861):GO_Biological_Process_2018	0.452292	0.681456	2.25093	1	1443	2	6497	PTEN
cellular response to leptin stimulus (GO:0044320):GO_Biological_Process_2018	0.452292	0.681456	2.25093	1	1443	2	6497	STAT3
synaptonemal structure (GO:0099086):GO_Cellular_Component_2018	0.452292	0.681456	2.25093	1	1443	2	6497	UBE2I
early phagosome (GO:0032009):GO_Cellular_Component_2018	0.452292	0.681456	2.25093	1	1443	2	6497	SNX3
T cell receptor complex (GO:0042101):GO_Cellular_Component_2018	0.452292	0.681456	2.25093	1	1443	2	6497	BCL10
neurotransmitter receptor complex (GO:0098878):GO_Cellular_Component_2018	0.452292	0.681456	2.25093	1	1443	2	6497	DLG3
AIM2 inflammasome complex (GO:0097169):GO_Cellular_Component_2018	0.452292	0.681456	2.25093	1	1443	2	6497	PYCARD
protein serine/threonine phosphatase inhibitor activity (GO:0004865):GO_Molecular_Function_2018	0.452292	0.681456	2.25093	1	1443	2	6497	PPP1R2
NADPH-hemoprotein reductase activity (GO:0003958):GO_Molecular_Function_2018	0.452292	0.681456	2.25093	1	1443	2	6497	MTRR
calcium-activated potassium channel activity (GO:0015269):GO_Molecular_Function_2018	0.452292	0.681456	2.25093	1	1443	2	6497	MTMR6
dipeptidase activity (GO:0016805):GO_Molecular_Function_2018	0.452292	0.681456	2.25093	1	1443	2	6497	PM20D2
MHC protein binding (GO:0042287):GO_Molecular_Function_2018	0.452292	0.681456	2.25093	1	1443	2	6497	TUBB4B
chemokine receptor binding (GO:0042379):GO_Molecular_Function_2018	0.452292	0.681456	2.25093	1	1443	2	6497	ITCH
peptidyl-proline dioxygenase activity (GO:0031543):GO_Molecular_Function_2018	0.452292	0.681456	2.25093	1	1443	2	6497	OGFOD1
cyclic-nucleotide phosphodiesterase activity (GO:0004112):GO_Molecular_Function_2018	0.452292	0.681456	2.25093	1	1443	2	6497	PDE5A
sodium ion binding (GO:0031402):GO_Molecular_Function_2018	0.452292	0.681456	2.25093	1	1443	2	6497	PDXK
sodium channel inhibitor activity (GO:0019871):GO_Molecular_Function_2018	0.452292	0.681456	2.25093	1	1443	2	6497	CAMK2D
oxidoreductase activity, acting on paired donors, with incorporation or reduction of molecular oxygen, reduced flavin or flavoprotein as one donor, and incorporation of one atom of oxygen (GO:0016712):GO_Molecular_Function_2018	0.452292	0.681456	2.25093	1	1443	2	6497	CYP2J2
hydrolase activity, acting on carbon-nitrogen (but not peptide) bonds, in cyclic amides (GO:0016812):GO_Molecular_Function_2018	0.452292	0.681456	2.25093	1	1443	2	6497	DPYSL2
exoribonuclease activity (GO:0004532):GO_Molecular_Function_2018	0.452292	0.681456	2.25093	1	1443	2	6497	DCPS
oxidoreductase activity, acting on NAD(P)H, oxygen as acceptor (GO:0050664):GO_Molecular_Function_2018	0.452292	0.681456	2.25093	1	1443	2	6497	CYB5R4
LBD domain binding (GO:0050693):GO_Molecular_Function_2018	0.452292	0.681456	2.25093	1	1443	2	6497	CITED2
negative regulation of TOR signaling (GO:0032007):GO_Biological_Process_2018	0.453815	0.683372	1.35161	6	1438	20	6479	AKT1S1,FNIP1,GSK3A,ITFG2,TSC1,TSC2
positive regulation of neuron projection development (GO:0010976):GO_Biological_Process_2018	0.456198	0.686578	1.30511	11	1433	38	6461	ARHGAP35,ARHGDIA,CAMK1,DPYSL3,PLAA,PRKCI,PRKD1,RAPGEF1,RAPGEF2,SETX,SNX3
regulation of mitotic nuclear division (GO:0007088):GO_Biological_Process_2018	0.46334	0.691712	1.27145	11	1433	39	6460	CHEK1,CHMP1A,CHMP1B,CHMP2B,CHMP4B,CHMP5,FBXO5,KIF11,KNTC1,PIN1,VPS4B
double-strand break repair via homologous recombination (GO:0000724):GO_Biological_Process_2018	0.46334	0.691712	1.27145	11	1433	39	6460	CDC45,FEN1,GINS2,GINS4,MUS81,NUCKS1,POLK,RAD51,RAD51D,SWI5,UBE2N
negative regulation of neuron projection development (GO:0010977):GO_Biological_Process_2018	0.46628	0.691712	1.43407	7	1437	22	6477	ARHGDIA,DPYSL3,FKBP4,GAK,GDI1,PTEN,RUFY3
negative regulation of MAP kinase activity (GO:0043407):GO_Biological_Process_2018	0.46628	0.691712	1.43407	7	1437	22	6477	DUSP3,DUSP4,GPS1,GSTP1,RGS3,STK38,UCHL1
regulation of telomerase activity (GO:0051972):GO_Biological_Process_2018	0.46628	0.691712	1.43407	7	1437	22	6477	HSP90AA1,HSP90AB1,MAP2K7,MAPK1,MAPK3,NEK7,PTGES3
dendritic spine organization (GO:0097061):GO_Biological_Process_2018	0.466503	0.691712	1.50118	3	1441	9	6490	ARF1,PTEN,WASL
establishment of protein localization to vacuole (GO:0072666):GO_Biological_Process_2018	0.466503	0.691712	1.50118	3	1441	9	6490	SNF8,VPS25,VPS36
maintenance of protein location in nucleus (GO:0051457):GO_Biological_Process_2018	0.466503	0.691712	1.50118	3	1441	9	6490	ARL2BP,MORC3,PML
negative regulation of neurogenesis (GO:0050768):GO_Biological_Process_2018	0.466503	0.691712	1.50118	3	1441	9	6490	DYNLT1,EIF2AK4,MBD1
intrinsic apoptotic signaling pathway in response to DNA damage by p53 class mediator (GO:0042771):GO_Biological_Process_2018	0.466503	0.691712	1.50118	3	1441	9	6490	IFI16,PML,PYCARD
regulation of cell development (GO:0060284):GO_Biological_Process_2018	0.466503	0.691712	1.50118	3	1441	9	6490	HMGB2,PRUNE1,RHEB
positive regulation of translational initiation (GO:0045948):GO_Biological_Process_2018	0.466503	0.691712	1.50118	3	1441	9	6490	CDC123,EIF2B5,RPS6KB1
regulation of blood circulation (GO:1903522):GO_Biological_Process_2018	0.466503	0.691712	1.50118	3	1441	9	6490	CAMK2D,CYP2J2,SRI
metallo-sulfur cluster assembly (GO:0031163):GO_Biological_Process_2018	0.466503	0.691712	1.50118	3	1441	9	6490	CIAPIN1,MMS19,NUBP1
regulation of potassium ion transmembrane transporter activity (GO:1901016):GO_Biological_Process_2018	0.466503	0.691712	1.50118	3	1441	9	6490	CAB39,FHL1,STK39
ribosomal subunit export from nucleus (GO:0000054):GO_Biological_Process_2018	0.466503	0.691712	1.50118	3	1441	9	6490	ABCE1,RAN,XPO1
linoleic acid metabolic process (GO:0043651):GO_Biological_Process_2018	0.466503	0.691712	1.50118	3	1441	9	6490	CYP2J2,GSTM2,GSTP1
NAD metabolic process (GO:0019674):GO_Biological_Process_2018	0.466503	0.691712	1.50118	3	1441	9	6490	MDH1,NADK,NADSYN1
positive regulation of cell cycle G2/M phase transition (GO:1902751):GO_Biological_Process_2018	0.466503	0.691712	1.50118	3	1441	9	6490	CCND1,CDK4,VPS4B
wound healing, spreading of cells (GO:0044319):GO_Biological_Process_2018	0.466503	0.691712	1.50118	3	1441	9	6490	ARHGAP35,CYR61,PDCD10
regulation of ruffle assembly (GO:1900027):GO_Biological_Process_2018	0.466503	0.691712	1.50118	3	1441	9	6490	EPS8L2,PFN1,PFN2
establishment of mitotic spindle orientation (GO:0000132):GO_Biological_Process_2018	0.466503	0.691712	1.50118	3	1441	9	6490	DCTN1,DYNLT1,PAFAH1B1
regulation of receptor internalization (GO:0002090):GO_Biological_Process_2018	0.466503	0.691712	1.50118	3	1441	9	6490	ARF1,DKK1,SCYL2
glutamine family amino acid metabolic process (GO:0009064):GO_Biological_Process_2018	0.466503	0.691712	1.50118	3	1441	9	6490	GCLC,GCLM,GOT1
prostaglandin metabolic process (GO:0006693):GO_Biological_Process_2018	0.466503	0.691712	1.50118	3	1441	9	6490	PLAA,PTGES3,PTGR2
pseudouridine synthase activity (GO:0009982):GO_Molecular_Function_2018	0.466503	0.691712	1.50118	3	1441	9	6490	PUS7,PUS7L,RPUSD1
ubiquitin-specific protease binding (GO:1990381):GO_Molecular_Function_2018	0.466503	0.691712	1.50118	3	1441	9	6490	PARK7,PTEN,RAD23A
positive regulation of protein modification process (GO:0031401):GO_Biological_Process_2018	0.472045	0.699546	1.19776	17	1427	64	6435	AKT1,AKT2,ASPSCR1,ATG7,BRAT1,CAMK1,CCND1,CYR61,DVL2,FNIP1,MAPK3,PAK1,PIN1,PPP1R7,PTPA,RIPK1,UBE2N
positive regulation of organelle assembly (GO:1902117):GO_Biological_Process_2018	0.47553	0.70394	1.37152	7	1437	23	6476	ARHGAP35,CCDC88A,DYNC1H1,FSCN1,LRSAM1,PDCD6IP,SH3GLB1
phagocytosis (GO:0006909):GO_Biological_Process_2018	0.47553	0.70394	1.37152	7	1437	23	6476	ANXA1,ANXA11,GSN,MYH9,PIP5K1A,SH3BP1,TGM2
fibrillar center (GO:0001650):GO_Cellular_Component_2018	0.479267	0.708846	1.21172	18	1426	67	6432	APEX2,FBLIM1,FOXJ2,HERC4,IPO11,KDM4A,KLF6,MALT1,MRI1,NFKBIE,NHEJ1,ORC6,PAFAH1B2,RPAIN,SELENBP1,TAX1BP3,TXNRD1,UBE2N
regulation of protein phosphorylation (GO:0001932):GO_Biological_Process_2018	0.479367	0.708846	1.16273	25	1419	97	6402	AKT1,AKT2,BRAT1,CCDC88A,CCND1,CYR61,DVL2,EIF2AK4,FER,FNIP1,HSPB1,IMPACT,MAPK3,MOB1B,PAK1,PAK2,PARK7,PDCL3,PIN1,PML,PRKDC,PTEN,RIPK1,STAT2,WARS
heart development (GO:0007507):GO_Biological_Process_2018	0.482761	0.713474	1.25811	12	1432	43	6456	CACYBP,CITED2,DVL2,FKBP1A,MTHFD1,PTEN,PTPN11,SALL1,SH3PXD2B,SMG9,TAB2,TSC2
positive regulation of protein import into nucleus (GO:0042307):GO_Biological_Process_2018	0.487465	0.718858	1.31418	7	1437	24	6475	BAG3,DDX58,IPO5,PIK3R1,PIK3R2,RBPMS,ZPR1
positive regulation of intracellular transport (GO:0032388):GO_Biological_Process_2018	0.487465	0.718858	1.31418	7	1437	24	6475	BID,DYNC1H1,GSK3A,GSK3B,MBD1,PDCD10,RUFY3
regulation of cellular protein metabolic process (GO:0032268):GO_Biological_Process_2018	0.487465	0.718858	1.31418	7	1437	24	6475	AKT1,CDC123,EIF2B4,FOXO3,MTPN,PM20D2,TSC1
flavin adenine dinucleotide binding (GO:0050660):GO_Molecular_Function_2018	0.487465	0.718858	1.31418	7	1437	24	6475	AOX1,CYB5R2,CYB5R4,GSR,MICAL1,MTHFR,MTRR
positive regulation of cell proliferation (GO:0008284):GO_Biological_Process_2018	0.498341	0.732891	1.13633	37	1407	147	6352	AKR1B1,AKT1,AKT2,CAPN1,CAPNS1,CDC123,CDK4,CRKL,CYR61,DHPS,EIF5A,EIF5A2,FER,FGF1,FGFR1OP,HDAC4,HMGN5,IRS1,MCTS1,MVD,NACC1,NACC2,NAMPT,NAP1L1,NME1,NME2,NRG1,NUDT16,OSR2,PAK1,PDCD10,PRKCI,PTEN,STAMBP,STAT1,TTK,UBE2A
organonitrogen compound biosynthetic process (GO:1901566):GO_Biological_Process_2018	0.502613	0.732891	1.20293	20	1424	75	6424	AKR1A1,ASL,ASNS,ASS1,BCL10,ESD,GLUL,GOT1,GPHN,GSTA4,GSTM1,GSTM2,GSTO1,GSTP1,KYAT1,LCMT2,MOCS3,PCYT1A,PRKD1,TYW5
transmembrane receptor protein serine/threonine kinase signaling pathway (GO:0007178):GO_Biological_Process_2018	0.506141	0.732891	1.22089	13	1431	48	6451	ARHGEF18,CBL,FKBP1A,FNTA,MAP3K7,MAPK3,PXN,TGFB1I1,UBE2D1,UBE2D3,UBE2M,USP15,USP9X
transcriptional repressor activity, RNA polymerase II transcription regulatory region sequence-specific binding (GO:0001227):GO_Molecular_Function_2018	0.506141	0.732891	1.22089	13	1431	48	6451	ARHGAP35,BACH1,ENO1,ETV6,FOXO3,GZF1,IFI16,LRRFIP1,NACC2,RB1,SNAI2,ZEB1,ZEB2
postreplication repair (GO:0006301):GO_Biological_Process_2018	0.507988	0.732891	1.33534	8	1436	27	6472	RAD18,UBA7,UBE2A,UBE2B,UBE2N,UBE2V1,UBE2V2,ZBTB1
negative regulation of transmembrane receptor protein serine/threonine kinase signaling pathway (GO:0090101):GO_Biological_Process_2018	0.507988	0.732891	1.33534	8	1436	27	6472	DKK1,FST,PBLD,PIN1,SNX6,SPART,STRAP,TGFB1I1
positive regulation of viral life cycle (GO:1903902):GO_Biological_Process_2018	0.507988	0.732891	1.33534	8	1436	27	6472	CHMP2B,CHMP4B,PPIA,PPID,RAD23A,TSG101,VPS4A,VPS4B
negative regulation of cytoskeleton organization (GO:0051494):GO_Biological_Process_2018	0.512814	0.732891	1.50153	4	1440	12	6487	ARPIN,FKBP4,PFN1,PFN2
regulation of proteolysis involved in cellular protein catabolic process (GO:1903050):GO_Biological_Process_2018	0.512814	0.732891	1.50153	4	1440	12	6487	LATS1,NUDT15,UBE3A,USP14
negative regulation of small GTPase mediated signal transduction (GO:0051058):GO_Biological_Process_2018	0.512814	0.732891	1.50153	4	1440	12	6487	CD2AP,RASA1,SH3BP1,STAMBP
protein K48-linked deubiquitination (GO:0071108):GO_Biological_Process_2018	0.512814	0.732891	1.50153	4	1440	12	6487	OTUB1,OTUD7B,USP25,USP5
positive regulation of tumor necrosis factor production (GO:0032760):GO_Biological_Process_2018	0.512814	0.732891	1.50153	4	1440	12	6487	DDX58,HSPB1,PYCARD,RIPK1
DNA catabolic process, endonucleolytic (GO:0000737):GO_Biological_Process_2018	0.512814	0.732891	1.50153	4	1440	12	6487	CASP3,DFFA,HMGB2,MUS81
positive regulation of gene silencing by miRNA (GO:2000637):GO_Biological_Process_2018	0.512814	0.732891	1.50153	4	1440	12	6487	AJUBA,MAP2K1,MAP2K2,STAT3
organelle disassembly (GO:1903008):GO_Biological_Process_2018	0.512814	0.732891	1.50153	4	1440	12	6487	DENR,KIF5B,KLC1,MCTS1
regulation of NIK/NF-kappaB signaling (GO:1901222):GO_Biological_Process_2018	0.512814	0.732891	1.50153	4	1440	12	6487	CPNE1,HDAC7,SASH1,TRIM44
positive regulation of RNA splicing (GO:0033120):GO_Biological_Process_2018	0.512814	0.732891	1.50153	4	1440	12	6487	PIK3R1,PRDX6,SETX,ZPR1
ncRNA catabolic process (GO:0034661):GO_Biological_Process_2018	0.512814	0.732891	1.50153	4	1440	12	6487	DIS3,DIS3L2,NUDT16,TRIR
positive regulation of reactive oxygen species biosynthetic process (GO:1903428):GO_Biological_Process_2018	0.512814	0.732891	1.50153	4	1440	12	6487	AKT1,ASS1,HSP90AA1,HSP90AB1
neuron projection extension (GO:1990138):GO_Biological_Process_2018	0.512814	0.732891	1.50153	4	1440	12	6487	CPNE1,EIF2AK4,IMPACT,USP9X
regulation of interleukin-6 production (GO:0032675):GO_Biological_Process_2018	0.512814	0.732891	1.50153	4	1440	12	6487	DDX58,MAPKAPK2,MYD88,PYCARD
sarcoplasm (GO:0016528):GO_Cellular_Component_2018	0.512814	0.732891	1.50153	4	1440	12	6487	FKBP1A,GSN,GSTM2,SRI
ion channel inhibitor activity (GO:0008200):GO_Molecular_Function_2018	0.512814	0.732891	1.50153	4	1440	12	6487	CAMK2D,ENSA,RASA1,WNK1
Hsp70 protein binding (GO:0030544):GO_Molecular_Function_2018	0.512814	0.732891	1.50153	4	1440	12	6487	DNAJB1,DNAJC2,MVD,PPID
endopeptidase regulator activity (GO:0061135):GO_Molecular_Function_2018	0.512814	0.732891	1.50153	4	1440	12	6487	CAST,CSTB,PSMF1,USP14
glycerophospholipid biosynthetic process (GO:0046474):GO_Biological_Process_2018	0.515607	0.732891	1.18405	21	1423	80	6419	ARF1,CPNE1,CPNE3,DDHD2,DGKQ,IMPA1,INPP4B,INPPL1,MTMR12,MTMR6,MTMR9,PCYT1A,PCYT2,PI4KB,PIK3CA,PIK3CB,PIK3R1,PIK3R2,PIK3R3,PIP5K1A,PTEN
organonitrogen compound catabolic process (GO:1901565):GO_Biological_Process_2018	0.516476	0.732891	1.28746	8	1436	28	6471	IDE,LRSAM1,LTA4H,NPEPPS,NRDC,RNPEP,SIAH1,UCHL3
response to calcium ion (GO:0051592):GO_Biological_Process_2018	0.516476	0.732891	1.28746	8	1436	28	6471	AHCYL1,ANXA11,CAMK2D,CLIC4,CPNE1,CPNE3,PEF1,SEC31A
endonuclease activity (GO:0004519):GO_Molecular_Function_2018	0.516476	0.732891	1.28746	8	1436	28	6471	APEX1,DIS3,FEN1,MUS81,RAD51,RAD51D,TSN,TSNAX
proteasome-mediated ubiquitin-dependent protein catabolic process (GO:0043161):GO_Biological_Process_2018	0.516953	0.732891	1.12156	40	1404	161	6338	BIRC2,BUB1B,CDC34,CUL1,FAF1,FBXL18,FBXO9,FBXW5,GSK3A,GSK3B,HECTD3,ITCH,KLHL42,LTN1,NSFL1C,PCBP2,PCNP,PLAA,PML,PSMD10,PSMD5,PSMD9,PSMF1,RBCK1,RLIM,RNF181,SGTA,SHARPIN,SIAH1,UBE2A,UBE2B,UBE2D1,UBE2D3,UBE2E1,UBE2K,UBE2R2,UBE3A,UBQLN1,UBXN1,UCHL1
ATPase activity, coupled (GO:0042623):GO_Molecular_Function_2018	0.517217	0.732891	1.23775	14	1430	51	6448	HSPA14,HSPA4,HSPH1,KATNA1,KATNAL1,KATNB1,MSH6,MYH9,MYL6,MYO1E,RAD51,RAD51D,VPS4A,VPS4B
negative regulation of protein serine/threonine kinase activity (GO:0071901):GO_Biological_Process_2018	0.52708	0.732891	1.24288	8	1436	29	6470	AKT1,GSTP1,IPO5,IPO7,LATS1,PYCARD,STK38,UCHL1
regulation of TORC1 signaling (GO:1903432):GO_Biological_Process_2018	0.531829	0.732891	1.38583	4	1440	13	6486	DGKQ,ITFG2,PIH1D1,TELO2
negative regulation of DNA binding (GO:0043392):GO_Biological_Process_2018	0.531829	0.732891	1.38583	4	1440	13	6486	CPNE1,IFI16,SP100,SUMO3
regulation of cellular localization (GO:0060341):GO_Biological_Process_2018	0.531829	0.732891	1.38583	4	1440	13	6486	CAMK2D,DYNC1H1,GSN,PML
lymphocyte differentiation (GO:0030098):GO_Biological_Process_2018	0.531829	0.732891	1.38583	4	1440	13	6486	HDAC4,HDAC5,KLF6,NHEJ1
response to interferon-gamma (GO:0034341):GO_Biological_Process_2018	0.531829	0.732891	1.38583	4	1440	13	6486	GAPDH,NUB1,SP100,STAT1
negative regulation of cell cycle G1/S phase transition (GO:1902807):GO_Biological_Process_2018	0.531829	0.732891	1.38583	4	1440	13	6486	FHL1,PTEN,RB1,SLFN11
C-terminal protein lipidation (GO:0006501):GO_Biological_Process_2018	0.531829	0.732891	1.38583	4	1440	13	6486	ATG12,ATG4A,ATG5,ATG7
positive regulation of transcription factor import into nucleus (GO:0042993):GO_Biological_Process_2018	0.531829	0.732891	1.38583	4	1440	13	6486	BAG3,DDX58,PIK3R1,PIK3R2
icosanoid metabolic process (GO:0006690):GO_Biological_Process_2018	0.531829	0.732891	1.38583	4	1440	13	6486	CYP2J2,LTA4H,MAPKAPK2,PTGR1
alpha-amino acid catabolic process (GO:1901606):GO_Biological_Process_2018	0.531829	0.732891	1.38583	4	1440	13	6486	CBS,HNMT,KYAT1,MTRR
carbohydrate derivative biosynthetic process (GO:1901137):GO_Biological_Process_2018	0.531829	0.732891	1.38583	4	1440	13	6486	G6PD,RRM1,RRM2B,TPI1
positive regulation of microtubule polymerization (GO:0031116):GO_Biological_Process_2018	0.531829	0.732891	1.38583	4	1440	13	6486	CLIP1,DCTN1,MAPRE1,PAK1
regulation of cilium assembly (GO:1902017):GO_Biological_Process_2018	0.531829	0.732891	1.38583	4	1440	13	6486	ARHGAP35,ATG3,ATG5,CCDC88A
positive regulation of protein dephosphorylation (GO:0035307):GO_Biological_Process_2018	0.531829	0.732891	1.38583	4	1440	13	6486	HSP90AB1,PIN1,PPP1R7,PTPA
SH2 domain binding (GO:0042169):GO_Molecular_Function_2018	0.531829	0.732891	1.38583	4	1440	13	6486	CRK,INPPL1,IRS1,SH3PXD2B
disulfide oxidoreductase activity (GO:0015036):GO_Molecular_Function_2018	0.531829	0.732891	1.38583	4	1440	13	6486	CCS,PGK1,TXNDC17,TXNL1
positive regulation of protein polymerization (GO:0032273):GO_Biological_Process_2018	0.535719	0.732891	1.30853	9	1435	31	6468	CDC42EP3,CLIP1,DCTN1,FER,MAPRE1,PAK1,PFN1,PFN2,PYCARD
actin cytoskeleton reorganization (GO:0031532):GO_Biological_Process_2018	0.535719	0.732891	1.30853	9	1435	31	6468	ANXA1,BCAR1,DTNBP1,FER,GAB1,GSN,MYH9,PAK1,PIP5K1A
transforming growth factor beta receptor signaling pathway (GO:0007179):GO_Biological_Process_2018	0.541718	0.732891	1.26745	9	1435	32	6467	ARHGEF18,CBL,FKBP1A,FNTA,MAP3K7,PXN,UBE2M,USP15,USP9X
regulation of stress fiber assembly (GO:0051492):GO_Biological_Process_2018	0.541718	0.732891	1.26745	9	1435	32	6467	CTGF,PAK1,PFN1,PFN2,PPM1F,PXN,STMN1,TSC1,WASF2
negative regulation of membrane potential (GO:0045837):GO_Biological_Process_2018	0.5519	0.732891	1.50049	1	1443	3	6496	HEBP2
cellular response to nitric oxide (GO:0071732):GO_Biological_Process_2018	0.5519	0.732891	1.50049	1	1443	3	6496	MTR
regulation of myoblast fusion (GO:1901739):GO_Biological_Process_2018	0.5519	0.732891	1.50049	1	1443	3	6496	MAPK14
epithelial to mesenchymal transition involved in endocardial cushion formation (GO:0003198):GO_Biological_Process_2018	0.5519	0.732891	1.50049	1	1443	3	6496	SNAI2
regulation of myosin-light-chain-phosphatase activity (GO:0035507):GO_Biological_Process_2018	0.5519	0.732891	1.50049	1	1443	3	6496	IKBKB
dolichyl diphosphate biosynthetic process (GO:0006489):GO_Biological_Process_2018	0.5519	0.732891	1.50049	1	1443	3	6496	MVD
flavin-containing compound metabolic process (GO:0042726):GO_Biological_Process_2018	0.5519	0.732891	1.50049	1	1443	3	6496	RFK
vitamin K metabolic process (GO:0042373):GO_Biological_Process_2018	0.5519	0.732891	1.50049	1	1443	3	6496	CBR1
positive regulation of calcineurin-NFAT signaling cascade (GO:0070886):GO_Biological_Process_2018	0.5519	0.732891	1.50049	1	1443	3	6496	LMCD1
sarcoplasmic reticulum calcium ion transport (GO:0070296):GO_Biological_Process_2018	0.5519	0.732891	1.50049	1	1443	3	6496	NOL3
negative regulation of T cell apoptotic process (GO:0070233):GO_Biological_Process_2018	0.5519	0.732891	1.50049	1	1443	3	6496	TSC22D4
negative regulation of JUN kinase activity (GO:0043508):GO_Biological_Process_2018	0.5519	0.732891	1.50049	1	1443	3	6496	GSTP1
cellular response to reactive nitrogen species (GO:1902170):GO_Biological_Process_2018	0.5519	0.732891	1.50049	1	1443	3	6496	MTR
cellular hyperosmotic response (GO:0071474):GO_Biological_Process_2018	0.5519	0.732891	1.50049	1	1443	3	6496	AKR1B1
T cell differentiation in thymus (GO:0033077):GO_Biological_Process_2018	0.5519	0.732891	1.50049	1	1443	3	6496	ZFP36L2
negative regulation of necroptotic process (GO:0060546):GO_Biological_Process_2018	0.5519	0.732891	1.50049	1	1443	3	6496	BIRC2
establishment of endothelial intestinal barrier (GO:0090557):GO_Biological_Process_2018	0.5519	0.732891	1.50049	1	1443	3	6496	RAPGEF2
protein K6-linked ubiquitination (GO:0085020):GO_Biological_Process_2018	0.5519	0.732891	1.50049	1	1443	3	6496	UBE2T
regulation of secretion (GO:0051046):GO_Biological_Process_2018	0.5519	0.732891	1.50049	1	1443	3	6496	NRG1
response to DNA damage checkpoint signaling (GO:0072423):GO_Biological_Process_2018	0.5519	0.732891	1.50049	1	1443	3	6496	MUS81
positive regulation of long-term synaptic potentiation (GO:1900273):GO_Biological_Process_2018	0.5519	0.732891	1.50049	1	1443	3	6496	EIF2AK4
regulation of ATP biosynthetic process (GO:2001169):GO_Biological_Process_2018	0.5519	0.732891	1.50049	1	1443	3	6496	ENO1
protein localization to endoplasmic reticulum exit site (GO:0070973):GO_Biological_Process_2018	0.5519	0.732891	1.50049	1	1443	3	6496	SEC16A
cardiac muscle cell differentiation (GO:0055007):GO_Biological_Process_2018	0.5519	0.732891	1.50049	1	1443	3	6496	NRG1
positive regulation of cyclin-dependent protein serine/threonine kinase activity involved in G1/S transition of mitotic cell cycle (GO:0031659):GO_Biological_Process_2018	0.5519	0.732891	1.50049	1	1443	3	6496	AKT1
box C/D snoRNP assembly (GO:0000492):GO_Biological_Process_2018	0.5519	0.732891	1.50049	1	1443	3	6496	PIH1D1
rescue of stalled ribosome (GO:0072344):GO_Biological_Process_2018	0.5519	0.732891	1.50049	1	1443	3	6496	LTN1
positive regulation of immune system process (GO:0002684):GO_Biological_Process_2018	0.5519	0.732891	1.50049	1	1443	3	6496	PIK3CB
citrulline metabolic process (GO:0000052):GO_Biological_Process_2018	0.5519	0.732891	1.50049	1	1443	3	6496	ASS1
regulation of chemokine production (GO:0032642):GO_Biological_Process_2018	0.5519	0.732891	1.50049	1	1443	3	6496	SNAI2
embryonic skeletal joint morphogenesis (GO:0060272):GO_Biological_Process_2018	0.5519	0.732891	1.50049	1	1443	3	6496	OSR2
eye photoreceptor cell development (GO:0042462):GO_Biological_Process_2018	0.5519	0.732891	1.50049	1	1443	3	6496	MAPRE2
positive regulation of astrocyte differentiation (GO:0048711):GO_Biological_Process_2018	0.5519	0.732891	1.50049	1	1443	3	6496	BIN1
signal complex assembly (GO:0007172):GO_Biological_Process_2018	0.5519	0.732891	1.50049	1	1443	3	6496	PXN
positive regulation of myeloid leukocyte cytokine production involved in immune response (GO:0061081):GO_Biological_Process_2018	0.5519	0.732891	1.50049	1	1443	3	6496	BCL10
positive regulation of muscle contraction (GO:0045933):GO_Biological_Process_2018	0.5519	0.732891	1.50049	1	1443	3	6496	ENO1
interphase microtubule nucleation by interphase microtubule organizing center (GO:0051415):GO_Biological_Process_2018	0.5519	0.732891	1.50049	1	1443	3	6496	TUBGCP2
vascular endothelial growth factor signaling pathway (GO:0038084):GO_Biological_Process_2018	0.5519	0.732891	1.50049	1	1443	3	6496	GAB1
icosanoid biosynthetic process (GO:0046456):GO_Biological_Process_2018	0.5519	0.732891	1.50049	1	1443	3	6496	LTA4H
positive regulation of fatty acid biosynthetic process (GO:0045723):GO_Biological_Process_2018	0.5519	0.732891	1.50049	1	1443	3	6496	MID1IP1
response to lead ion (GO:0010288):GO_Biological_Process_2018	0.5519	0.732891	1.50049	1	1443	3	6496	PPP5C
positive regulation of acute inflammatory response (GO:0002675):GO_Biological_Process_2018	0.5519	0.732891	1.50049	1	1443	3	6496	PARK7
regulation of response to wounding (GO:1903034):GO_Biological_Process_2018	0.5519	0.732891	1.50049	1	1443	3	6496	STK24
regulation of high voltage-gated calcium channel activity (GO:1901841):GO_Biological_Process_2018	0.5519	0.732891	1.50049	1	1443	3	6496	SRI
interleukin-23-mediated signaling pathway (GO:0038155):GO_Biological_Process_2018	0.5519	0.732891	1.50049	1	1443	3	6496	STAT3
negative regulation of protein sumoylation (GO:0033234):GO_Biological_Process_2018	0.5519	0.732891	1.50049	1	1443	3	6496	PARK7
negative regulation of cardiocyte differentiation (GO:1905208):GO_Biological_Process_2018	0.5519	0.732891	1.50049	1	1443	3	6496	DKK1
arginine metabolic process (GO:0006525):GO_Biological_Process_2018	0.5519	0.732891	1.50049	1	1443	3	6496	ASS1
positive regulation of histone phosphorylation (GO:0033129):GO_Biological_Process_2018	0.5519	0.732891	1.50049	1	1443	3	6496	MAPK3
cellular response to purine-containing compound (GO:0071415):GO_Biological_Process_2018	0.5519	0.732891	1.50049	1	1443	3	6496	GSTM2
cellular biogenic amine catabolic process (GO:0042402):GO_Biological_Process_2018	0.5519	0.732891	1.50049	1	1443	3	6496	HNMT
retrograde transport, vesicle recycling within Golgi (GO:0000301):GO_Biological_Process_2018	0.5519	0.732891	1.50049	1	1443	3	6496	OPTN
leptin-mediated signaling pathway (GO:0033210):GO_Biological_Process_2018	0.5519	0.732891	1.50049	1	1443	3	6496	STAT3
negative regulation by host of viral process (GO:0044793):GO_Biological_Process_2018	0.5519	0.732891	1.50049	1	1443	3	6496	EIF2AK4
positive regulation of tumor necrosis factor-mediated signaling pathway (GO:1903265):GO_Biological_Process_2018	0.5519	0.732891	1.50049	1	1443	3	6496	CPNE1
folic acid-containing compound biosynthetic process (GO:0009396):GO_Biological_Process_2018	0.5519	0.732891	1.50049	1	1443	3	6496	OVCA2
NADH metabolic process (GO:0006734):GO_Biological_Process_2018	0.5519	0.732891	1.50049	1	1443	3	6496	MDH1
actin filament network formation (GO:0051639):GO_Biological_Process_2018	0.5519	0.732891	1.50049	1	1443	3	6496	PLS3
regulation of establishment of protein localization (GO:0070201):GO_Biological_Process_2018	0.5519	0.732891	1.50049	1	1443	3	6496	GAPVD1
negative regulation of blood pressure (GO:0045776):GO_Biological_Process_2018	0.5519	0.732891	1.50049	1	1443	3	6496	RNPEP
polyphosphate metabolic process (GO:0006797):GO_Biological_Process_2018	0.5519	0.732891	1.50049	1	1443	3	6496	PRUNE1
heart trabecula formation (GO:0060347):GO_Biological_Process_2018	0.5519	0.732891	1.50049	1	1443	3	6496	FKBP1A
regulation of anion channel activity (GO:0010359):GO_Biological_Process_2018	0.5519	0.732891	1.50049	1	1443	3	6496	GOPC
monocyte chemotaxis (GO:0002548):GO_Biological_Process_2018	0.5519	0.732891	1.50049	1	1443	3	6496	ANXA1
regulation of astrocyte differentiation (GO:0048710):GO_Biological_Process_2018	0.5519	0.732891	1.50049	1	1443	3	6496	BIN1
response to alkaloid (GO:0043279):GO_Biological_Process_2018	0.5519	0.732891	1.50049	1	1443	3	6496	MAPK1
regulation of cardiac muscle cell differentiation (GO:2000725):GO_Biological_Process_2018	0.5519	0.732891	1.50049	1	1443	3	6496	DKK1
positive regulation of oxidative stress-induced cell death (GO:1903209):GO_Biological_Process_2018	0.5519	0.732891	1.50049	1	1443	3	6496	RIPK1
response to caffeine (GO:0031000):GO_Biological_Process_2018	0.5519	0.732891	1.50049	1	1443	3	6496	GSTM2
regulation of dopamine receptor signaling pathway (GO:0060159):GO_Biological_Process_2018	0.5519	0.732891	1.50049	1	1443	3	6496	DTNBP1
mast cell mediated immunity (GO:0002448):GO_Biological_Process_2018	0.5519	0.732891	1.50049	1	1443	3	6496	SERPINB9
peptidyl-lysine monomethylation (GO:0018026):GO_Biological_Process_2018	0.5519	0.732891	1.50049	1	1443	3	6496	SETD7
positive regulation of type I interferon-mediated signaling pathway (GO:0060340):GO_Biological_Process_2018	0.5519	0.732891	1.50049	1	1443	3	6496	UBE2K
positive regulation of protein homooligomerization (GO:0032464):GO_Biological_Process_2018	0.5519	0.732891	1.50049	1	1443	3	6496	BID
negative regulation of RIG-I signaling pathway (GO:0039536):GO_Biological_Process_2018	0.5519	0.732891	1.50049	1	1443	3	6496	SEC14L1
detection of visible light (GO:0009584):GO_Biological_Process_2018	0.5519	0.732891	1.50049	1	1443	3	6496	MAPRE2
negative regulation of chemokine production (GO:0032682):GO_Biological_Process_2018	0.5519	0.732891	1.50049	1	1443	3	6496	GSTP1
regulation of Wnt signaling pathway, planar cell polarity pathway (GO:2000095):GO_Biological_Process_2018	0.5519	0.732891	1.50049	1	1443	3	6496	DKK1
cellular response to acidic pH (GO:0071468):GO_Biological_Process_2018	0.5519	0.732891	1.50049	1	1443	3	6496	IMPACT
sequestering of actin monomers (GO:0042989):GO_Biological_Process_2018	0.5519	0.732891	1.50049	1	1443	3	6496	GSN
negative regulation of necrotic cell death (GO:0060547):GO_Biological_Process_2018	0.5519	0.732891	1.50049	1	1443	3	6496	BIRC2
endoderm development (GO:0007492):GO_Biological_Process_2018	0.5519	0.732891	1.50049	1	1443	3	6496	DUSP4
peptidyl-proline hydroxylation (GO:0019511):GO_Biological_Process_2018	0.5519	0.732891	1.50049	1	1443	3	6496	OGFOD1
glutamate catabolic process (GO:0006538):GO_Biological_Process_2018	0.5519	0.732891	1.50049	1	1443	3	6496	GLUL
single strand break repair (GO:0000012):GO_Biological_Process_2018	0.5519	0.732891	1.50049	1	1443	3	6496	TDP1
positive regulation of interleukin-8 secretion (GO:2000484):GO_Biological_Process_2018	0.5519	0.732891	1.50049	1	1443	3	6496	PYCARD
cellular response to caffeine (GO:0071313):GO_Biological_Process_2018	0.5519	0.732891	1.50049	1	1443	3	6496	GSTM2
positive regulation of endothelial cell apoptotic process (GO:2000353):GO_Biological_Process_2018	0.5519	0.732891	1.50049	1	1443	3	6496	PRKCI
adrenal gland development (GO:0030325):GO_Biological_Process_2018	0.5519	0.732891	1.50049	1	1443	3	6496	SALL1
regulation of mast cell degranulation (GO:0043304):GO_Biological_Process_2018	0.5519	0.732891	1.50049	1	1443	3	6496	FER
postsynaptic membrane organization (GO:0001941):GO_Biological_Process_2018	0.5519	0.732891	1.50049	1	1443	3	6496	GPHN
erythrocyte development (GO:0048821):GO_Biological_Process_2018	0.5519	0.732891	1.50049	1	1443	3	6496	G6PD
regulation of hormone biosynthetic process (GO:0046885):GO_Biological_Process_2018	0.5519	0.732891	1.50049	1	1443	3	6496	DGKQ
regulation of endothelial cell development (GO:1901550):GO_Biological_Process_2018	0.5519	0.732891	1.50049	1	1443	3	6496	IKBKB
ornithine metabolic process (GO:0006591):GO_Biological_Process_2018	0.5519	0.732891	1.50049	1	1443	3	6496	ASL
regulation of chromatin assembly or disassembly (GO:0001672):GO_Biological_Process_2018	0.5519	0.732891	1.50049	1	1443	3	6496	MAP1S
cellular response to angiotensin (GO:1904385):GO_Biological_Process_2018	0.5519	0.732891	1.50049	1	1443	3	6496	AHCYL1
regulation of hydrogen peroxide metabolic process (GO:0010310):GO_Biological_Process_2018	0.5519	0.732891	1.50049	1	1443	3	6496	HDAC6
negative regulation of ATPase activity (GO:0032780):GO_Biological_Process_2018	0.5519	0.732891	1.50049	1	1443	3	6496	THADA
negative regulation of translation in response to stress (GO:0032055):GO_Biological_Process_2018	0.5519	0.732891	1.50049	1	1443	3	6496	EIF2AK4
negative regulation of glial cell apoptotic process (GO:0034351):GO_Biological_Process_2018	0.5519	0.732891	1.50049	1	1443	3	6496	PRKCI
regulation of translational initiation in response to stress (GO:0043558):GO_Biological_Process_2018	0.5519	0.732891	1.50049	1	1443	3	6496	EIF2AK4
oligosaccharide catabolic process (GO:0009313):GO_Biological_Process_2018	0.5519	0.732891	1.50049	1	1443	3	6496	MAN2C1
positive regulation of heart contraction (GO:0045823):GO_Biological_Process_2018	0.5519	0.732891	1.50049	1	1443	3	6496	GSK3A
positive regulation of chromatin binding (GO:0035563):GO_Biological_Process_2018	0.5519	0.732891	1.50049	1	1443	3	6496	GMNN
negative regulation of oxidoreductase activity (GO:0051354):GO_Biological_Process_2018	0.5519	0.732891	1.50049	1	1443	3	6496	HDAC6
steroid catabolic process (GO:0006706):GO_Biological_Process_2018	0.5519	0.732891	1.50049	1	1443	3	6496	YWHAH
regulation of lymphocyte migration (GO:2000401):GO_Biological_Process_2018	0.5519	0.732891	1.50049	1	1443	3	6496	WASL
riboflavin metabolic process (GO:0006771):GO_Biological_Process_2018	0.5519	0.732891	1.50049	1	1443	3	6496	RFK
[truncated: 711 more rows]
